# Supplementary material for: LinRace: cell division history reconstruction of single cells using paired lineage barcode and gene expression data
Source: Nat Commun. 2023 Dec 16;14:8388. doi: 10.1038/s41467-023-44173-3 (PMC10725445; doi:10.1038/s41467-023-44173-3)
Supplement: Supplementary file 4 — Source Data [file 41467_2023_44173_MOESM4_ESM.zip]

Archive with 25 entries (24 files):
- Source Data/
- Source Data/Data_box_2a-c.csv
- Source Data/Data_box_2d.csv
- Source Data/Data_box_2e.csv
- Source Data/Data_box_3c.csv
- Source Data/Data_box_mouse_pd_5e.csv
- Source Data/Data_box_s2.csv
- Source Data/Data_box_s3e.csv
- Source Data/Data_box_s4.csv
- Source Data/Data_box_s6.csv
- Source Data/Data_box_s8a.txt
- Source Data/Data_cell_types_3b.csv
- Source Data/Data_color_4.txt
- Source Data/Data_count_3b.txt
- Source Data/Data_curve_s9.xlsx
- Source Data/Data_mouse_s1a.txt
- Source Data/Data_tedsim_s1b.csv
- Source Data/Data_tree_3a.txt
- Source Data/Data_tree_4a.txt
- Source Data/Data_tree_5b.txt
- Source Data/Data_tree_cas_s12.txt
- Source Data/Data_tree_dclear_s12.txt
- Source Data/Data_tree_lintimat_s12.txt
- Source Data/Data_umap_mouse_5a.csv
- Source Data/data_umap_zf1_s11.csv
