# Supplementary material for: LinRace: cell division history reconstruction of single cells using paired lineage barcode and gene expression data
Source: Nat Commun. 2023 Dec 16;14:8388. doi: 10.1038/s41467-023-44173-3 (PMC10725445; doi:10.1038/s41467-023-44173-3)
Supplement: Supplementary file 4 — Source Data [file 41467_2023_44173_MOESM4_ESM.zip › Source Data/Data_box_2a-c.csv]

ncells	mu	pd	Nchar	run	rf	Nye	SPRDist	CID	mode
1024	0.03	0	16	1	0.668952007835455	0.589823562842712	325	0.529962463768604	LinRace-IST
1024	0.03	0	16	1	0.862879529872674	0.394440117184098	411	0.767167608283028	LinTIMaT
1024	0.03	0	16	1	0.687561214495593	0.578307929472444	326	0.537012216909125	DCLEAR-kmer-NJ
1024	0.03	0	16	1	0.774730656219393	0.501248551026686	364	0.589315709506715	Cassiopeia-greedy
1024	0.03	0	16	1	0.659157688540646	0.594377538813671	319	0.52875214562932	LinRace-TST
1024	0.03	0	16	1	0.730656219392752	0.540686311513943	349	0.559931081608185	Cassiopeia-hybrid
1024	0.03	0	16	1	0.766895200783546	0.490098911413239	359	0.617574057126296	Startle-NNI
1024	0.05	0	16	1	0.541625857002938	0.686196064783302	241	0.419825273221265	LinRace-IST
1024	0.05	0	16	1	0.855044074436827	0.38683781019334	406	0.748229531126716	LinTIMaT
1024	0.05	0	16	1	0.564152791380999	0.674375948680644	267	0.437790217715519	DCLEAR-kmer-NJ
1024	0.05	0	16	1	0.732615083251714	0.544441049435772	331	0.499275496062252	Cassiopeia-greedy
1024	0.05	0	16	1	0.540646425073457	0.687523626360317	230	0.419430691123774	LinRace-TST
1024	0.05	0	16	1	0.6307541625857	0.63040972706545	295	0.469288057150758	Cassiopeia-hybrid
1024	0.05	0	16	1	0.638589618021547	0.603567393058074	301	0.501319831113809	Startle-NNI
1024	0.1	0	16	1	0.49951028403526	0.710643508616307	233	0.290252908374566	LinRace-IST
1024	0.1	0	16	1	0.855044074436827	0.401678314479379	399	0.68303985762676	LinTIMaT
1024	0.1	0	16	1	0.518119490695397	0.695731589849049	205	0.356017012260302	DCLEAR-kmer-NJ
1024	0.1	0	16	1	0.667972575905975	0.605334797578658	305	0.376539084360174	Cassiopeia-greedy
1024	0.1	0	16	1	0.495592556317336	0.711470637621053	230	0.290075576048	LinRace-TST
1024	0.1	0	16	1	0.617042115572968	0.641323975682596	292	0.431392672630765	Cassiopeia-hybrid
1024	0.1	0	16	1	0.569049951028404	0.652509864907721	272	0.321545624857667	Startle-NNI
1024	0.15	0	16	1	0.51126346718903	0.716476215761056	238	0.282315289447652	LinRace-IST
1024	0.15	0	16	1	0.849167482859941	0.403677448315482	388	0.728537827620597	LinTIMaT
1024	0.15	0	16	1	0.468168462291871	0.738612049887591	222	0.251895952608542	DCLEAR-kmer-NJ
1024	0.15	0	16	1	0.619000979431929	0.659327505252142	261	0.342282110344127	Cassiopeia-greedy
1024	0.15	0	16	1	0.509304603330069	0.717857525712396	238	0.281816123919857	LinRace-TST
1024	0.15	0	16	1	0.622918707149853	0.651797573924326	291	0.418759405616662	Cassiopeia-hybrid
1024	0.15	0	16	1	0.56513222331048	0.670808189639641	272	0.282015309036848	Startle-NNI
1024	0.2	0	16	1	0.600391772771792	0.657121208957122	268	0.287992779919251	LinRace-IST
1024	0.2	0	16	1	0.8256611165524	0.452874395252867	372	0.681769868816879	LinTIMaT
1024	0.2	0	16	1	0.59745347698335	0.651260927336624	273	0.299786782114083	DCLEAR-kmer-NJ
1024	0.2	0	16	1	0.659157688540646	0.623255246486393	284	0.361447844240052	Cassiopeia-greedy
1024	0.2	0	16	1	0.610186092066601	0.652317090162902	269	0.289406067420398	LinRace-TST
1024	0.2	0	16	1	0.676787463271303	0.602356311766722	294	0.471334592017727	Cassiopeia-hybrid
1024	0.2	0	16	1	0.662095984329089	0.601207994399845	318	0.315684180124965	Startle-NNI
1024	0.25	0	16	1	0.688540646425074	0.596214813151355	326	0.349250019666932	LinRace-IST
1024	0.25	0	16	1	0.841332027424094	0.443776625745741	376	0.638792506826578	LinTIMaT
1024	0.25	0	16	1	0.712047012732615	0.580524856995789	323	0.377666489780263	DCLEAR-kmer-NJ
1024	0.25	0	16	1	0.674828599412341	0.601444412954391	315	0.326382858807293	Cassiopeia-greedy
1024	0.25	0	16	1	0.688540646425074	0.594834835766051	328	0.349655994096125	LinRace-TST
1024	0.25	0	16	1	0.748285994123408	0.555025430912418	351	0.497967008887438	Cassiopeia-hybrid
1024	0.25	0	16	1	0.741429970617042	0.546182602995232	344	0.385041830292759	Startle-NNI
1024	0.3	0	16	1	0.712047012732615	0.567282035980089	320	0.323969542999596	LinRace-IST
1024	0.3	0	16	1	0.823702252693438	0.46658638589196	369	0.588428397412586	LinTIMaT
1024	0.3	0	16	1	0.740450538687561	0.529028161810098	339	0.374028598956673	DCLEAR-kmer-NJ
1024	0.3	0	16	1	0.733594515181195	0.560580177376395	298	0.376468984080308	Cassiopeia-greedy
1024	0.3	0	16	1	0.709108716944172	0.568136944514316	320	0.323472008421759	LinRace-TST
1024	0.3	0	16	1	0.780607247796278	0.52729698697626	316	0.491856464116538	Cassiopeia-hybrid
1024	0.3	0	16	1	0.761998041136141	0.520032634798077	340	0.369049584283874	Startle-NNI
1024	0.03	0	16	2	0.69539666993144	0.572291449939928	290	0.443035165150922	LinRace-IST
1024	0.03	0	16	2	0.846229187071499	0.401473564601644	393	0.72340119707533	LinTIMaT
1024	0.03	0	16	2	0.700293829578844	0.564316189687265	312	0.477228561182636	DCLEAR-kmer-NJ
1024	0.03	0	16	2	0.788442703232125	0.491430429458487	354	0.533629148028565	Cassiopeia-greedy
1024	0.03	0	16	2	0.679725759059745	0.581411717941418	287	0.439585474870863	LinRace-TST
1024	0.03	0	16	2	0.718903036238981	0.565278777377453	311	0.441844708672542	Cassiopeia-hybrid
1024	0.03	0	16	2	0.770812928501469	0.489937514872308	335	0.586849203723742	Startle-NNI
1024	0.05	0	16	2	0.58667972575906	0.66919870495866	250	0.38625706949593	LinRace-IST
1024	0.05	0	16	2	0.867776689520078	0.378040481141086	406	0.769774555397999	LinTIMaT
1024	0.05	0	16	2	0.582761998041136	0.66274138435445	262	0.424978114269801	DCLEAR-kmer-NJ
1024	0.05	0	16	2	0.763956904995103	0.523758895734798	345	0.53026767619926	Cassiopeia-greedy
1024	0.05	0	16	2	0.587659157688541	0.670210263803074	265	0.385628183941933	LinRace-TST
1024	0.05	0	16	2	0.667972575905975	0.612767488222126	315	0.44848266726987	Cassiopeia-hybrid
1024	0.05	0	16	2	0.679725759059745	0.57659038532522	314	0.506509119437289	Startle-NNI
1024	0.1	0	16	2	0.420176297747307	0.76613434962764	191	0.272353842176021	LinRace-IST
1024	0.1	0	16	2	0.876591576885406	0.381303461470317	409	0.739852518322687	LinTIMaT
1024	0.1	0	16	2	0.428991185112635	0.754810981105217	197	0.311368174840497	DCLEAR-kmer-NJ
1024	0.1	0	16	2	0.655239960822723	0.618353329008383	311	0.428568869712514	Cassiopeia-greedy
1024	0.1	0	16	2	0.422135161606268	0.765776596340233	188	0.272313435844025	LinRace-TST
1024	0.1	0	16	2	0.627815866797258	0.644167052980067	294	0.462606175063476	Cassiopeia-hybrid
1024	0.1	0	16	2	0.539666993143976	0.682544519243291	244	0.343300087462882	Startle-NNI
1024	0.15	0	16	2	0.870714985308521	0.387189497623265	403	0.730159576492896	LinTIMaT
1024	0.15	0	16	2	0.478942213516161	0.732461729193955	220	0.30168701742453	DCLEAR-kmer-NJ
1024	0.15	0	16	2	0.616062683643487	0.652946009670817	265	0.356249138970352	Cassiopeia-greedy
1024	0.15	0	16	2	0.490695396669931	0.723889385914429	221	0.297395146431909	LinRace-TST
1024	0.15	0	16	2	0.606268364348678	0.648073685614092	289	0.474432447740026	Cassiopeia-hybrid
1024	0.15	0	16	2	0.566111655239961	0.675974420443644	251	0.320333753967381	Startle-NNI
1024	0.2	0	16	2	0.644466209598433	0.630993873934244	303	0.322974716133372	LinRace-IST
1024	0.2	0	16	2	0.809990205680705	0.460549196073248	376	0.622687227521512	LinTIMaT
1024	0.2	0	16	2	0.616062683643487	0.646625292129221	260	0.32893171484391	DCLEAR-kmer-NJ
1024	0.2	0	16	2	0.648383937316356	0.630209459294672	288	0.313663324263947	Cassiopeia-greedy
1024	0.2	0	16	2	0.647404505386876	0.629137097106206	299	0.323019200524577	LinRace-TST
1024	0.2	0	16	2	0.70617042115573	0.591419476013067	326	0.465185530236769	Cassiopeia-hybrid
1024	0.2	0	16	2	0.68462291870715	0.598643177488849	320	0.313026148571043	Startle-NNI
1024	0.25	0	16	2	0.664054848188051	0.613480351589326	314	0.300371965432851	LinRace-IST
1024	0.25	0	16	2	0.830558276199804	0.459814177247363	374	0.613558470786922	LinTIMaT
1024	0.25	0	16	2	0.670910871694417	0.596897249231685	276	0.346374459696703	DCLEAR-kmer-NJ
1024	0.25	0	16	2	0.678746327130264	0.607850478737345	299	0.314666937115536	Cassiopeia-greedy
1024	0.25	0	16	2	0.658178256611165	0.614958187571003	314	0.30005214719226	LinRace-TST
1024	0.25	0	16	2	0.719882468168462	0.577680386266004	314	0.444716043646452	Cassiopeia-hybrid
1024	0.25	0	16	2	0.700293829578844	0.574948640204779	337	0.330127065934432	Startle-NNI
1024	0.3	0	16	2	0.714005876591577	0.56721050494953	304	0.327823674914955	LinRace-IST
1024	0.3	0	16	2	0.832517140058766	0.46542063347619	387	0.578894090672699	LinTIMaT
1024	0.3	0	16	2	0.77179236043095	0.512920576106538	301	0.403010807969185	DCLEAR-kmer-NJ
1024	0.3	0	16	2	0.756121449559256	0.548273065868723	332	0.353533964418121	Cassiopeia-greedy
1024	0.3	0	16	2	0.71694417238002	0.564816258792428	302	0.330363478888035	LinRace-TST
1024	0.3	0	16	2	0.783545543584721	0.522781733602052	336	0.481779435711266	Cassiopeia-hybrid
1024	0.3	0	16	2	0.765915768854065	0.521943428386913	352	0.386994061776954	Startle-NNI
1024	0.03	0	16	3	0.670910871694417	0.601240720012731	307	0.488572141720735	LinRace-IST
1024	0.03	0	16	3	0.85896180215475	0.386713008913148	409	0.771071994574155	LinTIMaT
1024	0.03	0	16	3	0.658178256611165	0.598206328210398	288	0.490429012595653	DCLEAR-kmer-NJ
1024	0.03	0	16	3	0.770812928501469	0.514132452327746	358	0.548579747830535	Cassiopeia-greedy
1024	0.03	0	16	3	0.672869735553379	0.599244008720077	296	0.488625464586054	LinRace-TST
1024	0.03	0	16	3	0.701273261508325	0.57370744842379	312	0.492950103067487	Cassiopeia-hybrid
1024	0.03	0	16	3	0.754162585700294	0.511076575361948	346	0.61674964336744	Startle-NNI
1024	0.05	0	16	3	0.498530852105779	0.712552798853636	242	0.323250882898719	LinRace-IST
1024	0.05	0	16	3	0.855044074436827	0.410608788098645	393	0.692431561131988	LinTIMaT
1024	0.05	0	16	3	0.529872673849167	0.693340889886215	222	0.336096815263457	DCLEAR-kmer-NJ
1024	0.05	0	16	3	0.725759059745348	0.573488930091517	287	0.433239929447879	Cassiopeia-greedy
1024	0.05	0	16	3	0.501469147894221	0.711162201452096	246	0.32378293678162	LinRace-TST
1024	0.05	0	16	3	0.615083251714006	0.658445326786181	272	0.407152835150623	Cassiopeia-hybrid
1024	0.05	0	16	3	0.645445641527914	0.595140056459827	305	0.443255554979409	Startle-NNI
1024	0.1	0	16	3	0.521057786483839	0.705047056348366	204	0.307382298034548	LinRace-IST
1024	0.1	0	16	3	0.866797257590597	0.387600903339251	404	0.729803088817626	LinTIMaT
1024	0.1	0	16	3	0.507345739471107	0.713130941320629	244	0.288661353169976	DCLEAR-kmer-NJ
1024	0.1	0	16	3	0.674828599412341	0.615741510059271	299	0.388436637727881	Cassiopeia-greedy
1024	0.1	0	16	3	0.521057786483839	0.70505405229072	208	0.307513949632145	LinRace-TST
1024	0.1	0	16	3	0.625857002938296	0.644344837810876	301	0.446417234403842	Cassiopeia-hybrid
1024	0.1	0	16	3	0.60822722820764	0.642948429487948	259	0.315987490650271	Startle-NNI
1024	0.15	0	16	3	0.479921645445642	0.730492096397058	224	0.259327564875334	LinRace-IST
1024	0.15	0	16	3	0.857002938295788	0.411664683512299	376	0.698150568727251	LinTIMaT
1024	0.15	0	16	3	0.513222331047992	0.712138401326924	258	0.288609274960198	DCLEAR-kmer-NJ
1024	0.15	0	16	3	0.640548481880509	0.649879851985737	284	0.352281395822282	Cassiopeia-greedy
1024	0.15	0	16	3	0.476983349657199	0.732549135839138	225	0.258675711541598	LinRace-TST
1024	0.15	0	16	3	0.599412340842311	0.659718958337453	286	0.427087001405469	Cassiopeia-hybrid
1024	0.15	0	16	3	0.541625857002938	0.684431454831602	263	0.278142301488447	Startle-NNI
1024	0.2	0	16	3	0.5435847208619	0.688244765131019	263	0.28276640180647	LinRace-IST
1024	0.2	0	16	3	0.810969637610186	0.450917853565696	373	0.672066496231182	LinTIMaT
1024	0.2	0	16	3	0.562193927522037	0.679708615654098	262	0.285900150689404	DCLEAR-kmer-NJ
1024	0.2	0	16	3	0.618021547502449	0.653646271350784	291	0.297712050453746	Cassiopeia-greedy
1024	0.2	0	16	3	0.546523016650343	0.685838488557467	270	0.283569230084669	LinRace-TST
1024	0.2	0	16	3	0.634671890303624	0.637125318241175	309	0.443271492576034	Cassiopeia-hybrid
1024	0.2	0	16	3	0.626836434867777	0.629685530684018	304	0.300836919766696	Startle-NNI
1024	0.25	0	16	3	0.696376101860921	0.576382961177164	311	0.371312997770635	LinRace-IST
1024	0.25	0	16	3	0.841332027424094	0.443192502441401	394	0.635953510167125	LinTIMaT
1024	0.25	0	16	3	0.724779627815867	0.546105253437252	291	0.445637444616519	DCLEAR-kmer-NJ
1024	0.25	0	16	3	0.724779627815867	0.561430795019571	338	0.401780760507768	Cassiopeia-greedy
1024	0.25	0	16	3	0.692458374142997	0.581768174263706	308	0.36867665094841	LinRace-TST
1024	0.25	0	16	3	0.744368266405485	0.543957714481231	342	0.502909783201525	Cassiopeia-hybrid
1024	0.25	0	16	3	0.732615083251714	0.539820378437	327	0.410951934638071	Startle-NNI
1024	0.3	0	16	3	0.689520078354554	0.590008923948232	304	0.356077689466858	LinRace-IST
1024	0.3	0	16	3	0.809990205680705	0.471743324215744	379	0.635787907865454	LinTIMaT
1024	0.3	0	16	3	0.705190989226249	0.565492509928815	307	0.377623459734032	DCLEAR-kmer-NJ
1024	0.3	0	16	3	0.705190989226249	0.58268874454225	319	0.363293350402953	Cassiopeia-greedy
1024	0.3	0	16	3	0.687561214495593	0.591391889844124	304	0.35474679554263	LinRace-TST
1024	0.3	0	16	3	0.748285994123408	0.557342112553222	333	0.487392999567975	Cassiopeia-hybrid
1024	0.3	0	16	3	0.72771792360431	0.552083876369968	337	0.331096565473392	Startle-NNI
1024	0.03	0	16	4	0.636630754162586	0.618248901028752	307	0.490397734888687	LinRace-IST
1024	0.03	0	16	4	0.855044074436827	0.405777767688517	407	0.731180287185822	LinTIMaT
1024	0.03	0	16	4	0.660137120470127	0.606447742287378	302	0.481589859171097	DCLEAR-kmer-NJ
1024	0.03	0	16	4	0.746327130264447	0.524438451391606	343	0.596273523558069	Cassiopeia-greedy
1024	0.03	0	16	4	0.637610186092067	0.618695163953652	310	0.489875141229309	LinRace-TST
1024	0.03	0	16	4	0.710088148873653	0.56661714677542	332	0.544725149853155	Cassiopeia-hybrid
1024	0.03	0	16	4	0.73947110675808	0.52417218887861	340	0.597846129362113	Startle-NNI
1024	0.05	0	16	4	0.567091087169442	0.67734374381655	234	0.327217993346227	LinRace-IST
1024	0.05	0	16	4	0.832517140058766	0.429900723138847	388	0.68248039471333	LinTIMaT
1024	0.05	0	16	4	0.613124387855044	0.647929022338195	271	0.38681464564071	DCLEAR-kmer-NJ
1024	0.05	0	16	4	0.75024485798237	0.542926305931003	332	0.50607262644267	Cassiopeia-greedy
1024	0.05	0	16	4	0.571988246816846	0.675647350585816	233	0.327325625756612	LinRace-TST
1024	0.05	0	16	4	0.677766895200784	0.617501512565637	313	0.429505463805104	Cassiopeia-hybrid
1024	0.05	0	16	4	0.688540646425074	0.580657687059238	311	0.43786748106866	Startle-NNI
1024	0.1	0	16	4	0.514201762977473	0.715856091113668	234	0.310553282798607	LinRace-IST
1024	0.1	0	16	4	0.864838393731636	0.364893757365599	406	0.779764233520162	LinTIMaT
1024	0.1	0	16	4	0.506366307541626	0.713920722630286	249	0.298207061757036	DCLEAR-kmer-NJ
1024	0.1	0	16	4	0.670910871694417	0.607813936551511	291	0.404063229171781	Cassiopeia-greedy
1024	0.1	0	16	4	0.509304603330069	0.719375978112743	234	0.309441057709666	LinRace-TST
1024	0.1	0	16	4	0.621939275220372	0.649904316511504	297	0.420849245383096	Cassiopeia-hybrid
1024	0.1	0	16	4	0.594515181194907	0.652369683462661	280	0.340607403649522	Startle-NNI
1024	0.15	0	16	4	0.643486777668952	0.622088682516915	294	0.35137331502899	LinRace-IST
1024	0.15	0	16	4	0.846229187071499	0.431533781049628	394	0.657401998407902	LinTIMaT
1024	0.15	0	16	4	0.651322233104799	0.616865899548402	269	0.34588088167198	DCLEAR-kmer-NJ
1024	0.15	0	16	4	0.713026444662096	0.587234409422775	315	0.394829323925582	Cassiopeia-greedy
1024	0.15	0	16	4	0.649363369245837	0.621045623393857	296	0.350915329467118	LinRace-TST
1024	0.15	0	16	4	0.731635651322233	0.569807331890553	312	0.471545610372644	Cassiopeia-hybrid
1024	0.15	0	16	4	0.713026444662096	0.563750477718452	327	0.378971639361524	Startle-NNI
1024	0.2	0	16	4	0.697355533790402	0.601780000759105	274	0.35835514200411	LinRace-IST
1024	0.2	0	16	4	0.822722820763957	0.465549515089446	372	0.62168179542462	LinTIMaT
1024	0.2	0	16	4	0.694417238001959	0.599359252854922	304	0.380414885646648	DCLEAR-kmer-NJ
1024	0.2	0	16	4	0.694417238001959	0.59720862466292	312	0.34182259347426	Cassiopeia-greedy
1024	0.2	0	16	4	0.696376101860921	0.598819684767575	266	0.358884679312338	LinRace-TST
1024	0.2	0	16	4	0.732615083251714	0.569785199555974	343	0.48208516259073	Cassiopeia-hybrid
1024	0.2	0	16	4	0.748285994123408	0.546539279386842	350	0.398519031895878	Startle-NNI
1024	0.25	0	16	4	0.712047012732615	0.580086451728698	316	0.341711501076473	LinRace-IST
1024	0.25	0	16	4	0.853085210577865	0.455456572836273	397	0.613568047091341	LinTIMaT
1024	0.25	0	16	4	0.760039177277179	0.540850125092612	335	0.393524952799176	DCLEAR-kmer-NJ
1024	0.25	0	16	4	0.720861900097943	0.571767364341362	287	0.372615460891454	Cassiopeia-greedy
1024	0.25	0	16	4	0.714985308521058	0.578892741699296	313	0.344092735509947	LinRace-TST
1024	0.25	0	16	4	0.769833496571988	0.54689841771313	331	0.443815462533749	Cassiopeia-hybrid
1024	0.25	0	16	4	0.746327130264447	0.542314710569371	343	0.361125940890871	Startle-NNI
1024	0.3	0	16	4	0.821743388834476	0.497571104243985	344	0.417585062453694	LinRace-IST
1024	0.3	0	16	4	0.864838393731636	0.437125090318686	390	0.573043095544421	LinTIMaT
1024	0.3	0	16	4	0.852105778648384	0.45133149039105	259	0.489098787126581	DCLEAR-kmer-NJ
1024	0.3	0	16	4	0.819784524975514	0.496730936668711	370	0.402787889578462	Cassiopeia-greedy
1024	0.3	0	16	4	0.815866797257591	0.506528638930237	342	0.41183194158041	LinRace-TST
1024	0.3	0	16	4	0.843290891283056	0.476006162843443	303	0.506491488986512	Cassiopeia-hybrid
1024	0.3	0	16	4	0.851126346718903	0.460649815527847	385	0.443101237066248	Startle-NNI
1024	0.03	0	16	5	0.650342801175318	0.610738129136914	293	0.455178007636995	LinRace-IST
1024	0.03	0	16	5	0.864838393731636	0.401428532364573	415	0.740414473334242	LinTIMaT
1024	0.03	0	16	5	0.682664054848188	0.587380232261135	324	0.482699796594966	DCLEAR-kmer-NJ
1024	0.03	0	16	5	0.768854064642507	0.52376789388053	342	0.505984254550693	Cassiopeia-greedy
1024	0.03	0	16	5	0.66307541625857	0.607000987827224	298	0.456190906175742	LinRace-TST
1024	0.03	0	16	5	0.686581782566112	0.601558533816232	318	0.407956284820437	Cassiopeia-hybrid
1024	0.03	0	16	5	0.748285994123408	0.526434389769913	345	0.572267046194542	Startle-NNI
1024	0.05	0	16	5	0.548481880509305	0.676359376746105	249	0.416982887243966	LinRace-IST
1024	0.05	0	16	5	0.847208619000979	0.384835514474391	397	0.773858002279238	LinTIMaT
1024	0.05	0	16	5	0.578844270323213	0.659253283956192	257	0.448583656040641	DCLEAR-kmer-NJ
1024	0.05	0	16	5	0.741429970617042	0.543195686133689	342	0.500557822745986	Cassiopeia-greedy
1024	0.05	0	16	5	0.552399608227228	0.676177167091525	256	0.417162473469072	LinRace-TST
1024	0.05	0	16	5	0.638589618021547	0.632007323443372	301	0.422141032420995	Cassiopeia-hybrid
1024	0.05	0	16	5	0.638589618021547	0.595216049020676	312	0.50695840533262	Startle-NNI
1024	0.1	0	16	5	0.466209598432909	0.737153368012815	231	0.24776783971153	LinRace-IST
1024	0.1	0	16	5	0.862879529872674	0.402492471344174	402	0.720335040187792	LinTIMaT
1024	0.1	0	16	5	0.476983349657199	0.730354842737045	229	0.252181950043357	DCLEAR-kmer-NJ
1024	0.1	0	16	5	0.671890303623898	0.625427281493313	301	0.378866122260966	Cassiopeia-greedy
1024	0.1	0	16	5	0.465230166503428	0.737656495856785	231	0.247769354283544	LinRace-TST
1024	0.1	0	16	5	0.626836434867777	0.65290394328344	294	0.409445328587841	Cassiopeia-hybrid
1024	0.1	0	16	5	0.559255631733594	0.670154166467827	258	0.293616512024971	Startle-NNI
1024	0.15	0	16	5	0.506366307541626	0.719845485088578	248	0.267032037828644	LinRace-IST
1024	0.15	0	16	5	0.854064642507346	0.396038603131704	388	0.701705767527328	LinTIMaT
1024	0.15	0	16	5	0.468168462291871	0.733260754651345	222	0.270549234613629	DCLEAR-kmer-NJ
1024	0.15	0	16	5	0.6307541625857	0.644545079062997	286	0.345236393731147	Cassiopeia-greedy
1024	0.15	0	16	5	0.506366307541626	0.719555605103313	253	0.267313440851299	LinRace-TST
1024	0.15	0	16	5	0.644466209598433	0.628626620144215	315	0.490445240311267	Cassiopeia-hybrid
1024	0.15	0	16	5	0.564152791380999	0.675611287840775	261	0.292772080534911	Startle-NNI
1024	0.2	0	16	5	0.671890303623898	0.61560323436667	282	0.35618676141563	LinRace-IST
1024	0.2	0	16	5	0.823702252693438	0.447003943919518	376	0.665399199404992	LinTIMaT
1024	0.2	0	16	5	0.658178256611165	0.616052292068601	298	0.359972723640738	DCLEAR-kmer-NJ
1024	0.2	0	16	5	0.680705190989226	0.599892774276049	314	0.349539745609234	Cassiopeia-greedy
1024	0.2	0	16	5	0.666013712047013	0.616930187734598	279	0.355659482831402	LinRace-TST
1024	0.2	0	16	5	0.709108716944172	0.581406478741029	331	0.470237196369549	Cassiopeia-hybrid
1024	0.2	0	16	5	0.725759059745348	0.569006335670392	330	0.355901016624168	Startle-NNI
1024	0.25	0	16	5	0.735553379040157	0.567374840298201	347	0.354949390404807	LinRace-IST
1024	0.25	0	16	5	0.833496571988247	0.443428230640759	383	0.658787208179696	LinTIMaT
1024	0.25	0	16	5	0.751224289911851	0.540232740101171	329	0.402444753228437	DCLEAR-kmer-NJ
1024	0.25	0	16	5	0.753183153770813	0.560728987100788	312	0.389651319708458	Cassiopeia-greedy
1024	0.25	0	16	5	0.738491674828599	0.563989907287044	334	0.356285846213933	LinRace-TST
1024	0.25	0	16	5	0.778648383937316	0.532002254932009	354	0.455261153979359	Cassiopeia-hybrid
1024	0.25	0	16	5	0.785504407443683	0.511398995728309	342	0.398341716826452	Startle-NNI
1024	0.3	0	16	5	0.780607247796278	0.510892711287388	333	0.399821589365298	LinRace-IST
1024	0.3	0	16	5	0.886385896180215	0.408364036262403	419	0.652079704478231	LinTIMaT
1024	0.3	0	16	5	0.81488736532811	0.469557369801635	321	0.457843188976262	DCLEAR-kmer-NJ
1024	0.3	0	16	5	0.79333986287953	0.510692496262661	330	0.41476693349323	Cassiopeia-greedy
1024	0.3	0	16	5	0.785504407443683	0.508240931661142	344	0.401053781677983	LinRace-TST
1024	0.3	0	16	5	0.8256611165524	0.486132660557025	332	0.503043373516193	Cassiopeia-hybrid
1024	0.3	0	16	5	0.816846229187072	0.475870482539405	371	0.417592742806702	Startle-NNI
1024	0.03	0	16	6	0.708129285014692	0.577684090439713	309	0.439074450532735	LinRace-IST
1024	0.03	0	16	6	0.89128305582762	0.37233015778431	420	0.752327541763437	LinTIMaT
1024	0.03	0	16	6	0.732615083251714	0.543720637671872	317	0.485788966938031	DCLEAR-kmer-NJ
1024	0.03	0	16	6	0.809010773751224	0.489185398121546	363	0.543933874788369	Cassiopeia-greedy
1024	0.03	0	16	6	0.710088148873653	0.57638145325295	318	0.440460439149133	LinRace-TST
1024	0.03	0	16	6	0.762977473065622	0.544932471990257	346	0.462548363386314	Cassiopeia-hybrid
1024	0.03	0	16	6	0.775710088148874	0.498509462685734	340	0.56408515517034	Startle-NNI
1024	0.05	0	16	6	0.578844270323213	0.668023566445658	222	0.361062396433006	LinRace-IST
1024	0.05	0	16	6	0.854064642507346	0.39682183322636	407	0.733713900137033	LinTIMaT
1024	0.05	0	16	6	0.614103819784525	0.646583444644257	234	0.388587355440891	DCLEAR-kmer-NJ
1024	0.05	0	16	6	0.719882468168462	0.565983301249677	313	0.424423994622511	Cassiopeia-greedy
1024	0.05	0	16	6	0.582761998041136	0.667173132732182	219	0.361320071797171	LinRace-TST
1024	0.05	0	16	6	0.678746327130264	0.613164142466014	316	0.383703984964972	Cassiopeia-hybrid
1024	0.05	0	16	6	0.678746327130264	0.593300033082941	315	0.442728524555736	Startle-NNI
1024	0.1	0	16	6	0.870714985308521	0.376565483874184	408	0.74250511975957	LinTIMaT
1024	0.1	0	16	6	0.443682664054848	0.751240629487381	194	0.299130533556581	DCLEAR-kmer-NJ
1024	0.1	0	16	6	0.67384916748286	0.617329351206216	307	0.388876024196744	Cassiopeia-greedy
1024	0.1	0	16	6	0.449559255631734	0.750438560247443	211	0.266995840835459	LinRace-TST
1024	0.1	0	16	6	0.587659157688541	0.663320885756046	277	0.40553732300034	Cassiopeia-hybrid
1024	0.1	0	16	6	0.535749265426053	0.684339240675331	238	0.344716809750102	Startle-NNI
1024	0.15	0	16	6	0.462291870714985	0.736804185882351	202	0.281541518705666	LinRace-IST
1024	0.15	0	16	6	0.846229187071499	0.41352431449453	385	0.70400159792286	LinTIMaT
1024	0.15	0	16	6	0.447600391772772	0.746467958749974	205	0.280938002186641	DCLEAR-kmer-NJ
1024	0.15	0	16	6	0.604309500489716	0.65600863297737	279	0.344512968635855	Cassiopeia-greedy
1024	0.15	0	16	6	0.464250734573947	0.735898175225604	195	0.281860099397531	LinRace-TST
1024	0.15	0	16	6	0.57590597453477	0.666933787530174	268	0.442552103631939	Cassiopeia-hybrid
1024	0.15	0	16	6	0.539666993143976	0.690436781134336	255	0.282935638966366	Startle-NNI
1024	0.2	0	16	6	0.557296767874633	0.681751149296447	271	0.269203346801735	LinRace-IST
1024	0.2	0	16	6	0.824681684622919	0.437453648314867	388	0.674739470994899	LinTIMaT
1024	0.2	0	16	6	0.538687561214496	0.70344193255607	253	0.272597927892809	DCLEAR-kmer-NJ
1024	0.2	0	16	6	0.621939275220372	0.658810475885407	272	0.316351272357202	Cassiopeia-greedy
1024	0.2	0	16	6	0.564152791380999	0.678253670338475	278	0.270053507908274	LinRace-TST
1024	0.2	0	16	6	0.627815866797258	0.640465775653912	298	0.464652280662269	Cassiopeia-hybrid
1024	0.2	0	16	6	0.607247796278159	0.641383727296807	269	0.307147012033329	Startle-NNI
1024	0.25	0	16	6	0.722820763956905	0.56868706929245	323	0.370779420446465	LinRace-IST
1024	0.25	0	16	6	0.830558276199804	0.44837868750323	381	0.613631833805	LinTIMaT
1024	0.25	0	16	6	0.763956904995103	0.531410679641855	322	0.396347000073724	DCLEAR-kmer-NJ
1024	0.25	0	16	6	0.734573947110676	0.552518430247084	335	0.396476075950133	Cassiopeia-greedy
1024	0.25	0	16	6	0.724779627815867	0.570169442809459	330	0.370236317098505	LinRace-TST
1024	0.25	0	16	6	0.778648383937316	0.532900351615671	358	0.493426400976883	Cassiopeia-hybrid
1024	0.25	0	16	6	0.785504407443683	0.511475075205328	376	0.388389706741984	Startle-NNI
1024	0.3	0	16	6	0.835455435847209	0.477967353427957	343	0.42172253087595	LinRace-IST
1024	0.3	0	16	6	0.888344760039177	0.422109254401608	382	0.584116214416725	LinTIMaT
1024	0.3	0	16	6	0.866797257590597	0.424038578098461	317	0.504423527895904	DCLEAR-kmer-NJ
1024	0.3	0	16	6	0.839373163565132	0.477474834272957	368	0.400201107466528	Cassiopeia-greedy
1024	0.3	0	16	6	0.834476003917728	0.480639387088844	333	0.419821687393937	LinRace-TST
1024	0.3	0	16	6	0.862879529872674	0.457086772971082	366	0.501979645404973	Cassiopeia-hybrid
1024	0.3	0	16	6	0.865817825661117	0.442123317759284	388	0.458487126023443	Startle-NNI
1024	0.03	0	16	7	0.697355533790402	0.578052520527298	319	0.526436601131406	LinRace-IST
1024	0.03	0	16	7	0.882468168462292	0.359889119930486	423	0.789292396556757	LinTIMaT
1024	0.03	0	16	7	0.724779627815867	0.555298445861444	334	0.547129709848491	DCLEAR-kmer-NJ
1024	0.03	0	16	7	0.800195886385896	0.474387427277776	369	0.635148985524143	Cassiopeia-greedy
1024	0.03	0	16	7	0.699314397649363	0.576428741631296	329	0.52617213177102	LinRace-TST
1024	0.03	0	16	7	0.734573947110676	0.548390852428955	346	0.52516633041592	Cassiopeia-hybrid
1024	0.03	0	16	7	0.759059745347698	0.498307593610998	361	0.629965812046321	Startle-NNI
1024	0.05	0	16	7	0.577864838393732	0.668825224149956	226	0.387178624357172	LinRace-IST
1024	0.05	0	16	7	0.859941234084231	0.37281028413083	401	0.788043853487331	LinTIMaT
1024	0.05	0	16	7	0.599412340842311	0.651360437695964	288	0.394387989385753	DCLEAR-kmer-NJ
1024	0.05	0	16	7	0.73947110675808	0.552879652000673	334	0.488217281894208	Cassiopeia-greedy
1024	0.05	0	16	7	0.571988246816846	0.673839491394579	227	0.385549749356585	LinRace-TST
1024	0.05	0	16	7	0.6307541625857	0.631865941137578	287	0.396050039272627	Cassiopeia-hybrid
1024	0.05	0	16	7	0.664054848188051	0.586411284583906	306	0.46072360180773	Startle-NNI
1024	0.1	0	16	7	0.464250734573947	0.736186118644241	200	0.304238457356092	LinRace-IST
1024	0.1	0	16	7	0.861900097943193	0.379303583716161	399	0.743585652512797	LinTIMaT
1024	0.1	0	16	7	0.454456415279138	0.739030653346135	204	0.301518392395892	DCLEAR-kmer-NJ
1024	0.1	0	16	7	0.675808031341822	0.617676032257691	291	0.379284203462638	Cassiopeia-greedy
1024	0.1	0	16	7	0.461312438785504	0.737518068335642	199	0.303750426510444	LinRace-TST
1024	0.1	0	16	7	0.585700293829579	0.673120304224676	278	0.374086726946408	Cassiopeia-hybrid
1024	0.1	0	16	7	0.559255631733594	0.66875597436802	265	0.350913756598225	Startle-NNI
1024	0.15	0	16	7	0.524975514201763	0.707247967667806	242	0.281903033711521	LinRace-IST
1024	0.15	0	16	7	0.877571008814887	0.368416529764871	410	0.75765016151795	LinTIMaT
1024	0.15	0	16	7	0.495592556317336	0.721984676879984	221	0.275936364644517	DCLEAR-kmer-NJ
1024	0.15	0	16	7	0.655239960822723	0.63276613740785	296	0.363942565706767	Cassiopeia-greedy
1024	0.15	0	16	7	0.527913809990206	0.706857671352561	243	0.282000947874327	LinRace-TST
1024	0.15	0	16	7	0.613124387855044	0.65060712285359	282	0.428809247601089	Cassiopeia-hybrid
1024	0.15	0	16	7	0.590597453476983	0.661313024530397	283	0.281819066232752	Startle-NNI
1024	0.2	0	16	7	0.826640548481881	0.458128729915081	382	0.645839314653184	LinTIMaT
1024	0.2	0	16	7	0.620959843290891	0.643263729324413	256	0.332872765596875	DCLEAR-kmer-NJ
1024	0.2	0	16	7	0.681684622918707	0.617660375102657	304	0.344208337652121	Cassiopeia-greedy
1024	0.2	0	16	7	0.617042115572968	0.643029728565776	289	0.277459581187088	LinRace-TST
1024	0.2	0	16	7	0.685602350636631	0.605630549472815	325	0.450956205590105	Cassiopeia-hybrid
1024	0.2	0	16	7	0.686581782566112	0.594040127460303	302	0.315406877043366	Startle-NNI
1024	0.25	0	16	7	0.693437806072478	0.596169930981016	330	0.323966782006184	LinRace-IST
1024	0.25	0	16	7	0.81488736532811	0.486645423280923	351	0.555941877101862	LinTIMaT
1024	0.25	0	16	7	0.689520078354554	0.598642828377823	323	0.336694185163786	DCLEAR-kmer-NJ
1024	0.25	0	16	7	0.704211557296768	0.58652962728826	321	0.32783587463528	Cassiopeia-greedy
1024	0.25	0	16	7	0.697355533790402	0.59430782362785	334	0.324448719760828	LinRace-TST
1024	0.25	0	16	7	0.765915768854065	0.552316593546407	346	0.494152704803638	Cassiopeia-hybrid
1024	0.25	0	16	7	0.740450538687561	0.549905538358228	341	0.34142077262612	Startle-NNI
1024	0.3	0	16	7	0.674828599412341	0.602064620808096	289	0.324694770344873	LinRace-IST
1024	0.3	0	16	7	0.818805093046033	0.472177105360475	382	0.617269197943743	LinTIMaT
1024	0.3	0	16	7	0.738491674828599	0.552882226214326	298	0.386593419633462	DCLEAR-kmer-NJ
1024	0.3	0	16	7	0.718903036238981	0.577939655950338	284	0.379688599594612	Cassiopeia-greedy
1024	0.3	0	16	7	0.674828599412341	0.601884575140711	304	0.325009319687925	LinRace-TST
1024	0.3	0	16	7	0.745347698334966	0.558287013969614	318	0.46979115818119	Cassiopeia-hybrid
1024	0.3	0	16	7	0.736532810969638	0.548741484449123	349	0.3388883634145	Startle-NNI
1024	0.03	0	16	8	0.715964740450539	0.562817148377112	328	0.510451341291663	LinRace-IST
1024	0.03	0	16	8	0.883447600391773	0.386155469078764	420	0.716609485695922	LinTIMaT
1024	0.03	0	16	8	0.736532810969638	0.546537758637771	328	0.513685176115696	DCLEAR-kmer-NJ
1024	0.03	0	16	8	0.813907933398629	0.476898030833177	354	0.584699509468088	Cassiopeia-greedy
1024	0.03	0	16	8	0.714985308521058	0.563000660680526	324	0.511159506789405	LinRace-TST
1024	0.03	0	16	8	0.762977473065622	0.545096066937541	353	0.48041996002383	Cassiopeia-hybrid
1024	0.03	0	16	8	0.781586679725759	0.489180090187143	347	0.613620518318288	Startle-NNI
1024	0.05	0	16	8	0.548481880509305	0.690376114460862	274	0.318931546745128	LinRace-IST
1024	0.05	0	16	8	0.854064642507346	0.415741785668486	382	0.713241323873879	LinTIMaT
1024	0.05	0	16	8	0.550440744368266	0.683830448476483	225	0.337358619765016	DCLEAR-kmer-NJ
1024	0.05	0	16	8	0.72869735553379	0.572989124596304	294	0.409415103319254	Cassiopeia-greedy
1024	0.05	0	16	8	0.538687561214496	0.694155428939524	271	0.317879059387577	LinRace-TST
1024	0.05	0	16	8	0.643486777668952	0.639913361363761	286	0.395323513493408	Cassiopeia-hybrid
1024	0.05	0	16	8	0.65230166503428	0.601440945734798	295	0.400141544804886	Startle-NNI
1024	0.1	0	16	8	0.471106758080313	0.733655326024642	208	0.320057899165565	LinRace-IST
1024	0.1	0	16	8	0.861900097943193	0.393120336550477	396	0.737618715304128	LinTIMaT
1024	0.1	0	16	8	0.469147894221352	0.732918501905805	212	0.317977187872553	DCLEAR-kmer-NJ
1024	0.1	0	16	8	0.659157688540646	0.624917435187461	272	0.381169004768357	Cassiopeia-greedy
1024	0.1	0	16	8	0.468168462291871	0.735474839553531	203	0.319447062748064	LinRace-TST
1024	0.1	0	16	8	0.606268364348678	0.650014740820112	290	0.431629769818271	Cassiopeia-hybrid
1024	0.1	0	16	8	0.570029382957884	0.664029424218907	228	0.378646232684829	Startle-NNI
1024	0.15	0	16	8	0.592556317335945	0.659935206559679	256	0.32555528288829	LinRace-IST
1024	0.15	0	16	8	0.859941234084231	0.401255911939392	401	0.712828357602209	LinTIMaT
1024	0.15	0	16	8	0.592556317335945	0.667908602421755	274	0.325570017180988	DCLEAR-kmer-NJ
1024	0.15	0	16	8	0.671890303623898	0.61797725271515	301	0.350213657853432	Cassiopeia-greedy
1024	0.15	0	16	8	0.587659157688541	0.661500301820218	259	0.325253422120194	LinRace-TST
1024	0.15	0	16	8	0.692458374142997	0.597731507225394	294	0.482409493962734	Cassiopeia-hybrid
1024	0.15	0	16	8	0.64152791380999	0.613831453888074	261	0.337936587763349	Startle-NNI
1024	0.2	0	16	8	0.611165523996082	0.652882905603964	276	0.287492965768728	LinRace-IST
1024	0.2	0	16	8	0.830558276199804	0.450896050176516	376	0.634721342847336	LinTIMaT
1024	0.2	0	16	8	0.603330068560235	0.651242219244935	295	0.304080590872225	DCLEAR-kmer-NJ
1024	0.2	0	16	8	0.61998041136141	0.646356494393427	286	0.281551296157417	Cassiopeia-greedy
1024	0.2	0	16	8	0.60920666013712	0.653933168712089	278	0.286767316898881	LinRace-TST
1024	0.2	0	16	8	0.689520078354554	0.601030824782015	321	0.463741572663652	Cassiopeia-hybrid
1024	0.2	0	16	8	0.680705190989226	0.605303484314343	313	0.324145187179684	Startle-NNI
1024	0.25	0	16	8	0.788442703232125	0.512054698466982	351	0.499462479465082	LinRace-IST
1024	0.25	0	16	8	0.864838393731636	0.413801895240294	407	0.687954010692486	LinTIMaT
1024	0.25	0	16	8	0.818805093046033	0.475275016509397	345	0.519529636762451	DCLEAR-kmer-NJ
1024	0.25	0	16	8	0.768854064642507	0.529831586711365	336	0.454180163432811	Cassiopeia-greedy
1024	0.25	0	16	8	0.786483839373164	0.509550628264044	348	0.503355228623793	LinRace-TST
1024	0.25	0	16	8	0.809990205680705	0.496977256063795	360	0.530371183177866	Cassiopeia-hybrid
1024	0.25	0	16	8	0.822722820763957	0.47058061640926	370	0.47760279553496	Startle-NNI
1024	0.3	0	16	8	0.795298726738492	0.506622691711999	366	0.412078445469887	LinRace-IST
1024	0.3	0	16	8	0.871694417238002	0.406957753554058	409	0.674044621826075	LinTIMaT
1024	0.3	0	16	8	0.862879529872674	0.435942842643947	372	0.497750417723942	DCLEAR-kmer-NJ
1024	0.3	0	16	8	0.813907933398629	0.502133786906474	315	0.45431779514584	Cassiopeia-greedy
1024	0.3	0	16	8	0.790401567091087	0.508229947824051	372	0.413121179416145	LinRace-TST
1024	0.3	0	16	8	0.852105778648384	0.47366169830946	373	0.495704556184734	Cassiopeia-hybrid
1024	0.3	0	16	8	0.834476003917728	0.464830622737333	383	0.442682484627581	Startle-NNI
1024	0.03	0	16	9	0.691478942213516	0.59214118419935	319	0.438920295146472	LinRace-IST
1024	0.03	0	16	9	0.850146914789422	0.417435157286465	402	0.712203342088529	LinTIMaT
1024	0.03	0	16	9	0.705190989226249	0.563392216144105	315	0.503719910483867	DCLEAR-kmer-NJ
1024	0.03	0	16	9	0.761998041136141	0.522192395561241	356	0.501679917436841	Cassiopeia-greedy
1024	0.03	0	16	9	0.690499510284035	0.592815467722669	324	0.43964288917154	LinRace-TST
1024	0.03	0	16	9	0.725759059745348	0.568669569429842	333	0.441542893024674	Cassiopeia-hybrid
1024	0.03	0	16	9	0.78256611165524	0.493466757536529	346	0.574086265386832	Startle-NNI
1024	0.05	0	16	9	0.621939275220372	0.645844276554812	293	0.38078959255961	LinRace-IST
1024	0.05	0	16	9	0.879529872673849	0.393826849593545	411	0.70300711340553	LinTIMaT
1024	0.05	0	16	9	0.634671890303624	0.635996914015571	292	0.425413082754791	DCLEAR-kmer-NJ
1024	0.05	0	16	9	0.760039177277179	0.545702894023425	329	0.458942523354942	Cassiopeia-greedy
1024	0.05	0	16	9	0.621939275220372	0.647371923858709	285	0.379782310227465	LinRace-TST
1024	0.05	0	16	9	0.680705190989226	0.613574049495286	303	0.400052852524179	Cassiopeia-hybrid
1024	0.05	0	16	9	0.685602350636631	0.575734076413097	297	0.459219959099258	Startle-NNI
1024	0.1	0	16	9	0.540646425073457	0.708109809151561	234	0.339575722948627	LinRace-IST
1024	0.1	0	16	9	0.855044074436827	0.383889805020258	387	0.729230649323085	LinTIMaT
1024	0.1	0	16	9	0.539666993143976	0.690745852205709	250	0.337765971619311	DCLEAR-kmer-NJ
1024	0.1	0	16	9	0.683643486777669	0.600826673931888	315	0.408137312489385	Cassiopeia-greedy
1024	0.1	0	16	9	0.541625857002938	0.708044267267689	224	0.339389394389473	LinRace-TST
1024	0.1	0	16	9	0.632713026444662	0.644437001075093	294	0.436395232625246	Cassiopeia-hybrid
1024	0.1	0	16	9	0.644466209598433	0.624055949861321	285	0.416229748600507	Startle-NNI
1024	0.15	0	16	9	0.563173359451518	0.683293772069529	230	0.312309095442785	LinRace-IST
1024	0.15	0	16	9	0.847208619000979	0.412443532818542	397	0.718992612038534	LinTIMaT
1024	0.15	0	16	9	0.561214495592556	0.686406237537782	267	0.306107977308487	DCLEAR-kmer-NJ
1024	0.15	0	16	9	0.668952007835455	0.626659841824291	302	0.340519565292647	Cassiopeia-greedy
1024	0.15	0	16	9	0.568070519098923	0.678904984233141	225	0.313765541477427	LinRace-TST
1024	0.15	0	16	9	0.656219392752204	0.617640486546907	309	0.471023863023575	Cassiopeia-hybrid
1024	0.15	0	16	9	0.638589618021547	0.628214835551544	280	0.339780812636403	Startle-NNI
1024	0.2	0	16	9	0.687561214495593	0.601575594981911	308	0.376789972654252	LinRace-IST
1024	0.2	0	16	9	0.820763956904995	0.454813192821308	363	0.633699514414813	LinTIMaT
1024	0.2	0	16	9	0.693437806072478	0.59328336332962	310	0.368706598268823	DCLEAR-kmer-NJ
1024	0.2	0	16	9	0.686581782566112	0.604734846827699	314	0.357331173059248	Cassiopeia-greedy
1024	0.2	0	16	9	0.692458374142997	0.597886519961466	307	0.377682979037657	LinRace-TST
1024	0.2	0	16	9	0.717923604309501	0.579767680089257	333	0.486676715151304	Cassiopeia-hybrid
1024	0.2	0	16	9	0.719882468168462	0.567514747050121	338	0.378312159878016	Startle-NNI
1024	0.25	0	16	9	0.722820763956905	0.568434154422762	329	0.386504789945241	LinRace-IST
1024	0.25	0	16	9	0.822722820763957	0.458768063855477	377	0.632637227029726	LinTIMaT
1024	0.25	0	16	9	0.757100881488737	0.519608462538734	313	0.473578495936485	DCLEAR-kmer-NJ
1024	0.25	0	16	9	0.722820763956905	0.568743124680165	298	0.38302732805971	Cassiopeia-greedy
1024	0.25	0	16	9	0.726738491674829	0.568304283184845	337	0.38554019999984	LinRace-TST
1024	0.25	0	16	9	0.754162585700294	0.53870572389774	305	0.467520961211695	Cassiopeia-hybrid
1024	0.25	0	16	9	0.776689520078355	0.506017334301806	347	0.435076397411606	Startle-NNI
1024	0.3	0	16	9	0.811949069539667	0.48531239704831	353	0.433271326141523	LinRace-IST
1024	0.3	0	16	9	0.892262487757101	0.400522847308903	394	0.647299648077422	LinTIMaT
1024	0.3	0	16	9	0.83643486777669	0.428319197741671	325	0.527131519816448	DCLEAR-kmer-NJ
1024	0.3	0	16	9	0.81488736532811	0.482397391274378	372	0.412722429746387	Cassiopeia-greedy
1024	0.3	0	16	9	0.806072477962782	0.487799139182539	357	0.432250511737857	LinRace-TST
1024	0.3	0	16	9	0.844270323212537	0.45345390234225	383	0.548198778508113	Cassiopeia-hybrid
1024	0.3	0	16	9	0.853085210577865	0.444199568118696	395	0.44163183914102	Startle-NNI
1024	0.03	0	16	10	0.686581782566112	0.594979155740602	286	0.431795447566374	LinRace-IST
1024	0.03	0	16	10	0.870714985308521	0.367403153338476	417	0.769719630802129	LinTIMaT
1024	0.03	0	16	10	0.691478942213516	0.586392003355517	273	0.435870578917528	DCLEAR-kmer-NJ
1024	0.03	0	16	10	0.790401567091087	0.503240120417127	351	0.512345180521776	Cassiopeia-greedy
1024	0.03	0	16	10	0.681684622918707	0.597367898489799	277	0.431072627908766	LinRace-TST
1024	0.03	0	16	10	0.721841332027424	0.573197263996949	292	0.433017824235986	Cassiopeia-hybrid
1024	0.03	0	16	10	0.76101860920666	0.515836578586127	333	0.523261853864309	Startle-NNI
1024	0.05	0	16	10	0.570029382957884	0.6767193304422	254	0.358623801998293	LinRace-IST
1024	0.05	0	16	10	0.838393731635651	0.417821517759407	387	0.706995490830556	LinTIMaT
1024	0.05	0	16	10	0.60920666013712	0.648531174038437	269	0.413568426836429	DCLEAR-kmer-NJ
1024	0.05	0	16	10	0.726738491674829	0.560775196478017	319	0.448874337764858	Cassiopeia-greedy
1024	0.05	0	16	10	0.571008814887365	0.677739850742488	260	0.357741917203848	LinRace-TST
1024	0.05	0	16	10	0.648383937316356	0.632010792367106	301	0.393766813938561	Cassiopeia-hybrid
1024	0.05	0	16	10	0.650342801175318	0.588697161293985	294	0.464734692564675	Startle-NNI
1024	0.1	0	16	10	0.521057786483839	0.702760041883166	261	0.337287570060831	LinRace-IST
1024	0.1	0	16	10	0.863858961802155	0.381516865199989	406	0.729407949504378	LinTIMaT
1024	0.1	0	16	10	0.528893241919687	0.703718696427079	220	0.358613982679343	DCLEAR-kmer-NJ
1024	0.1	0	16	10	0.678746327130264	0.595403687203864	307	0.400475036340671	Cassiopeia-greedy
1024	0.1	0	16	10	0.519098922624878	0.703494610176326	259	0.337012814733957	LinRace-TST
1024	0.1	0	16	10	0.585700293829579	0.662449489280821	278	0.397125032564697	Cassiopeia-hybrid
1024	0.1	0	16	10	0.615083251714006	0.628637501622948	283	0.395394549797087	Startle-NNI
1024	0.15	0	16	10	0.593535749265426	0.662896962089357	265	0.312785402143732	LinRace-IST
1024	0.15	0	16	10	0.867776689520078	0.403187189086996	391	0.688061560950276	LinTIMaT
1024	0.15	0	16	10	0.572967678746327	0.66138500300262	221	0.355522269678707	DCLEAR-kmer-NJ
1024	0.15	0	16	10	0.660137120470127	0.618207010763039	304	0.339773893624969	Cassiopeia-greedy
1024	0.15	0	16	10	0.596474045053869	0.662290884202419	278	0.31263961505248	LinRace-TST
1024	0.15	0	16	10	0.682664054848188	0.601277782171966	322	0.459481986985981	Cassiopeia-hybrid
1024	0.15	0	16	10	0.661116552399608	0.604598714316855	291	0.364277275089086	Startle-NNI
1024	0.2	0	16	10	0.656219392752204	0.616170904715179	306	0.31781488263245	LinRace-IST
1024	0.2	0	16	10	0.828599412340842	0.451419729081798	382	0.670561593091877	LinTIMaT
1024	0.2	0	16	10	0.687561214495593	0.599614182858002	324	0.355853607427052	DCLEAR-kmer-NJ
1024	0.2	0	16	10	0.713026444662096	0.58528300682497	320	0.367749008640945	Cassiopeia-greedy
1024	0.2	0	16	10	0.664054848188051	0.612839957120196	319	0.318366209157787	LinRace-TST
1024	0.2	0	16	10	0.723800195886386	0.574715334501577	332	0.454484386422183	Cassiopeia-hybrid
1024	0.2	0	16	10	0.730656219392752	0.564241344270578	355	0.356171423352735	Startle-NNI
1024	0.25	0	16	10	0.719882468168462	0.584657999118527	310	0.369824322590063	LinRace-IST
1024	0.25	0	16	10	0.839373163565132	0.447329195466222	368	0.668378098891409	LinTIMaT
1024	0.25	0	16	10	0.726738491674829	0.57479373799335	295	0.376586232702958	DCLEAR-kmer-NJ
1024	0.25	0	16	10	0.746327130264447	0.570216366633893	294	0.403275100936089	Cassiopeia-greedy
1024	0.25	0	16	10	0.715964740450539	0.587706357404509	301	0.369855739751471	LinRace-TST
1024	0.25	0	16	10	0.756121449559256	0.559259462707229	326	0.434151094552477	Cassiopeia-hybrid
1024	0.25	0	16	10	0.789422135161606	0.52893159759385	343	0.390854888658619	Startle-NNI
1024	0.3	0	16	10	0.713026444662096	0.570658962523483	324	0.36952215040147	LinRace-IST
1024	0.3	0	16	10	0.81488736532811	0.466246365319963	369	0.632258881597297	LinTIMaT
1024	0.3	0	16	10	0.754162585700294	0.543226554974111	325	0.413747683488359	DCLEAR-kmer-NJ
1024	0.3	0	16	10	0.729676787463271	0.560178521427007	328	0.390589316525067	Cassiopeia-greedy
1024	0.3	0	16	10	0.717923604309501	0.566879390323271	322	0.371264518196454	LinRace-TST
1024	0.3	0	16	10	0.777668952007835	0.530521725285532	355	0.485520692629771	Cassiopeia-hybrid
1024	0.3	0	16	10	0.774730656219393	0.524238152055561	324	0.39725533025779	Startle-NNI
1024	0.03	1	16	1	0.731635651322233	0.555563662965485	340	0.556889285290286	LinRace-IST
1024	0.03	1	16	1	0.879529872673849	0.370223274696347	419	0.804502411864237	LinTIMaT
1024	0.03	1	16	1	0.761998041136141	0.53511363865985	363	0.55888621632874	DCLEAR-kmer-NJ
1024	0.03	1	16	1	0.809010773751224	0.456942496609244	367	0.646320774715692	Cassiopeia-greedy
1024	0.03	1	16	1	0.72771792360431	0.553103575658977	337	0.558849955412576	LinRace-TST
1024	0.03	1	16	1	0.792360430950049	0.517937842814444	375	0.534249817630594	Cassiopeia-hybrid
1024	0.03	1	16	1	0.845249755142018	0.445583711348267	397	0.661350530819999	Startle-NNI
1024	0.05	1	16	1	0.770812928501469	0.507226933441724	370	0.594748089372082	LinRace-IST
1024	0.05	1	16	1	0.890303623898139	0.357928655909857	428	0.797557401006746	LinTIMaT
1024	0.05	1	16	1	0.803134182174339	0.464468712077559	377	0.640027622341425	DCLEAR-kmer-NJ
1024	0.05	1	16	1	0.841332027424094	0.426110252164886	399	0.696789529939479	Cassiopeia-greedy
1024	0.05	1	16	1	0.766895200783546	0.511454908404294	366	0.594609215331433	LinRace-TST
1024	0.05	1	16	1	0.81488736532811	0.462755721164784	390	0.628432589282402	Cassiopeia-hybrid
1024	0.05	1	16	1	0.842311459353575	0.424536926655135	398	0.698521007020943	Startle-NNI
1024	0.1	1	16	1	0.742409402546523	0.548529381174954	350	0.553972826006178	LinRace-IST
1024	0.1	1	16	1	0.895200783545544	0.34965318382327	416	0.821411231597587	LinTIMaT
1024	0.1	1	16	1	0.783545543584721	0.515849584336507	363	0.579850486854105	DCLEAR-kmer-NJ
1024	0.1	1	16	1	0.809990205680705	0.45436677457727	378	0.69439011284079	Cassiopeia-greedy
1024	0.1	1	16	1	0.729676787463271	0.55657163502652	347	0.551944916609825	LinRace-TST
1024	0.1	1	16	1	0.831537708129285	0.457225332057438	387	0.65789534716411	Cassiopeia-hybrid
1024	0.1	1	16	1	0.8256611165524	0.463275539617509	378	0.64656742403358	Startle-NNI
1024	0.15	1	16	1	0.819784524975514	0.494678938382955	381	0.579564055672896	LinRace-IST
1024	0.15	1	16	1	0.906953966699314	0.352737232948506	425	0.822049867128047	LinTIMaT
1024	0.15	1	16	1	0.865817825661117	0.423326765564976	383	0.647122263997774	DCLEAR-kmer-NJ
1024	0.15	1	16	1	0.859941234084231	0.428535644088715	400	0.699188160662503	Cassiopeia-greedy
1024	0.15	1	16	1	0.816846229187072	0.497034780856465	376	0.579277505840108	LinRace-TST
1024	0.15	1	16	1	0.886385896180215	0.423662363676734	407	0.642595811782616	Cassiopeia-hybrid
1024	0.15	1	16	1	0.895200783545544	0.398994825405763	411	0.666392413356416	Startle-NNI
1024	0.2	1	16	1	0.906953966699314	0.388271626660774	414	0.62293648595929	LinRace-IST
1024	0.2	1	16	1	0.93535749265426	0.323671852592353	452	0.761906035277968	LinTIMaT
1024	0.2	1	16	1	0.939275220372184	0.298335504086188	402	0.759035843873574	DCLEAR-kmer-NJ
1024	0.2	1	16	1	0.914789422135162	0.359066450048017	433	0.711939604311935	Cassiopeia-greedy
1024	0.2	1	16	1	0.903036238981391	0.391281435092182	409	0.623235169159108	LinRace-TST
1024	0.2	1	16	1	0.93437806072478	0.340743164857961	441	0.708827525324622	Cassiopeia-hybrid
1024	0.25	1	16	1	0.904015670910872	0.391644907996539	366	0.565669422160348	LinRace-IST
1024	0.25	1	16	1	0.93535749265426	0.350119764795714	441	0.688543679604685	LinTIMaT
1024	0.25	1	16	1	0.961802154750245	0.280002840094224	386	0.770410746577767	DCLEAR-kmer-NJ
1024	0.25	1	16	1	0.894221351616063	0.392802991549778	425	0.640235859748106	Cassiopeia-greedy
1024	0.25	1	16	1	0.890303623898139	0.40087841346864	363	0.563814644145637	LinRace-TST
1024	0.25	1	16	1	0.916748285994123	0.367625611288226	411	0.645693488188371	Cassiopeia-hybrid
1024	0.3	1	16	1	0.860920666013712	0.428526659883699	395	0.58252216252202	LinRace-IST
1024	0.3	1	16	1	0.906953966699314	0.366149207419208	433	0.716450885268788	LinTIMaT
1024	0.3	1	16	1	0.928501469147894	0.316203715028273	403	0.71406738023081	DCLEAR-kmer-NJ
1024	0.3	1	16	1	0.893241919686582	0.390036531486426	419	0.708357755225001	Cassiopeia-greedy
1024	0.3	1	16	1	0.859941234084231	0.432822569684656	389	0.581281470961076	LinRace-TST
1024	0.3	1	16	1	0.904015670910872	0.37227739605011	412	0.698239488084234	Cassiopeia-hybrid
1024	0.3	1	16	1	0.913809990205681	0.36156535246316	416	0.701566569111533	Startle-NNI
1024	0.03	1	16	2	0.748285994123408	0.542209219102071	335	0.518644986504552	LinRace-IST
1024	0.03	1	16	2	0.888344760039177	0.374143350076419	421	0.780541717836586	LinTIMaT
1024	0.03	1	16	2	0.762977473065622	0.516174855025471	339	0.519402958768142	DCLEAR-kmer-NJ
1024	0.03	1	16	2	0.812928501469148	0.461649695656579	361	0.656054794526054	Cassiopeia-greedy
1024	0.03	1	16	2	0.757100881488737	0.537029590065933	341	0.520380864450444	LinRace-TST
1024	0.03	1	16	2	0.797257590597453	0.503976672221516	364	0.540525350626683	Cassiopeia-hybrid
1024	0.03	1	16	2	0.844270323212537	0.438974971826631	390	0.652712120500543	Startle-NNI
1024	0.05	1	16	2	0.742409402546523	0.536014450126576	351	0.602670559175421	LinRace-IST
1024	0.05	1	16	2	0.921645445641528	0.319770526573641	445	0.804052223023763	LinTIMaT
1024	0.05	1	16	2	0.777668952007835	0.501583824171788	368	0.623946161263442	DCLEAR-kmer-NJ
1024	0.05	1	16	2	0.839373163565132	0.421247980659092	392	0.702774637657519	Cassiopeia-greedy
1024	0.05	1	16	2	0.744368266405485	0.533818975062574	353	0.605352431298719	LinRace-TST
1024	0.05	1	16	2	0.818805093046033	0.472767915299341	381	0.616826695074208	Cassiopeia-hybrid
1024	0.05	1	16	2	0.830558276199804	0.441636521214073	386	0.70141570310178	Startle-NNI
1024	0.1	1	16	2	0.730656219392752	0.557135825241456	338	0.539714217277262	LinRace-IST
1024	0.1	1	16	2	0.897159647404505	0.342209227683743	430	0.816527466465379	LinTIMaT
1024	0.1	1	16	2	0.800195886385896	0.480641440274923	369	0.634708190076845	DCLEAR-kmer-NJ
1024	0.1	1	16	2	0.832517140058766	0.414117374240673	378	0.74748779034504	Cassiopeia-greedy
1024	0.1	1	16	2	0.734573947110676	0.554067974026215	339	0.541201248545797	LinRace-TST
1024	0.1	1	16	2	0.833496571988247	0.435363206364169	389	0.682836584825496	Cassiopeia-hybrid
1024	0.1	1	16	2	0.868756121449559	0.410344816169764	406	0.688490546557732	Startle-NNI
1024	0.15	1	16	2	0.818805093046033	0.474626253821829	381	0.599686729711837	LinRace-IST
1024	0.15	1	16	2	0.918707149853085	0.341699479958397	437	0.774833277675001	LinTIMaT
1024	0.15	1	16	2	0.92360430950049	0.356589965704428	439	0.717067430527418	DCLEAR-kmer-NJ
1024	0.15	1	16	2	0.86973555337904	0.398110208259426	396	0.721643498511306	Cassiopeia-greedy
1024	0.15	1	16	2	0.820763956904995	0.471872901336046	382	0.602800863142428	LinRace-TST
1024	0.15	1	16	2	0.875612144955926	0.391453154786529	397	0.72379887425336	Cassiopeia-hybrid
1024	0.15	1	16	2	0.89128305582762	0.388578808866707	417	0.711027701758576	Startle-NNI
1024	0.2	1	16	2	0.897159647404505	0.376257625951792	433	0.647729757662339	LinRace-IST
1024	0.2	1	16	2	0.920666013712047	0.329499024085536	443	0.755353238713276	LinTIMaT
1024	0.2	1	16	2	0.962781586679726	0.276206772462697	424	0.782698600887389	DCLEAR-kmer-NJ
1024	0.2	1	16	2	0.922624877571009	0.34325204041921	448	0.741539490532084	Cassiopeia-greedy
1024	0.2	1	16	2	0.898139079333986	0.375835392298231	430	0.650036102330237	LinRace-TST
1024	0.2	1	16	2	0.924583741429971	0.326415787698648	446	0.759315179571813	Cassiopeia-hybrid
1024	0.2	1	16	2	0.96767874632713	0.28779098670795	447	0.803571536563046	Startle-NNI
1024	0.25	1	16	2	0.865817825661117	0.43188086039149	403	0.591250823136084	LinRace-IST
1024	0.25	1	16	2	0.919686581782566	0.352333625925421	434	0.72464447674969	LinTIMaT
1024	0.25	1	16	2	0.944172380019589	0.322816831513914	416	0.737907780462669	DCLEAR-kmer-NJ
1024	0.25	1	16	2	0.896180215475024	0.395153308619151	419	0.694427866227864	Cassiopeia-greedy
1024	0.25	1	16	2	0.870714985308521	0.431237456862084	406	0.589982924840769	LinRace-TST
1024	0.25	1	16	2	0.904995102840353	0.379393686492392	432	0.662902571114708	Cassiopeia-hybrid
1024	0.25	1	16	2	0.952007835455436	0.337638506071042	434	0.722462886552027	Startle-NNI
1024	0.3	1	16	2	0.9128305582762	0.377049714915051	429	0.583976394892061	LinRace-IST
1024	0.3	1	16	2	0.947110675808031	0.324346066951056	447	0.716051710315758	LinTIMaT
1024	0.3	1	16	2	0.949069539666993	0.28472062054701	383	0.71638308329038	DCLEAR-kmer-NJ
1024	0.3	1	16	2	0.922624877571009	0.353962796082632	438	0.676043349483815	Cassiopeia-greedy
1024	0.3	1	16	2	0.904995102840353	0.37805062361601	421	0.585729921385265	LinRace-TST
1024	0.3	1	16	2	0.931439764936337	0.334054316207202	429	0.682660116517783	Cassiopeia-hybrid
1024	0.3	1	16	2	0.966699314397649	0.300235325051591	443	0.723356534875805	Startle-NNI
1024	0.03	1	16	3	0.72869735553379	0.563847194837983	345	0.555858030812982	LinRace-IST
1024	0.03	1	16	3	0.897159647404505	0.347828706413077	428	0.815429830018885	LinTIMaT
1024	0.03	1	16	3	0.741429970617042	0.557633455940381	348	0.555678614548503	DCLEAR-kmer-NJ
1024	0.03	1	16	3	0.816846229187072	0.459265269027393	371	0.696988010646886	Cassiopeia-greedy
1024	0.03	1	16	3	0.726738491674829	0.564971933383923	335	0.555198915205337	LinRace-TST
1024	0.03	1	16	3	0.780607247796278	0.502906129982133	369	0.637740974872694	Cassiopeia-hybrid
1024	0.03	1	16	3	0.810969637610186	0.464936900164339	385	0.667042600561886	Startle-NNI
1024	0.05	1	16	3	0.730656219392752	0.559053023453731	343	0.533805685630825	LinRace-IST
1024	0.05	1	16	3	0.917727717923604	0.322541795568458	443	0.804970219613867	LinTIMaT
1024	0.05	1	16	3	0.787463271302644	0.502312461934545	368	0.636637139430326	DCLEAR-kmer-NJ
1024	0.05	1	16	3	0.838393731635651	0.431464254179078	374	0.72774641600987	Cassiopeia-greedy
1024	0.05	1	16	3	0.730656219392752	0.559750945358353	342	0.533387079959769	LinRace-TST
1024	0.05	1	16	3	0.827619980411361	0.464993044718973	392	0.655439782402888	Cassiopeia-hybrid
1024	0.05	1	16	3	0.838393731635651	0.441897858294407	393	0.684718689190537	Startle-NNI
1024	0.1	1	16	3	0.725759059745348	0.561116381999542	340	0.528601436435823	LinRace-IST
1024	0.1	1	16	3	0.928501469147894	0.313348915652644	441	0.806566351656118	LinTIMaT
1024	0.1	1	16	3	0.774730656219393	0.500033532679638	351	0.602098946762293	DCLEAR-kmer-NJ
1024	0.1	1	16	3	0.828599412340842	0.435395570277924	387	0.709706734589666	Cassiopeia-greedy
1024	0.1	1	16	3	0.73947110675808	0.553522266100989	340	0.530255426045671	LinRace-TST
1024	0.1	1	16	3	0.821743388834476	0.46788992015034	385	0.633529128512371	Cassiopeia-hybrid
1024	0.1	1	16	3	0.830558276199804	0.450119325121624	378	0.670662069683426	Startle-NNI
1024	0.15	1	16	3	0.866797257590597	0.436399529193265	408	0.604405228706529	LinRace-IST
1024	0.15	1	16	3	0.929480901077375	0.315036706127524	443	0.786932027761976	LinTIMaT
1024	0.15	1	16	3	0.937316356513222	0.340618971634995	425	0.69698815964718	DCLEAR-kmer-NJ
1024	0.15	1	16	3	0.889324191968658	0.390558013139245	414	0.739723428772287	Cassiopeia-greedy
1024	0.15	1	16	3	0.86973555337904	0.435542077624151	409	0.603137375468984	LinRace-TST
1024	0.15	1	16	3	0.896180215475024	0.39119385100813	428	0.665531319411096	Cassiopeia-hybrid
1024	0.15	1	16	3	0.914789422135162	0.358949759833901	425	0.714511893532661	Startle-NNI
1024	0.2	1	16	3	0.86973555337904	0.410776404866165	412	0.638079171925304	LinRace-IST
1024	0.2	1	16	3	0.929480901077375	0.323590582841832	446	0.78180485536795	LinTIMaT
1024	0.2	1	16	3	0.920666013712047	0.331372688575626	428	0.741821147277738	DCLEAR-kmer-NJ
1024	0.2	1	16	3	0.898139079333986	0.35908297535248	426	0.760525985239313	Cassiopeia-greedy
1024	0.2	1	16	3	0.871694417238002	0.410140356629237	403	0.638683544499701	LinRace-TST
1024	0.2	1	16	3	0.910871694417238	0.356476364242472	437	0.736793938018653	Cassiopeia-hybrid
1024	0.2	1	16	3	0.936336924583741	0.329067277625923	442	0.743759918845904	Startle-NNI
1024	0.25	1	16	3	0.959843290891283	0.312450242659295	461	0.688752440493321	LinRace-IST
1024	0.25	1	16	3	0.969637610186092	0.287220196070646	466	0.73446650791744	LinTIMaT
1024	0.25	1	16	3	0.986287952987267	0.183636322248421	382	0.875459909570517	DCLEAR-kmer-NJ
1024	0.25	1	16	3	0.964740450538688	0.300803308014347	463	0.765985761641257	Cassiopeia-greedy
1024	0.25	1	16	3	0.960822722820764	0.312591893882836	466	0.688874094592623	LinRace-TST
1024	0.25	1	16	3	0.96767874632713	0.280137337191928	460	0.757487410565245	Cassiopeia-hybrid
1024	0.25	1	16	3	0.982370225269344	0.251396407300278	464	0.816722945891706	Startle-NNI
1024	0.3	1	16	3	0.93437806072478	0.35763829366807	395	0.63381580053666	LinRace-IST
1024	0.3	1	16	3	0.959843290891283	0.315824725093259	456	0.721693574728102	LinTIMaT
1024	0.3	1	16	3	0.986287952987267	0.225113504393612	415	0.791650214669793	DCLEAR-kmer-NJ
1024	0.3	1	16	3	0.942213516160627	0.34894479951975	447	0.655830881186122	Cassiopeia-greedy
1024	0.3	1	16	3	0.936336924583741	0.354216948191166	403	0.639530440658445	LinRace-TST
1024	0.3	1	16	3	0.951028403525955	0.317503206559957	451	0.697658654057193	Cassiopeia-hybrid
1024	0.3	1	16	3	0.972575905974535	0.291669362779666	453	0.743391376528008	Startle-NNI
1024	0.03	1	16	4	0.777668952007835	0.520939131003066	364	0.574967675925443	LinRace-IST
1024	0.03	1	16	4	0.909892262487757	0.339152136567871	437	0.786135571705511	LinTIMaT
1024	0.03	1	16	4	0.800195886385896	0.487969611305494	356	0.672497978103974	DCLEAR-kmer-NJ
1024	0.03	1	16	4	0.845249755142018	0.420193825140781	375	0.747335685794955	Cassiopeia-greedy
1024	0.03	1	16	4	0.768854064642507	0.523296295008774	362	0.574469756946507	LinRace-TST
1024	0.03	1	16	4	0.813907933398629	0.48622802467885	375	0.589860906297031	Cassiopeia-hybrid
1024	0.03	1	16	4	0.860920666013712	0.420571279991234	407	0.67809656683485	Startle-NNI
1024	0.05	1	16	4	0.73947110675808	0.542536168592602	350	0.603779054509359	LinRace-IST
1024	0.05	1	16	4	0.907933398628795	0.325348030758073	438	0.790547187119585	LinTIMaT
1024	0.05	1	16	4	0.783545543584721	0.506411820639708	356	0.605525034482077	DCLEAR-kmer-NJ
1024	0.05	1	16	4	0.808031341821743	0.453331309628744	363	0.686383300398431	Cassiopeia-greedy
1024	0.05	1	16	4	0.734573947110676	0.544612179369317	351	0.602733381171024	LinRace-TST
1024	0.05	1	16	4	0.796278158667973	0.477738657158812	361	0.63213684939858	Cassiopeia-hybrid
1024	0.05	1	16	4	0.843290891283056	0.429210222956775	393	0.684598795874249	Startle-NNI
1024	0.1	1	16	4	0.790401567091087	0.506045210246701	377	0.563096156843336	LinRace-IST
1024	0.1	1	16	4	0.926542605288932	0.320500362036548	444	0.781697809008549	LinTIMaT
1024	0.1	1	16	4	0.850146914789422	0.428732190279501	392	0.642820336546857	DCLEAR-kmer-NJ
1024	0.1	1	16	4	0.852105778648384	0.442006454987266	391	0.651910551854372	Cassiopeia-greedy
1024	0.1	1	16	4	0.797257590597453	0.502708741002534	376	0.564600316982861	LinRace-TST
1024	0.1	1	16	4	0.856023506366308	0.441400600749438	395	0.623598816688037	Cassiopeia-hybrid
1024	0.1	1	16	4	0.875612144955926	0.420133133643591	418	0.66660272656502	Startle-NNI
1024	0.15	1	16	4	0.929480901077375	0.34525959404662	452	0.691144835690552	LinRace-IST
1024	0.15	1	16	4	0.938295788442703	0.316793066717623	455	0.746161932255422	LinTIMaT
1024	0.15	1	16	4	0.963761018609207	0.282980706710723	457	0.767563003731475	DCLEAR-kmer-NJ
1024	0.15	1	16	4	0.939275220372184	0.334004355478645	452	0.730042044018	Cassiopeia-greedy
1024	0.15	1	16	4	0.932419196865818	0.341604153744348	449	0.694579418182918	LinRace-TST
1024	0.15	1	16	4	0.939275220372184	0.319047314017393	450	0.746095623430383	Cassiopeia-hybrid
1024	0.15	1	16	4	0.965719882468168	0.280472382291332	465	0.822554979178931	Startle-NNI
1024	0.2	1	16	4	0.863858961802155	0.431410264482343	399	0.618940872681199	LinRace-IST
1024	0.2	1	16	4	0.918707149853085	0.332279898025024	434	0.760387386966347	LinTIMaT
1024	0.2	1	16	4	0.929480901077375	0.343228065246474	407	0.724330496944052	DCLEAR-kmer-NJ
1024	0.2	1	16	4	0.877571008814887	0.399980479316347	407	0.700606157016551	Cassiopeia-greedy
1024	0.2	1	16	4	0.85896180215475	0.434581925346171	387	0.618822803531197	LinRace-TST
1024	0.2	1	16	4	0.899118511263467	0.384890187177848	413	0.658184472216625	Cassiopeia-hybrid
1024	0.2	1	16	4	0.941234084231146	0.348122899112415	432	0.687769625469809	Startle-NNI
1024	0.25	1	16	4	0.871694417238002	0.439386304740469	359	0.564628400531986	LinRace-IST
1024	0.25	1	16	4	0.909892262487757	0.364692613869111	431	0.700067398720699	LinTIMaT
1024	0.25	1	16	4	0.933398628795299	0.331514986060772	378	0.728799096332915	DCLEAR-kmer-NJ
1024	0.25	1	16	4	0.885406464250735	0.405838016946007	407	0.691042324330992	Cassiopeia-greedy
1024	0.25	1	16	4	0.861900097943193	0.447430612254868	368	0.561176953581507	LinRace-TST
1024	0.25	1	16	4	0.894221351616063	0.391574211707055	419	0.67099174238256	Cassiopeia-hybrid
1024	0.3	1	16	4	0.913809990205681	0.383680646141269	419	0.563961514298339	LinRace-IST
1024	0.3	1	16	4	0.928501469147894	0.344692158179514	437	0.671994438345883	LinTIMaT
1024	0.3	1	16	4	0.957884427032321	0.273697436930542	366	0.775787230288755	DCLEAR-kmer-NJ
1024	0.3	1	16	4	0.925563173359451	0.371693325190926	411	0.608055763800346	Cassiopeia-greedy
1024	0.3	1	16	4	0.9128305582762	0.383887932984612	412	0.566836708410479	LinRace-TST
1024	0.3	1	16	4	0.93535749265426	0.352794400683966	391	0.622249497846785	Cassiopeia-hybrid
1024	0.03	1	16	5	0.755142017629775	0.52766413223967	338	0.582038478282873	LinRace-IST
1024	0.03	1	16	5	0.892262487757101	0.351716779400629	426	0.783550804159069	LinTIMaT
1024	0.03	1	16	5	0.760039177277179	0.506753605148	349	0.607442180358179	DCLEAR-kmer-NJ
1024	0.03	1	16	5	0.826640548481881	0.438968850109523	380	0.711478512670544	Cassiopeia-greedy
1024	0.03	1	16	5	0.758080313418217	0.523776465037179	352	0.585136937375583	LinRace-TST
1024	0.03	1	16	5	0.808031341821743	0.461576628318459	371	0.675763293298569	Cassiopeia-hybrid
1024	0.03	1	16	5	0.849167482859941	0.427051744624279	394	0.697061129606019	Startle-NNI
1024	0.05	1	16	5	0.690499510284035	0.592409132697928	326	0.552748537334348	LinRace-IST
1024	0.05	1	16	5	0.884427032321254	0.347069922532942	420	0.822378959979261	LinTIMaT
1024	0.05	1	16	5	0.719882468168462	0.567122788330836	338	0.543998892127433	DCLEAR-kmer-NJ
1024	0.05	1	16	5	0.803134182174339	0.45947631016806	365	0.685291060140551	Cassiopeia-greedy
1024	0.05	1	16	5	0.679725759059745	0.600558816146575	320	0.549944368943522	LinRace-TST
1024	0.05	1	16	5	0.770812928501469	0.522778763856932	358	0.578674619791933	Cassiopeia-hybrid
1024	0.05	1	16	5	0.790401567091087	0.472335392426655	365	0.671605766205472	Startle-NNI
1024	0.1	1	16	5	0.803134182174339	0.477458025570429	377	0.631960095092735	LinRace-IST
1024	0.1	1	16	5	0.922624877571009	0.317730305268379	433	0.812800342766225	LinTIMaT
1024	0.1	1	16	5	0.85896180215475	0.42182430409915	401	0.666877429257785	DCLEAR-kmer-NJ
1024	0.1	1	16	5	0.84818805093046	0.408632473574033	390	0.747865381165608	Cassiopeia-greedy
1024	0.1	1	16	5	0.800195886385896	0.480269838285174	375	0.630677820790781	LinRace-TST
1024	0.1	1	16	5	0.876591576885406	0.395487006959197	408	0.709693254906041	Cassiopeia-hybrid
1024	0.1	1	16	5	0.889324191968658	0.381491658533302	411	0.713605140543798	Startle-NNI
1024	0.15	1	16	5	0.85896180215475	0.418892614015934	407	0.653097983860557	LinRace-IST
1024	0.15	1	16	5	0.929480901077375	0.320645385710512	448	0.751435855323834	LinTIMaT
1024	0.15	1	16	5	0.907933398628795	0.316186529517704	417	0.798302327758365	DCLEAR-kmer-NJ
1024	0.15	1	16	5	0.883447600391773	0.376853464184748	414	0.715132428335251	Cassiopeia-greedy
1024	0.15	1	16	5	0.857002938295788	0.421035427555518	406	0.652554827695291	LinRace-TST
1024	0.15	1	16	5	0.909892262487757	0.361607483276119	434	0.715522504067592	Cassiopeia-hybrid
1024	0.15	1	16	5	0.927522037218413	0.333290160816983	441	0.735259153069594	Startle-NNI
1024	0.2	1	16	5	0.881488736532811	0.409251598459325	412	0.585442843249499	LinRace-IST
1024	0.2	1	16	5	0.929480901077375	0.335120609992619	444	0.742393268560091	LinTIMaT
1024	0.2	1	16	5	0.961802154750245	0.286475744723042	405	0.759287221081734	DCLEAR-kmer-NJ
1024	0.2	1	16	5	0.903036238981391	0.377693565944079	424	0.705867475442133	Cassiopeia-greedy
1024	0.2	1	16	5	0.872673849167483	0.41544395771663	418	0.583643486936766	LinRace-TST
1024	0.2	1	16	5	0.9128305582762	0.362459917609069	431	0.689378170036558	Cassiopeia-hybrid
1024	0.25	1	16	5	0.904995102840353	0.387595831923743	425	0.636943499641844	LinRace-IST
1024	0.25	1	16	5	0.942213516160627	0.326041180738176	449	0.74104092194805	LinTIMaT
1024	0.25	1	16	5	0.958863858961802	0.302215561500705	437	0.748090680938398	DCLEAR-kmer-NJ
1024	0.25	1	16	5	0.917727717923604	0.35675425433598	438	0.767034406189093	Cassiopeia-greedy
1024	0.25	1	16	5	0.896180215475024	0.392191327091302	416	0.636372513563224	LinRace-TST
1024	0.25	1	16	5	0.930460333006856	0.339699386816375	439	0.719070766307451	Cassiopeia-hybrid
1024	0.25	1	16	5	0.944172380019589	0.310918530898607	430	0.761210749030966	Startle-NNI
1024	0.3	1	16	5	0.963761018609207	0.308620821969564	330	0.660296739918954	LinRace-IST
1024	0.3	1	16	5	0.976493633692458	0.278339654929192	469	0.744588775846544	LinTIMaT
1024	0.3	1	16	5	0.984329089128306	0.173926363929153	299	0.887533336978524	DCLEAR-kmer-NJ
1024	0.3	1	16	5	0.971596474045054	0.296782499349623	474	0.729170235147523	Cassiopeia-greedy
1024	0.3	1	16	5	0.963761018609207	0.310500313910416	323	0.658389033445292	LinRace-TST
1024	0.3	1	16	5	0.968658178256611	0.27895253272226	438	0.733066240433055	Cassiopeia-hybrid
1024	0.3	1	16	5	0.98922624877571	0.256650228025829	468	0.758101336198706	Startle-NNI
1024	0.03	1	16	6	0.789422135161606	0.508088956893866	377	0.553848160867501	LinRace-IST
1024	0.03	1	16	6	0.904995102840353	0.346548955229203	430	0.788703743079918	LinTIMaT
1024	0.03	1	16	6	0.80411361410382	0.469761213222537	359	0.610728584205837	DCLEAR-kmer-NJ
1024	0.03	1	16	6	0.835455435847209	0.42817519013503	380	0.690339691089643	Cassiopeia-greedy
1024	0.03	1	16	6	0.780607247796278	0.507781870778722	367	0.55568927194421	LinRace-TST
1024	0.03	1	16	6	0.816846229187072	0.46680168341158	390	0.590512169504954	Cassiopeia-hybrid
1024	0.03	1	16	6	0.845249755142018	0.433477427850984	384	0.655787128696162	Startle-NNI
1024	0.05	1	16	6	0.807051909892262	0.461339969419675	384	0.635116462183418	LinRace-IST
1024	0.05	1	16	6	0.917727717923604	0.324122952497985	442	0.786100383666059	LinTIMaT
1024	0.05	1	16	6	0.840352595494613	0.396415480930732	371	0.72930449203191	DCLEAR-kmer-NJ
1024	0.05	1	16	6	0.86973555337904	0.390775338132965	413	0.755120889782892	Cassiopeia-greedy
1024	0.05	1	16	6	0.803134182174339	0.46045239261625	381	0.636861349960665	LinRace-TST
1024	0.05	1	16	6	0.85896180215475	0.3962691859041	411	0.739888546343325	Cassiopeia-hybrid
1024	0.05	1	16	6	0.872673849167483	0.375315564118811	410	0.76422054689315	Startle-NNI
1024	0.1	1	16	6	0.761998041136141	0.525855031202444	354	0.571180054945781	LinRace-IST
1024	0.1	1	16	6	0.9128305582762	0.32927914506901	439	0.792878008728352	LinTIMaT
1024	0.1	1	16	6	0.805093046033301	0.47775617942729	378	0.611229868865804	DCLEAR-kmer-NJ
1024	0.1	1	16	6	0.855044074436827	0.425702862097046	395	0.743350916929631	Cassiopeia-greedy
1024	0.1	1	16	6	0.764936336924584	0.523303417118837	357	0.573235066129188	LinRace-TST
1024	0.1	1	16	6	0.840352595494613	0.437469193782032	387	0.685412015889387	Cassiopeia-hybrid
1024	0.1	1	16	6	0.861900097943193	0.411226925330597	394	0.712902450935438	Startle-NNI
1024	0.15	1	16	6	0.763956904995103	0.532586767790609	348	0.54080912504194	LinRace-IST
1024	0.15	1	16	6	0.90205680705191	0.348411065138923	431	0.785721425369664	LinTIMaT
1024	0.15	1	16	6	0.803134182174339	0.472323296039747	361	0.629198017003026	DCLEAR-kmer-NJ
1024	0.15	1	16	6	0.816846229187072	0.450691234757293	378	0.692604180803176	Cassiopeia-greedy
1024	0.15	1	16	6	0.76101860920666	0.531662172718442	344	0.542935396006908	LinRace-TST
1024	0.15	1	16	6	0.849167482859941	0.434972134468604	399	0.682286191818762	Cassiopeia-hybrid
1024	0.15	1	16	6	0.862879529872674	0.419119639580689	398	0.690303967556786	Startle-NNI
1024	0.2	1	16	6	0.820763956904995	0.495392828463671	384	0.539474738328849	LinRace-IST
1024	0.2	1	16	6	0.919686581782566	0.344506271693272	437	0.726779366067962	LinTIMaT
1024	0.2	1	16	6	0.911851126346719	0.386795127224843	406	0.640356724808069	DCLEAR-kmer-NJ
1024	0.2	1	16	6	0.867776689520078	0.431360570797117	399	0.62869384205722	Cassiopeia-greedy
1024	0.2	1	16	6	0.813907933398629	0.496703425370674	374	0.540564096310643	LinRace-TST
1024	0.2	1	16	6	0.870714985308521	0.43903682467014	401	0.623495320481915	Cassiopeia-hybrid
1024	0.2	1	16	6	0.903036238981391	0.388565435565941	384	0.63936259596033	Startle-NNI
1024	0.25	1	16	6	0.919686581782566	0.375965614075322	438	0.640248731841394	LinRace-IST
1024	0.25	1	16	6	0.943192948090108	0.31916218161476	449	0.752532158952801	LinTIMaT
1024	0.25	1	16	6	0.962781586679726	0.293983006485091	440	0.740675443994198	DCLEAR-kmer-NJ
1024	0.25	1	16	6	0.918707149853085	0.351071932439664	433	0.758447453152998	Cassiopeia-greedy
1024	0.25	1	16	6	0.908912830558276	0.381947474740762	432	0.639596918190512	LinRace-TST
1024	0.25	1	16	6	0.929480901077375	0.338052471549767	436	0.730600899843229	Cassiopeia-hybrid
1024	0.25	1	16	6	0.973555337904016	0.293074700310193	463	0.763285103228019	Startle-NNI
1024	0.3	1	16	6	0.89128305582762	0.411596944069233	414	0.560399326582428	LinRace-IST
1024	0.3	1	16	6	0.932419196865818	0.350688388007712	441	0.697291044242028	LinTIMaT
1024	0.3	1	16	6	0.944172380019589	0.307984494191946	362	0.727123359672391	DCLEAR-kmer-NJ
1024	0.3	1	16	6	0.913809990205681	0.385548920239227	427	0.616129795254197	Cassiopeia-greedy
1024	0.3	1	16	6	0.892262487757101	0.410517713867407	408	0.560702351972069	LinRace-TST
1024	0.3	1	16	6	0.926542605288932	0.359685722764736	437	0.664740010165213	Cassiopeia-hybrid
1024	0.03	1	16	7	0.717923604309501	0.56709278809358	334	0.549603061267722	LinRace-IST
1024	0.03	1	16	7	0.885406464250735	0.361793701154504	419	0.794068567354514	LinTIMaT
1024	0.03	1	16	7	0.76101860920666	0.545297542168597	340	0.537378897356862	DCLEAR-kmer-NJ
1024	0.03	1	16	7	0.790401567091087	0.472217995081253	344	0.678506499173144	Cassiopeia-greedy
1024	0.03	1	16	7	0.71694417238002	0.568372429171427	333	0.549412365542998	LinRace-TST
1024	0.03	1	16	7	0.781586679725759	0.512934626472068	365	0.580749829073768	Cassiopeia-hybrid
1024	0.03	1	16	7	0.809010773751224	0.460902134115553	381	0.665278808164977	Startle-NNI
1024	0.05	1	16	7	0.735553379040157	0.534290565774181	346	0.611487762396349	LinRace-IST
1024	0.05	1	16	7	0.908912830558276	0.331800970695378	437	0.782609112048109	LinTIMaT
1024	0.05	1	16	7	0.790401567091087	0.480877026021938	372	0.657988939004597	DCLEAR-kmer-NJ
1024	0.05	1	16	7	0.821743388834476	0.443027756498644	373	0.731550038592516	Cassiopeia-greedy
1024	0.05	1	16	7	0.740450538687561	0.531495473830619	352	0.611257261081472	LinRace-TST
1024	0.05	1	16	7	0.810969637610186	0.467893302399979	376	0.667428724917874	Cassiopeia-hybrid
1024	0.05	1	16	7	0.846229187071499	0.427218582978886	401	0.716621869347408	Startle-NNI
1024	0.1	1	16	7	0.887365328109696	0.3853239050685	425	0.641803446267771	LinRace-IST
1024	0.1	1	16	7	0.937316356513222	0.322198510950172	451	0.717536822243963	LinTIMaT
1024	0.1	1	16	7	0.942213516160627	0.288686743913959	430	0.806653276808288	DCLEAR-kmer-NJ
1024	0.1	1	16	7	0.914789422135162	0.352392947385173	425	0.696529217542499	Cassiopeia-greedy
1024	0.1	1	16	7	0.888344760039177	0.387038159366608	423	0.641832863847804	LinRace-TST
1024	0.1	1	16	7	0.9128305582762	0.347995940717521	430	0.713561663531124	Cassiopeia-hybrid
1024	0.1	1	16	7	0.939275220372184	0.298872570707118	445	0.790603676965888	Startle-NNI
1024	0.15	1	16	7	0.895200783545544	0.390813979228661	425	0.666813590818657	LinRace-IST
1024	0.15	1	16	7	0.950048971596474	0.298216473435422	461	0.800439699626554	LinTIMaT
1024	0.15	1	16	7	0.964740450538688	0.308275353279802	471	0.749523138509765	DCLEAR-kmer-NJ
1024	0.15	1	16	7	0.917727717923604	0.356548848826295	435	0.755335968386268	Cassiopeia-greedy
1024	0.15	1	16	7	0.895200783545544	0.391862606491828	429	0.666771800155246	LinRace-TST
1024	0.15	1	16	7	0.930460333006856	0.347668387207304	439	0.736084985223455	Cassiopeia-hybrid
1024	0.15	1	16	7	0.952007835455436	0.299318667565046	451	0.815698220382404	Startle-NNI
1024	0.2	1	16	7	0.897159647404505	0.414833387012413	410	0.581509942493491	LinRace-IST
1024	0.2	1	16	7	0.940254652301665	0.341262453933926	445	0.721664350071046	LinTIMaT
1024	0.2	1	16	7	0.94613124387855	0.336428277433752	429	0.671481892586857	DCLEAR-kmer-NJ
1024	0.2	1	16	7	0.907933398628795	0.394924860404271	416	0.598203470670855	Cassiopeia-greedy
1024	0.2	1	16	7	0.894221351616063	0.418551350404543	416	0.580921365640718	LinRace-TST
1024	0.2	1	16	7	0.929480901077375	0.371426572766592	428	0.65357717817297	Cassiopeia-hybrid
1024	0.2	1	16	7	0.947110675808031	0.336178812807444	432	0.701527566692622	Startle-NNI
1024	0.25	1	16	7	0.862879529872674	0.428043229444839	410	0.598907950227614	LinRace-IST
1024	0.25	1	16	7	0.903036238981391	0.347136170472972	436	0.739380533461003	LinTIMaT
1024	0.25	1	16	7	0.920666013712047	0.312585831726828	411	0.778572280413312	DCLEAR-kmer-NJ
1024	0.25	1	16	7	0.887365328109696	0.38871739572897	423	0.708532601845833	Cassiopeia-greedy
1024	0.25	1	16	7	0.859941234084231	0.43197319753978	409	0.596189807998072	LinRace-TST
1024	0.25	1	16	7	0.896180215475024	0.362346807592346	429	0.723793694087947	Cassiopeia-hybrid
1024	0.25	1	16	7	0.915768854064642	0.34567637260236	427	0.732113447961072	Startle-NNI
1024	0.3	1	16	7	0.93437806072478	0.347790989641029	440	0.622972349042591	LinRace-IST
1024	0.3	1	16	7	0.957884427032321	0.311462844131674	460	0.717118383934635	LinTIMaT
1024	0.3	1	16	7	0.976493633692458	0.247828432431002	422	0.793278076322589	DCLEAR-kmer-NJ
1024	0.3	1	16	7	0.945151811949069	0.329433518355885	447	0.726374936350039	Cassiopeia-greedy
1024	0.3	1	16	7	0.943192948090108	0.343101354108916	437	0.625338299778494	LinRace-TST
1024	0.3	1	16	7	0.955925563173359	0.30422784250005	426	0.730176316667867	Cassiopeia-hybrid
1024	0.3	1	16	7	0.971596474045054	0.28518699544569	451	0.767184092140514	Startle-NNI
1024	0.03	1	16	8	0.747306562193928	0.535290695922171	353	0.582540500852801	LinRace-IST
1024	0.03	1	16	8	0.911851126346719	0.333026135942882	439	0.819257548799783	LinTIMaT
1024	0.03	1	16	8	0.760039177277179	0.524285718553381	342	0.587950816020319	DCLEAR-kmer-NJ
1024	0.03	1	16	8	0.835455435847209	0.420626991198553	376	0.719906670071186	Cassiopeia-greedy
1024	0.03	1	16	8	0.744368266405485	0.53477955369606	346	0.585312718731336	LinRace-TST
1024	0.03	1	16	8	0.803134182174339	0.494482056975338	384	0.587799977669007	Cassiopeia-hybrid
1024	0.03	1	16	8	0.854064642507346	0.432376705076988	405	0.693708813838083	Startle-NNI
1024	0.05	1	16	8	0.735553379040157	0.550167634621832	347	0.57752092144772	LinRace-IST
1024	0.05	1	16	8	0.908912830558276	0.335769490584223	433	0.803144380703801	LinTIMaT
1024	0.05	1	16	8	0.781586679725759	0.516900564174596	361	0.59769314688871	DCLEAR-kmer-NJ
1024	0.05	1	16	8	0.838393731635651	0.437624900373195	384	0.676908807987206	Cassiopeia-greedy
1024	0.05	1	16	8	0.733594515181195	0.547653738067496	352	0.578708082236623	LinRace-TST
1024	0.05	1	16	8	0.809010773751224	0.49872636330587	376	0.55740695382624	Cassiopeia-hybrid
1024	0.05	1	16	8	0.840352595494613	0.432097916376369	388	0.68885387440701	Startle-NNI
1024	0.1	1	16	8	0.746327130264447	0.540744554321979	341	0.562510681565932	LinRace-IST
1024	0.1	1	16	8	0.911851126346719	0.324960726670387	432	0.819904632539695	LinTIMaT
1024	0.1	1	16	8	0.805093046033301	0.479062673277378	352	0.642361490115094	DCLEAR-kmer-NJ
1024	0.1	1	16	8	0.838393731635651	0.445002846121715	379	0.69708961644028	Cassiopeia-greedy
1024	0.1	1	16	8	0.75024485798237	0.537571581513467	350	0.56376052774887	LinRace-TST
1024	0.1	1	16	8	0.842311459353575	0.446108442604471	398	0.672524433195247	Cassiopeia-hybrid
1024	0.1	1	16	8	0.864838393731636	0.418238472449759	394	0.699659769937219	Startle-NNI
1024	0.15	1	16	8	0.844270323212537	0.450870569378657	404	0.608437593408597	LinRace-IST
1024	0.15	1	16	8	0.917727717923604	0.355648265730426	438	0.747004943148875	LinTIMaT
1024	0.15	1	16	8	0.930460333006856	0.356282709858175	438	0.690761596702712	DCLEAR-kmer-NJ
1024	0.15	1	16	8	0.884427032321254	0.404792126150781	412	0.700930394228205	Cassiopeia-greedy
1024	0.15	1	16	8	0.856023506366308	0.442679550162652	408	0.61067527978765	LinRace-TST
1024	0.15	1	16	8	0.89128305582762	0.399423209239058	412	0.666557253046597	Cassiopeia-hybrid
1024	0.15	1	16	8	0.906953966699314	0.368468244780587	421	0.713259783387563	Startle-NNI
1024	0.2	1	16	8	0.900097943192948	0.392617996111001	425	0.613968163025625	LinRace-IST
1024	0.2	1	16	8	0.941234084231146	0.326979487723515	451	0.735127366963912	LinTIMaT
1024	0.2	1	16	8	0.95690499510284	0.289747668968145	426	0.742164890420652	DCLEAR-kmer-NJ
1024	0.2	1	16	8	0.918707149853085	0.35536769782867	429	0.704317304975177	Cassiopeia-greedy
1024	0.2	1	16	8	0.905974534769833	0.386601014407817	433	0.61604139830082	LinRace-TST
1024	0.2	1	16	8	0.940254652301665	0.330591882232657	419	0.702648081191594	Cassiopeia-hybrid
1024	0.2	1	16	8	0.973555337904016	0.28969987917139	456	0.781282930178791	Startle-NNI
1024	0.25	1	16	8	0.931439764936337	0.345940381288941	446	0.659902292418824	LinRace-IST
1024	0.25	1	16	8	0.951028403525955	0.302137233745411	464	0.770618493632987	LinTIMaT
1024	0.25	1	16	8	0.979431929480901	0.213993352746374	397	0.856188503417996	DCLEAR-kmer-NJ
1024	0.25	1	16	8	0.936336924583741	0.322391374356112	447	0.777028912785512	Cassiopeia-greedy
1024	0.25	1	16	8	0.939275220372184	0.338496703133121	449	0.662989458029471	LinRace-TST
1024	0.25	1	16	8	0.939275220372184	0.311858783789434	449	0.741982967684249	Cassiopeia-hybrid
1024	0.25	1	16	8	0.975514201762977	0.269294120965295	467	0.767148728306871	Startle-NNI
1024	0.3	1	16	8	0.928501469147894	0.367818017987436	412	0.591497751830516	LinRace-IST
1024	0.3	1	16	8	0.949069539666993	0.335646173123986	448	0.638658829821524	LinTIMaT
1024	0.3	1	16	8	0.968658178256611	0.253129416272881	386	0.757879684249911	DCLEAR-kmer-NJ
1024	0.3	1	16	8	0.940254652301665	0.352255037266724	401	0.67180907765836	Cassiopeia-greedy
1024	0.3	1	16	8	0.925563173359451	0.370776155909477	406	0.589843283434934	LinRace-TST
1024	0.3	1	16	8	0.952007835455436	0.330764899005432	418	0.671151933021834	Cassiopeia-hybrid
1024	0.3	1	16	8	0.964740450538688	0.29618222212244	445	0.746123890372956	Startle-NNI
1024	0.03	1	16	9	0.788442703232125	0.490571689705178	373	0.605404218011855	LinRace-IST
1024	0.03	1	16	9	0.92360430950049	0.303462647022947	442	0.828376884262573	LinTIMaT
1024	0.03	1	16	9	0.819784524975514	0.456308482582955	372	0.644061611359256	DCLEAR-kmer-NJ
1024	0.03	1	16	9	0.847208619000979	0.412765684726426	382	0.750293655178533	Cassiopeia-greedy
1024	0.03	1	16	9	0.792360430950049	0.489666810887403	371	0.606058207474174	LinRace-TST
1024	0.03	1	16	9	0.833496571988247	0.440217837260334	394	0.719646460100401	Cassiopeia-hybrid
1024	0.03	1	16	9	0.867776689520078	0.391283183100498	403	0.755700290932803	Startle-NNI
1024	0.05	1	16	9	0.818805093046033	0.468686622517957	374	0.61226566919542	LinRace-IST
1024	0.05	1	16	9	0.922624877571009	0.318927816960194	444	0.779602859012637	LinTIMaT
1024	0.05	1	16	9	0.862879529872674	0.399166015040282	394	0.661660227013065	DCLEAR-kmer-NJ
1024	0.05	1	16	9	0.874632713026445	0.402948738257969	400	0.676379146514384	Cassiopeia-greedy
1024	0.05	1	16	9	0.819784524975514	0.468420079147989	380	0.613110146803326	LinRace-TST
1024	0.05	1	16	9	0.881488736532811	0.406864465619589	411	0.662341370452483	Cassiopeia-hybrid
1024	0.05	1	16	9	0.89128305582762	0.381503774151225	412	0.704313748525138	Startle-NNI
1024	0.1	1	16	9	0.906953966699314	0.376154658845523	440	0.664857802568827	LinRace-IST
1024	0.1	1	16	9	0.948090107737512	0.308285531831996	463	0.792957846159532	LinTIMaT
1024	0.1	1	16	9	0.964740450538688	0.285890313698313	443	0.788285456656377	DCLEAR-kmer-NJ
1024	0.1	1	16	9	0.931439764936337	0.348237053934776	448	0.776580559339084	Cassiopeia-greedy
1024	0.1	1	16	9	0.920666013712047	0.369022804173312	447	0.665675315165252	LinRace-TST
1024	0.1	1	16	9	0.928501469147894	0.340797758990411	445	0.767715710220831	Cassiopeia-hybrid
1024	0.15	1	16	9	0.785504407443683	0.505962633632768	375	0.588390335427177	LinRace-IST
1024	0.15	1	16	9	0.931439764936337	0.318255175080571	448	0.793735727840314	LinTIMaT
1024	0.15	1	16	9	0.852105778648384	0.421421861933679	389	0.675663762392427	DCLEAR-kmer-NJ
1024	0.15	1	16	9	0.827619980411361	0.434522575227904	373	0.6935083591341	Cassiopeia-greedy
1024	0.15	1	16	9	0.785504407443683	0.507398351526052	368	0.587440048059502	LinRace-TST
1024	0.15	1	16	9	0.847208619000979	0.427819981588644	386	0.689226480074755	Cassiopeia-hybrid
1024	0.2	1	16	9	0.859941234084231	0.435067369323178	398	0.601178650206962	LinRace-IST
1024	0.2	1	16	9	0.930460333006856	0.340113248912827	442	0.737700819910566	LinTIMaT
1024	0.2	1	16	9	0.937316356513222	0.322305546406551	416	0.711097844198839	DCLEAR-kmer-NJ
1024	0.2	1	16	9	0.899118511263467	0.380669620084185	425	0.719574506026666	Cassiopeia-greedy
1024	0.2	1	16	9	0.860920666013712	0.432726897737164	410	0.601791150484631	LinRace-TST
1024	0.2	1	16	9	0.909892262487757	0.370534886718603	429	0.682154780876416	Cassiopeia-hybrid
1024	0.2	1	16	9	0.930460333006856	0.350549782996132	439	0.702646768801801	Startle-NNI
1024	0.25	1	16	9	0.895200783545544	0.397341709328697	390	0.611328853486113	LinRace-IST
1024	0.25	1	16	9	0.937316356513222	0.328660176693888	456	0.750628015957965	LinTIMaT
1024	0.25	1	16	9	0.951028403525955	0.292122249335779	397	0.800430761833958	DCLEAR-kmer-NJ
1024	0.25	1	16	9	0.906953966699314	0.369277827553433	438	0.72075003875484	Cassiopeia-greedy
1024	0.25	1	16	9	0.90205680705191	0.395841494041311	374	0.611915191077197	LinRace-TST
1024	0.25	1	16	9	0.920666013712047	0.347265985241391	438	0.738679271519289	Cassiopeia-hybrid
1024	0.25	1	16	9	0.929480901077375	0.327407702690864	438	0.731421760141193	Startle-NNI
1024	0.3	1	16	9	0.883447600391773	0.422508778676511	386	0.582959014494417	LinRace-IST
1024	0.3	1	16	9	0.930460333006856	0.343801489831923	437	0.71847034884836	LinTIMaT
1024	0.3	1	16	9	0.941234084231146	0.305500978211929	361	0.780879888266748	DCLEAR-kmer-NJ
1024	0.3	1	16	9	0.900097943192948	0.395662687529628	426	0.641691830015354	Cassiopeia-greedy
1024	0.3	1	16	9	0.879529872673849	0.425221171518016	388	0.582327652124757	LinRace-TST
1024	0.3	1	16	9	0.910871694417238	0.37772666402403	426	0.650905240948885	Cassiopeia-hybrid
1024	0.3	1	16	9	0.929480901077375	0.330470612948972	432	0.710081214133817	Startle-NNI
1024	0.03	1	16	10	0.807051909892262	0.492417951503048	365	0.55841179818395	LinRace-IST
1024	0.03	1	16	10	0.911851126346719	0.360775644335181	431	0.745456861220825	LinTIMaT
1024	0.03	1	16	10	0.826640548481881	0.447115817865113	353	0.621070232177192	DCLEAR-kmer-NJ
1024	0.03	1	16	10	0.861900097943193	0.432403187340325	382	0.625423974822146	Cassiopeia-greedy
1024	0.03	1	16	10	0.802154750244858	0.494145690007825	371	0.557081411621034	LinRace-TST
1024	0.03	1	16	10	0.847208619000979	0.458119371560295	389	0.57388848305933	Cassiopeia-hybrid
1024	0.03	1	16	10	0.883447600391773	0.394006356782874	403	0.706250034628452	Startle-NNI
1024	0.05	1	16	10	0.714985308521058	0.571431138660947	340	0.591400004420509	LinRace-IST
1024	0.05	1	16	10	0.913809990205681	0.327691760714253	434	0.803799378267656	LinTIMaT
1024	0.05	1	16	10	0.768854064642507	0.533874798572625	355	0.572480855255357	DCLEAR-kmer-NJ
1024	0.05	1	16	10	0.834476003917728	0.439418790649741	380	0.637056639885461	Cassiopeia-greedy
1024	0.05	1	16	10	0.708129285014692	0.577043538032244	336	0.589595409052194	LinRace-TST
1024	0.05	1	16	10	0.811949069539667	0.497793445726261	381	0.545244147768556	Cassiopeia-hybrid
1024	0.05	1	16	10	0.847208619000979	0.441938621640814	385	0.658659374383733	Startle-NNI
1024	0.1	1	16	10	0.860920666013712	0.423057335650547	406	0.633157743156563	LinRace-IST
1024	0.1	1	16	10	0.920666013712047	0.335259648837038	440	0.753352665025223	LinTIMaT
1024	0.1	1	16	10	0.894221351616063	0.352333489030137	403	0.771705573193723	DCLEAR-kmer-NJ
1024	0.1	1	16	10	0.889324191968658	0.381141892532938	421	0.709084924452346	Cassiopeia-greedy
1024	0.1	1	16	10	0.864838393731636	0.422757869089976	405	0.632604402743463	LinRace-TST
1024	0.1	1	16	10	0.893241919686582	0.370189384076725	415	0.682846195540114	Cassiopeia-hybrid
1024	0.15	1	16	10	0.906953966699314	0.38768560072465	409	0.630480383643271	LinRace-IST
1024	0.15	1	16	10	0.951028403525955	0.310993280873793	457	0.760268234814987	LinTIMaT
1024	0.15	1	16	10	0.939275220372184	0.299582356440601	384	0.751144547715528	DCLEAR-kmer-NJ
1024	0.15	1	16	10	0.914789422135162	0.362835708985334	433	0.734530072746151	Cassiopeia-greedy
1024	0.15	1	16	10	0.905974534769833	0.390160421298021	382	0.629335534711498	LinRace-TST
1024	0.15	1	16	10	0.927522037218413	0.34141923523486	428	0.705476572500517	Cassiopeia-hybrid
1024	0.15	1	16	10	0.951028403525955	0.309386597399309	426	0.749164961529594	Startle-NNI
1024	0.2	1	16	10	0.897159647404505	0.382951856491539	437	0.644324874938711	LinRace-IST
1024	0.2	1	16	10	0.948090107737512	0.310182404794055	459	0.74786798676045	LinTIMaT
1024	0.2	1	16	10	0.937316356513222	0.280656716839787	376	0.789140575314368	DCLEAR-kmer-NJ
1024	0.2	1	16	10	0.918707149853085	0.353667211872506	440	0.694181212486578	Cassiopeia-greedy
1024	0.2	1	16	10	0.893241919686582	0.385400837081616	424	0.644080917406358	LinRace-TST
1024	0.2	1	16	10	0.933398628795299	0.333374999416103	444	0.725141222887396	Cassiopeia-hybrid
1024	0.2	1	16	10	0.959843290891283	0.30854288700962	443	0.72894739939401	Startle-NNI
1024	0.25	1	16	10	0.856023506366308	0.436377674493321	409	0.588622734246322	LinRace-IST
1024	0.25	1	16	10	0.906953966699314	0.360781952679048	425	0.727941201486787	LinTIMaT
1024	0.25	1	16	10	0.915768854064642	0.345821562083715	406	0.745848511971492	DCLEAR-kmer-NJ
1024	0.25	1	16	10	0.889324191968658	0.400311309198773	414	0.665684279203529	Cassiopeia-greedy
1024	0.25	1	16	10	0.853085210577865	0.441029906824652	400	0.586422953068073	LinRace-TST
1024	0.25	1	16	10	0.887365328109696	0.392645362550956	415	0.672387350661769	Cassiopeia-hybrid
1024	0.25	1	16	10	0.93437806072478	0.3515157864983	439	0.717588810775739	Startle-NNI
1024	0.3	1	16	10	0.929480901077375	0.361878482115071	332	0.635975940677603	LinRace-IST
1024	0.3	1	16	10	0.951028403525955	0.329143950864264	450	0.702085869679227	LinTIMaT
1024	0.3	1	16	10	0.970617042115573	0.26119631335919	391	0.745460273831278	DCLEAR-kmer-NJ
1024	0.3	1	16	10	0.941234084231146	0.344778402588006	453	0.678212132768546	Cassiopeia-greedy
1024	0.3	1	16	10	0.932419196865818	0.358999365877845	308	0.636608073932956	LinRace-TST
1024	0.3	1	16	10	0.952987267384917	0.320409394306479	449	0.690388074432138	Cassiopeia-hybrid
1024	0.3	1	16	10	0.983349657198825	0.280956931011948	464	0.724051854031252	Startle-NNI
