# Supplementary material for: LinRace: cell division history reconstruction of single cells using paired lineage barcode and gene expression data
Source: Nat Commun. 2023 Dec 16;14:8388. doi: 10.1038/s41467-023-44173-3 (PMC10725445; doi:10.1038/s41467-023-44173-3)
Supplement: Supplementary file 4 — Source Data [file 41467_2023_44173_MOESM4_ESM.zip › Source Data/Data_box_2d.csv]

ncells	mu	pd	Nchar	run	rf	Nye	SPRDist	CID	mode
4096	0.03	0	64	1	0.152699731248473	0	0	0	LinRace-IST
4096	0.03	0	64	1	0.969460053750305	0	0	0	LinTIMaT
4096	0.03	0	64	1	0.152944050818471	0	0	0	DCLEAR-kmer-NJ
4096	0.03	0	64	1	0.720742731492793	0	0	0	Cassiopeia-greedy
4096	0.03	0	64	1	0.152455411678475	0	0	0	LinRace-TST
4096	0.05	0	64	1	0.11702907402883	0	0	0	LinRace-IST
4096	0.05	0	64	1	0.988761299780112	0	0	0	LinTIMaT
4096	0.05	0	64	1	0.111898363058881	0	0	0	DCLEAR-kmer-NJ
4096	0.05	0	64	1	0.620816027363792	0	0	0	Cassiopeia-greedy
4096	0.05	0	64	1	0.11702907402883	0	0	0	LinRace-TST
4096	0.1	0	64	1	0.118250671878817	0	0	0	LinRace-IST
4096	0.1	0	64	1	0.992670412900073	0	0	0	LinTIMaT
4096	0.1	0	64	1	0.0928414365990716	0	0	0	DCLEAR-kmer-NJ
4096	0.1	0	64	1	0.475445883215246	0	0	0	Cassiopeia-greedy
4096	0.1	0	64	1	0.118250671878817	0	0	0	LinRace-TST
4096	0.15	0	64	1	0.206938675787931	0	0	0	LinRace-IST
4096	0.15	0	64	1	0.977278279990227	0	0	0	LinTIMaT
4096	0.15	0	64	1	0.152699731248473	0	0	0	DCLEAR-kmer-NJ
4096	0.15	0	64	1	0.466650378695333	0	0	0	Cassiopeia-greedy
4096	0.15	0	64	1	0.206938675787931	0	0	0	LinRace-TST
4096	0.2	0	64	1	0.285609577327144	0	0	0	LinRace-IST
4096	0.2	0	64	1	0.227461519667725	0	0	0	DCLEAR-kmer-NJ
4096	0.2	0	64	1	0.438553628145614	0	0	0	Cassiopeia-greedy
4096	0.2	0	64	1	0.285609577327144	0	0	0	LinRace-TST
4096	0.25	0	64	1	0.500855118494991	0	0	0	LinRace-IST
4096	0.25	0	64	1	0.876618617151234	0	0	0	LinTIMaT
4096	0.25	0	64	1	0.465917419985341	0	0	0	DCLEAR-kmer-NJ
4096	0.25	0	64	1	0.536770095284632	0	0	0	Cassiopeia-greedy
4096	0.25	0	64	1	0.502076716344979	0	0	0	LinRace-TST
4096	0.3	0	64	1	0.599315905204007	0	0	0	LinRace-IST
4096	0.3	0	64	1	0.846811629611532	0	0	0	LinTIMaT
4096	0.3	0	64	1	0.610310285853897	0	0	0	DCLEAR-kmer-NJ
4096	0.3	0	64	1	0.613730759833863	0	0	0	Cassiopeia-greedy
4096	0.3	0	64	1	0.593207915954068	0	0	0	LinRace-TST
4096	0.03	0	64	2	0.153921329098461	0	0	0	LinRace-IST
4096	0.03	0	64	2	0.976056682140239	0	0	0	LinTIMaT
4096	0.03	0	64	2	0.156120205228439	0	0	0	DCLEAR-kmer-NJ
4096	0.03	0	64	2	0.720254092352797	0	0	0	Cassiopeia-greedy
4096	0.03	0	64	2	0.153188370388468	0	0	0	LinRace-TST
4096	0.05	0	64	2	0.101881260688981	0	0	0	LinRace-IST
4096	0.05	0	64	2	0.986562423650134	0	0	0	LinTIMaT
4096	0.05	0	64	2	0.0994380649890056	0	0	0	DCLEAR-kmer-NJ
4096	0.05	0	64	2	0.616418275103836	0	0	0	Cassiopeia-greedy
4096	0.05	0	64	2	0.101881260688981	0	0	0	LinRace-TST
4096	0.1	0	64	2	0.154898607378451	0	0	0	LinRace-IST
4096	0.1	0	64	2	0.985585145370144	0	0	0	LinTIMaT
4096	0.1	0	64	2	0.115563156608844	0	0	0	DCLEAR-kmer-NJ
4096	0.1	0	64	2	0.496457366235035	0	0	0	Cassiopeia-greedy
4096	0.1	0	64	2	0.154898607378451	0	0	0	LinRace-TST
4096	0.15	0	64	2	0.207915954067921	0	0	0	LinRace-IST
4096	0.15	0	64	2	0.973613486440264	0	0	0	LinTIMaT
4096	0.15	0	64	2	0.168824822868312	0	0	0	DCLEAR-kmer-NJ
4096	0.15	0	64	2	0.48497434644515	0	0	0	Cassiopeia-greedy
4096	0.15	0	64	2	0.207915954067921	0	0	0	LinRace-TST
4096	0.2	0	64	2	0.294649401417053	0	0	0	LinRace-IST
4096	0.2	0	64	2	0.949425849010506	0	0	0	LinTIMaT
4096	0.2	0	64	2	0.243586611287564	0	0	0	DCLEAR-kmer-NJ
4096	0.2	0	64	2	0.451502565355485	0	0	0	Cassiopeia-greedy
4096	0.2	0	64	2	0.294405081847056	0	0	0	LinRace-TST
4096	0.25	0	64	2	0.435377473735646	0	0	0	LinRace-IST
4096	0.25	0	64	2	0.883215245541168	0	0	0	LinTIMaT
4096	0.25	0	64	2	0.408746640605913	0	0	0	DCLEAR-kmer-NJ
4096	0.25	0	64	2	0.503053994624969	0	0	0	Cassiopeia-greedy
4096	0.25	0	64	2	0.436354752015636	0	0	0	LinRace-TST
4096	0.3	0	64	2	0.504764231614952	0	0	0	LinRace-IST
4096	0.3	0	64	2	0.86098216467139	0	0	0	LinTIMaT
4096	0.3	0	64	2	0.49596872709504	0	0	0	DCLEAR-kmer-NJ
4096	0.3	0	64	2	0.53896897141461	0	0	0	Cassiopeia-greedy
4096	0.3	0	64	2	0.505252870754948	0	0	0	LinRace-TST
4096	0.03	0	64	3	0.18299535792817	0	0	0	LinRace-IST
4096	0.03	0	64	3	0.966283899340337	0	0	0	LinTIMaT
4096	0.03	0	64	3	0.715367700952846	0	0	0	Cassiopeia-greedy
4096	0.03	0	64	3	0.18397263620816	0	0	0	LinRace-TST
4096	0.05	0	64	3	0.101636941118984	0	0	0	LinRace-IST
4096	0.05	0	64	3	0.989738578060103	0	0	0	LinTIMaT
4096	0.05	0	64	3	0.0940630344490594	0	0	0	DCLEAR-kmer-NJ
4096	0.05	0	64	3	0.611287564133887	0	0	0	Cassiopeia-greedy
4096	0.05	0	64	3	0.101636941118984	0	0	0	LinRace-TST
4096	0.1	0	64	3	0.135841680918642	0	0	0	LinRace-IST
4096	0.1	0	64	3	0.98802834107012	0	0	0	LinTIMaT
4096	0.1	0	64	3	0.102614219398974	0	0	0	DCLEAR-kmer-NJ
4096	0.1	0	64	3	0.515758612264842	0	0	0	Cassiopeia-greedy
4096	0.1	0	64	3	0.135597361348644	0	0	0	LinRace-TST
4096	0.15	0	64	3	0.180796481798192	0	0	0	LinRace-IST
4096	0.15	0	64	3	0.981431712680186	0	0	0	LinTIMaT
4096	0.15	0	64	3	0.141949670168581	0	0	0	DCLEAR-kmer-NJ
4096	0.15	0	64	3	0.450525287075495	0	0	0	Cassiopeia-greedy
4096	0.15	0	64	3	0.18104080136819	0	0	0	LinRace-TST
4096	0.2	0	64	3	0.320791595406792	0	0	0	LinRace-IST
4096	0.2	0	64	3	0.934766674810652	0	0	0	LinTIMaT
4096	0.2	0	64	3	0.268507207427315	0	0	0	DCLEAR-kmer-NJ
4096	0.2	0	64	3	0.454923039335451	0	0	0	Cassiopeia-greedy
4096	0.2	0	64	3	0.320547275836795	0	0	0	LinRace-TST
4096	0.25	0	64	3	0.421939897385781	0	0	0	LinRace-IST
4096	0.25	0	64	3	0.896652821891033	0	0	0	LinTIMaT
4096	0.25	0	64	3	0.393843146836062	0	0	0	DCLEAR-kmer-NJ
4096	0.25	0	64	3	0.497678964085023	0	0	0	Cassiopeia-greedy
4096	0.25	0	64	3	0.421206938675788	0	0	0	LinRace-TST
4096	0.3	0	64	3	0.514781333984852	0	0	0	LinRace-IST
4096	0.3	0	64	3	0.861715123381383	0	0	0	LinTIMaT
4096	0.3	0	64	3	0.515269973124847	0	0	0	DCLEAR-kmer-NJ
4096	0.3	0	64	3	0.539701930124603	0	0	0	Cassiopeia-greedy
4096	0.3	0	64	3	0.517468849254825	0	0	0	LinRace-TST
4096	0.03	0	64	4	0.158319081358417	0	0	0	LinRace-IST
4096	0.03	0	64	4	0.973857806010261	0	0	0	LinTIMaT
4096	0.03	0	64	4	0.734180307842658	0	0	0	Cassiopeia-greedy
4096	0.03	0	64	4	0.158319081358417	0	0	0	LinRace-TST
4096	0.05	0	64	4	0.11800635230882	0	0	0	LinRace-IST
4096	0.05	0	64	4	0.987051062790129	0	0	0	LinTIMaT
4096	0.05	0	64	4	0.101881260688981	0	0	0	DCLEAR-kmer-NJ
4096	0.05	0	64	4	0.610310285853897	0	0	0	Cassiopeia-greedy
4096	0.05	0	64	4	0.11800635230882	0	0	0	LinRace-TST
4096	0.1	0	64	4	0.131199609088688	0	0	0	LinRace-IST
4096	0.1	0	64	4	0.988516980210115	0	0	0	LinTIMaT
4096	0.1	0	64	4	0.101636941118984	0	0	0	DCLEAR-kmer-NJ
4096	0.1	0	64	4	0.480087955045199	0	0	0	Cassiopeia-greedy
4096	0.1	0	64	4	0.131199609088688	0	0	0	LinRace-TST
4096	0.15	0	64	4	0.187881749328121	0	0	0	LinRace-IST
4096	0.15	0	64	4	0.976545321280235	0	0	0	LinTIMaT
4096	0.15	0	64	4	0.135108722208649	0	0	0	DCLEAR-kmer-NJ
4096	0.15	0	64	4	0.430246762765698	0	0	0	Cassiopeia-greedy
4096	0.15	0	64	4	0.187881749328121	0	0	0	LinRace-TST
4096	0.2	0	64	4	0.321768873686782	0	0	0	LinRace-IST
4096	0.2	0	64	4	0.941363303200586	0	0	0	LinTIMaT
4096	0.2	0	64	4	0.273882237967261	0	0	0	DCLEAR-kmer-NJ
4096	0.2	0	64	4	0.486195944295138	0	0	0	Cassiopeia-greedy
4096	0.2	0	64	4	0.321280234546787	0	0	0	LinRace-TST
4096	0.25	0	64	4	0.394576105546054	0	0	0	LinRace-IST
4096	0.25	0	64	4	0.887857317371121	0	0	0	LinTIMaT
4096	0.25	0	64	4	0.37698509650623	0	0	0	DCLEAR-kmer-NJ
4096	0.25	0	64	4	0.470559491815294	0	0	0	Cassiopeia-greedy
4096	0.25	0	64	4	0.392621548986074	0	0	0	LinRace-TST
4096	0.3	0	64	4	0.592474957244075	0	0	0	LinRace-IST
4096	0.3	0	64	4	0.865135597361349	0	0	0	LinTIMaT
4096	0.3	0	64	4	0.621793305643782	0	0	0	DCLEAR-kmer-NJ
4096	0.3	0	64	4	0.627412655753726	0	0	0	Cassiopeia-greedy
4096	0.3	0	64	4	0.59100903982409	0	0	0	LinRace-TST
4096	0.03	0	64	5	0.162716833618373	0	0	0	LinRace-IST
4096	0.03	0	64	5	0.96799413633032	0	0	0	LinTIMaT
4096	0.03	0	64	5	0.169069142438309	0	0	0	DCLEAR-kmer-NJ
4096	0.03	0	64	5	0.712191546542878	0	0	0	Cassiopeia-greedy
4096	0.03	0	64	5	0.162472514048375	0	0	0	LinRace-TST
4096	0.05	0	64	5	0.114341558758857	0	0	0	LinRace-IST
4096	0.05	0	64	5	0.986318104080137	0	0	0	LinTIMaT
4096	0.05	0	64	5	0.0977278279990227	0	0	0	DCLEAR-kmer-NJ
4096	0.05	0	64	5	0.618372831663816	0	0	0	Cassiopeia-greedy
4096	0.05	0	64	5	0.114585878328854	0	0	0	LinRace-TST
4096	0.1	0	64	5	0.11800635230882	0	0	0	LinRace-IST
4096	0.1	0	64	5	0.991937454190081	0	0	0	LinTIMaT
4096	0.1	0	64	5	0.0901539213290985	0	0	0	DCLEAR-kmer-NJ
4096	0.1	0	64	5	0.482531150745175	0	0	0	Cassiopeia-greedy
4096	0.1	0	64	5	0.11800635230882	0	0	0	LinRace-TST
4096	0.15	0	64	5	0.227705839237723	0	0	0	LinRace-IST
4096	0.15	0	64	5	0.974835084290252	0	0	0	LinTIMaT
4096	0.15	0	64	5	0.171268018568287	0	0	0	DCLEAR-kmer-NJ
4096	0.15	0	64	5	0.460786709015392	0	0	0	Cassiopeia-greedy
4096	0.15	0	64	5	0.22795015880772	0	0	0	LinRace-TST
4096	0.2	0	64	5	0.296603957977034	0	0	0	LinRace-IST
4096	0.2	0	64	5	0.946738333740533	0	0	0	LinTIMaT
4096	0.2	0	64	5	0.244319569997557	0	0	0	DCLEAR-kmer-NJ
4096	0.2	0	64	5	0.442218421695578	0	0	0	Cassiopeia-greedy
4096	0.2	0	64	5	0.297092597117029	0	0	0	LinRace-TST
4096	0.25	0	64	5	0.386757879306132	0	0	0	LinRace-IST
4096	0.25	0	64	5	0.903493769850965	0	0	0	LinTIMaT
4096	0.25	0	64	5	0.369166870266308	0	0	0	DCLEAR-kmer-NJ
4096	0.25	0	64	5	0.482286831175177	0	0	0	Cassiopeia-greedy
4096	0.25	0	64	5	0.387490838016125	0	0	0	LinRace-TST
4096	0.3	0	64	5	0.641338871243587	0	0	0	LinRace-IST
4096	0.3	0	64	5	0.649401417053506	0	0	0	DCLEAR-kmer-NJ
4096	0.3	0	64	5	0.643782066943562	0	0	0	Cassiopeia-greedy
4096	0.3	0	64	5	0.640117273393599	0	0	0	LinRace-TST
4096	0.03	0	64	6	0.182506718788175	0	0	0	LinRace-IST
4096	0.03	0	64	6	0.96701685805033	0	0	0	LinTIMaT
4096	0.03	0	64	6	0.178841925238212	0	0	0	DCLEAR-kmer-NJ
4096	0.03	0	64	6	0.717810896652822	0	0	0	Cassiopeia-greedy
4096	0.03	0	64	6	0.182506718788175	0	0	0	LinRace-TST
4096	0.05	0	64	6	0.12900073295871	0	0	0	LinRace-IST
4096	0.05	0	64	6	0.986806743220132	0	0	0	LinTIMaT
4096	0.05	0	64	6	0.110188126068898	0	0	0	DCLEAR-kmer-NJ
4096	0.05	0	64	6	0.646225262643538	0	0	0	Cassiopeia-greedy
4096	0.05	0	64	6	0.12900073295871	0	0	0	LinRace-TST
4096	0.1	0	64	6	0.149523576838505	0	0	0	LinRace-IST
4096	0.1	0	64	6	0.98900561935011	0	0	0	LinTIMaT
4096	0.1	0	64	6	0.114097239188859	0	0	0	DCLEAR-kmer-NJ
4096	0.1	0	64	6	0.486928903005131	0	0	0	Cassiopeia-greedy
4096	0.1	0	64	6	0.149523576838505	0	0	0	LinRace-TST
4096	0.15	0	64	6	0.218177376007818	0	0	0	LinRace-IST
4096	0.15	0	64	6	0.973124847300269	0	0	0	LinTIMaT
4096	0.15	0	64	6	0.172489616418275	0	0	0	DCLEAR-kmer-NJ
4096	0.15	0	64	6	0.471781089665282	0	0	0	Cassiopeia-greedy
4096	0.15	0	64	6	0.217933056437821	0	0	0	LinRace-TST
4096	0.2	0	64	6	0.303444905936966	0	0	0	LinRace-IST
4096	0.2	0	64	6	0.944295138040557	0	0	0	LinTIMaT
4096	0.2	0	64	6	0.252382115807476	0	0	0	DCLEAR-kmer-NJ
4096	0.2	0	64	6	0.457121915465429	0	0	0	Cassiopeia-greedy
4096	0.2	0	64	6	0.303200586366968	0	0	0	LinRace-TST
4096	0.25	0	64	6	0.446860493525531	0	0	0	LinRace-IST
4096	0.25	0	64	6	0.873931101881261	0	0	0	LinTIMaT
4096	0.25	0	64	6	0.412655753725873	0	0	0	DCLEAR-kmer-NJ
4096	0.25	0	64	6	0.501832396774982	0	0	0	Cassiopeia-greedy
4096	0.25	0	64	6	0.446127534815539	0	0	0	LinRace-TST
4096	0.3	0	64	6	0.539213290984608	0	0	0	LinRace-IST
4096	0.3	0	64	6	0.859516247251405	0	0	0	LinTIMaT
4096	0.3	0	64	6	0.561446371854386	0	0	0	DCLEAR-kmer-NJ
4096	0.3	0	64	6	0.588565844124114	0	0	0	Cassiopeia-greedy
4096	0.3	0	64	6	0.541900806254581	0	0	0	LinRace-TST
4096	0.03	0	64	7	0.15196677253848	0	0	0	LinRace-IST
4096	0.03	0	64	7	0.968482775470315	0	0	0	LinTIMaT
4096	0.03	0	64	7	0.706327876862937	0	0	0	Cassiopeia-greedy
4096	0.03	0	64	7	0.15196677253848	0	0	0	LinRace-TST
4096	0.05	0	64	7	0.123137063278769	0	0	0	LinRace-IST
4096	0.05	0	64	7	0.987051062790129	0	0	0	LinTIMaT
4096	0.05	0	64	7	0.104813095528952	0	0	0	DCLEAR-kmer-NJ
4096	0.05	0	64	7	0.632787686293672	0	0	0	Cassiopeia-greedy
4096	0.05	0	64	7	0.123137063278769	0	0	0	LinRace-TST
4096	0.1	0	64	7	0.131199609088688	0	0	0	LinRace-IST
4096	0.1	0	64	7	0.993892010750061	0	0	0	LinTIMaT
4096	0.1	0	64	7	0.0982164671390178	0	0	0	DCLEAR-kmer-NJ
4096	0.1	0	64	7	0.506718788174933	0	0	0	Cassiopeia-greedy
4096	0.1	0	64	7	0.131199609088688	0	0	0	LinRace-TST
4096	0.15	0	64	7	0.18299535792817	0	0	0	LinRace-IST
4096	0.15	0	64	7	0.979721475690203	0	0	0	LinTIMaT
4096	0.15	0	64	7	0.137063278768629	0	0	0	DCLEAR-kmer-NJ
4096	0.15	0	64	7	0.434155875885658	0	0	0	Cassiopeia-greedy
4096	0.15	0	64	7	0.18299535792817	0	0	0	LinRace-TST
4096	0.2	0	64	7	0.351575861226484	0	0	0	LinRace-IST
4096	0.2	0	64	7	0.933056437820669	0	0	0	LinTIMaT
4096	0.2	0	64	7	0.299535792817005	0	0	0	DCLEAR-kmer-NJ
4096	0.2	0	64	7	0.479354996335206	0	0	0	Cassiopeia-greedy
4096	0.2	0	64	7	0.351331541656487	0	0	0	LinRace-TST
4096	0.25	0	64	7	0.48204251160518	0	0	0	LinRace-IST
4096	0.25	0	64	7	0.888345956511117	0	0	0	LinTIMaT
4096	0.25	0	64	7	0.459809430735402	0	0	0	DCLEAR-kmer-NJ
4096	0.25	0	64	7	0.552406547764476	0	0	0	Cassiopeia-greedy
4096	0.25	0	64	7	0.483508429025165	0	0	0	LinRace-TST
4096	0.3	0	64	7	0.604202296603958	0	0	0	LinRace-IST
4096	0.3	0	64	7	0.858294649401417	0	0	0	LinTIMaT
4096	0.3	0	64	7	0.621304666503787	0	0	0	DCLEAR-kmer-NJ
4096	0.3	0	64	7	0.630833129733692	0	0	0	Cassiopeia-greedy
4096	0.3	0	64	7	0.597361348644026	0	0	0	LinRace-TST
4096	0.03	0	64	8	0.158319081358417	0	0	0	LinRace-IST
4096	0.03	0	64	8	0.975323723430247	0	0	0	LinTIMaT
4096	0.03	0	64	8	0.167114585878329	0	0	0	DCLEAR-kmer-NJ
4096	0.03	0	64	8	0.718788174932812	0	0	0	Cassiopeia-greedy
4096	0.03	0	64	8	0.158319081358417	0	0	0	LinRace-TST
4096	0.05	0	64	8	0.0996823845590032	0	0	0	LinRace-IST
4096	0.05	0	64	8	0.985829464940142	0	0	0	LinTIMaT
4096	0.05	0	64	8	0.0886880039091131	0	0	0	DCLEAR-kmer-NJ
4096	0.05	0	64	8	0.610554605423895	0	0	0	Cassiopeia-greedy
4096	0.05	0	64	8	0.0996823845590032	0	0	0	LinRace-TST
4096	0.1	0	64	8	0.126068898118739	0	0	0	LinRace-IST
4096	0.1	0	64	8	0.993159052040068	0	0	0	LinTIMaT
4096	0.1	0	64	8	0.092597117029074	0	0	0	DCLEAR-kmer-NJ
4096	0.1	0	64	8	0.463474224285365	0	0	0	Cassiopeia-greedy
4096	0.1	0	64	8	0.126068898118739	0	0	0	LinRace-TST
4096	0.15	0	64	8	0.208160273637918	0	0	0	LinRace-IST
4096	0.15	0	64	8	0.9799657952602	0	0	0	LinTIMaT
4096	0.15	0	64	8	0.155142926948449	0	0	0	DCLEAR-kmer-NJ
4096	0.15	0	64	8	0.473247007085268	0	0	0	Cassiopeia-greedy
4096	0.15	0	64	8	0.208160273637918	0	0	0	LinRace-TST
4096	0.2	0	64	8	0.296115318837039	0	0	0	LinRace-IST
4096	0.2	0	64	8	0.938187148790618	0	0	0	LinTIMaT
4096	0.2	0	64	8	0.247251404837527	0	0	0	DCLEAR-kmer-NJ
4096	0.2	0	64	8	0.451502565355485	0	0	0	Cassiopeia-greedy
4096	0.2	0	64	8	0.296115318837039	0	0	0	LinRace-TST
4096	0.25	0	64	8	0.442707060835573	0	0	0	LinRace-IST
4096	0.25	0	64	8	0.898363058881016	0	0	0	LinTIMaT
4096	0.25	0	64	8	0.421451258245785	0	0	0	DCLEAR-kmer-NJ
4096	0.25	0	64	8	0.509650623014903	0	0	0	Cassiopeia-greedy
4096	0.25	0	64	8	0.442462741265575	0	0	0	LinRace-TST
4096	0.3	0	64	8	0.589298802834107	0	0	0	LinRace-IST
4096	0.3	0	64	8	0.871243586611288	0	0	0	LinTIMaT
4096	0.3	0	64	8	0.625702418763743	0	0	0	DCLEAR-kmer-NJ
4096	0.3	0	64	8	0.607134131443929	0	0	0	Cassiopeia-greedy
4096	0.3	0	64	8	0.584656731004153	0	0	0	LinRace-TST
4096	0.03	0	64	9	0.174444172978256	0	0	0	LinRace-IST
4096	0.03	0	64	9	0.970925971170291	0	0	0	LinTIMaT
4096	0.03	0	64	9	0.738089420962619	0	0	0	Cassiopeia-greedy
4096	0.03	0	64	9	0.174932812118251	0	0	0	LinRace-TST
4096	0.05	0	64	9	0.109455167358905	0	0	0	LinRace-IST
4096	0.05	0	64	9	0.106523332518935	0	0	0	DCLEAR-kmer-NJ
4096	0.05	0	64	9	0.604202296603958	0	0	0	Cassiopeia-greedy
4096	0.05	0	64	9	0.109210847788908	0	0	0	LinRace-TST
4096	0.1	0	64	9	0.109699486928903	0	0	0	LinRace-IST
4096	0.1	0	64	9	0.994136330320059	0	0	0	LinTIMaT
4096	0.1	0	64	9	0.0747617884192524	0	0	0	DCLEAR-kmer-NJ
4096	0.1	0	64	9	0.474468604935255	0	0	0	Cassiopeia-greedy
4096	0.1	0	64	9	0.109699486928903	0	0	0	LinRace-TST
4096	0.15	0	64	9	0.181773760078182	0	0	0	LinRace-IST
4096	0.15	0	64	9	0.981431712680186	0	0	0	LinTIMaT
4096	0.15	0	64	9	0.13804055704862	0	0	0	DCLEAR-kmer-NJ
4096	0.15	0	64	9	0.432934278035671	0	0	0	Cassiopeia-greedy
4096	0.15	0	64	9	0.181529440508185	0	0	0	LinRace-TST
4096	0.2	0	64	9	0.300268751526997	0	0	0	LinRace-IST
4096	0.2	0	64	9	0.942829220620572	0	0	0	LinTIMaT
4096	0.2	0	64	9	0.244319569997557	0	0	0	DCLEAR-kmer-NJ
4096	0.2	0	64	9	0.44099682384559	0	0	0	Cassiopeia-greedy
4096	0.2	0	64	9	0.300513071096995	0	0	0	LinRace-TST
4096	0.25	0	64	9	0.403615929635964	0	0	0	LinRace-IST
4096	0.25	0	64	9	0.380894209626191	0	0	0	DCLEAR-kmer-NJ
4096	0.25	0	64	9	0.487417542145126	0	0	0	Cassiopeia-greedy
4096	0.25	0	64	9	0.402882970925971	0	0	0	LinRace-TST
4096	0.3	0	64	9	0.621060346933789	0	0	0	LinRace-IST
4096	0.3	0	64	9	0.633520645003665	0	0	0	DCLEAR-kmer-NJ
4096	0.3	0	64	9	0.641094551673589	0	0	0	Cassiopeia-greedy
4096	0.3	0	64	9	0.619105790373809	0	0	0	LinRace-TST
4096	0.03	0	64	10	0.161250916198387	0	0	0	LinRace-IST
4096	0.03	0	64	10	0.975323723430247	0	0	0	LinTIMaT
4096	0.03	0	64	10	0.163449792328366	0	0	0	DCLEAR-kmer-NJ
4096	0.03	0	64	10	0.7200097727828	0	0	0	Cassiopeia-greedy
4096	0.03	0	64	10	0.161250916198387	0	0	0	LinRace-TST
4096	0.05	0	64	10	0.0974835084290252	0	0	0	LinRace-IST
4096	0.05	0	64	10	0.990227217200098	0	0	0	LinTIMaT
4096	0.05	0	64	10	0.0940630344490594	0	0	0	DCLEAR-kmer-NJ
4096	0.05	0	64	10	0.616173955533838	0	0	0	Cassiopeia-greedy
4096	0.05	0	64	10	0.0974835084290252	0	0	0	LinRace-TST
4096	0.1	0	64	10	0.143415587588566	0	0	0	LinRace-IST
4096	0.1	0	64	10	0.988516980210115	0	0	0	LinTIMaT
4096	0.1	0	64	10	0.107500610798925	0	0	0	DCLEAR-kmer-NJ
4096	0.1	0	64	10	0.49499144881505	0	0	0	Cassiopeia-greedy
4096	0.1	0	64	10	0.143415587588566	0	0	0	LinRace-TST
4096	0.15	0	64	10	0.206938675787931	0	0	0	LinRace-IST
4096	0.15	0	64	10	0.977278279990227	0	0	0	LinTIMaT
4096	0.15	0	64	10	0.156853163938431	0	0	0	DCLEAR-kmer-NJ
4096	0.15	0	64	10	0.454678719765453	0	0	0	Cassiopeia-greedy
4096	0.15	0	64	10	0.206938675787931	0	0	0	LinRace-TST
4096	0.2	0	64	10	0.328365502076716	0	0	0	LinRace-IST
4096	0.2	0	64	10	0.93696555094063	0	0	0	LinTIMaT
4096	0.2	0	64	10	0.284387979477156	0	0	0	DCLEAR-kmer-NJ
4096	0.2	0	64	10	0.469337893965307	0	0	0	Cassiopeia-greedy
4096	0.2	0	64	10	0.328854141216711	0	0	0	LinRace-TST
4096	0.25	0	64	10	0.459320791595407	0	0	0	LinRace-IST
4096	0.25	0	64	10	0.887612997801124	0	0	0	LinTIMaT
4096	0.25	0	64	10	0.433911556315661	0	0	0	DCLEAR-kmer-NJ
4096	0.25	0	64	10	0.523576838504764	0	0	0	Cassiopeia-greedy
4096	0.25	0	64	10	0.459320791595407	0	0	0	LinRace-TST
4096	0.3	0	64	10	0.575616906914244	0	0	0	LinRace-IST
4096	0.3	0	64	10	0.589298802834107	0	0	0	DCLEAR-kmer-NJ
4096	0.3	0	64	10	0.606645492303933	0	0	0	Cassiopeia-greedy
4096	0.3	0	64	10	0.570241876374298	0	0	0	LinRace-TST
4096	0.03	1	64	1	0.694111898363059	0	0	0	LinRace-IST
4096	0.03	1	64	1	0.877351575861226	0	0	0	LinTIMaT
4096	0.03	1	64	1	0.735646225262644	0	0	0	DCLEAR-kmer-NJ
4096	0.03	1	64	1	0.814317126801857	0	0	0	Cassiopeia-greedy
4096	0.03	1	64	1	0.6899584656731	0	0	0	LinRace-TST
4096	0.05	1	64	1	0.728316638162717	0	0	0	LinRace-IST
4096	0.05	1	64	1	0.895919863181041	0	0	0	LinTIMaT
4096	0.05	1	64	1	0.77498167603225	0	0	0	DCLEAR-kmer-NJ
4096	0.05	1	64	1	0.828487661861715	0	0	0	Cassiopeia-greedy
4096	0.05	1	64	1	0.724163205472758	0	0	0	LinRace-TST
4096	0.1	1	64	1	0.772294160762277	0	0	0	LinRace-IST
4096	0.1	1	64	1	0.898851698021012	0	0	0	LinTIMaT
4096	0.1	1	64	1	0.862936721231371	0	0	0	DCLEAR-kmer-NJ
4096	0.1	1	64	1	0.84901050574151	0	0	0	Cassiopeia-greedy
4096	0.1	1	64	1	0.771072562912289	0	0	0	LinRace-TST
4096	0.15	1	64	1	0.762521377962375	0	0	0	LinRace-IST
4096	0.15	1	64	1	0.88199364769118	0	0	0	LinTIMaT
4096	0.15	1	64	1	0.834107011971659	0	0	0	DCLEAR-kmer-NJ
4096	0.15	1	64	1	0.826288785731737	0	0	0	Cassiopeia-greedy
4096	0.15	1	64	1	0.756657708282433	0	0	0	LinRace-TST
4096	0.2	1	64	1	0.871732225751283	0	0	0	LinRace-IST
4096	0.2	1	64	1	0.919618861470804	0	0	0	LinTIMaT
4096	0.2	1	64	1	0.926215489860738	0	0	0	DCLEAR-kmer-NJ
4096	0.2	1	64	1	0.886391399951136	0	0	0	Cassiopeia-greedy
4096	0.2	1	64	1	0.86904471048131	0	0	0	LinRace-TST
4096	0.25	1	64	1	0.891522110921085	0	0	0	LinRace-IST
4096	0.25	1	64	1	0.933056437820669	0	0	0	LinTIMaT
4096	0.25	1	64	1	0.941363303200586	0	0	0	DCLEAR-kmer-NJ
4096	0.25	1	64	1	0.912533593940875	0	0	0	Cassiopeia-greedy
4096	0.25	1	64	1	0.886635719521134	0	0	0	LinRace-TST
4096	0.3	1	64	1	0.934278035670657	0	0	0	LinRace-IST
4096	0.3	1	64	1	0.957244075250428	0	0	0	LinTIMaT
4096	0.3	1	64	1	0.968238455900318	0	0	0	DCLEAR-kmer-NJ
4096	0.3	1	64	1	0.945516735890545	0	0	0	Cassiopeia-greedy
4096	0.3	1	64	1	0.931346200830687	0	0	0	LinRace-TST
4096	0.03	1	64	2	0.730515514292695	0	0	0	LinRace-IST
4096	0.03	1	64	2	0.890056193501099	0	0	0	LinTIMaT
4096	0.03	1	64	2	0.769606645492304	0	0	0	DCLEAR-kmer-NJ
4096	0.03	1	64	2	0.822379672611776	0	0	0	Cassiopeia-greedy
4096	0.03	1	64	2	0.727095040312729	0	0	0	LinRace-TST
4096	0.05	1	64	2	0.761299780112387	0	0	0	LinRace-IST
4096	0.05	1	64	2	0.925726850720743	0	0	0	LinTIMaT
4096	0.05	1	64	2	0.824822868311752	0	0	0	DCLEAR-kmer-NJ
4096	0.05	1	64	2	0.846811629611532	0	0	0	Cassiopeia-greedy
4096	0.05	1	64	2	0.76301001710237	0	0	0	LinRace-TST
4096	0.1	1	64	2	0.77595895431224	0	0	0	LinRace-IST
4096	0.1	1	64	2	0.912533593940875	0	0	0	LinTIMaT
4096	0.1	1	64	2	0.870266308331297	0	0	0	DCLEAR-kmer-NJ
4096	0.1	1	64	2	0.835817248961642	0	0	0	Cassiopeia-greedy
4096	0.1	1	64	2	0.773271439042267	0	0	0	LinRace-TST
4096	0.15	1	64	2	0.84901050574151	0	0	0	LinRace-IST
4096	0.15	1	64	2	0.924260933300757	0	0	0	LinTIMaT
4096	0.15	1	64	2	0.910090398240899	0	0	0	DCLEAR-kmer-NJ
4096	0.15	1	64	2	0.882482286831175	0	0	0	Cassiopeia-greedy
4096	0.15	1	64	2	0.850232103591498	0	0	0	LinRace-TST
4096	0.2	1	64	2	0.82799902272172	0	0	0	LinRace-IST
4096	0.2	1	64	2	0.896897141461031	0	0	0	DCLEAR-kmer-NJ
4096	0.2	1	64	2	0.87099926704129	0	0	0	Cassiopeia-greedy
4096	0.2	1	64	2	0.82702174444173	0	0	0	LinRace-TST
4096	0.25	1	64	2	0.889811873931102	0	0	0	LinRace-IST
4096	0.25	1	64	2	0.943317859760567	0	0	0	LinTIMaT
4096	0.25	1	64	2	0.94600537503054	0	0	0	DCLEAR-kmer-NJ
4096	0.25	1	64	2	0.914243830930858	0	0	0	Cassiopeia-greedy
4096	0.25	1	64	2	0.883703884681163	0	0	0	LinRace-TST
4096	0.3	1	64	2	0.926459809430735	0	0	0	LinRace-IST
4096	0.3	1	64	2	0.942584901050574	0	0	0	LinTIMaT
4096	0.3	1	64	2	0.958709992670413	0	0	0	DCLEAR-kmer-NJ
4096	0.3	1	64	2	0.933300757390667	0	0	0	Cassiopeia-greedy
4096	0.3	1	64	2	0.92303933545077	0	0	0	LinRace-TST
4096	0.03	1	64	3	0.792817004642072	0	0	0	LinRace-IST
4096	0.03	1	64	3	0.924505252870755	0	0	0	LinTIMaT
4096	0.03	1	64	3	0.845590031761544	0	0	0	DCLEAR-kmer-NJ
4096	0.03	1	64	3	0.857806010261422	0	0	0	Cassiopeia-greedy
4096	0.03	1	64	3	0.794527241632055	0	0	0	LinRace-TST
4096	0.05	1	64	3	0.779135108722209	0	0	0	LinRace-IST
4096	0.05	1	64	3	0.928903005130711	0	0	0	LinTIMaT
4096	0.05	1	64	3	0.845345712191547	0	0	0	DCLEAR-kmer-NJ
4096	0.05	1	64	3	0.857317371121427	0	0	0	Cassiopeia-greedy
4096	0.05	1	64	3	0.778157830442218	0	0	0	LinRace-TST
4096	0.1	1	64	3	0.772782799902272	0	0	0	LinRace-IST
4096	0.1	1	64	3	0.912533593940875	0	0	0	LinTIMaT
4096	0.1	1	64	3	0.82799902272172	0	0	0	DCLEAR-kmer-NJ
4096	0.1	1	64	3	0.841680918641583	0	0	0	Cassiopeia-greedy
4096	0.1	1	64	3	0.77400439775226	0	0	0	LinRace-TST
4096	0.15	1	64	3	0.792084045932079	0	0	0	LinRace-IST
4096	0.15	1	64	3	0.911556315660884	0	0	0	LinTIMaT
4096	0.15	1	64	3	0.869289030051307	0	0	0	DCLEAR-kmer-NJ
4096	0.15	1	64	3	0.84803322746152	0	0	0	Cassiopeia-greedy
4096	0.15	1	64	3	0.79501588077205	0	0	0	LinRace-TST
4096	0.2	1	64	3	0.846811629611532	0	0	0	LinRace-IST
4096	0.2	1	64	3	0.903249450280967	0	0	0	DCLEAR-kmer-NJ
4096	0.2	1	64	3	0.876618617151234	0	0	0	Cassiopeia-greedy
4096	0.2	1	64	3	0.841925238211581	0	0	0	LinRace-TST
4096	0.25	1	64	3	0.937454190080625	0	0	0	LinRace-IST
4096	0.25	1	64	3	0.953823601270462	0	0	0	LinTIMaT
4096	0.25	1	64	3	0.967505497190325	0	0	0	DCLEAR-kmer-NJ
4096	0.25	1	64	3	0.944539457610555	0	0	0	Cassiopeia-greedy
4096	0.25	1	64	3	0.93501099438065	0	0	0	LinRace-TST
4096	0.3	1	64	3	0.955778157830442	0	0	0	LinRace-IST
4096	0.3	1	64	3	0.966283899340337	0	0	0	LinTIMaT
4096	0.3	1	64	3	0.978744197410213	0	0	0	DCLEAR-kmer-NJ
4096	0.3	1	64	3	0.955533838260445	0	0	0	Cassiopeia-greedy
4096	0.3	1	64	3	0.948937209870511	0	0	0	LinRace-TST
4096	0.03	1	64	4	0.731737112142683	0	0	0	LinRace-IST
4096	0.03	1	64	4	0.877840215001222	0	0	0	LinTIMaT
4096	0.03	1	64	4	0.767163449792328	0	0	0	DCLEAR-kmer-NJ
4096	0.03	1	64	4	0.820913755191791	0	0	0	Cassiopeia-greedy
4096	0.03	1	64	4	0.727095040312729	0	0	0	LinRace-TST
4096	0.05	1	64	4	0.718788174932812	0	0	0	LinRace-IST
4096	0.05	1	64	4	0.8800390911312	0	0	0	LinTIMaT
4096	0.05	1	64	4	0.775714634742243	0	0	0	DCLEAR-kmer-NJ
4096	0.05	1	64	4	0.818714879061813	0	0	0	Cassiopeia-greedy
4096	0.05	1	64	4	0.716100659662839	0	0	0	LinRace-TST
4096	0.1	1	64	4	0.766919130222331	0	0	0	LinRace-IST
4096	0.1	1	64	4	0.907158563400928	0	0	0	LinTIMaT
4096	0.1	1	64	4	0.839482042511605	0	0	0	DCLEAR-kmer-NJ
4096	0.1	1	64	4	0.834839970681652	0	0	0	Cassiopeia-greedy
4096	0.1	1	64	4	0.767896408502321	0	0	0	LinRace-TST
4096	0.15	1	64	4	0.933545076960665	0	0	0	LinRace-IST
4096	0.15	1	64	4	0.970681651600293	0	0	0	DCLEAR-kmer-NJ
4096	0.15	1	64	4	0.943073540190569	0	0	0	Cassiopeia-greedy
4096	0.15	1	64	4	0.934522355240655	0	0	0	LinRace-TST
4096	0.2	1	64	4	0.926704129000733	0	0	0	LinRace-IST
4096	0.2	1	64	4	0.949425849010506	0	0	0	LinTIMaT
4096	0.2	1	64	4	0.970925971170291	0	0	0	DCLEAR-kmer-NJ
4096	0.2	1	64	4	0.936232592230638	0	0	0	Cassiopeia-greedy
4096	0.2	1	64	4	0.923772294160762	0	0	0	LinRace-TST
4096	0.25	1	64	4	0.897141461031029	0	0	0	LinRace-IST
4096	0.25	1	64	4	0.937698509650623	0	0	0	LinTIMaT
4096	0.25	1	64	4	0.952113364280479	0	0	0	DCLEAR-kmer-NJ
4096	0.25	1	64	4	0.910090398240899	0	0	0	Cassiopeia-greedy
4096	0.25	1	64	4	0.897385780601026	0	0	0	LinRace-TST
4096	0.3	1	64	4	0.948448570730515	0	0	0	LinRace-IST
4096	0.3	1	64	4	0.962863425360371	0	0	0	LinTIMaT
4096	0.3	1	64	4	0.975079403860249	0	0	0	DCLEAR-kmer-NJ
4096	0.3	1	64	4	0.954312240410457	0	0	0	Cassiopeia-greedy
4096	0.3	1	64	4	0.945761055460542	0	0	0	LinRace-TST
4096	0.03	1	64	5	0.697288052773027	0	0	0	LinRace-IST
4096	0.03	1	64	5	0.882237967261178	0	0	0	LinTIMaT
4096	0.03	1	64	5	0.734668946982653	0	0	0	DCLEAR-kmer-NJ
4096	0.03	1	64	5	0.821646713901784	0	0	0	Cassiopeia-greedy
4096	0.03	1	64	5	0.697288052773027	0	0	0	LinRace-TST
4096	0.05	1	64	5	0.75201563645248	0	0	0	LinRace-IST
4096	0.05	1	64	5	0.894453945761055	0	0	0	LinTIMaT
4096	0.05	1	64	5	0.812362570241876	0	0	0	DCLEAR-kmer-NJ
4096	0.05	1	64	5	0.846322990471537	0	0	0	Cassiopeia-greedy
4096	0.05	1	64	5	0.751526997312485	0	0	0	LinRace-TST
4096	0.1	1	64	5	0.761788419252382	0	0	0	LinRace-IST
4096	0.1	1	64	5	0.827510383581725	0	0	0	DCLEAR-kmer-NJ
4096	0.1	1	64	5	0.827266064011727	0	0	0	Cassiopeia-greedy
4096	0.1	1	64	5	0.762765697532372	0	0	0	LinRace-TST
4096	0.15	1	64	5	0.819692157341803	0	0	0	LinRace-IST
4096	0.15	1	64	5	0.920351820180797	0	0	0	DCLEAR-kmer-NJ
4096	0.15	1	64	5	0.866601514781334	0	0	0	Cassiopeia-greedy
4096	0.15	1	64	5	0.816760322501832	0	0	0	LinRace-TST
4096	0.2	1	64	5	0.836305888101637	0	0	0	LinRace-IST
4096	0.2	1	64	5	0.906669924260933	0	0	0	LinTIMaT
4096	0.2	1	64	5	0.901783532860982	0	0	0	DCLEAR-kmer-NJ
4096	0.2	1	64	5	0.862448082091375	0	0	0	Cassiopeia-greedy
4096	0.2	1	64	5	0.835572929391644	0	0	0	LinRace-TST
4096	0.25	1	64	5	0.918152944050818	0	0	0	LinRace-IST
4096	0.25	1	64	5	0.966772538480332	0	0	0	DCLEAR-kmer-NJ
4096	0.25	1	64	5	0.928170046420718	0	0	0	Cassiopeia-greedy
4096	0.25	1	64	5	0.908380161250916	0	0	0	LinRace-TST
4096	0.3	1	64	5	0.939897385780601	0	0	0	LinRace-IST
4096	0.3	1	64	5	0.958465673100415	0	0	0	LinTIMaT
4096	0.3	1	64	5	0.971170290740288	0	0	0	DCLEAR-kmer-NJ
4096	0.3	1	64	5	0.950891766430491	0	0	0	Cassiopeia-greedy
4096	0.3	1	64	5	0.92499389201075	0	0	0	LinRace-TST
4096	0.03	1	64	6	0.728560957732714	0	0	0	LinRace-IST
4096	0.03	1	64	6	0.886147080381139	0	0	0	LinTIMaT
4096	0.03	1	64	6	0.769850965062301	0	0	0	DCLEAR-kmer-NJ
4096	0.03	1	64	6	0.835572929391644	0	0	0	Cassiopeia-greedy
4096	0.03	1	64	6	0.726606401172734	0	0	0	LinRace-TST
4096	0.05	1	64	6	0.714146103102859	0	0	0	LinRace-IST
4096	0.05	1	64	6	0.888590276081114	0	0	0	LinTIMaT
4096	0.05	1	64	6	0.781333984852187	0	0	0	DCLEAR-kmer-NJ
4096	0.05	1	64	6	0.825311507451747	0	0	0	Cassiopeia-greedy
4096	0.05	1	64	6	0.705106279012949	0	0	0	LinRace-TST
4096	0.1	1	64	6	0.786709015392133	0	0	0	LinRace-IST
4096	0.1	1	64	6	0.90495968727095	0	0	0	LinTIMaT
4096	0.1	1	64	6	0.871243586611288	0	0	0	DCLEAR-kmer-NJ
4096	0.1	1	64	6	0.840459320791595	0	0	0	Cassiopeia-greedy
4096	0.1	1	64	6	0.78695333496213	0	0	0	LinRace-TST
4096	0.2	1	64	6	0.908380161250916	0	0	0	LinRace-IST
4096	0.2	1	64	6	0.962619105790374	0	0	0	DCLEAR-kmer-NJ
4096	0.2	1	64	6	0.921329098460787	0	0	0	Cassiopeia-greedy
4096	0.2	1	64	6	0.905936965550941	0	0	0	LinRace-TST
4096	0.25	1	64	6	0.893720987051063	0	0	0	LinRace-IST
4096	0.25	1	64	6	0.932323479110677	0	0	0	LinTIMaT
4096	0.25	1	64	6	0.947471292450525	0	0	0	DCLEAR-kmer-NJ
4096	0.25	1	64	6	0.909601759100904	0	0	0	Cassiopeia-greedy
4096	0.25	1	64	6	0.893476667481065	0	0	0	LinRace-TST
4096	0.3	1	64	6	0.937454190080625	0	0	0	LinRace-IST
4096	0.3	1	64	6	0.954067920840459	0	0	0	LinTIMaT
4096	0.3	1	64	6	0.970193012460298	0	0	0	DCLEAR-kmer-NJ
4096	0.3	1	64	6	0.943317859760567	0	0	0	Cassiopeia-greedy
4096	0.3	1	64	6	0.928658685560713	0	0	0	LinRace-TST
4096	0.03	1	64	7	0.717077937942829	0	0	0	LinRace-IST
4096	0.03	1	64	7	0.876374297581236	0	0	0	LinTIMaT
4096	0.03	1	64	7	0.749816760322502	0	0	0	DCLEAR-kmer-NJ
4096	0.03	1	64	7	0.822868311751771	0	0	0	Cassiopeia-greedy
4096	0.03	1	64	7	0.716589298802834	0	0	0	LinRace-TST
4096	0.05	1	64	7	0.739555338382604	0	0	0	LinRace-IST
4096	0.05	1	64	7	0.900561935010994	0	0	0	LinTIMaT
4096	0.05	1	64	7	0.816271683361837	0	0	0	DCLEAR-kmer-NJ
4096	0.05	1	64	7	0.841925238211581	0	0	0	Cassiopeia-greedy
4096	0.05	1	64	7	0.739311018812607	0	0	0	LinRace-TST
4096	0.1	1	64	7	0.825067187881749	0	0	0	LinRace-IST
4096	0.1	1	64	7	0.914243830930858	0	0	0	LinTIMaT
4096	0.1	1	64	7	0.91302223308087	0	0	0	DCLEAR-kmer-NJ
4096	0.1	1	64	7	0.875641338871244	0	0	0	Cassiopeia-greedy
4096	0.1	1	64	7	0.826288785731737	0	0	0	LinRace-TST
4096	0.15	1	64	7	0.836305888101637	0	0	0	LinRace-IST
4096	0.15	1	64	7	0.90300513071097	0	0	0	DCLEAR-kmer-NJ
4096	0.15	1	64	7	0.867090153921329	0	0	0	Cassiopeia-greedy
4096	0.15	1	64	7	0.831908135841681	0	0	0	LinRace-TST
4096	0.2	1	64	7	0.88394820425116	0	0	0	LinRace-IST
4096	0.2	1	64	7	0.932567798680674	0	0	0	LinTIMaT
4096	0.2	1	64	7	0.940386024920596	0	0	0	DCLEAR-kmer-NJ
4096	0.2	1	64	7	0.90300513071097	0	0	0	Cassiopeia-greedy
4096	0.2	1	64	7	0.881505008551185	0	0	0	LinRace-TST
4096	0.25	1	64	7	0.905936965550941	0	0	0	LinRace-IST
4096	0.25	1	64	7	0.938187148790618	0	0	0	LinTIMaT
4096	0.25	1	64	7	0.93696555094063	0	0	0	DCLEAR-kmer-NJ
4096	0.25	1	64	7	0.910579037380894	0	0	0	Cassiopeia-greedy
4096	0.25	1	64	7	0.90398240899096	0	0	0	LinRace-TST
4096	0.3	1	64	7	0.93403371610066	0	0	0	LinRace-IST
4096	0.3	1	64	7	0.952846322990472	0	0	0	LinTIMaT
4096	0.3	1	64	7	0.961641827510384	0	0	0	DCLEAR-kmer-NJ
4096	0.3	1	64	7	0.944050818470559	0	0	0	Cassiopeia-greedy
4096	0.3	1	64	7	0.93501099438065	0	0	0	LinRace-TST
4096	0.03	1	64	8	0.712680185682873	0	0	0	LinRace-IST
4096	0.03	1	64	8	0.884436843391156	0	0	0	LinTIMaT
4096	0.03	1	64	8	0.750794038602492	0	0	0	DCLEAR-kmer-NJ
4096	0.03	1	64	8	0.833618372831664	0	0	0	Cassiopeia-greedy
4096	0.03	1	64	8	0.715612020522844	0	0	0	LinRace-TST
4096	0.05	1	64	8	0.728805277302712	0	0	0	LinRace-IST
4096	0.05	1	64	8	0.897630100171024	0	0	0	LinTIMaT
4096	0.05	1	64	8	0.777180552162228	0	0	0	DCLEAR-kmer-NJ
4096	0.05	1	64	8	0.832152455411678	0	0	0	Cassiopeia-greedy
4096	0.05	1	64	8	0.726850720742731	0	0	0	LinRace-TST
4096	0.1	1	64	8	0.872709504031273	0	0	0	LinRace-IST
4096	0.1	1	64	8	0.934278035670657	0	0	0	LinTIMaT
4096	0.1	1	64	8	0.929880283410701	0	0	0	DCLEAR-kmer-NJ
4096	0.1	1	64	8	0.894209626191058	0	0	0	Cassiopeia-greedy
4096	0.1	1	64	8	0.869289030051307	0	0	0	LinRace-TST
4096	0.15	1	64	8	0.88199364769118	0	0	0	LinRace-IST
4096	0.15	1	64	8	0.927925726850721	0	0	0	LinTIMaT
4096	0.15	1	64	8	0.925726850720743	0	0	0	DCLEAR-kmer-NJ
4096	0.15	1	64	8	0.898118739311019	0	0	0	Cassiopeia-greedy
4096	0.15	1	64	8	0.883215245541168	0	0	0	LinRace-TST
4096	0.2	1	64	8	0.876862936721231	0	0	0	LinRace-IST
4096	0.2	1	64	8	0.929635963840704	0	0	0	LinTIMaT
4096	0.2	1	64	8	0.939897385780601	0	0	0	DCLEAR-kmer-NJ
4096	0.2	1	64	8	0.899340337161007	0	0	0	Cassiopeia-greedy
4096	0.2	1	64	8	0.875641338871244	0	0	0	LinRace-TST
4096	0.25	1	64	8	0.928903005130711	0	0	0	LinRace-IST
4096	0.25	1	64	8	0.954312240410457	0	0	0	LinTIMaT
4096	0.25	1	64	8	0.96799413633032	0	0	0	DCLEAR-kmer-NJ
4096	0.25	1	64	8	0.935743953090643	0	0	0	Cassiopeia-greedy
4096	0.25	1	64	8	0.92597117029074	0	0	0	LinRace-TST
4096	0.3	1	64	8	0.934766674810652	0	0	0	LinRace-IST
4096	0.3	1	64	8	0.958221353530418	0	0	0	LinTIMaT
4096	0.3	1	64	8	0.967261177620327	0	0	0	DCLEAR-kmer-NJ
4096	0.3	1	64	8	0.944050818470559	0	0	0	Cassiopeia-greedy
4096	0.3	1	64	8	0.937942829220621	0	0	0	LinRace-TST
4096	0.03	1	64	9	0.717566577082824	0	0	0	LinRace-IST
4096	0.03	1	64	9	0.888590276081114	0	0	0	LinTIMaT
4096	0.03	1	64	9	0.759100903982409	0	0	0	DCLEAR-kmer-NJ
4096	0.03	1	64	9	0.838504764231615	0	0	0	Cassiopeia-greedy
4096	0.03	1	64	9	0.714634742242854	0	0	0	LinRace-TST
4096	0.05	1	64	9	0.743708771072563	0	0	0	LinRace-IST
4096	0.05	1	64	9	0.898607378451014	0	0	0	LinTIMaT
4096	0.05	1	64	9	0.798436354752016	0	0	0	DCLEAR-kmer-NJ
4096	0.05	1	64	9	0.833862692401661	0	0	0	Cassiopeia-greedy
4096	0.05	1	64	9	0.744930368922551	0	0	0	LinRace-TST
4096	0.1	1	64	9	0.81798192035182	0	0	0	LinRace-IST
4096	0.1	1	64	9	0.881260688981187	0	0	0	DCLEAR-kmer-NJ
4096	0.1	1	64	9	0.867823112631322	0	0	0	Cassiopeia-greedy
4096	0.1	1	64	9	0.815294405081847	0	0	0	LinRace-TST
4096	0.15	1	64	9	0.81602736379184	0	0	0	LinRace-IST
4096	0.15	1	64	9	0.920351820180797	0	0	0	LinTIMaT
4096	0.15	1	64	9	0.896652821891033	0	0	0	DCLEAR-kmer-NJ
4096	0.15	1	64	9	0.863913999511361	0	0	0	Cassiopeia-greedy
4096	0.15	1	64	9	0.815294405081847	0	0	0	LinRace-TST
4096	0.2	1	64	9	0.864646958221354	0	0	0	LinRace-IST
4096	0.2	1	64	9	0.926459809430735	0	0	0	DCLEAR-kmer-NJ
4096	0.2	1	64	9	0.888590276081114	0	0	0	Cassiopeia-greedy
4096	0.2	1	64	9	0.862203762521378	0	0	0	LinRace-TST
4096	0.25	1	64	9	0.878817493281212	0	0	0	LinRace-IST
4096	0.25	1	64	9	0.927192768140728	0	0	0	DCLEAR-kmer-NJ
4096	0.25	1	64	9	0.898607378451014	0	0	0	Cassiopeia-greedy
4096	0.25	1	64	9	0.879061812851209	0	0	0	LinRace-TST
4096	0.3	1	64	9	0.943073540190569	0	0	0	LinRace-IST
4096	0.3	1	64	9	0.95797703396042	0	0	0	LinTIMaT
4096	0.3	1	64	9	0.979721475690203	0	0	0	DCLEAR-kmer-NJ
4096	0.3	1	64	9	0.948448570730515	0	0	0	Cassiopeia-greedy
4096	0.3	1	64	9	0.93696555094063	0	0	0	LinRace-TST
4096	0.03	1	64	10	0.728072318592719	0	0	0	LinRace-IST
4096	0.03	1	64	10	0.885658441241143	0	0	0	LinTIMaT
4096	0.03	1	64	10	0.766674810652333	0	0	0	DCLEAR-kmer-NJ
4096	0.03	1	64	10	0.833129733691669	0	0	0	Cassiopeia-greedy
4096	0.03	1	64	10	0.73100415343269	0	0	0	LinRace-TST
4096	0.05	1	64	10	0.76301001710237	0	0	0	LinRace-IST
4096	0.05	1	64	10	0.904471048130955	0	0	0	LinTIMaT
4096	0.05	1	64	10	0.823845590031761	0	0	0	DCLEAR-kmer-NJ
4096	0.05	1	64	10	0.852430979721476	0	0	0	Cassiopeia-greedy
4096	0.05	1	64	10	0.762765697532372	0	0	0	LinRace-TST
4096	0.1	1	64	10	0.778646469582214	0	0	0	LinRace-IST
4096	0.1	1	64	10	0.902516491570975	0	0	0	LinTIMaT
4096	0.1	1	64	10	0.854874175421451	0	0	0	DCLEAR-kmer-NJ
4096	0.1	1	64	10	0.856095773271439	0	0	0	Cassiopeia-greedy
4096	0.1	1	64	10	0.782555582702174	0	0	0	LinRace-TST
4096	0.15	1	64	10	0.872465184461275	0	0	0	LinRace-IST
4096	0.15	1	64	10	0.937698509650623	0	0	0	LinTIMaT
4096	0.15	1	64	10	0.931834839970682	0	0	0	DCLEAR-kmer-NJ
4096	0.15	1	64	10	0.913755191790862	0	0	0	Cassiopeia-greedy
4096	0.15	1	64	10	0.87197654532128	0	0	0	LinRace-TST
4096	0.2	1	64	10	0.88394820425116	0	0	0	LinRace-IST
4096	0.2	1	64	10	0.92401661373076	0	0	0	LinTIMaT
4096	0.2	1	64	10	0.937209870510628	0	0	0	DCLEAR-kmer-NJ
4096	0.2	1	64	10	0.898118739311019	0	0	0	Cassiopeia-greedy
4096	0.2	1	64	10	0.878084534571219	0	0	0	LinRace-TST
4096	0.25	1	64	10	0.93696555094063	0	0	0	LinRace-IST
4096	0.25	1	64	10	0.952602003420474	0	0	0	LinTIMaT
4096	0.25	1	64	10	0.972880527730271	0	0	0	DCLEAR-kmer-NJ
4096	0.25	1	64	10	0.943073540190569	0	0	0	Cassiopeia-greedy
4096	0.25	1	64	10	0.938920107500611	0	0	0	LinRace-TST
4096	0.3	1	64	10	0.945516735890545	0	0	0	LinRace-IST
4096	0.3	1	64	10	0.970437332030296	0	0	0	DCLEAR-kmer-NJ
4096	0.3	1	64	10	0.951869044710481	0	0	0	Cassiopeia-greedy
4096	0.3	1	64	10	0.941607622770584	0	0	0	LinRace-TST
