# Supplementary material for: LinRace: cell division history reconstruction of single cells using paired lineage barcode and gene expression data
Source: Nat Commun. 2023 Dec 16;14:8388. doi: 10.1038/s41467-023-44173-3 (PMC10725445; doi:10.1038/s41467-023-44173-3)
Supplement: Supplementary file 4 — Source Data [file 41467_2023_44173_MOESM4_ESM.zip › Source Data/Data_box_2e.csv]

ncells	mu	pd	Nchar	run	rf	Nye	CID	mode	base
1024	0.03	0	16	1	0.659157688540646	0.594377538813671	0.52875214562932	LinRace+NJ	NJ
1024	0.03	0	16	1	0.730656219392752	0.542208039711987	0.558115407378703	Cassiopeia-hybrid	Cassiopeia
1024	0.03	0	16	1	0.687561214495593	0.578307929472444	0.537012216909125	DCLEAR-kmer-NJ	DCLEAR
1024	0.03	0	16	1	0.69815668202765	0.534337556436086	0.562391083137838	LinRace+Cassiopeia	Cassiopeia
1024	0.03	0	16	1	0.667972575905975	0.589407922011714	0.524450922856017	LinRace+DCLEAR	DCLEAR
1024	0.03	0	16	1	0.669931439764936	0.585792767269934	0.537738587548544	NJ	NJ
1024	0.05	0	16	1	0.540646425073457	0.687523626360317	0.419430691123774	LinRace+NJ	NJ
1024	0.05	0	16	1	0.628795298726738	0.634740293796501	0.466992509366581	Cassiopeia-hybrid	Cassiopeia
1024	0.05	0	16	1	0.564152791380999	0.674375948680644	0.437790217715519	DCLEAR-kmer-NJ	DCLEAR
1024	0.05	0	16	1	0.585887796414112	0.618550753744121	0.473690149506829	LinRace+Cassiopeia	Cassiopeia
1024	0.05	0	16	1	0.542605288932419	0.692306281822442	0.403475106195668	LinRace+DCLEAR	DCLEAR
1024	0.05	0	16	1	0.540646425073457	0.682965801718548	0.436553666756295	NJ	NJ
1024	0.1	0	16	1	0.495592556317336	0.711470637621053	0.290075576048	LinRace+NJ	NJ
1024	0.1	0	16	1	0.632713026444662	0.631734716346562	0.439464542892108	Cassiopeia-hybrid	Cassiopeia
1024	0.1	0	16	1	0.518119490695397	0.695731589849049	0.356017012260302	DCLEAR-kmer-NJ	DCLEAR
1024	0.1	0	16	1	0.599777654252362	0.623993588706486	0.434458390196909	LinRace+Cassiopeia	Cassiopeia
1024	0.1	0	16	1	0.485798237022527	0.717809887229436	0.273922090320661	LinRace+DCLEAR	DCLEAR
1024	0.1	0	16	1	0.503428011753183	0.708064824828805	0.304703562118349	NJ	NJ
1024	0.15	0	16	1	0.509304603330069	0.717857525712396	0.281816123919857	LinRace+NJ	NJ
1024	0.15	0	16	1	0.626836434867777	0.653757918962182	0.41799195449407	Cassiopeia-hybrid	Cassiopeia
1024	0.15	0	16	1	0.468168462291871	0.738612049887591	0.251895952608542	DCLEAR-kmer-NJ	DCLEAR
1024	0.15	0	16	1	0.59803386127799	0.642732054799019	0.418407428187316	LinRace+Cassiopeia	Cassiopeia
1024	0.15	0	16	1	0.450538687561215	0.740970004960995	0.25631971957321	LinRace+DCLEAR	DCLEAR
1024	0.15	0	16	1	0.509304603330069	0.717116483716893	0.274137983842919	NJ	NJ
1024	0.2	0	16	1	0.610186092066601	0.652317090162902	0.289406067420398	LinRace+NJ	NJ
1024	0.2	0	16	1	0.687561214495593	0.60058472758327	0.468812678876136	Cassiopeia-hybrid	Cassiopeia
1024	0.2	0	16	1	0.59745347698335	0.651260927336624	0.299786782114083	DCLEAR-kmer-NJ	DCLEAR
1024	0.2	0	16	1	0.670058918050348	0.590504236077034	0.470749614425447	LinRace+Cassiopeia	Cassiopeia
1024	0.2	0	16	1	0.581782566111655	0.664615948942181	0.29978577216814	LinRace+DCLEAR	DCLEAR
1024	0.2	0	16	1	0.611165523996082	0.645694074088438	0.303337759616759	NJ	NJ
1024	0.25	0	16	1	0.688540646425074	0.594834835766051	0.349655994096125	LinRace+NJ	NJ
1024	0.25	0	16	1	0.770812928501469	0.541804220769488	0.505064967523319	Cassiopeia-hybrid	Cassiopeia
1024	0.25	0	16	1	0.712047012732615	0.580524856995789	0.377666489780263	DCLEAR-kmer-NJ	DCLEAR
1024	0.25	0	16	1	0.735449735449735	0.550677481686514	0.495548386537104	LinRace+Cassiopeia	Cassiopeia
1024	0.25	0	16	1	0.685602350636631	0.601116996549187	0.337956745750294	LinRace+DCLEAR	DCLEAR
1024	0.25	0	16	1	0.70617042115573	0.58134619154761	0.365549558161784	NJ	NJ
1024	0.3	0	16	1	0.709108716944172	0.568136944514316	0.323472008421759	LinRace+NJ	NJ
1024	0.3	0	16	1	0.776689520078355	0.525909386727589	0.488170421472458	Cassiopeia-hybrid	Cassiopeia
1024	0.3	0	16	1	0.740450538687561	0.529028161810098	0.374028598956673	DCLEAR-kmer-NJ	DCLEAR
1024	0.3	0	16	1	0.745850622406639	0.535309331475565	0.480191506459155	LinRace+Cassiopeia	Cassiopeia
1024	0.3	0	16	1	0.710088148873653	0.565621789778106	0.350486150943128	LinRace+DCLEAR	DCLEAR
1024	0.3	0	16	1	0.73947110675808	0.533534709629294	0.376494736574021	NJ	NJ
1024	0.03	0	16	2	0.679725759059745	0.581411717941418	0.439585474870863	LinRace+NJ	NJ
1024	0.03	0	16	2	0.726738491674829	0.564512354270275	0.442884289775036	Cassiopeia-hybrid	Cassiopeia
1024	0.03	0	16	2	0.700293829578844	0.564316189687265	0.477228561182636	DCLEAR-kmer-NJ	DCLEAR
1024	0.03	0	16	2	0.692047377326565	0.546257011678244	0.438172962178187	LinRace+Cassiopeia	Cassiopeia
1024	0.03	0	16	2	0.69539666993144	0.574796500879693	0.461914007404692	LinRace+DCLEAR	DCLEAR
1024	0.03	0	16	2	0.698334965719883	0.560902831079987	0.461996163868551	NJ	NJ
1024	0.05	0	16	2	0.587659157688541	0.670210263803074	0.385628183941933	LinRace+NJ	NJ
1024	0.05	0	16	2	0.669931439764936	0.613865410637889	0.451124206241694	Cassiopeia-hybrid	Cassiopeia
1024	0.05	0	16	2	0.582761998041136	0.66274138435445	0.424978114269801	DCLEAR-kmer-NJ	DCLEAR
1024	0.05	0	16	2	0.639193083573487	0.595593071070225	0.452917668609939	LinRace+Cassiopeia	Cassiopeia
1024	0.05	0	16	2	0.580803134182174	0.666524693037701	0.393702289215616	LinRace+DCLEAR	DCLEAR
1024	0.05	0	16	2	0.594515181194907	0.664829262815235	0.408071407261112	NJ	NJ
1024	0.1	0	16	2	0.422135161606268	0.765776596340233	0.272313435844025	LinRace+NJ	NJ
1024	0.1	0	16	2	0.625857002938296	0.645009172675885	0.463280872063631	Cassiopeia-hybrid	Cassiopeia
1024	0.1	0	16	2	0.428991185112635	0.754810981105217	0.311368174840497	DCLEAR-kmer-NJ	DCLEAR
1024	0.1	0	16	2	0.60845383759733	0.623674355755888	0.472817393313254	LinRace+Cassiopeia	Cassiopeia
1024	0.1	0	16	2	0.42409402546523	0.765033730072119	0.28655083795047	LinRace+DCLEAR	DCLEAR
1024	0.1	0	16	2	0.431929480901077	0.761358018695721	0.273622852258725	NJ	NJ
1024	0.15	0	16	2	0.490695396669931	0.723889385914429	0.297395146431909	LinRace+NJ	NJ
1024	0.15	0	16	2	0.598432908912831	0.656444178567545	0.471311790988103	Cassiopeia-hybrid	Cassiopeia
1024	0.15	0	16	2	0.478942213516161	0.732461729193955	0.30168701742453	DCLEAR-kmer-NJ	DCLEAR
1024	0.15	0	16	2	0.585753424657534	0.636774540818595	0.477613699540131	LinRace+Cassiopeia	Cassiopeia
1024	0.15	0	16	2	0.480901077375122	0.722249756142505	0.32661879026825	LinRace+DCLEAR	DCLEAR
1024	0.15	0	16	2	0.490695396669931	0.722197024036157	0.300440059970297	NJ	NJ
1024	0.2	0	16	2	0.647404505386876	0.629137097106206	0.323019200524577	LinRace+NJ	NJ
1024	0.2	0	16	2	0.69539666993144	0.594411001800566	0.462832466831086	Cassiopeia-hybrid	Cassiopeia
1024	0.2	0	16	2	0.616062683643487	0.646625292129221	0.32893171484391	DCLEAR-kmer-NJ	DCLEAR
1024	0.2	0	16	2	0.673003802281369	0.583633411088785	0.464505682108012	LinRace+Cassiopeia	Cassiopeia
1024	0.2	0	16	2	0.606268364348678	0.652722538811826	0.293106578613741	LinRace+DCLEAR	DCLEAR
1024	0.2	0	16	2	0.648383937316356	0.625588584139274	0.335002924326729	NJ	NJ
1024	0.25	0	16	2	0.658178256611165	0.614958187571003	0.30005214719226	LinRace+NJ	NJ
1024	0.25	0	16	2	0.721841332027424	0.584988982297418	0.438322115483679	Cassiopeia-hybrid	Cassiopeia
1024	0.25	0	16	2	0.670910871694417	0.596897249231685	0.346374459696703	DCLEAR-kmer-NJ	DCLEAR
1024	0.25	0	16	2	0.70402144772118	0.577920876280104	0.4324777913087	LinRace+Cassiopeia	Cassiopeia
1024	0.25	0	16	2	0.669931439764936	0.611828755292117	0.32158602755015	LinRace+DCLEAR	DCLEAR
1024	0.25	0	16	2	0.662095984329089	0.610532403066	0.316552227792991	NJ	NJ
1024	0.3	0	16	2	0.71694417238002	0.564816258792428	0.330363478888035	LinRace+NJ	NJ
1024	0.3	0	16	2	0.784524975514202	0.526637212287486	0.481409342885707	Cassiopeia-hybrid	Cassiopeia
1024	0.3	0	16	2	0.77179236043095	0.512920576106538	0.403010807969185	DCLEAR-kmer-NJ	DCLEAR
1024	0.3	0	16	2	0.760790431617265	0.529964300912061	0.466211426455228	LinRace+Cassiopeia	Cassiopeia
1024	0.3	0	16	2	0.729676787463271	0.55714712049142	0.34047204766802	LinRace+DCLEAR	DCLEAR
1024	0.3	0	16	2	0.733594515181195	0.537484282925131	0.376708842603339	NJ	NJ
1024	0.03	0	16	3	0.672869735553379	0.599244008720077	0.488625464586054	LinRace+NJ	NJ
1024	0.03	0	16	3	0.702252693437806	0.574828864740813	0.48500256358425	Cassiopeia-hybrid	Cassiopeia
1024	0.03	0	16	3	0.658178256611165	0.598206328210398	0.490429012595653	DCLEAR-kmer-NJ	DCLEAR
1024	0.03	0	16	3	0.676353276353276	0.558559626929146	0.490435657270885	LinRace+Cassiopeia	Cassiopeia
1024	0.03	0	16	3	0.664054848188051	0.603077727750148	0.477890692569472	LinRace+DCLEAR	DCLEAR
1024	0.03	0	16	3	0.669931439764936	0.595969405345731	0.487770597172474	NJ	NJ
1024	0.05	0	16	3	0.501469147894221	0.711162201452096	0.32378293678162	LinRace+NJ	NJ
1024	0.05	0	16	3	0.622918707149853	0.651721004512133	0.412620393090737	Cassiopeia-hybrid	Cassiopeia
1024	0.05	0	16	3	0.529872673849167	0.693340889886215	0.336096815263457	DCLEAR-kmer-NJ	DCLEAR
1024	0.05	0	16	3	0.577367205542725	0.633577947514248	0.416720333682963	LinRace+Cassiopeia	Cassiopeia
1024	0.05	0	16	3	0.513222331047992	0.706563347216483	0.316489598463982	LinRace+DCLEAR	DCLEAR
1024	0.05	0	16	3	0.510284035259549	0.70580071677114	0.329120584701817	NJ	NJ
1024	0.1	0	16	3	0.521057786483839	0.70505405229072	0.307513949632145	LinRace+NJ	NJ
1024	0.1	0	16	3	0.626836434867777	0.644702727653009	0.449386799362365	Cassiopeia-hybrid	Cassiopeia
1024	0.1	0	16	3	0.507345739471107	0.713130941320629	0.288661353169976	DCLEAR-kmer-NJ	DCLEAR
1024	0.1	0	16	3	0.609837898267188	0.624647288952553	0.456111552551103	LinRace+Cassiopeia	Cassiopeia
1024	0.1	0	16	3	0.51126346718903	0.716241217804715	0.284972792453002	LinRace+DCLEAR	DCLEAR
1024	0.1	0	16	3	0.531831537708129	0.701264273077778	0.32193075320519	NJ	NJ
1024	0.15	0	16	3	0.476983349657199	0.732549135839138	0.258675711541598	LinRace+NJ	NJ
1024	0.15	0	16	3	0.593535749265426	0.665742762027452	0.424727239760514	Cassiopeia-hybrid	Cassiopeia
1024	0.15	0	16	3	0.513222331047992	0.712138401326924	0.288609274960198	DCLEAR-kmer-NJ	DCLEAR
1024	0.15	0	16	3	0.569868995633188	0.64733216451973	0.430215402995584	LinRace+Cassiopeia	Cassiopeia
1024	0.15	0	16	3	0.481880509304603	0.7258317935302	0.26860350652314	LinRace+DCLEAR	DCLEAR
1024	0.15	0	16	3	0.50048971596474	0.721867952150011	0.274533591726119	NJ	NJ
1024	0.2	0	16	3	0.546523016650343	0.685838488557467	0.283569230084669	LinRace+NJ	NJ
1024	0.2	0	16	3	0.637610186092067	0.636731936108358	0.44344109192095	Cassiopeia-hybrid	Cassiopeia
1024	0.2	0	16	3	0.562193927522037	0.679708615654098	0.285900150689404	DCLEAR-kmer-NJ	DCLEAR
1024	0.2	0	16	3	0.607567567567568	0.624469501923399	0.445238836480625	LinRace+Cassiopeia	Cassiopeia
1024	0.2	0	16	3	0.534769833496572	0.690857331065311	0.275781482857701	LinRace+DCLEAR	DCLEAR
1024	0.2	0	16	3	0.569049951028404	0.677222437036624	0.297656496262124	NJ	NJ
1024	0.25	0	16	3	0.692458374142997	0.581768174263706	0.36867665094841	LinRace+NJ	NJ
1024	0.25	0	16	3	0.751224289911851	0.539013384114656	0.507348020544746	Cassiopeia-hybrid	Cassiopeia
1024	0.25	0	16	3	0.724779627815867	0.546105253437252	0.445637444616519	DCLEAR-kmer-NJ	DCLEAR
1024	0.25	0	16	3	0.736814064997336	0.530733981627932	0.506483096097598	LinRace+Cassiopeia	Cassiopeia
1024	0.25	0	16	3	0.69539666993144	0.576107147262512	0.392478774263532	LinRace+DCLEAR	DCLEAR
1024	0.25	0	16	3	0.711067580803134	0.553817981183546	0.43538252221177	NJ	NJ
1024	0.3	0	16	3	0.687561214495593	0.591391889844124	0.35474679554263	LinRace+NJ	NJ
1024	0.3	0	16	3	0.749265426052889	0.555949588489642	0.484784621940409	Cassiopeia-hybrid	Cassiopeia
1024	0.3	0	16	3	0.705190989226249	0.565492509928815	0.377623459734032	DCLEAR-kmer-NJ	DCLEAR
1024	0.3	0	16	3	0.726041666666667	0.55779599547115	0.484249619396273	LinRace+Cassiopeia	Cassiopeia
1024	0.3	0	16	3	0.682664054848188	0.593075537268859	0.35771920110356	LinRace+DCLEAR	DCLEAR
1024	0.3	0	16	3	0.713026444662096	0.568600936673185	0.382682271017089	NJ	NJ
1024	0.03	0	16	4	0.637610186092067	0.618695163953652	0.489875141229309	LinRace+NJ	NJ
1024	0.03	0	16	4	0.713026444662096	0.563361332211046	0.548626977749169	Cassiopeia-hybrid	Cassiopeia
1024	0.03	0	16	4	0.660137120470127	0.606447742287378	0.481589859171097	DCLEAR-kmer-NJ	DCLEAR
1024	0.03	0	16	4	0.673120728929385	0.555445374714984	0.556134440481498	LinRace+Cassiopeia	Cassiopeia
1024	0.03	0	16	4	0.635651322233105	0.623078809331696	0.467764055487531	LinRace+DCLEAR	DCLEAR
1024	0.03	0	16	4	0.646425073457395	0.609526563288038	0.498462222554597	NJ	NJ
1024	0.05	0	16	4	0.571988246816846	0.675647350585816	0.327325625756612	LinRace+NJ	NJ
1024	0.05	0	16	4	0.689520078354554	0.605306038801772	0.440883974078799	Cassiopeia-hybrid	Cassiopeia
1024	0.05	0	16	4	0.613124387855044	0.647929022338195	0.38681464564071	DCLEAR-kmer-NJ	DCLEAR
1024	0.05	0	16	4	0.643020594965675	0.590481039855728	0.436193420353676	LinRace+Cassiopeia	Cassiopeia
1024	0.05	0	16	4	0.587659157688541	0.667983032819229	0.347180071747445	LinRace+DCLEAR	DCLEAR
1024	0.05	0	16	4	0.578844270323213	0.672776814349756	0.320814627749446	NJ	NJ
1024	0.1	0	16	4	0.509304603330069	0.719375978112743	0.309441057709666	LinRace+NJ	NJ
1024	0.1	0	16	4	0.635651322233105	0.642639480793606	0.42407755184306	Cassiopeia-hybrid	Cassiopeia
1024	0.1	0	16	4	0.506366307541626	0.713920722630286	0.298207061757036	DCLEAR-kmer-NJ	DCLEAR
1024	0.1	0	16	4	0.601549529607084	0.637650898991129	0.421923213946422	LinRace+Cassiopeia	Cassiopeia
1024	0.1	0	16	4	0.492654260528893	0.726258710210079	0.293514152208322	LinRace+DCLEAR	DCLEAR
1024	0.1	0	16	4	0.501469147894221	0.722564634889737	0.301812818096092	NJ	NJ
1024	0.15	0	16	4	0.649363369245837	0.621045623393857	0.350915329467118	LinRace+NJ	NJ
1024	0.15	0	16	4	0.725759059745348	0.57179159613214	0.471771969596448	Cassiopeia-hybrid	Cassiopeia
1024	0.15	0	16	4	0.651322233104799	0.616865899548402	0.34588088167198	DCLEAR-kmer-NJ	DCLEAR
1024	0.15	0	16	4	0.716766142159523	0.55865946725423	0.466637441411633	LinRace+Cassiopeia	Cassiopeia
1024	0.15	0	16	4	0.60920666013712	0.643535770241189	0.31972733271631	LinRace+DCLEAR	DCLEAR
1024	0.15	0	16	4	0.687561214495593	0.599696179066734	0.37341914424046	NJ	NJ
1024	0.2	0	16	4	0.696376101860921	0.598819684767575	0.358884679312338	LinRace+NJ	NJ
1024	0.2	0	16	4	0.732615083251714	0.569422992405386	0.483384488411244	Cassiopeia-hybrid	Cassiopeia
1024	0.2	0	16	4	0.694417238001959	0.599359252854922	0.380414885646648	DCLEAR-kmer-NJ	DCLEAR
1024	0.2	0	16	4	0.707238605898123	0.566057826451454	0.48084700462127	LinRace+Cassiopeia	Cassiopeia
1024	0.2	0	16	4	0.667972575905975	0.620260851006104	0.326862892353945	LinRace+DCLEAR	DCLEAR
1024	0.2	0	16	4	0.702252693437806	0.600023688848386	0.357882025638137	NJ	NJ
1024	0.25	0	16	4	0.714985308521058	0.578892741699296	0.344092735509947	LinRace+NJ	NJ
1024	0.25	0	16	4	0.773751224289912	0.542964182777331	0.451053866541295	Cassiopeia-hybrid	Cassiopeia
1024	0.25	0	16	4	0.760039177277179	0.540850125092612	0.393524952799176	DCLEAR-kmer-NJ	DCLEAR
1024	0.25	0	16	4	0.737265415549598	0.54786569093067	0.43632729158942	LinRace+Cassiopeia	Cassiopeia
1024	0.25	0	16	4	0.724779627815867	0.572278111870894	0.370097129099323	LinRace+DCLEAR	DCLEAR
1024	0.25	0	16	4	0.734573947110676	0.560043259763372	0.378928959889212	NJ	NJ
1024	0.3	0	16	4	0.815866797257591	0.506528638930237	0.41183194158041	LinRace+NJ	NJ
1024	0.3	0	16	4	0.835455435847209	0.478047569449901	0.507539091697552	Cassiopeia-hybrid	Cassiopeia
1024	0.3	0	16	4	0.852105778648384	0.45133149039105	0.489098787126581	DCLEAR-kmer-NJ	DCLEAR
1024	0.3	0	16	4	0.833942558746736	0.482765155391555	0.493923059703718	LinRace+Cassiopeia	Cassiopeia
1024	0.3	0	16	4	0.809010773751224	0.501858253436341	0.422270186665622	LinRace+DCLEAR	DCLEAR
1024	0.3	0	16	4	0.835455435847209	0.467418726629211	0.465647256676939	NJ	NJ
1024	0.03	0	16	5	0.66307541625857	0.607000987827224	0.456190906175742	LinRace+NJ	NJ
1024	0.03	0	16	5	0.68462291870715	0.604231510624715	0.408714003799063	Cassiopeia-hybrid	Cassiopeia
1024	0.03	0	16	5	0.682664054848188	0.587380232261135	0.482699796594966	DCLEAR-kmer-NJ	DCLEAR
1024	0.03	0	16	5	0.658227848101266	0.5808246686562	0.406302923081924	LinRace+Cassiopeia	Cassiopeia
1024	0.03	0	16	5	0.668952007835455	0.604105573450203	0.463301828077163	LinRace+DCLEAR	DCLEAR
1024	0.03	0	16	5	0.661116552399608	0.600136221366911	0.467425446418739	NJ	NJ
1024	0.05	0	16	5	0.552399608227228	0.676177167091525	0.417162473469072	LinRace+NJ	NJ
1024	0.05	0	16	5	0.632713026444662	0.637501091529794	0.420781610988421	Cassiopeia-hybrid	Cassiopeia
1024	0.05	0	16	5	0.578844270323213	0.659253283956192	0.448583656040641	DCLEAR-kmer-NJ	DCLEAR
1024	0.05	0	16	5	0.608899297423888	0.605875644360055	0.429143453042617	LinRace+Cassiopeia	Cassiopeia
1024	0.05	0	16	5	0.56513222331048	0.668266585584043	0.43955872604714	LinRace+DCLEAR	DCLEAR
1024	0.05	0	16	5	0.548481880509305	0.678565886603115	0.41608357904354	NJ	NJ
1024	0.1	0	16	5	0.465230166503428	0.737656495856785	0.247769354283544	LinRace+NJ	NJ
1024	0.1	0	16	5	0.625857002938296	0.652119414341888	0.407792695864594	Cassiopeia-hybrid	Cassiopeia
1024	0.1	0	16	5	0.476983349657199	0.730354842737045	0.252181950043357	DCLEAR-kmer-NJ	DCLEAR
1024	0.1	0	16	5	0.597771587743733	0.637585350804465	0.408528451526064	LinRace+Cassiopeia	Cassiopeia
1024	0.1	0	16	5	0.469147894221352	0.73512827995212	0.280589636039898	LinRace+DCLEAR	DCLEAR
1024	0.1	0	16	5	0.462291870714985	0.739678129021942	0.235646422705087	NJ	NJ
1024	0.15	0	16	5	0.506366307541626	0.719555605103313	0.267313440851299	LinRace+NJ	NJ
1024	0.15	0	16	5	0.646425073457395	0.626686576963974	0.490202818017271	Cassiopeia-hybrid	Cassiopeia
1024	0.15	0	16	5	0.468168462291871	0.733260754651345	0.270549234613629	DCLEAR-kmer-NJ	DCLEAR
1024	0.15	0	16	5	0.631549917264203	0.61226084558862	0.493866997195879	LinRace+Cassiopeia	Cassiopeia
1024	0.15	0	16	5	0.473065621939275	0.724918986444255	0.272784417736477	LinRace+DCLEAR	DCLEAR
1024	0.15	0	16	5	0.506366307541626	0.716358701529488	0.273623752810105	NJ	NJ
1024	0.2	0	16	5	0.666013712047013	0.616930187734598	0.355659482831402	LinRace+NJ	NJ
1024	0.2	0	16	5	0.697355533790402	0.585514660795401	0.466992765929087	Cassiopeia-hybrid	Cassiopeia
1024	0.2	0	16	5	0.658178256611165	0.616052292068601	0.359972723640738	DCLEAR-kmer-NJ	DCLEAR
1024	0.2	0	16	5	0.667962243198223	0.572488971459399	0.472601570954398	LinRace+Cassiopeia	Cassiopeia
1024	0.2	0	16	5	0.64152791380999	0.618057341151562	0.346895508239729	LinRace+DCLEAR	DCLEAR
1024	0.2	0	16	5	0.677766895200784	0.60827139418585	0.361381981986992	NJ	NJ
1024	0.25	0	16	5	0.738491674828599	0.563989907287044	0.356285846213933	LinRace+NJ	NJ
1024	0.25	0	16	5	0.764936336924584	0.538187481958222	0.45322209611185	Cassiopeia-hybrid	Cassiopeia
1024	0.25	0	16	5	0.751224289911851	0.540232740101171	0.402444753228437	DCLEAR-kmer-NJ	DCLEAR
1024	0.25	0	16	5	0.757995735607676	0.525969385818506	0.447625427199962	LinRace+Cassiopeia	Cassiopeia
1024	0.25	0	16	5	0.741429970617042	0.553404119247479	0.377887628828151	LinRace+DCLEAR	DCLEAR
1024	0.25	0	16	5	0.745347698334966	0.548931247291872	0.385124403517899	NJ	NJ
1024	0.3	0	16	5	0.785504407443683	0.508240931661142	0.401053781677983	LinRace+NJ	NJ
1024	0.3	0	16	5	0.823702252693438	0.491726733502103	0.504119199481099	Cassiopeia-hybrid	Cassiopeia
1024	0.3	0	16	5	0.81488736532811	0.469557369801635	0.457843188976262	DCLEAR-kmer-NJ	DCLEAR
1024	0.3	0	16	5	0.808276584599267	0.485470039255752	0.493279171484158	LinRace+Cassiopeia	Cassiopeia
1024	0.3	0	16	5	0.798237022526934	0.51159731548407	0.393913769797316	LinRace+DCLEAR	DCLEAR
1024	0.3	0	16	5	0.819784524975514	0.472447015927458	0.464650880546758	NJ	NJ
1024	0.03	0	16	6	0.710088148873653	0.57638145325295	0.440460439149133	LinRace+NJ	NJ
1024	0.03	0	16	6	0.760039177277179	0.54015355895978	0.467483266005368	Cassiopeia-hybrid	Cassiopeia
1024	0.03	0	16	6	0.732615083251714	0.543720637671872	0.485788966938031	DCLEAR-kmer-NJ	DCLEAR
1024	0.03	0	16	6	0.732346241457859	0.52353743319243	0.46038892540537	LinRace+Cassiopeia	Cassiopeia
1024	0.03	0	16	6	0.718903036238981	0.562711162463907	0.466339793054253	LinRace+DCLEAR	DCLEAR
1024	0.03	0	16	6	0.718903036238981	0.555995601366406	0.497559958705902	NJ	NJ
1024	0.05	0	16	6	0.582761998041136	0.667173132732182	0.361320071797171	LinRace+NJ	NJ
1024	0.05	0	16	6	0.670910871694417	0.622240978252072	0.376256912041635	Cassiopeia-hybrid	Cassiopeia
1024	0.05	0	16	6	0.614103819784525	0.646583444644257	0.388587355440891	DCLEAR-kmer-NJ	DCLEAR
1024	0.05	0	16	6	0.644956772334294	0.597434067739962	0.366567804536748	LinRace+Cassiopeia	Cassiopeia
1024	0.05	0	16	6	0.585700293829579	0.663616621593101	0.36067512518237	LinRace+DCLEAR	DCLEAR
1024	0.05	0	16	6	0.577864838393732	0.669884554100711	0.360994720114563	NJ	NJ
1024	0.1	0	16	6	0.449559255631734	0.750438560247443	0.266995840835459	LinRace+NJ	NJ
1024	0.1	0	16	6	0.581782566111655	0.664650009669091	0.404045150816285	Cassiopeia-hybrid	Cassiopeia
1024	0.1	0	16	6	0.443682664054848	0.751240629487381	0.299130533556581	DCLEAR-kmer-NJ	DCLEAR
1024	0.1	0	16	6	0.565118912797282	0.639543033130982	0.41152676457012	LinRace+Cassiopeia	Cassiopeia
1024	0.1	0	16	6	0.428011753183154	0.760650332933041	0.264870079516943	LinRace+DCLEAR	DCLEAR
1024	0.1	0	16	6	0.457394711067581	0.748426274301194	0.269941491488201	NJ	NJ
1024	0.15	0	16	6	0.464250734573947	0.735898175225604	0.281860099397531	LinRace+NJ	NJ
1024	0.15	0	16	6	0.57590597453477	0.669204352752909	0.441798659848615	Cassiopeia-hybrid	Cassiopeia
1024	0.15	0	16	6	0.447600391772772	0.746467958749974	0.280938002186641	DCLEAR-kmer-NJ	DCLEAR
1024	0.15	0	16	6	0.57041870581838	0.652764523014374	0.445148078703493	LinRace+Cassiopeia	Cassiopeia
1024	0.15	0	16	6	0.44564152791381	0.748380334647684	0.274092370234701	LinRace+DCLEAR	DCLEAR
1024	0.15	0	16	6	0.47796278158668	0.730552149711763	0.290984015666088	NJ	NJ
1024	0.2	0	16	6	0.564152791380999	0.678253670338475	0.270053507908274	LinRace+NJ	NJ
1024	0.2	0	16	6	0.623898139079334	0.642369154738886	0.463136552449136	Cassiopeia-hybrid	Cassiopeia
1024	0.2	0	16	6	0.538687561214496	0.70344193255607	0.272597927892809	DCLEAR-kmer-NJ	DCLEAR
1024	0.2	0	16	6	0.62874251497006	0.615767180387369	0.472616590979501	LinRace+Cassiopeia	Cassiopeia
1024	0.2	0	16	6	0.560235063663075	0.688906478057678	0.287064549524941	LinRace+DCLEAR	DCLEAR
1024	0.2	0	16	6	0.560235063663075	0.68809014243279	0.284549126576377	NJ	NJ
1024	0.25	0	16	6	0.724779627815867	0.570169442809459	0.370236317098505	LinRace+NJ	NJ
1024	0.25	0	16	6	0.772771792360431	0.533847334076661	0.496925631214135	Cassiopeia-hybrid	Cassiopeia
1024	0.25	0	16	6	0.763956904995103	0.531410679641855	0.396347000073724	DCLEAR-kmer-NJ	DCLEAR
1024	0.25	0	16	6	0.760593220338983	0.527709109080539	0.491906099559588	LinRace+Cassiopeia	Cassiopeia
1024	0.25	0	16	6	0.721841332027424	0.561859853494049	0.35702038035972	LinRace+DCLEAR	DCLEAR
1024	0.25	0	16	6	0.748285994123408	0.546035482612244	0.38995350863677	NJ	NJ
1024	0.3	0	16	6	0.834476003917728	0.480639387088844	0.419821687393937	LinRace+NJ	NJ
1024	0.3	0	16	6	0.857982370225269	0.462414394548994	0.503328024533491	Cassiopeia-hybrid	Cassiopeia
1024	0.3	0	16	6	0.866797257590597	0.424038578098461	0.504423527895904	DCLEAR-kmer-NJ	DCLEAR
1024	0.3	0	16	6	0.837922077922078	0.469730850404091	0.479951272544048	LinRace+Cassiopeia	Cassiopeia
1024	0.3	0	16	6	0.833496571988247	0.484008305531422	0.43085629637417	LinRace+DCLEAR	DCLEAR
1024	0.3	0	16	6	0.855044074436827	0.435421630783175	0.497641323944264	NJ	NJ
1024	0.03	0	16	7	0.699314397649363	0.576428741631296	0.52617213177102	LinRace+NJ	NJ
1024	0.03	0	16	7	0.72869735553379	0.550682519299546	0.528003142720265	Cassiopeia-hybrid	Cassiopeia
1024	0.03	0	16	7	0.724779627815867	0.555298445861444	0.547129709848491	DCLEAR-kmer-NJ	DCLEAR
1024	0.03	0	16	7	0.70852534562212	0.529434081700306	0.525621058050065	LinRace+Cassiopeia	Cassiopeia
1024	0.03	0	16	7	0.701273261508325	0.574240294717376	0.524970510298627	LinRace+DCLEAR	DCLEAR
1024	0.03	0	16	7	0.704211557296768	0.566384995578344	0.533933941964275	NJ	NJ
1024	0.05	0	16	7	0.571988246816846	0.673839491394579	0.385549749356585	LinRace+NJ	NJ
1024	0.05	0	16	7	0.629774730656219	0.634405045737784	0.395663648138019	Cassiopeia-hybrid	Cassiopeia
1024	0.05	0	16	7	0.599412340842311	0.651360437695964	0.394387989385753	DCLEAR-kmer-NJ	DCLEAR
1024	0.05	0	16	7	0.586166471277843	0.615363740829052	0.395517129725877	LinRace+Cassiopeia	Cassiopeia
1024	0.05	0	16	7	0.579823702252693	0.658787148520561	0.41448669994135	LinRace+DCLEAR	DCLEAR
1024	0.05	0	16	7	0.58667972575906	0.664867269075837	0.393716950469426	NJ	NJ
1024	0.1	0	16	7	0.461312438785504	0.737518068335642	0.303750426510444	LinRace+NJ	NJ
1024	0.1	0	16	7	0.562193927522037	0.681114913826009	0.375833250020821	Cassiopeia-hybrid	Cassiopeia
1024	0.1	0	16	7	0.454456415279138	0.739030653346135	0.301518392395892	DCLEAR-kmer-NJ	DCLEAR
1024	0.1	0	16	7	0.559037493005036	0.654577408269408	0.376483180046842	LinRace+Cassiopeia	Cassiopeia
1024	0.1	0	16	7	0.4564152791381	0.736285378817922	0.299953280130508	LinRace+DCLEAR	DCLEAR
1024	0.1	0	16	7	0.476003917727718	0.732013781109824	0.306386026517972	NJ	NJ
1024	0.15	0	16	7	0.527913809990206	0.706857671352561	0.282000947874327	LinRace+NJ	NJ
1024	0.15	0	16	7	0.613124387855044	0.64921827297068	0.428355869482115	Cassiopeia-hybrid	Cassiopeia
1024	0.15	0	16	7	0.495592556317336	0.721984676879984	0.275936364644517	DCLEAR-kmer-NJ	DCLEAR
1024	0.15	0	16	7	0.594964422550629	0.632947566587386	0.433755098007394	LinRace+Cassiopeia	Cassiopeia
1024	0.15	0	16	7	0.514201762977473	0.713938685063158	0.280403253146071	LinRace+DCLEAR	DCLEAR
1024	0.15	0	16	7	0.520078354554358	0.710714863656425	0.2766554866713	NJ	NJ
1024	0.2	0	16	7	0.617042115572968	0.643029728565776	0.277459581187088	LinRace+NJ	NJ
1024	0.2	0	16	7	0.69539666993144	0.603141723809184	0.452621778377354	Cassiopeia-hybrid	Cassiopeia
1024	0.2	0	16	7	0.620959843290891	0.643263729324413	0.332872765596875	DCLEAR-kmer-NJ	DCLEAR
1024	0.2	0	16	7	0.679380873410724	0.584229816526257	0.455192029238742	LinRace+Cassiopeia	Cassiopeia
1024	0.2	0	16	7	0.612144955925563	0.654534806153227	0.291719129376908	LinRace+DCLEAR	DCLEAR
1024	0.2	0	16	7	0.623898139079334	0.645027436189838	0.289657998381846	NJ	NJ
1024	0.25	0	16	7	0.697355533790402	0.59430782362785	0.324448719760828	LinRace+NJ	NJ
1024	0.25	0	16	7	0.756121449559256	0.551248994977537	0.496590892381511	Cassiopeia-hybrid	Cassiopeia
1024	0.25	0	16	7	0.689520078354554	0.598642828377823	0.336694185163786	DCLEAR-kmer-NJ	DCLEAR
1024	0.25	0	16	7	0.742108079186731	0.54640737523975	0.4866647921522	LinRace+Cassiopeia	Cassiopeia
1024	0.25	0	16	7	0.681684622918707	0.597257526394258	0.329625798115257	LinRace+DCLEAR	DCLEAR
1024	0.25	0	16	7	0.713026444662096	0.588232398800422	0.340369563332939	NJ	NJ
1024	0.3	0	16	7	0.674828599412341	0.601884575140711	0.325009319687925	LinRace+NJ	NJ
1024	0.3	0	16	7	0.747306562193928	0.553063764351297	0.471339188948662	Cassiopeia-hybrid	Cassiopeia
1024	0.3	0	16	7	0.738491674828599	0.552882226214326	0.386593419633462	DCLEAR-kmer-NJ	DCLEAR
1024	0.3	0	16	7	0.726937269372694	0.555291841962717	0.46291372800543	LinRace+Cassiopeia	Cassiopeia
1024	0.3	0	16	7	0.687561214495593	0.590998104417682	0.348577678891189	LinRace+DCLEAR	DCLEAR
1024	0.3	0	16	7	0.703232125367287	0.57748723920153	0.353860325477957	NJ	NJ
1024	0.03	0	16	8	0.714985308521058	0.563000660680526	0.511159506789405	LinRace+NJ	NJ
1024	0.03	0	16	8	0.766895200783546	0.541468066491764	0.480421188764553	Cassiopeia-hybrid	Cassiopeia
1024	0.03	0	16	8	0.736532810969638	0.546537758637771	0.513685176115696	DCLEAR-kmer-NJ	DCLEAR
1024	0.03	0	16	8	0.732029902242668	0.523667188513743	0.479399834367327	LinRace+Cassiopeia	Cassiopeia
1024	0.03	0	16	8	0.71694417238002	0.569480495539862	0.483991133968862	LinRace+DCLEAR	DCLEAR
1024	0.03	0	16	8	0.719882468168462	0.555747221292994	0.512935143400143	NJ	NJ
1024	0.05	0	16	8	0.538687561214496	0.694155428939524	0.317879059387577	LinRace+NJ	NJ
1024	0.05	0	16	8	0.640548481880509	0.639810955518489	0.39460862479649	Cassiopeia-hybrid	Cassiopeia
1024	0.05	0	16	8	0.550440744368266	0.683830448476483	0.337358619765016	DCLEAR-kmer-NJ	DCLEAR
1024	0.05	0	16	8	0.607551487414188	0.621641175097848	0.390776260073554	LinRace+Cassiopeia	Cassiopeia
1024	0.05	0	16	8	0.553379040156709	0.685225481254604	0.339821135090137	LinRace+DCLEAR	DCLEAR
1024	0.05	0	16	8	0.539666993143976	0.689340490573092	0.336508584066315	NJ	NJ
1024	0.1	0	16	8	0.468168462291871	0.735474839553531	0.319447062748064	LinRace+NJ	NJ
1024	0.1	0	16	8	0.593535749265426	0.661369269073459	0.424880014468252	Cassiopeia-hybrid	Cassiopeia
1024	0.1	0	16	8	0.469147894221352	0.732918501905805	0.317977187872553	DCLEAR-kmer-NJ	DCLEAR
1024	0.1	0	16	8	0.574136008918618	0.63714996640628	0.433621472115716	LinRace+Cassiopeia	Cassiopeia
1024	0.1	0	16	8	0.459353574926543	0.735081575918022	0.306300200853943	LinRace+DCLEAR	DCLEAR
1024	0.1	0	16	8	0.484818805093046	0.727899785720501	0.351169344231698	NJ	NJ
1024	0.15	0	16	8	0.587659157688541	0.661500301820218	0.325253422120194	LinRace+NJ	NJ
1024	0.15	0	16	8	0.701273261508325	0.590965557784479	0.484889753468583	Cassiopeia-hybrid	Cassiopeia
1024	0.15	0	16	8	0.592556317335945	0.667908602421755	0.325570017180988	DCLEAR-kmer-NJ	DCLEAR
1024	0.15	0	16	8	0.683114035087719	0.580312042511946	0.485154336898496	LinRace+Cassiopeia	Cassiopeia
1024	0.15	0	16	8	0.561214495592556	0.67344241146112	0.3202140170584	LinRace+DCLEAR	DCLEAR
1024	0.15	0	16	8	0.583741429970617	0.663533964806896	0.307334995834083	NJ	NJ
1024	0.2	0	16	8	0.60920666013712	0.653933168712089	0.286767316898881	LinRace+NJ	NJ
1024	0.2	0	16	8	0.69539666993144	0.603712699679671	0.463606240152315	Cassiopeia-hybrid	Cassiopeia
1024	0.2	0	16	8	0.603330068560235	0.651242219244935	0.304080590872225	DCLEAR-kmer-NJ	DCLEAR
1024	0.2	0	16	8	0.664138678223185	0.591828880340532	0.466308987577511	LinRace+Cassiopeia	Cassiopeia
1024	0.2	0	16	8	0.583741429970617	0.664612468343477	0.286025879995384	LinRace+DCLEAR	DCLEAR
1024	0.2	0	16	8	0.622918707149853	0.646440778685527	0.298717386327418	NJ	NJ
1024	0.25	0	16	8	0.786483839373164	0.509550628264044	0.503355228623793	LinRace+NJ	NJ
1024	0.25	0	16	8	0.802154750244858	0.502876072047936	0.526821506367088	Cassiopeia-hybrid	Cassiopeia
1024	0.25	0	16	8	0.818805093046033	0.475275016509397	0.519529636762451	DCLEAR-kmer-NJ	DCLEAR
1024	0.25	0	16	8	0.773184949655538	0.510515596883409	0.511957243978297	LinRace+Cassiopeia	Cassiopeia
1024	0.25	0	16	8	0.766895200783546	0.52718164983855	0.449493557961763	LinRace+DCLEAR	DCLEAR
1024	0.25	0	16	8	0.803134182174339	0.48266759592051	0.53315755997394	NJ	NJ
1024	0.3	0	16	8	0.790401567091087	0.508229947824051	0.413121179416145	LinRace+NJ	NJ
1024	0.3	0	16	8	0.853085210577865	0.477633653329852	0.495873765275012	Cassiopeia-hybrid	Cassiopeia
1024	0.3	0	16	8	0.862879529872674	0.435942842643947	0.497750417723942	DCLEAR-kmer-NJ	DCLEAR
1024	0.3	0	16	8	0.808577405857741	0.49519252444181	0.471090730977749	LinRace+Cassiopeia	Cassiopeia
1024	0.3	0	16	8	0.800195886385896	0.503357105006362	0.429028899466112	LinRace+DCLEAR	DCLEAR
1024	0.3	0	16	8	0.822722820763957	0.461976142109174	0.484497224197899	NJ	NJ
1024	0.03	0	16	9	0.690499510284035	0.592815467722669	0.43964288917154	LinRace+NJ	NJ
1024	0.03	0	16	9	0.733594515181195	0.562526273635777	0.436916751057842	Cassiopeia-hybrid	Cassiopeia
1024	0.03	0	16	9	0.705190989226249	0.563392216144105	0.503719910483867	DCLEAR-kmer-NJ	DCLEAR
1024	0.03	0	16	9	0.708213670304423	0.541753977781821	0.435226163886841	LinRace+Cassiopeia	Cassiopeia
1024	0.03	0	16	9	0.686581782566112	0.586791913528953	0.47434900038027	LinRace+DCLEAR	DCLEAR
1024	0.03	0	16	9	0.698334965719883	0.581016729087829	0.449264699465863	NJ	NJ
1024	0.05	0	16	9	0.621939275220372	0.647371923858709	0.379782310227465	LinRace+NJ	NJ
1024	0.05	0	16	9	0.672869735553379	0.616467267425862	0.401562817222634	Cassiopeia-hybrid	Cassiopeia
1024	0.05	0	16	9	0.634671890303624	0.635996914015571	0.425413082754791	DCLEAR-kmer-NJ	DCLEAR
1024	0.05	0	16	9	0.638776687824582	0.596316927751593	0.397043984424142	LinRace+Cassiopeia	Cassiopeia
1024	0.05	0	16	9	0.612144955925563	0.65018440085662	0.384686550288018	LinRace+DCLEAR	DCLEAR
1024	0.05	0	16	9	0.634671890303624	0.635890523499584	0.401596454300424	NJ	NJ
1024	0.1	0	16	9	0.541625857002938	0.708044267267689	0.339389394389473	LinRace+NJ	NJ
1024	0.1	0	16	9	0.64152791380999	0.635448322738428	0.439528892360456	Cassiopeia-hybrid	Cassiopeia
1024	0.1	0	16	9	0.539666993143976	0.690745852205709	0.337765971619311	DCLEAR-kmer-NJ	DCLEAR
1024	0.1	0	16	9	0.613122171945701	0.620342558362687	0.44341676466249	LinRace+Cassiopeia	Cassiopeia
1024	0.1	0	16	9	0.541625857002938	0.691319441396693	0.35214563623622	LinRace+DCLEAR	DCLEAR
1024	0.1	0	16	9	0.53281096963761	0.70936998911766	0.340102290786075	NJ	NJ
1024	0.15	0	16	9	0.568070519098923	0.678904984233141	0.313765541477427	LinRace+NJ	NJ
1024	0.15	0	16	9	0.653281096963761	0.61739923810439	0.47216225048156	Cassiopeia-hybrid	Cassiopeia
1024	0.15	0	16	9	0.561214495592556	0.686406237537782	0.306107977308487	DCLEAR-kmer-NJ	DCLEAR
1024	0.15	0	16	9	0.629139072847682	0.606252863441282	0.475381390927068	LinRace+Cassiopeia	Cassiopeia
1024	0.15	0	16	9	0.52203721841332	0.70686820423969	0.297778144474302	LinRace+DCLEAR	DCLEAR
1024	0.15	0	16	9	0.58667972575906	0.673513777246708	0.33322501377091	NJ	NJ
1024	0.2	0	16	9	0.692458374142997	0.597886519961466	0.377682979037657	LinRace+NJ	NJ
1024	0.2	0	16	9	0.714005876591577	0.579896641265516	0.485492514271254	Cassiopeia-hybrid	Cassiopeia
1024	0.2	0	16	9	0.693437806072478	0.59328336332962	0.368706598268823	DCLEAR-kmer-NJ	DCLEAR
1024	0.2	0	16	9	0.70964247020585	0.558890655890285	0.489381120798567	LinRace+Cassiopeia	Cassiopeia
1024	0.2	0	16	9	0.671890303623898	0.608260712939513	0.372169330024028	LinRace+DCLEAR	DCLEAR
1024	0.2	0	16	9	0.694417238001959	0.588900123216858	0.392830931847748	NJ	NJ
1024	0.25	0	16	9	0.726738491674829	0.568304283184845	0.38554019999984	LinRace+NJ	NJ
1024	0.25	0	16	9	0.756121449559256	0.539926168043044	0.470657501758565	Cassiopeia-hybrid	Cassiopeia
1024	0.25	0	16	9	0.757100881488737	0.519608462538734	0.473578495936485	DCLEAR-kmer-NJ	DCLEAR
1024	0.25	0	16	9	0.741626794258373	0.534840264574072	0.45562416116617	LinRace+Cassiopeia	Cassiopeia
1024	0.25	0	16	9	0.723800195886386	0.567806486894469	0.396179279759639	LinRace+DCLEAR	DCLEAR
1024	0.25	0	16	9	0.749265426052889	0.537037373772212	0.43812928870208	NJ	NJ
1024	0.3	0	16	9	0.806072477962782	0.487799139182539	0.432250511737857	LinRace+NJ	NJ
1024	0.3	0	16	9	0.845249755142018	0.458068329018358	0.538018860183431	Cassiopeia-hybrid	Cassiopeia
1024	0.3	0	16	9	0.83643486777669	0.428319197741671	0.527131519816448	DCLEAR-kmer-NJ	DCLEAR
1024	0.3	0	16	9	0.84331797235023	0.455035931583927	0.52854488575572	LinRace+Cassiopeia	Cassiopeia
1024	0.3	0	16	9	0.799216454456415	0.49682655977007	0.404714416212564	LinRace+DCLEAR	DCLEAR
1024	0.3	0	16	9	0.832517140058766	0.436067974820829	0.518482516991138	NJ	NJ
1024	0.03	0	16	10	0.681684622918707	0.597367898489799	0.431072627908766	LinRace+NJ	NJ
1024	0.03	0	16	10	0.709108716944172	0.583735115716249	0.428380764602357	Cassiopeia-hybrid	Cassiopeia
1024	0.03	0	16	10	0.691478942213516	0.586392003355517	0.435870578917528	DCLEAR-kmer-NJ	DCLEAR
1024	0.03	0	16	10	0.69066366704162	0.562951633215087	0.423733411056996	LinRace+Cassiopeia	Cassiopeia
1024	0.03	0	16	10	0.67384916748286	0.60079133700353	0.4162407857254	LinRace+DCLEAR	DCLEAR
1024	0.03	0	16	10	0.687561214495593	0.587226262929718	0.43387930169628	NJ	NJ
1024	0.05	0	16	10	0.571008814887365	0.677739850742488	0.357741917203848	LinRace+NJ	NJ
1024	0.05	0	16	10	0.651322233104799	0.633184709360918	0.39379908781658	Cassiopeia-hybrid	Cassiopeia
1024	0.05	0	16	10	0.60920666013712	0.648531174038437	0.413568426836429	DCLEAR-kmer-NJ	DCLEAR
1024	0.05	0	16	10	0.619047619047619	0.617144628741071	0.386034851148327	LinRace+Cassiopeia	Cassiopeia
1024	0.05	0	16	10	0.571988246816846	0.670327591002292	0.368151069678031	LinRace+DCLEAR	DCLEAR
1024	0.05	0	16	10	0.564152791380999	0.674378881267656	0.354719333424288	NJ	NJ
1024	0.1	0	16	10	0.519098922624878	0.703494610176326	0.337012814733957	LinRace+NJ	NJ
1024	0.1	0	16	10	0.594515181194907	0.659086981838785	0.398812649221224	Cassiopeia-hybrid	Cassiopeia
1024	0.1	0	16	10	0.528893241919687	0.703718696427079	0.358613982679343	DCLEAR-kmer-NJ	DCLEAR
1024	0.1	0	16	10	0.568828213879408	0.642576955959588	0.396929079976034	LinRace+Cassiopeia	Cassiopeia
1024	0.1	0	16	10	0.514201762977473	0.712640657397167	0.330680047768761	LinRace+DCLEAR	DCLEAR
1024	0.1	0	16	10	0.524975514201763	0.700818045503153	0.339680422036831	NJ	NJ
1024	0.15	0	16	10	0.596474045053869	0.662290884202419	0.31263961505248	LinRace+NJ	NJ
1024	0.15	0	16	10	0.698334965719883	0.594424600715767	0.462015107786611	Cassiopeia-hybrid	Cassiopeia
1024	0.15	0	16	10	0.572967678746327	0.66138500300262	0.355522269678707	DCLEAR-kmer-NJ	DCLEAR
1024	0.15	0	16	10	0.676846196557468	0.575735368931316	0.468878112085862	LinRace+Cassiopeia	Cassiopeia
1024	0.15	0	16	10	0.569049951028404	0.670712280011978	0.324476240954672	LinRace+DCLEAR	DCLEAR
1024	0.15	0	16	10	0.605288932419197	0.654861970159189	0.325906180999594	NJ	NJ
1024	0.2	0	16	10	0.664054848188051	0.612839957120196	0.318366209157787	LinRace+NJ	NJ
1024	0.2	0	16	10	0.729676787463271	0.573361239947609	0.45274136946423	Cassiopeia-hybrid	Cassiopeia
1024	0.2	0	16	10	0.687561214495593	0.599614182858002	0.355853607427052	DCLEAR-kmer-NJ	DCLEAR
1024	0.2	0	16	10	0.697560975609756	0.569724372648083	0.447120475462611	LinRace+Cassiopeia	Cassiopeia
1024	0.2	0	16	10	0.666993143976494	0.611052605056353	0.345544234614444	LinRace+DCLEAR	DCLEAR
1024	0.2	0	16	10	0.699314397649363	0.59155978676313	0.365483234586085	NJ	NJ
1024	0.25	0	16	10	0.715964740450539	0.587706357404509	0.369855739751471	LinRace+NJ	NJ
1024	0.25	0	16	10	0.745347698334966	0.569738225895724	0.42992956525891	Cassiopeia-hybrid	Cassiopeia
1024	0.25	0	16	10	0.726738491674829	0.57479373799335	0.376586232702958	DCLEAR-kmer-NJ	DCLEAR
1024	0.25	0	16	10	0.732114039806347	0.556595414170507	0.425235538990489	LinRace+Cassiopeia	Cassiopeia
1024	0.25	0	16	10	0.705190989226249	0.596084004080549	0.360679174634394	LinRace+DCLEAR	DCLEAR
1024	0.25	0	16	10	0.730656219392752	0.575664649981348	0.348554572512906	NJ	NJ
1024	0.3	0	16	10	0.717923604309501	0.566879390323271	0.371264518196454	LinRace+NJ	NJ
1024	0.3	0	16	10	0.767874632713026	0.539635219152796	0.481631990890949	Cassiopeia-hybrid	Cassiopeia
1024	0.3	0	16	10	0.754162585700294	0.543226554974111	0.413747683488359	DCLEAR-kmer-NJ	DCLEAR
1024	0.3	0	16	10	0.748288572933123	0.534558103056584	0.477898610792813	LinRace+Cassiopeia	Cassiopeia
1024	0.3	0	16	10	0.712047012732615	0.568460809043442	0.377291424775468	LinRace+DCLEAR	DCLEAR
1024	0.3	0	16	10	0.743388834476004	0.550865309848353	0.391922022627562	NJ	NJ
1024	0.03	1	16	1	0.72771792360431	0.553103575658977	0.558849955412576	LinRace+NJ	NJ
1024	0.03	1	16	1	0.791380999020568	0.513579378223535	0.536025239245896	Cassiopeia-hybrid	Cassiopeia
1024	0.03	1	16	1	0.761998041136141	0.53511363865985	0.55888621632874	DCLEAR-kmer-NJ	DCLEAR
1024	0.03	1	16	1	0.750999428897773	0.502413156653734	0.538158480899628	LinRace+Cassiopeia	Cassiopeia
1024	0.03	1	16	1	0.735553379040157	0.552650832037747	0.547542400419305	LinRace+DCLEAR	DCLEAR
1024	0.03	1	16	1	0.746327130264447	0.543140869475628	0.567735995452886	NJ	NJ
1024	0.05	1	16	1	0.766895200783546	0.511454908404294	0.594609215331433	LinRace+NJ	NJ
1024	0.05	1	16	1	0.819784524975514	0.470875659860199	0.6227359873191	Cassiopeia-hybrid	Cassiopeia
1024	0.05	1	16	1	0.803134182174339	0.464468712077559	0.640027622341425	DCLEAR-kmer-NJ	DCLEAR
1024	0.05	1	16	1	0.791505791505791	0.468213120312569	0.616369655282237	LinRace+Cassiopeia	Cassiopeia
1024	0.05	1	16	1	0.776689520078355	0.496593104792978	0.609052635066578	LinRace+DCLEAR	DCLEAR
1024	0.05	1	16	1	0.777668952007835	0.482079817076877	0.632523915021151	NJ	NJ
1024	0.1	1	16	1	0.729676787463271	0.55657163502652	0.551944916609825	LinRace+NJ	NJ
1024	0.1	1	16	1	0.830558276199804	0.452866483371562	0.65906924671347	Cassiopeia-hybrid	Cassiopeia
1024	0.1	1	16	1	0.783545543584721	0.515849584336507	0.579850486854105	DCLEAR-kmer-NJ	DCLEAR
1024	0.1	1	16	1	0.813953488372093	0.449441207524304	0.66222003474838	LinRace+Cassiopeia	Cassiopeia
1024	0.1	1	16	1	0.738491674828599	0.553508007090001	0.528576660062642	LinRace+DCLEAR	DCLEAR
1024	0.1	1	16	1	0.745347698334966	0.547192785403785	0.57549372578543	NJ	NJ
1024	0.15	1	16	1	0.816846229187072	0.497034780856465	0.579277505840108	LinRace+NJ	NJ
1024	0.15	1	16	1	0.884427032321254	0.425607838206044	0.642122168608362	Cassiopeia-hybrid	Cassiopeia
1024	0.15	1	16	1	0.865817825661117	0.423326765564976	0.647122263997774	DCLEAR-kmer-NJ	DCLEAR
1024	0.15	1	16	1	0.861228813559322	0.438759284005315	0.621592645406303	LinRace+Cassiopeia	Cassiopeia
1024	0.15	1	16	1	0.824681684622919	0.47680782999708	0.588670767273628	LinRace+DCLEAR	DCLEAR
1024	0.15	1	16	1	0.829578844270323	0.474034064158741	0.601412749967031	NJ	NJ
1024	0.2	1	16	1	0.903036238981391	0.391281435092182	0.623235169159108	LinRace+NJ	NJ
1024	0.2	1	16	1	0.927522037218413	0.346543403677738	0.706586128458723	Cassiopeia-hybrid	Cassiopeia
1024	0.2	1	16	1	0.939275220372184	0.298335504086188	0.759035843873574	DCLEAR-kmer-NJ	DCLEAR
1024	0.2	1	16	1	0.902363823227133	0.395038217331157	0.641126457614555	LinRace+Cassiopeia	Cassiopeia
1024	0.2	1	16	1	0.911851126346719	0.384361371676872	0.631116412689126	LinRace+DCLEAR	DCLEAR
1024	0.2	1	16	1	0.917727717923604	0.315574055929015	0.741018596885872	NJ	NJ
1024	0.25	1	16	1	0.890303623898139	0.40087841346864	0.563814644145637	LinRace+NJ	NJ
1024	0.25	1	16	1	0.917727717923604	0.364722659420459	0.655084157005113	Cassiopeia-hybrid	Cassiopeia
1024	0.25	1	16	1	0.961802154750245	0.280002840094224	0.770410746577767	DCLEAR-kmer-NJ	DCLEAR
1024	0.25	1	16	1	0.886178861788618	0.4158554577965	0.580507097052855	LinRace+Cassiopeia	Cassiopeia
1024	0.25	1	16	1	0.903036238981391	0.394679923833922	0.593987151317573	LinRace+DCLEAR	DCLEAR
1024	0.25	1	16	1	0.921645445641528	0.320920704532863	0.688665750492415	NJ	NJ
1024	0.3	1	16	1	0.859941234084231	0.432822569684656	0.581281470961076	LinRace+NJ	NJ
1024	0.3	1	16	1	0.90205680705191	0.370968585515199	0.702131068159829	Cassiopeia-hybrid	Cassiopeia
1024	0.3	1	16	1	0.928501469147894	0.316203715028273	0.71406738023081	DCLEAR-kmer-NJ	DCLEAR
1024	0.3	1	16	1	0.879959308240081	0.420008825588792	0.628472628124404	LinRace+Cassiopeia	Cassiopeia
1024	0.3	1	16	1	0.877571008814887	0.41660692130806	0.582397262997553	LinRace+DCLEAR	DCLEAR
1024	0.3	1	16	1	0.882468168462292	0.354240363557507	0.747318111821901	NJ	NJ
1024	0.03	1	16	2	0.757100881488737	0.537029590065933	0.520380864450444	LinRace+NJ	NJ
1024	0.03	1	16	2	0.792360430950049	0.509568767931234	0.537482696251189	Cassiopeia-hybrid	Cassiopeia
1024	0.03	1	16	2	0.762977473065622	0.516174855025471	0.519402958768142	DCLEAR-kmer-NJ	DCLEAR
1024	0.03	1	16	2	0.777290181020296	0.496321536763921	0.528344420555888	LinRace+Cassiopeia	Cassiopeia
1024	0.03	1	16	2	0.754162585700294	0.5376286329708	0.500117025093137	LinRace+DCLEAR	DCLEAR
1024	0.03	1	16	2	0.758080313418217	0.517404999488114	0.552211218099147	NJ	NJ
1024	0.05	1	16	2	0.744368266405485	0.533818975062574	0.605352431298719	LinRace+NJ	NJ
1024	0.05	1	16	2	0.824681684622919	0.468332553213392	0.615914976363324	Cassiopeia-hybrid	Cassiopeia
1024	0.05	1	16	2	0.777668952007835	0.501583824171788	0.623946161263442	DCLEAR-kmer-NJ	DCLEAR
1024	0.05	1	16	2	0.796954314720812	0.463016235946727	0.608269820245049	LinRace+Cassiopeia	Cassiopeia
1024	0.05	1	16	2	0.755142017629775	0.528739337057048	0.600340683476471	LinRace+DCLEAR	DCLEAR
1024	0.05	1	16	2	0.759059745347698	0.518756414834079	0.620640789808662	NJ	NJ
1024	0.1	1	16	2	0.734573947110676	0.554067974026215	0.541201248545797	LinRace+NJ	NJ
1024	0.1	1	16	2	0.842311459353575	0.431309017405813	0.684523182148652	Cassiopeia-hybrid	Cassiopeia
1024	0.1	1	16	2	0.800195886385896	0.480641440274923	0.634708190076845	DCLEAR-kmer-NJ	DCLEAR
1024	0.1	1	16	2	0.823210412147505	0.439231727378005	0.675193380338055	LinRace+Cassiopeia	Cassiopeia
1024	0.1	1	16	2	0.759059745347698	0.534473066955904	0.559626989124083	LinRace+DCLEAR	DCLEAR
1024	0.1	1	16	2	0.738491674828599	0.53241839622606	0.587448221382554	NJ	NJ
1024	0.15	1	16	2	0.820763956904995	0.471872901336046	0.602800863142428	LinRace+NJ	NJ
1024	0.15	1	16	2	0.873653281096964	0.397887895096116	0.717927982112748	Cassiopeia-hybrid	Cassiopeia
1024	0.15	1	16	2	0.92360430950049	0.356589965704428	0.717067430527418	DCLEAR-kmer-NJ	DCLEAR
1024	0.15	1	16	2	0.833506763787721	0.434626917845593	0.684717388284204	LinRace+Cassiopeia	Cassiopeia
1024	0.15	1	16	2	0.838393731635651	0.450788221775525	0.634032258669091	LinRace+DCLEAR	DCLEAR
1024	0.15	1	16	2	0.843290891283056	0.428613756206584	0.657081785752687	NJ	NJ
1024	0.2	1	16	2	0.898139079333986	0.375835392298231	0.650036102330237	LinRace+NJ	NJ
1024	0.2	1	16	2	0.92360430950049	0.324819126761049	0.755340608793528	Cassiopeia-hybrid	Cassiopeia
1024	0.2	1	16	2	0.962781586679726	0.276206772462697	0.782698600887389	DCLEAR-kmer-NJ	DCLEAR
1024	0.2	1	16	2	0.908764736032804	0.376869185937808	0.666758563980368	LinRace+Cassiopeia	Cassiopeia
1024	0.2	1	16	2	0.901077375122429	0.368315955230225	0.661188066415763	LinRace+DCLEAR	DCLEAR
1024	0.2	1	16	2	0.9128305582762	0.278540940873278	0.836674013450076	NJ	NJ
1024	0.25	1	16	2	0.870714985308521	0.431237456862084	0.589982924840769	LinRace+NJ	NJ
1024	0.25	1	16	2	0.910871694417238	0.385562017137834	0.661546359498512	Cassiopeia-hybrid	Cassiopeia
1024	0.25	1	16	2	0.944172380019589	0.322816831513914	0.737907780462669	DCLEAR-kmer-NJ	DCLEAR
1024	0.25	1	16	2	0.881808838643371	0.416329868372224	0.616892459195578	LinRace+Cassiopeia	Cassiopeia
1024	0.25	1	16	2	0.882468168462292	0.416327827150475	0.617252487813749	LinRace+DCLEAR	DCLEAR
1024	0.25	1	16	2	0.889324191968658	0.371200229867187	0.683326126467441	NJ	NJ
1024	0.3	1	16	2	0.904995102840353	0.37805062361601	0.585729921385265	LinRace+NJ	NJ
1024	0.3	1	16	2	0.928501469147894	0.340761642197487	0.676469486430135	Cassiopeia-hybrid	Cassiopeia
1024	0.3	1	16	2	0.949069539666993	0.28472062054701	0.71638308329038	DCLEAR-kmer-NJ	DCLEAR
1024	0.3	1	16	2	0.905669844455595	0.393105923845195	0.606015793013301	LinRace+Cassiopeia	Cassiopeia
1024	0.3	1	16	2	0.913809990205681	0.373721722636638	0.600631480622002	LinRace+DCLEAR	DCLEAR
1024	0.3	1	16	2	0.921645445641528	0.283745443844435	0.723686484413237	NJ	NJ
1024	0.03	1	16	3	0.726738491674829	0.564971933383923	0.555198915205337	LinRace+NJ	NJ
1024	0.03	1	16	3	0.785504407443683	0.505012090667598	0.634428029127347	Cassiopeia-hybrid	Cassiopeia
1024	0.03	1	16	3	0.741429970617042	0.557633455940381	0.555678614548503	DCLEAR-kmer-NJ	DCLEAR
1024	0.03	1	16	3	0.766514806378132	0.49152794791576	0.645485240886812	LinRace+Cassiopeia	Cassiopeia
1024	0.03	1	16	3	0.734573947110676	0.557114323320364	0.552555373697099	LinRace+DCLEAR	DCLEAR
1024	0.03	1	16	3	0.736532810969638	0.55444988889403	0.570000054072611	NJ	NJ
1024	0.05	1	16	3	0.730656219392752	0.559750945358353	0.533387079959769	LinRace+NJ	NJ
1024	0.05	1	16	3	0.829578844270323	0.465663031318797	0.658093498363068	Cassiopeia-hybrid	Cassiopeia
1024	0.05	1	16	3	0.787463271302644	0.502312461934545	0.636637139430326	DCLEAR-kmer-NJ	DCLEAR
1024	0.05	1	16	3	0.807202216066482	0.468446001299826	0.64758779845381	LinRace+Cassiopeia	Cassiopeia
1024	0.05	1	16	3	0.759059745347698	0.545669941795957	0.543348393292887	LinRace+DCLEAR	DCLEAR
1024	0.05	1	16	3	0.753183153770813	0.542494923625209	0.578617907568133	NJ	NJ
1024	0.1	1	16	3	0.73947110675808	0.553522266100989	0.530255426045671	LinRace+NJ	NJ
1024	0.1	1	16	3	0.810969637610186	0.475096982847759	0.631540614519939	Cassiopeia-hybrid	Cassiopeia
1024	0.1	1	16	3	0.774730656219393	0.500033532679638	0.602098946762293	DCLEAR-kmer-NJ	DCLEAR
1024	0.1	1	16	3	0.792095289658906	0.474003900431187	0.625516654735565	LinRace+Cassiopeia	Cassiopeia
1024	0.1	1	16	3	0.765915768854065	0.525437835237212	0.574074084802068	LinRace+DCLEAR	DCLEAR
1024	0.1	1	16	3	0.749265426052889	0.535948795340784	0.567692229959745	NJ	NJ
1024	0.15	1	16	3	0.86973555337904	0.435542077624151	0.603137375468984	LinRace+NJ	NJ
1024	0.15	1	16	3	0.898139079333986	0.392285277344804	0.664420735367932	Cassiopeia-hybrid	Cassiopeia
1024	0.15	1	16	3	0.937316356513222	0.340618971634995	0.69698815964718	DCLEAR-kmer-NJ	DCLEAR
1024	0.15	1	16	3	0.880753138075314	0.410337052075066	0.630676107623226	LinRace+Cassiopeia	Cassiopeia
1024	0.15	1	16	3	0.883447600391773	0.417383348766165	0.627144986347789	LinRace+DCLEAR	DCLEAR
1024	0.15	1	16	3	0.879529872673849	0.391443365158429	0.653949679355204	NJ	NJ
1024	0.2	1	16	3	0.871694417238002	0.410140356629237	0.638683544499701	LinRace+NJ	NJ
1024	0.2	1	16	3	0.903036238981391	0.363272143467253	0.72842489945224	Cassiopeia-hybrid	Cassiopeia
1024	0.2	1	16	3	0.920666013712047	0.331372688575626	0.741821147277738	DCLEAR-kmer-NJ	DCLEAR
1024	0.2	1	16	3	0.894521249359959	0.377418819966285	0.686959910123194	LinRace+Cassiopeia	Cassiopeia
1024	0.2	1	16	3	0.884427032321254	0.399770003946771	0.650145460685512	LinRace+DCLEAR	DCLEAR
1024	0.2	1	16	3	0.887365328109696	0.325878554521022	0.816894755110484	NJ	NJ
1024	0.25	1	16	3	0.960822722820764	0.312591893882836	0.688874094592623	LinRace+NJ	NJ
1024	0.25	1	16	3	0.966699314397649	0.277209799101025	0.761817113184816	Cassiopeia-hybrid	Cassiopeia
1024	0.25	1	16	3	0.986287952987267	0.183636322248421	0.875459909570517	DCLEAR-kmer-NJ	DCLEAR
1024	0.25	1	16	3	0.955268389662028	0.318537620513808	0.707816133166001	LinRace+Cassiopeia	Cassiopeia
1024	0.25	1	16	3	0.964740450538688	0.310612883573194	0.70270836299924	LinRace+DCLEAR	DCLEAR
1024	0.25	1	16	3	0.969637610186092	0.197003006398338	0.829554688574411	NJ	NJ
1024	0.3	1	16	3	0.936336924583741	0.354216948191166	0.639530440658445	LinRace+NJ	NJ
1024	0.3	1	16	3	0.960822722820764	0.318858430515177	0.690169642641134	Cassiopeia-hybrid	Cassiopeia
1024	0.3	1	16	3	0.986287952987267	0.225113504393612	0.791650214669793	DCLEAR-kmer-NJ	DCLEAR
1024	0.3	1	16	3	0.934869739478958	0.354665528004642	0.63444084592739	LinRace+Cassiopeia	Cassiopeia
1024	0.3	1	16	3	0.951028403525955	0.345658651686103	0.632214777480539	LinRace+DCLEAR	DCLEAR
1024	0.3	1	16	3	0.951028403525955	0.255409114708128	0.765752566159769	NJ	NJ
1024	0.03	1	16	4	0.768854064642507	0.523296295008774	0.574469756946507	LinRace+NJ	NJ
1024	0.03	1	16	4	0.818805093046033	0.486371963680556	0.594351530537677	Cassiopeia-hybrid	Cassiopeia
1024	0.03	1	16	4	0.800195886385896	0.487969611305494	0.672497978103974	DCLEAR-kmer-NJ	DCLEAR
1024	0.03	1	16	4	0.778900112233446	0.479457588904497	0.591300852708599	LinRace+Cassiopeia	Cassiopeia
1024	0.03	1	16	4	0.76101860920666	0.53240154500632	0.562162634515815	LinRace+DCLEAR	DCLEAR
1024	0.03	1	16	4	0.788442703232125	0.500800724962061	0.609265692383214	NJ	NJ
1024	0.05	1	16	4	0.734573947110676	0.544612179369317	0.602733381171024	LinRace+NJ	NJ
1024	0.05	1	16	4	0.800195886385896	0.475277715826786	0.635904094120282	Cassiopeia-hybrid	Cassiopeia
1024	0.05	1	16	4	0.783545543584721	0.506411820639708	0.605525034482077	DCLEAR-kmer-NJ	DCLEAR
1024	0.05	1	16	4	0.781078107810781	0.475022086992118	0.625833044910284	LinRace+Cassiopeia	Cassiopeia
1024	0.05	1	16	4	0.735553379040157	0.54744285410045	0.560140351108566	LinRace+DCLEAR	DCLEAR
1024	0.05	1	16	4	0.757100881488737	0.51671834592733	0.616682723757889	NJ	NJ
1024	0.1	1	16	4	0.797257590597453	0.502708741002534	0.564600316982861	LinRace+NJ	NJ
1024	0.1	1	16	4	0.849167482859941	0.446315446712168	0.621035925766	Cassiopeia-hybrid	Cassiopeia
1024	0.1	1	16	4	0.850146914789422	0.428732190279501	0.642820336546857	DCLEAR-kmer-NJ	DCLEAR
1024	0.1	1	16	4	0.835924932975871	0.448693558519151	0.610552173418815	LinRace+Cassiopeia	Cassiopeia
1024	0.1	1	16	4	0.808031341821743	0.487427075694456	0.595671942214716	LinRace+DCLEAR	DCLEAR
1024	0.1	1	16	4	0.815866797257591	0.473383064938533	0.588881714613367	NJ	NJ
1024	0.15	1	16	4	0.932419196865818	0.341604153744348	0.694579418182918	LinRace+NJ	NJ
1024	0.15	1	16	4	0.939275220372184	0.319574044954809	0.747645020360764	Cassiopeia-hybrid	Cassiopeia
1024	0.15	1	16	4	0.963761018609207	0.282980706710723	0.767563003731475	DCLEAR-kmer-NJ	DCLEAR
1024	0.15	1	16	4	0.912778904665314	0.373465942159923	0.684877441893546	LinRace+Cassiopeia	Cassiopeia
1024	0.15	1	16	4	0.931439764936337	0.33975870673009	0.696955511535528	LinRace+DCLEAR	DCLEAR
1024	0.15	1	16	4	0.947110675808031	0.244206418141307	0.860299968562019	NJ	NJ
1024	0.2	1	16	4	0.85896180215475	0.434581925346171	0.618822803531197	LinRace+NJ	NJ
1024	0.2	1	16	4	0.896180215475024	0.385049501149465	0.66064850068007	Cassiopeia-hybrid	Cassiopeia
1024	0.2	1	16	4	0.929480901077375	0.343228065246474	0.724330496944052	DCLEAR-kmer-NJ	DCLEAR
1024	0.2	1	16	4	0.86888657648283	0.413746899636462	0.625168059879701	LinRace+Cassiopeia	Cassiopeia
1024	0.2	1	16	4	0.871694417238002	0.411532738512748	0.661073074555979	LinRace+DCLEAR	DCLEAR
1024	0.2	1	16	4	0.887365328109696	0.382082804361948	0.688299799872508	NJ	NJ
1024	0.25	1	16	4	0.861900097943193	0.447430612254868	0.561176953581507	LinRace+NJ	NJ
1024	0.25	1	16	4	0.896180215475024	0.392379642303128	0.671245835326134	Cassiopeia-hybrid	Cassiopeia
1024	0.25	1	16	4	0.933398628795299	0.331514986060772	0.728799096332915	DCLEAR-kmer-NJ	DCLEAR
1024	0.25	1	16	4	0.874356333676622	0.418325181375263	0.635108281670492	LinRace+Cassiopeia	Cassiopeia
1024	0.25	1	16	4	0.859941234084231	0.439257943172392	0.579150797670822	LinRace+DCLEAR	DCLEAR
1024	0.25	1	16	4	0.884427032321254	0.383225319599142	0.658550295699676	NJ	NJ
1024	0.3	1	16	4	0.9128305582762	0.383887932984612	0.566836708410479	LinRace+NJ	NJ
1024	0.3	1	16	4	0.927522037218413	0.3596706937559	0.611011318949898	Cassiopeia-hybrid	Cassiopeia
1024	0.3	1	16	4	0.957884427032321	0.273697436930542	0.775787230288755	DCLEAR-kmer-NJ	DCLEAR
1024	0.3	1	16	4	0.912646013204672	0.392058669078049	0.560050123216458	LinRace+Cassiopeia	Cassiopeia
1024	0.3	1	16	4	0.919686581782566	0.383799319136186	0.562719006780685	LinRace+DCLEAR	DCLEAR
1024	0.3	1	16	4	0.924583741429971	0.305248613343899	0.668835003753689	NJ	NJ
1024	0.03	1	16	5	0.758080313418217	0.523776465037179	0.585136937375583	LinRace+NJ	NJ
1024	0.03	1	16	5	0.821743388834476	0.456630864987519	0.68203083683099	Cassiopeia-hybrid	Cassiopeia
1024	0.03	1	16	5	0.760039177277179	0.506753605148	0.607442180358179	DCLEAR-kmer-NJ	DCLEAR
1024	0.03	1	16	5	0.797665369649806	0.450821862863533	0.678583947376411	LinRace+Cassiopeia	Cassiopeia
1024	0.03	1	16	5	0.752203721841332	0.528655419692191	0.581159144750522	LinRace+DCLEAR	DCLEAR
1024	0.03	1	16	5	0.766895200783546	0.499957990411845	0.618349346223211	NJ	NJ
1024	0.05	1	16	5	0.679725759059745	0.600558816146575	0.549944368943522	LinRace+NJ	NJ
1024	0.05	1	16	5	0.766895200783546	0.524594871210012	0.579862907459653	Cassiopeia-hybrid	Cassiopeia
1024	0.05	1	16	5	0.719882468168462	0.567122788330836	0.543998892127433	DCLEAR-kmer-NJ	DCLEAR
1024	0.05	1	16	5	0.747889701744513	0.516148256626636	0.578212126494538	LinRace+Cassiopeia	Cassiopeia
1024	0.05	1	16	5	0.693437806072478	0.596003514646755	0.50098767918816	LinRace+DCLEAR	DCLEAR
1024	0.05	1	16	5	0.697355533790402	0.582539523587709	0.579227094934859	NJ	NJ
1024	0.1	1	16	5	0.800195886385896	0.480269838285174	0.630677820790781	LinRace+NJ	NJ
1024	0.1	1	16	5	0.860920666013712	0.404848753025533	0.703486402880304	Cassiopeia-hybrid	Cassiopeia
1024	0.1	1	16	5	0.85896180215475	0.42182430409915	0.666877429257785	DCLEAR-kmer-NJ	DCLEAR
1024	0.1	1	16	5	0.845092838196286	0.413427341421613	0.688869090956869	LinRace+Cassiopeia	Cassiopeia
1024	0.1	1	16	5	0.818805093046033	0.467518364077844	0.621786047486087	LinRace+DCLEAR	DCLEAR
1024	0.1	1	16	5	0.81488736532811	0.441057955940808	0.688239408708047	NJ	NJ
1024	0.15	1	16	5	0.857002938295788	0.421035427555518	0.652554827695291	LinRace+NJ	NJ
1024	0.15	1	16	5	0.904995102840353	0.358408950853486	0.706942483658014	Cassiopeia-hybrid	Cassiopeia
1024	0.15	1	16	5	0.907933398628795	0.316186529517704	0.798302327758365	DCLEAR-kmer-NJ	DCLEAR
1024	0.15	1	16	5	0.886128364389234	0.400542352264368	0.623939095961488	LinRace+Cassiopeia	Cassiopeia
1024	0.15	1	16	5	0.859941234084231	0.416787822664268	0.632306692653924	LinRace+DCLEAR	DCLEAR
1024	0.15	1	16	5	0.861900097943193	0.345374740308999	0.822251985330489	NJ	NJ
1024	0.2	1	16	5	0.872673849167483	0.41544395771663	0.583643486936766	LinRace+NJ	NJ
1024	0.2	1	16	5	0.917727717923604	0.357844698890248	0.698530136311701	Cassiopeia-hybrid	Cassiopeia
1024	0.2	1	16	5	0.961802154750245	0.286475744723042	0.759287221081734	DCLEAR-kmer-NJ	DCLEAR
1024	0.2	1	16	5	0.897119341563786	0.40203245930814	0.643406230846155	LinRace+Cassiopeia	Cassiopeia
1024	0.2	1	16	5	0.901077375122429	0.38792687730723	0.655587361759503	LinRace+DCLEAR	DCLEAR
1024	0.2	1	16	5	0.893241919686582	0.34228463204967	0.70696948268038	NJ	NJ
1024	0.25	1	16	5	0.896180215475024	0.392191327091302	0.636372513563224	LinRace+NJ	NJ
1024	0.25	1	16	5	0.925563173359451	0.344633688855681	0.71479224334319	Cassiopeia-hybrid	Cassiopeia
1024	0.25	1	16	5	0.958863858961802	0.302215561500705	0.748090680938398	DCLEAR-kmer-NJ	DCLEAR
1024	0.25	1	16	5	0.917599186164802	0.375928250909855	0.663021270011793	LinRace+Cassiopeia	Cassiopeia
1024	0.25	1	16	5	0.917727717923604	0.372134104538096	0.660784572571637	LinRace+DCLEAR	DCLEAR
1024	0.25	1	16	5	0.917727717923604	0.308257792885805	0.775424925391942	NJ	NJ
1024	0.3	1	16	5	0.963761018609207	0.310500313910416	0.658389033445292	LinRace+NJ	NJ
1024	0.3	1	16	5	0.976493633692458	0.276335646431807	0.726904692536071	Cassiopeia-hybrid	Cassiopeia
1024	0.3	1	16	5	0.984329089128306	0.173926363929153	0.887533336978524	DCLEAR-kmer-NJ	DCLEAR
1024	0.3	1	16	5	0.95427435387674	0.334768017510245	0.62856157262085	LinRace+Cassiopeia	Cassiopeia
1024	0.3	1	16	5	0.966699314397649	0.309176637825926	0.676204398015704	LinRace+DCLEAR	DCLEAR
1024	0.3	1	16	5	0.974534769833497	0.184121728810435	0.844337484034431	NJ	NJ
1024	0.03	1	16	6	0.780607247796278	0.507781870778722	0.55568927194421	LinRace+NJ	NJ
1024	0.03	1	16	6	0.827619980411361	0.46533384416661	0.591848205922638	Cassiopeia-hybrid	Cassiopeia
1024	0.03	1	16	6	0.80411361410382	0.469761213222537	0.610728584205837	DCLEAR-kmer-NJ	DCLEAR
1024	0.03	1	16	6	0.802847754654984	0.46427147651677	0.580680329986311	LinRace+Cassiopeia	Cassiopeia
1024	0.03	1	16	6	0.777668952007835	0.50870929506913	0.557284553311938	LinRace+DCLEAR	DCLEAR
1024	0.03	1	16	6	0.795298726738492	0.4782869761177	0.604322187801259	NJ	NJ
1024	0.05	1	16	6	0.803134182174339	0.46045239261625	0.636861349960665	LinRace+NJ	NJ
1024	0.05	1	16	6	0.859941234084231	0.391065253677385	0.746145431756118	Cassiopeia-hybrid	Cassiopeia
1024	0.05	1	16	6	0.840352595494613	0.396415480930732	0.72930449203191	DCLEAR-kmer-NJ	DCLEAR
1024	0.05	1	16	6	0.831556503198294	0.427040377161201	0.695643053539098	LinRace+Cassiopeia	Cassiopeia
1024	0.05	1	16	6	0.809010773751224	0.457722909559	0.638206402643774	LinRace+DCLEAR	DCLEAR
1024	0.05	1	16	6	0.822722820763957	0.407305467770615	0.7287014309386	NJ	NJ
1024	0.1	1	16	6	0.764936336924584	0.523303417118837	0.573235066129188	LinRace+NJ	NJ
1024	0.1	1	16	6	0.842311459353575	0.4370575205948	0.68168040920768	Cassiopeia-hybrid	Cassiopeia
1024	0.1	1	16	6	0.805093046033301	0.47775617942729	0.611229868865804	DCLEAR-kmer-NJ	DCLEAR
1024	0.1	1	16	6	0.827361563517915	0.44713154625618	0.668459200450891	LinRace+Cassiopeia	Cassiopeia
1024	0.1	1	16	6	0.78256611165524	0.508435490215379	0.590845103453726	LinRace+DCLEAR	DCLEAR
1024	0.1	1	16	6	0.781586679725759	0.495845878254989	0.626999149246558	NJ	NJ
1024	0.15	1	16	6	0.76101860920666	0.531662172718442	0.542935396006908	LinRace+NJ	NJ
1024	0.15	1	16	6	0.844270323212537	0.433666194753896	0.685805059486606	Cassiopeia-hybrid	Cassiopeia
1024	0.15	1	16	6	0.803134182174339	0.472323296039747	0.629198017003026	DCLEAR-kmer-NJ	DCLEAR
1024	0.15	1	16	6	0.829899630216587	0.440160073927757	0.674928437191972	LinRace+Cassiopeia	Cassiopeia
1024	0.15	1	16	6	0.784524975514202	0.514784214588467	0.55374420757741	LinRace+DCLEAR	DCLEAR
1024	0.15	1	16	6	0.766895200783546	0.514042865935055	0.587520754492826	NJ	NJ
1024	0.2	1	16	6	0.813907933398629	0.496703425370674	0.540564096310643	LinRace+NJ	NJ
1024	0.2	1	16	6	0.868756121449559	0.431479863192684	0.627239239415321	Cassiopeia-hybrid	Cassiopeia
1024	0.2	1	16	6	0.911851126346719	0.386795127224843	0.640356724808069	DCLEAR-kmer-NJ	DCLEAR
1024	0.2	1	16	6	0.854507116499736	0.443205959019878	0.613350043610941	LinRace+Cassiopeia	Cassiopeia
1024	0.2	1	16	6	0.841332027424094	0.469050080186929	0.560461314395758	LinRace+DCLEAR	DCLEAR
1024	0.2	1	16	6	0.838393731635651	0.463368327150977	0.557265109979352	NJ	NJ
1024	0.25	1	16	6	0.908912830558276	0.381947474740762	0.639596918190512	LinRace+NJ	NJ
1024	0.25	1	16	6	0.930460333006856	0.33683303578566	0.735436290733313	Cassiopeia-hybrid	Cassiopeia
1024	0.25	1	16	6	0.962781586679726	0.293983006485091	0.740675443994198	DCLEAR-kmer-NJ	DCLEAR
1024	0.25	1	16	6	0.908675799086758	0.381270051225373	0.685116824095877	LinRace+Cassiopeia	Cassiopeia
1024	0.25	1	16	6	0.917727717923604	0.372614285799403	0.661992439987026	LinRace+DCLEAR	DCLEAR
1024	0.25	1	16	6	0.925563173359451	0.306810586723145	0.736531245475435	NJ	NJ
1024	0.3	1	16	6	0.892262487757101	0.410517713867407	0.560702351972069	LinRace+NJ	NJ
1024	0.3	1	16	6	0.929480901077375	0.353971941137669	0.667217957160731	Cassiopeia-hybrid	Cassiopeia
1024	0.3	1	16	6	0.944172380019589	0.307984494191946	0.727123359672391	DCLEAR-kmer-NJ	DCLEAR
1024	0.3	1	16	6	0.905965621840243	0.400849721062745	0.612531125988406	LinRace+Cassiopeia	Cassiopeia
1024	0.3	1	16	6	0.905974534769833	0.401555419239917	0.596041620347568	LinRace+DCLEAR	DCLEAR
1024	0.3	1	16	6	0.908912830558276	0.329235100203164	0.704130091779327	NJ	NJ
1024	0.03	1	16	7	0.71694417238002	0.568372429171427	0.549412365542998	LinRace+NJ	NJ
1024	0.03	1	16	7	0.780607247796278	0.515320431968776	0.578705831209553	Cassiopeia-hybrid	Cassiopeia
1024	0.03	1	16	7	0.76101860920666	0.545297542168597	0.537378897356862	DCLEAR-kmer-NJ	DCLEAR
1024	0.03	1	16	7	0.752391671356218	0.504414331187051	0.584384025865579	LinRace+Cassiopeia	Cassiopeia
1024	0.03	1	16	7	0.72771792360431	0.563021466676127	0.5347253373142	LinRace+DCLEAR	DCLEAR
1024	0.03	1	16	7	0.736532810969638	0.552789988030161	0.570005402232969	NJ	NJ
1024	0.05	1	16	7	0.740450538687561	0.531495473830619	0.611257261081472	LinRace+NJ	NJ
1024	0.05	1	16	7	0.808031341821743	0.466950572667561	0.667843060880365	Cassiopeia-hybrid	Cassiopeia
1024	0.05	1	16	7	0.790401567091087	0.480877026021938	0.657988939004597	DCLEAR-kmer-NJ	DCLEAR
1024	0.05	1	16	7	0.773980154355017	0.480193278026962	0.660003521486684	LinRace+Cassiopeia	Cassiopeia
1024	0.05	1	16	7	0.726738491674829	0.536868464325348	0.597929420302981	LinRace+DCLEAR	DCLEAR
1024	0.05	1	16	7	0.768854064642507	0.511004937584926	0.647080565035381	NJ	NJ
1024	0.1	1	16	7	0.888344760039177	0.387038159366608	0.641832863847804	LinRace+NJ	NJ
1024	0.1	1	16	7	0.913809990205681	0.343554789831002	0.720643818966924	Cassiopeia-hybrid	Cassiopeia
1024	0.1	1	16	7	0.942213516160627	0.288686743913959	0.806653276808288	DCLEAR-kmer-NJ	DCLEAR
1024	0.1	1	16	7	0.894409937888199	0.37473438035152	0.635454360972931	LinRace+Cassiopeia	Cassiopeia
1024	0.1	1	16	7	0.901077375122429	0.373214368670135	0.658071128398695	LinRace+DCLEAR	DCLEAR
1024	0.1	1	16	7	0.897159647404505	0.289485764245912	0.838830168807849	NJ	NJ
1024	0.15	1	16	7	0.895200783545544	0.391862606491828	0.666771800155246	LinRace+NJ	NJ
1024	0.15	1	16	7	0.928501469147894	0.3430860099587	0.745981860079472	Cassiopeia-hybrid	Cassiopeia
1024	0.15	1	16	7	0.964740450538688	0.308275353279802	0.749523138509765	DCLEAR-kmer-NJ	DCLEAR
1024	0.15	1	16	7	0.912641315519013	0.370384533970056	0.702928282791495	LinRace+Cassiopeia	Cassiopeia
1024	0.15	1	16	7	0.898139079333986	0.384886233649457	0.667489267583509	LinRace+DCLEAR	DCLEAR
1024	0.15	1	16	7	0.915768854064642	0.317815032630263	0.783543454224381	NJ	NJ
1024	0.2	1	16	7	0.894221351616063	0.418551350404543	0.580921365640718	LinRace+NJ	NJ
1024	0.2	1	16	7	0.921645445641528	0.369498456852285	0.655134807185418	Cassiopeia-hybrid	Cassiopeia
1024	0.2	1	16	7	0.94613124387855	0.336428277433752	0.671481892586857	DCLEAR-kmer-NJ	DCLEAR
1024	0.2	1	16	7	0.911749615187275	0.403146891862223	0.615369351801983	LinRace+Cassiopeia	Cassiopeia
1024	0.2	1	16	7	0.905974534769833	0.406583002701827	0.59804463729459	LinRace+DCLEAR	DCLEAR
1024	0.2	1	16	7	0.908912830558276	0.366797380748275	0.642431353593647	NJ	NJ
1024	0.25	1	16	7	0.859941234084231	0.43197319753978	0.596189807998072	LinRace+NJ	NJ
1024	0.25	1	16	7	0.904995102840353	0.361918593128232	0.727361029714984	Cassiopeia-hybrid	Cassiopeia
1024	0.25	1	16	7	0.920666013712047	0.312585831726828	0.778572280413312	DCLEAR-kmer-NJ	DCLEAR
1024	0.25	1	16	7	0.879222108495394	0.394745956674062	0.661186583300314	LinRace+Cassiopeia	Cassiopeia
1024	0.25	1	16	7	0.873653281096964	0.419060080249128	0.621087579412802	LinRace+DCLEAR	DCLEAR
1024	0.25	1	16	7	0.876591576885406	0.348792157807104	0.794771871094632	NJ	NJ
1024	0.3	1	16	7	0.943192948090108	0.343101354108916	0.625338299778494	LinRace+NJ	NJ
1024	0.3	1	16	7	0.952007835455436	0.307256713825553	0.718354851098642	Cassiopeia-hybrid	Cassiopeia
1024	0.3	1	16	7	0.976493633692458	0.247828432431002	0.793278076322589	DCLEAR-kmer-NJ	DCLEAR
1024	0.3	1	16	7	0.951	0.331406855332167	0.682128570370239	LinRace+Cassiopeia	Cassiopeia
1024	0.3	1	16	7	0.948090107737512	0.336085394857718	0.643248464653118	LinRace+DCLEAR	DCLEAR
1024	0.3	1	16	7	0.947110675808031	0.234254260948374	0.815988387326556	NJ	NJ
1024	0.03	1	16	8	0.744368266405485	0.53477955369606	0.585312718731336	LinRace+NJ	NJ
1024	0.03	1	16	8	0.80411361410382	0.493930586236384	0.590634951494806	Cassiopeia-hybrid	Cassiopeia
1024	0.03	1	16	8	0.760039177277179	0.524285718553381	0.587950816020319	DCLEAR-kmer-NJ	DCLEAR
1024	0.03	1	16	8	0.77424844015882	0.48360477992839	0.592009323807346	LinRace+Cassiopeia	Cassiopeia
1024	0.03	1	16	8	0.738491674828599	0.533098263099784	0.584505280852303	LinRace+DCLEAR	DCLEAR
1024	0.03	1	16	8	0.745347698334966	0.526666180020233	0.598107301660097	NJ	NJ
1024	0.05	1	16	8	0.733594515181195	0.547653738067496	0.578708082236623	LinRace+NJ	NJ
1024	0.05	1	16	8	0.808031341821743	0.496879560318607	0.560185489692587	Cassiopeia-hybrid	Cassiopeia
1024	0.05	1	16	8	0.781586679725759	0.516900564174596	0.59769314688871	DCLEAR-kmer-NJ	DCLEAR
1024	0.05	1	16	8	0.790295593976576	0.483328529030161	0.560808880073755	LinRace+Cassiopeia	Cassiopeia
1024	0.05	1	16	8	0.742409402546523	0.54702787344876	0.554161338221755	LinRace+DCLEAR	DCLEAR
1024	0.05	1	16	8	0.759059745347698	0.526036904474335	0.615014470524297	NJ	NJ
1024	0.1	1	16	8	0.75024485798237	0.537571581513467	0.56376052774887	LinRace+NJ	NJ
1024	0.1	1	16	8	0.850146914789422	0.437560379518552	0.674005602573715	Cassiopeia-hybrid	Cassiopeia
1024	0.1	1	16	8	0.805093046033301	0.479062673277378	0.642361490115094	DCLEAR-kmer-NJ	DCLEAR
1024	0.1	1	16	8	0.817586018569088	0.441446667889951	0.671058797046973	LinRace+Cassiopeia	Cassiopeia
1024	0.1	1	16	8	0.765915768854065	0.523123982484137	0.568521614551339	LinRace+DCLEAR	DCLEAR
1024	0.1	1	16	8	0.777668952007835	0.514943804782502	0.605246709798368	NJ	NJ
1024	0.15	1	16	8	0.856023506366308	0.442679550162652	0.61067527978765	LinRace+NJ	NJ
1024	0.15	1	16	8	0.889324191968658	0.401392109259628	0.665010381656322	Cassiopeia-hybrid	Cassiopeia
1024	0.15	1	16	8	0.930460333006856	0.356282709858175	0.690761596702712	DCLEAR-kmer-NJ	DCLEAR
1024	0.15	1	16	8	0.872965879265092	0.412980760368092	0.648740716780485	LinRace+Cassiopeia	Cassiopeia
1024	0.15	1	16	8	0.875612144955926	0.422388427508337	0.629391527679302	LinRace+DCLEAR	DCLEAR
1024	0.15	1	16	8	0.872673849167483	0.399606446794196	0.66805739548876	NJ	NJ
1024	0.2	1	16	8	0.905974534769833	0.386601014407817	0.61604139830082	LinRace+NJ	NJ
1024	0.2	1	16	8	0.929480901077375	0.340365030457375	0.693672314671434	Cassiopeia-hybrid	Cassiopeia
1024	0.2	1	16	8	0.95690499510284	0.289747668968145	0.742164890420652	DCLEAR-kmer-NJ	DCLEAR
1024	0.2	1	16	8	0.917440660474716	0.373516182300762	0.641154117751975	LinRace+Cassiopeia	Cassiopeia
1024	0.2	1	16	8	0.913809990205681	0.375449865533186	0.65923403353299	LinRace+DCLEAR	DCLEAR
1024	0.2	1	16	8	0.928501469147894	0.308689996866797	0.7159938691014	NJ	NJ
1024	0.25	1	16	8	0.939275220372184	0.338496703133121	0.662989458029471	LinRace+NJ	NJ
1024	0.25	1	16	8	0.937316356513222	0.315161138441956	0.740210784087114	Cassiopeia-hybrid	Cassiopeia
1024	0.25	1	16	8	0.979431929480901	0.213993352746374	0.856188503417996	DCLEAR-kmer-NJ	DCLEAR
1024	0.25	1	16	8	0.932048681541582	0.350593061262829	0.66779787265383	LinRace+Cassiopeia	Cassiopeia
1024	0.25	1	16	8	0.949069539666993	0.326848684834078	0.682125831259519	LinRace+DCLEAR	DCLEAR
1024	0.25	1	16	8	0.942213516160627	0.242111575807723	0.81512559760715	NJ	NJ
1024	0.3	1	16	8	0.925563173359451	0.370776155909477	0.589843283434934	LinRace+NJ	NJ
1024	0.3	1	16	8	0.952007835455436	0.328536476389921	0.670692572670531	Cassiopeia-hybrid	Cassiopeia
1024	0.3	1	16	8	0.968658178256611	0.253129416272881	0.757879684249911	DCLEAR-kmer-NJ	DCLEAR
1024	0.3	1	16	8	0.917808219178082	0.383755888881616	0.605129207033473	LinRace+Cassiopeia	Cassiopeia
1024	0.3	1	16	8	0.938295788442703	0.354208125180398	0.625216783035387	LinRace+DCLEAR	DCLEAR
1024	0.3	1	16	8	0.941234084231146	0.281191389672193	0.725930807416148	NJ	NJ
1024	0.03	1	16	9	0.792360430950049	0.489666810887403	0.606058207474174	LinRace+NJ	NJ
1024	0.03	1	16	9	0.832517140058766	0.439576387929376	0.71477402938148	Cassiopeia-hybrid	Cassiopeia
1024	0.03	1	16	9	0.819784524975514	0.456308482582955	0.644061611359256	DCLEAR-kmer-NJ	DCLEAR
1024	0.03	1	16	9	0.811804008908686	0.430589324941671	0.727245885185187	LinRace+Cassiopeia	Cassiopeia
1024	0.03	1	16	9	0.798237022526934	0.487147777413468	0.618994539124548	LinRace+DCLEAR	DCLEAR
1024	0.03	1	16	9	0.806072477962782	0.466497466116144	0.625870664810321	NJ	NJ
1024	0.05	1	16	9	0.819784524975514	0.468420079147989	0.613110146803326	LinRace+NJ	NJ
1024	0.05	1	16	9	0.877571008814887	0.411578418457335	0.662064671551934	Cassiopeia-hybrid	Cassiopeia
1024	0.05	1	16	9	0.862879529872674	0.399166015040282	0.661660227013065	DCLEAR-kmer-NJ	DCLEAR
1024	0.05	1	16	9	0.864605543710021	0.41053087052044	0.6522363453778	LinRace+Cassiopeia	Cassiopeia
1024	0.05	1	16	9	0.823702252693438	0.462346655360397	0.614464556665503	LinRace+DCLEAR	DCLEAR
1024	0.05	1	16	9	0.83741429970617	0.414171897246993	0.672462174433158	NJ	NJ
1024	0.1	1	16	9	0.920666013712047	0.369022804173312	0.665675315165252	LinRace+NJ	NJ
1024	0.1	1	16	9	0.938295788442703	0.333981328571179	0.772607586552714	Cassiopeia-hybrid	Cassiopeia
1024	0.1	1	16	9	0.964740450538688	0.285890313698313	0.788285456656377	DCLEAR-kmer-NJ	DCLEAR
1024	0.1	1	16	9	0.924102564102564	0.362005384254271	0.743322307833248	LinRace+Cassiopeia	Cassiopeia
1024	0.1	1	16	9	0.922624877571009	0.366635658822804	0.707722581449606	LinRace+DCLEAR	DCLEAR
1024	0.1	1	16	9	0.937316356513222	0.300440148663401	0.754018888967211	NJ	NJ
1024	0.15	1	16	9	0.785504407443683	0.507398351526052	0.587440048059502	LinRace+NJ	NJ
1024	0.15	1	16	9	0.854064642507346	0.431826555314903	0.681690296313841	Cassiopeia-hybrid	Cassiopeia
1024	0.15	1	16	9	0.852105778648384	0.421421861933679	0.675663762392427	DCLEAR-kmer-NJ	DCLEAR
1024	0.15	1	16	9	0.834658187599364	0.438548069560029	0.665621564957992	LinRace+Cassiopeia	Cassiopeia
1024	0.15	1	16	9	0.788442703232125	0.503384356563159	0.568193328924623	LinRace+DCLEAR	DCLEAR
1024	0.15	1	16	9	0.805093046033301	0.46759510804261	0.652779460693143	NJ	NJ
1024	0.2	1	16	9	0.860920666013712	0.432726897737164	0.601791150484631	LinRace+NJ	NJ
1024	0.2	1	16	9	0.900097943192948	0.376175652644066	0.683233902834417	Cassiopeia-hybrid	Cassiopeia
1024	0.2	1	16	9	0.937316356513222	0.322305546406551	0.711097844198839	DCLEAR-kmer-NJ	DCLEAR
1024	0.2	1	16	9	0.889525794684732	0.396997616023715	0.653569253035008	LinRace+Cassiopeia	Cassiopeia
1024	0.2	1	16	9	0.888344760039177	0.408308638946269	0.625534633015444	LinRace+DCLEAR	DCLEAR
1024	0.2	1	16	9	0.873653281096964	0.379135167602122	0.663694001760292	NJ	NJ
1024	0.25	1	16	9	0.90205680705191	0.395841494041311	0.611915191077197	LinRace+NJ	NJ
1024	0.25	1	16	9	0.921645445641528	0.346342489153904	0.748585225899103	Cassiopeia-hybrid	Cassiopeia
1024	0.25	1	16	9	0.951028403525955	0.292122249335779	0.800430761833958	DCLEAR-kmer-NJ	DCLEAR
1024	0.25	1	16	9	0.91260162601626	0.363930348465597	0.688052151894369	LinRace+Cassiopeia	Cassiopeia
1024	0.25	1	16	9	0.915768854064642	0.383686832736635	0.641157708060549	LinRace+DCLEAR	DCLEAR
1024	0.25	1	16	9	0.904015670910872	0.312341486766022	0.798559706116208	NJ	NJ
1024	0.3	1	16	9	0.879529872673849	0.425221171518016	0.582327652124757	LinRace+NJ	NJ
1024	0.3	1	16	9	0.910871694417238	0.375781969911098	0.649767079760528	Cassiopeia-hybrid	Cassiopeia
1024	0.3	1	16	9	0.941234084231146	0.305500978211929	0.780879888266748	DCLEAR-kmer-NJ	DCLEAR
1024	0.3	1	16	9	0.907142857142857	0.390774264523711	0.617147083727346	LinRace+Cassiopeia	Cassiopeia
1024	0.3	1	16	9	0.894221351616063	0.409925568234488	0.603682764212911	LinRace+DCLEAR	DCLEAR
1024	0.3	1	16	9	0.90205680705191	0.339786186946769	0.704464634010969	NJ	NJ
1024	0.03	1	16	10	0.802154750244858	0.494145690007825	0.557081411621034	LinRace+NJ	NJ
1024	0.03	1	16	10	0.851126346718903	0.457659315823753	0.572112433388484	Cassiopeia-hybrid	Cassiopeia
1024	0.03	1	16	10	0.826640548481881	0.447115817865113	0.621070232177192	DCLEAR-kmer-NJ	DCLEAR
1024	0.03	1	16	10	0.829490616621984	0.458356695331106	0.550488576134674	LinRace+Cassiopeia	Cassiopeia
1024	0.03	1	16	10	0.805093046033301	0.496916646501251	0.5465481088932	LinRace+DCLEAR	DCLEAR
1024	0.03	1	16	10	0.817825661116552	0.462535717925273	0.603349448814701	NJ	NJ
1024	0.05	1	16	10	0.708129285014692	0.577043538032244	0.589595409052194	LinRace+NJ	NJ
1024	0.05	1	16	10	0.810969637610186	0.500217936226351	0.545429913964046	Cassiopeia-hybrid	Cassiopeia
1024	0.05	1	16	10	0.768854064642507	0.533874798572625	0.572480855255357	DCLEAR-kmer-NJ	DCLEAR
1024	0.05	1	16	10	0.776383342840844	0.49308261189128	0.541384530729161	LinRace+Cassiopeia	Cassiopeia
1024	0.05	1	16	10	0.733594515181195	0.56409964166469	0.562109177136664	LinRace+DCLEAR	DCLEAR
1024	0.05	1	16	10	0.733594515181195	0.55594517412417	0.610898533405469	NJ	NJ
1024	0.1	1	16	10	0.864838393731636	0.422757869089976	0.632604402743463	LinRace+NJ	NJ
1024	0.1	1	16	10	0.897159647404505	0.374418985679632	0.681670056038228	Cassiopeia-hybrid	Cassiopeia
1024	0.1	1	16	10	0.894221351616063	0.352333489030137	0.771705573193723	DCLEAR-kmer-NJ	DCLEAR
1024	0.1	1	16	10	0.886015831134565	0.381746206537695	0.653316386451224	LinRace+Cassiopeia	Cassiopeia
1024	0.1	1	16	10	0.863858961802155	0.417860995187134	0.635158904446384	LinRace+DCLEAR	DCLEAR
1024	0.1	1	16	10	0.86973555337904	0.355933472332916	0.763177633276944	NJ	NJ
1024	0.15	1	16	10	0.905974534769833	0.390160421298021	0.629335534711498	LinRace+NJ	NJ
1024	0.15	1	16	10	0.927522037218413	0.339150269448651	0.714786394745323	Cassiopeia-hybrid	Cassiopeia
1024	0.15	1	16	10	0.939275220372184	0.299582356440601	0.751144547715528	DCLEAR-kmer-NJ	DCLEAR
1024	0.15	1	16	10	0.913766233766234	0.378244502313567	0.648671558412736	LinRace+Cassiopeia	Cassiopeia
1024	0.15	1	16	10	0.900097943192948	0.390426007078407	0.640302213476883	LinRace+DCLEAR	DCLEAR
1024	0.15	1	16	10	0.919686581782566	0.314696739703987	0.738917780307125	NJ	NJ
1024	0.2	1	16	10	0.893241919686582	0.385400837081616	0.644080917406358	LinRace+NJ	NJ
1024	0.2	1	16	10	0.922624877571009	0.342658502718678	0.722966532358381	Cassiopeia-hybrid	Cassiopeia
1024	0.2	1	16	10	0.937316356513222	0.280656716839787	0.789140575314368	DCLEAR-kmer-NJ	DCLEAR
1024	0.2	1	16	10	0.908022483392948	0.37828676573931	0.658911624253323	LinRace+Cassiopeia	Cassiopeia
1024	0.2	1	16	10	0.908912830558276	0.372225739430687	0.644793421705662	LinRace+DCLEAR	DCLEAR
1024	0.2	1	16	10	0.9128305582762	0.297881129524956	0.764102150359314	NJ	NJ
1024	0.25	1	16	10	0.853085210577865	0.441029906824652	0.586422953068073	LinRace+NJ	NJ
1024	0.25	1	16	10	0.887365328109696	0.387253859170533	0.67365830009754	Cassiopeia-hybrid	Cassiopeia
1024	0.25	1	16	10	0.915768854064642	0.345821562083715	0.745848511971492	DCLEAR-kmer-NJ	DCLEAR
1024	0.25	1	16	10	0.873326467559217	0.421207365818503	0.625347194456098	LinRace+Cassiopeia	Cassiopeia
1024	0.25	1	16	10	0.860920666013712	0.435790018872251	0.609708953545584	LinRace+DCLEAR	DCLEAR
1024	0.25	1	16	10	0.882468168462292	0.370384181400492	0.670046687933333	NJ	NJ
1024	0.3	1	16	10	0.932419196865818	0.358999365877845	0.636608073932956	LinRace+NJ	NJ
1024	0.3	1	16	10	0.940254652301665	0.331244778752419	0.689890485666758	Cassiopeia-hybrid	Cassiopeia
1024	0.3	1	16	10	0.970617042115573	0.26119631335919	0.745460273831278	DCLEAR-kmer-NJ	DCLEAR
1024	0.3	1	16	10	0.942742340532396	0.356606346782498	0.635935549393554	LinRace+Cassiopeia	Cassiopeia
1024	0.3	1	16	10	0.940254652301665	0.357338860125597	0.626122817308936	LinRace+DCLEAR	DCLEAR
1024	0.3	1	16	10	0.948090107737512	0.26656481547327	0.741347877495537	NJ	NJ
