# Supplementary material for: LinRace: cell division history reconstruction of single cells using paired lineage barcode and gene expression data
Source: Nat Commun. 2023 Dec 16;14:8388. doi: 10.1038/s41467-023-44173-3 (PMC10725445; doi:10.1038/s41467-023-44173-3)
Supplement: Supplementary file 4 — Source Data [file 41467_2023_44173_MOESM4_ESM.zip › Source Data/Data_box_3c.csv]

ncells	mu	pd	Nchar	run	rf	Nye	SPRDist	CID	mode
363	0.03	0	9	1	0.805555555555556	0.49318614124732	133	0.598554079422311	LinRace-IST
363	0.03	0	9	1	0.877777777777778	0.408238046733114	145	0.677282946074142	LinTIMaT
363	0.03	0	9	1	0.825	0.464278473675516	131	0.637265906832979	DCLEAR-kmer-NJ
363	0.03	0	9	1	0.844444444444444	0.452336767662176	139	0.660038954054777	Cassiopeia-greedy
363	0.03	0	9	1	0.805555555555556	0.459327457049461	139	0.657636442365243	Startle-NNI
363	0.05	0	9	1	0.730555555555556	0.570977887874719	107	0.491137915449751	LinRace-IST
363	0.05	0	9	1	0.875	0.429982290090941	145	0.627665928350568	LinTIMaT
363	0.05	0	9	1	0.747222222222222	0.554321811687706	121	0.480024403528216	DCLEAR-kmer-NJ
363	0.05	0	9	1	0.791666666666667	0.502198956999346	124	0.56643856653557	Cassiopeia-greedy
363	0.05	0	9	1	0.763888888888889	0.520063138064443	124	0.550975703622581	Startle-NNI
363	0.1	0	9	1	0.619444444444444	0.659410336475015	89	0.380127973666655	LinRace-IST
363	0.1	0	9	1	0.833333333333333	0.438780302709443	135	0.645004288470696	LinTIMaT
363	0.1	0	9	1	0.655555555555556	0.623340639231402	103	0.441957712743571	DCLEAR-kmer-NJ
363	0.1	0	9	1	0.736111111111111	0.568595488620856	118	0.484033126031854	Cassiopeia-greedy
363	0.1	0	9	1	0.666666666666667	0.60819660285094	118	0.433016444557118	Startle-NNI
363	0.15	0	9	1	0.647222222222222	0.650185773394319	90	0.351071076586629	LinRace-IST
363	0.15	0	9	1	0.841666666666667	0.438567685866785	131	0.648758218563955	LinTIMaT
363	0.15	0	9	1	0.641666666666667	0.645036126684719	104	0.392232972741024	DCLEAR-kmer-NJ
363	0.15	0	9	1	0.713888888888889	0.597970960895148	97	0.40895299809805	Cassiopeia-greedy
363	0.15	0	9	1	0.7	0.583546474210613	97	0.429768604938883	Startle-NNI
363	0.2	0	9	1	0.675	0.6019845220259	114	0.329109439503719	LinRace-IST
363	0.2	0	9	1	0.841666666666667	0.46482052410355	136	0.570387055189799	LinTIMaT
363	0.2	0	9	1	0.741666666666667	0.550536555734601	119	0.431725975256307	DCLEAR-kmer-NJ
363	0.2	0	9	1	0.697222222222222	0.595437444893038	96	0.38193130095287	Cassiopeia-greedy
363	0.2	0	9	1	0.725	0.564324333731985	96	0.365219398689044	Startle-NNI
363	0.25	0	9	1	0.691666666666667	0.593714969408633	115	0.423387154758591	LinRace-IST
363	0.25	0	9	1	0.866666666666667	0.460143727890992	143	0.601015856338315	LinTIMaT
363	0.25	0	9	1	0.744444444444444	0.565063683433037	122	0.455507406525306	DCLEAR-kmer-NJ
363	0.25	0	9	1	0.741666666666667	0.55644773185115	124	0.502541307895586	Cassiopeia-greedy
363	0.25	0	9	1	0.769444444444444	0.554586043969269	124	0.452413288015571	Startle-NNI
363	0.3	0	9	1	0.769444444444444	0.511310753545871	115	0.423737090633563	LinRace-IST
363	0.3	0	9	1	0.880555555555556	0.433473229811627	140	0.567928258316484	LinTIMaT
363	0.3	0	9	1	0.827777777777778	0.440915737982796	118	0.572260953875827	DCLEAR-kmer-NJ
363	0.3	0	9	1	0.794444444444444	0.503466515647055	136	0.438764014513742	Cassiopeia-greedy
363	0.3	0	9	1	0.797222222222222	0.488957113792698	136	0.465151790367582	Startle-NNI
363	0.03	0	9	2	0.833333333333333	0.479683737651047	130	0.558933294785813	LinRace-IST
363	0.03	0	9	2	0.897222222222222	0.385686947581563	147	0.70522898732149	LinTIMaT
363	0.03	0	9	2	0.863888888888889	0.418023461443652	134	0.65653478071131	DCLEAR-kmer-NJ
363	0.03	0	9	2	0.875	0.433883590824158	145	0.632247722958588	Cassiopeia-greedy
363	0.03	0	9	2	0.863888888888889	0.41961101914334	145	0.657242199009252	Startle-NNI
363	0.05	0	9	2	0.75	0.550104522499459	120	0.50862947042926	LinRace-IST
363	0.05	0	9	2	0.863888888888889	0.431511295016683	142	0.647982553311374	LinTIMaT
363	0.05	0	9	2	0.761111111111111	0.525421201376832	118	0.537414499656522	DCLEAR-kmer-NJ
363	0.05	0	9	2	0.813888888888889	0.479912189632886	136	0.611664353400189	Cassiopeia-greedy
363	0.05	0	9	2	0.786111111111111	0.493695932785536	136	0.597343710337141	Startle-NNI
363	0.1	0	9	2	0.702777777777778	0.58568130151597	104	0.487431016543209	LinRace-IST
363	0.1	0	9	2	0.825	0.471933708675402	134	0.59328172605289	LinTIMaT
363	0.1	0	9	2	0.694444444444444	0.583543641997898	112	0.493403281177629	DCLEAR-kmer-NJ
363	0.1	0	9	2	0.75	0.521762112558201	129	0.517509906067027	Cassiopeia-greedy
363	0.1	0	9	2	0.763888888888889	0.51537118343585	129	0.552624387699274	Startle-NNI
363	0.15	0	9	2	0.680555555555556	0.623197383784547	102	0.390367000401872	LinRace-IST
363	0.15	0	9	2	0.838888888888889	0.447556889815712	138	0.635170123703811	LinTIMaT
363	0.15	0	9	2	0.719444444444444	0.581273227699942	118	0.431980327464166	DCLEAR-kmer-NJ
363	0.15	0	9	2	0.725	0.591038298043123	114	0.40110624131857	Cassiopeia-greedy
363	0.15	0	9	2	0.744444444444444	0.555086269850932	114	0.459642846805226	Startle-NNI
363	0.2	0	9	2	0.702777777777778	0.599627877799934	114	0.376761147711018	LinRace-IST
363	0.2	0	9	2	0.869444444444444	0.425105496782917	146	0.628081555462714	LinTIMaT
363	0.2	0	9	2	0.713888888888889	0.589755739301922	113	0.422897543290473	DCLEAR-kmer-NJ
363	0.2	0	9	2	0.719444444444444	0.593408382343943	115	0.422303765748488	Cassiopeia-greedy
363	0.2	0	9	2	0.786111111111111	0.533386593178287	115	0.439094154148625	Startle-NNI
363	0.25	0	9	2	0.733333333333333	0.572566909811773	100	0.421663936050894	LinRace-IST
363	0.25	0	9	2	0.844444444444444	0.475763870077309	130	0.536944324807167	LinTIMaT
363	0.25	0	9	2	0.763888888888889	0.533314172705825	122	0.432758108570875	DCLEAR-kmer-NJ
363	0.25	0	9	2	0.758333333333333	0.561837274817767	130	0.375243114412444	Cassiopeia-greedy
363	0.25	0	9	2	0.75	0.544436913695763	130	0.388394468775174	Startle-NNI
363	0.3	0	9	2	0.791666666666667	0.543365971570089	107	0.395190090442022	LinRace-IST
363	0.3	0	9	2	0.827777777777778	0.469256088940963	111	0.546392798724954	LinTIMaT
363	0.3	0	9	2	0.825	0.50240197786755	131	0.444518078342937	DCLEAR-kmer-NJ
363	0.3	0	9	2	0.791666666666667	0.550465633975317	98	0.386382303938041	Cassiopeia-greedy
363	0.3	0	9	2	0.788888888888889	0.520492354851294	98	0.399726383084418	Startle-NNI
363	0.03	0	9	3	0.847222222222222	0.452934536398557	147	0.640047243960094	LinRace-IST
363	0.03	0	9	3	0.905555555555556	0.375140157986573	149	0.702743513486348	LinTIMaT
363	0.03	0	9	3	0.852777777777778	0.425915653970146	141	0.67208515887808	DCLEAR-kmer-NJ
363	0.03	0	9	3	0.858333333333333	0.431304805123187	150	0.661550128994858	Cassiopeia-greedy
363	0.03	0	9	3	0.863888888888889	0.402823378354967	150	0.716366827264937	Startle-NNI
363	0.05	0	9	3	0.777777777777778	0.540631311597876	129	0.481481318387487	LinRace-IST
363	0.05	0	9	3	0.894444444444444	0.414050357564724	146	0.651848335207996	LinTIMaT
363	0.05	0	9	3	0.786111111111111	0.530232857396009	125	0.501752899166834	DCLEAR-kmer-NJ
363	0.05	0	9	3	0.836111111111111	0.49116711767635	130	0.5613118772628	Cassiopeia-greedy
363	0.05	0	9	3	0.794444444444444	0.488759825078008	130	0.547830136283451	Startle-NNI
363	0.1	0	9	3	0.702777777777778	0.610818604351819	108	0.412132301258947	LinRace-IST
363	0.1	0	9	3	0.847222222222222	0.459280116154855	141	0.607503907079409	LinTIMaT
363	0.1	0	9	3	0.688888888888889	0.605763439038337	104	0.418513834813989	DCLEAR-kmer-NJ
363	0.1	0	9	3	0.733333333333333	0.569135564000977	117	0.457082449755368	Cassiopeia-greedy
363	0.1	0	9	3	0.741666666666667	0.544833679433023	117	0.466851429803434	Startle-NNI
363	0.15	0	9	3	0.675	0.618406053565808	100	0.362261882479977	LinRace-IST
363	0.15	0	9	3	0.841666666666667	0.453633001512264	135	0.596978626750125	LinTIMaT
363	0.15	0	9	3	0.691666666666667	0.605368498990232	109	0.375202284221531	DCLEAR-kmer-NJ
363	0.15	0	9	3	0.716666666666667	0.583685666707033	103	0.417508132613903	Cassiopeia-greedy
363	0.15	0	9	3	0.666666666666667	0.610725178218886	103	0.371701587346434	Startle-NNI
363	0.2	0	9	3	0.75	0.562398759379665	121	0.401098435195267	LinRace-IST
363	0.2	0	9	3	0.855555555555556	0.449868685045001	137	0.58313950527288	LinTIMaT
363	0.2	0	9	3	0.788888888888889	0.53152706752889	130	0.448035177350421	DCLEAR-kmer-NJ
363	0.2	0	9	3	0.788888888888889	0.535924544041721	129	0.430014060938466	Cassiopeia-greedy
363	0.2	0	9	3	0.780555555555556	0.509656908580218	129	0.47455680039192	Startle-NNI
363	0.25	0	9	3	0.738888888888889	0.531622952748703	123	0.472054366789541	LinRace-IST
363	0.25	0	9	3	0.855555555555556	0.424423962425984	139	0.622410920695702	LinTIMaT
363	0.25	0	9	3	0.786111111111111	0.472540345421169	112	0.581650369618273	DCLEAR-kmer-NJ
363	0.25	0	9	3	0.783333333333333	0.499390980754078	129	0.512131729455544	Cassiopeia-greedy
363	0.25	0	9	3	0.777777777777778	0.505899132215709	129	0.496415870801361	Startle-NNI
363	0.3	0	9	3	0.777777777777778	0.526830081578517	124	0.456823450481796	LinRace-IST
363	0.3	0	9	3	0.852777777777778	0.434300374103274	142	0.630477621363343	LinTIMaT
363	0.3	0	9	3	0.841666666666667	0.45691817094002	130	0.531412645491787	DCLEAR-kmer-NJ
363	0.3	0	9	3	0.791666666666667	0.499713015361802	131	0.483473373522355	Cassiopeia-greedy
363	0.3	0	9	3	0.836111111111111	0.4581537240633	131	0.491250456934832	Startle-NNI
363	0.03	0	9	4	0.783333333333333	0.511326138341945	130	0.546989066116909	LinRace-IST
363	0.03	0	9	4	0.880555555555556	0.414331681316291	143	0.662123688335287	LinTIMaT
363	0.03	0	9	4	0.797222222222222	0.472164602123766	130	0.590427482932593	DCLEAR-kmer-NJ
363	0.03	0	9	4	0.805555555555556	0.465318873515067	134	0.627815873199218	Cassiopeia-greedy
363	0.03	0	9	4	0.847222222222222	0.448728231889204	134	0.644291216324224	Startle-NNI
363	0.05	0	9	4	0.758333333333333	0.553028568169096	122	0.498872202411625	LinRace-IST
363	0.05	0	9	4	0.919444444444444	0.362916474460882	155	0.72466077640505	LinTIMaT
363	0.05	0	9	4	0.777777777777778	0.529238654360652	130	0.54044053822775	DCLEAR-kmer-NJ
363	0.05	0	9	4	0.822222222222222	0.474670440042801	142	0.59893787218429	Cassiopeia-greedy
363	0.05	0	9	4	0.797222222222222	0.499549732274254	142	0.571899833142631	Startle-NNI
363	0.1	0	9	4	0.725	0.590534977843174	121	0.45722331790568	LinRace-IST
363	0.1	0	9	4	0.836111111111111	0.460459731419611	136	0.602234002198396	LinTIMaT
363	0.1	0	9	4	0.713888888888889	0.595844376543286	102	0.447901937202489	DCLEAR-kmer-NJ
363	0.1	0	9	4	0.758333333333333	0.52644274795104	121	0.548673930639476	Cassiopeia-greedy
363	0.1	0	9	4	0.772222222222222	0.559774343840005	121	0.484969644693522	Startle-NNI
363	0.15	0	9	4	0.586111111111111	0.681317895706476	102	0.349866471849876	LinRace-IST
363	0.15	0	9	4	0.819444444444444	0.451485554463652	133	0.666648075582098	LinTIMaT
363	0.15	0	9	4	0.611111111111111	0.655399580176401	77	0.374771003117085	DCLEAR-kmer-NJ
363	0.15	0	9	4	0.675	0.619005501803195	108	0.428010048255501	Cassiopeia-greedy
363	0.15	0	9	4	0.602777777777778	0.65439926482474	108	0.379399128157756	Startle-NNI
363	0.2	0	9	4	0.719444444444444	0.581213432216684	105	0.395221934102333	LinRace-IST
363	0.2	0	9	4	0.838888888888889	0.480955435522933	131	0.538298012350938	LinTIMaT
363	0.2	0	9	4	0.711111111111111	0.573129105940641	106	0.463250253913183	DCLEAR-kmer-NJ
363	0.2	0	9	4	0.7	0.584376065488837	104	0.385237737026268	Cassiopeia-greedy
363	0.2	0	9	4	0.758333333333333	0.539668557105677	104	0.448965570766245	Startle-NNI
363	0.25	0	9	4	0.722222222222222	0.587749363284341	112	0.390196626640739	LinRace-IST
363	0.25	0	9	4	0.861111111111111	0.436478462045469	142	0.647720312915143	LinTIMaT
363	0.25	0	9	4	0.75	0.577316381822657	115	0.389662578486994	DCLEAR-kmer-NJ
363	0.25	0	9	4	0.766666666666667	0.562045268375034	107	0.453505246808249	Cassiopeia-greedy
363	0.25	0	9	4	0.752777777777778	0.556618830672004	107	0.4088591370778	Startle-NNI
363	0.3	0	9	4	0.811111111111111	0.500895449158561	133	0.462919197857103	LinRace-IST
363	0.3	0	9	4	0.880555555555556	0.403731130845195	145	0.666788518624384	LinTIMaT
363	0.3	0	9	4	0.825	0.471742629377623	126	0.491109594280125	DCLEAR-kmer-NJ
363	0.3	0	9	4	0.819444444444444	0.494705910480995	117	0.481985628962957	Cassiopeia-greedy
363	0.3	0	9	4	0.827777777777778	0.473541259647514	117	0.485817962393011	Startle-NNI
363	0.03	0	9	5	0.827777777777778	0.458240076506688	143	0.63710108265285	LinRace-IST
363	0.03	0	9	5	0.925	0.361900353510219	152	0.704267003290977	LinTIMaT
363	0.03	0	9	5	0.85	0.412257208462151	139	0.696497662478217	DCLEAR-kmer-NJ
363	0.03	0	9	5	0.866666666666667	0.419152746096079	146	0.6808124404513	Cassiopeia-greedy
363	0.03	0	9	5	0.861111111111111	0.408839642613046	146	0.703420991533178	Startle-NNI
363	0.05	0	9	5	0.788888888888889	0.499151863705836	136	0.597607639903717	LinRace-IST
363	0.05	0	9	5	0.916666666666667	0.369539190578819	155	0.727331938894475	LinTIMaT
363	0.05	0	9	5	0.8	0.47531838266756	134	0.623603669890642	DCLEAR-kmer-NJ
363	0.05	0	9	5	0.819444444444444	0.456689278197362	137	0.649436452604324	Cassiopeia-greedy
363	0.05	0	9	5	0.844444444444444	0.434186508196836	137	0.690594954859485	Startle-NNI
363	0.1	0	9	5	0.688888888888889	0.613190310532473	105	0.411882623414208	LinRace-IST
363	0.1	0	9	5	0.836111111111111	0.481483248787328	138	0.535571370501472	LinTIMaT
363	0.1	0	9	5	0.697222222222222	0.590785690276473	115	0.436612938778754	DCLEAR-kmer-NJ
363	0.1	0	9	5	0.763888888888889	0.550624751474658	114	0.454297047313277	Cassiopeia-greedy
363	0.1	0	9	5	0.755555555555556	0.554110389429885	114	0.464702996561083	Startle-NNI
363	0.15	0	9	5	0.630555555555556	0.653523401489087	108	0.383513643756854	LinRace-IST
363	0.15	0	9	5	0.825	0.453244715858714	134	0.646558581037828	LinTIMaT
363	0.15	0	9	5	0.652777777777778	0.628654396484397	112	0.44128080626076	DCLEAR-kmer-NJ
363	0.15	0	9	5	0.708333333333333	0.578012899432022	125	0.493923654024489	Cassiopeia-greedy
363	0.15	0	9	5	0.711111111111111	0.592252161509064	125	0.467166300980858	Startle-NNI
363	0.2	0	9	5	0.719444444444444	0.57994170069075	114	0.424554706051028	LinRace-IST
363	0.2	0	9	5	0.863888888888889	0.456872425667068	137	0.58818103183806	LinTIMaT
363	0.2	0	9	5	0.736111111111111	0.578533875481979	117	0.414424993167433	DCLEAR-kmer-NJ
363	0.2	0	9	5	0.772222222222222	0.549543557121809	124	0.440226556504946	Cassiopeia-greedy
363	0.2	0	9	5	0.766666666666667	0.547403287730432	124	0.419662430836769	Startle-NNI
363	0.25	0	9	5	0.766666666666667	0.542828583970002	129	0.380230474902287	LinRace-IST
363	0.25	0	9	5	0.875	0.440625194578517	137	0.572867514726523	LinTIMaT
363	0.25	0	9	5	0.811111111111111	0.488832651402265	121	0.496536797626106	DCLEAR-kmer-NJ
363	0.25	0	9	5	0.783333333333333	0.529120268626145	122	0.431755994995416	Cassiopeia-greedy
363	0.25	0	9	5	0.780555555555556	0.512316226771173	122	0.421272177499421	Startle-NNI
363	0.3	0	9	5	0.788888888888889	0.525065363143781	125	0.395087988464612	LinRace-IST
363	0.3	0	9	5	0.847222222222222	0.469550141224805	140	0.511660748599073	LinTIMaT
363	0.3	0	9	5	0.836111111111111	0.48093922450412	139	0.475819256526505	DCLEAR-kmer-NJ
363	0.3	0	9	5	0.791666666666667	0.525844897811799	126	0.432375243355644	Cassiopeia-greedy
363	0.3	0	9	5	0.808333333333333	0.499356268770183	126	0.432883457304107	Startle-NNI
363	0.03	0	9	6	0.888888888888889	0.424301346053533	149	0.601847203414619	LinRace-IST
363	0.03	0	9	6	0.922222222222222	0.371728021870774	153	0.645509266858917	LinTIMaT
363	0.03	0	9	6	0.894444444444444	0.395210887799782	139	0.621147841257585	DCLEAR-kmer-NJ
363	0.03	0	9	6	0.880555555555556	0.42281354805553	146	0.577837237187009	Cassiopeia-greedy
363	0.03	0	9	6	0.902777777777778	0.390050051681185	146	0.671719113206625	Startle-NNI
363	0.05	0	9	6	0.747222222222222	0.548029756074064	119	0.518472182423205	LinRace-IST
363	0.05	0	9	6	0.880555555555556	0.415069603515019	144	0.66958671190374	LinTIMaT
363	0.05	0	9	6	0.741666666666667	0.55417282387665	125	0.493013393237956	DCLEAR-kmer-NJ
363	0.05	0	9	6	0.788888888888889	0.513861495640418	130	0.535059045119069	Cassiopeia-greedy
363	0.05	0	9	6	0.805555555555556	0.490035674507123	130	0.569892659021227	Startle-NNI
363	0.1	0	9	6	0.677777777777778	0.618913512401385	112	0.408949726409529	LinRace-IST
363	0.1	0	9	6	0.811111111111111	0.48793724488075	135	0.564108385093727	LinTIMaT
363	0.1	0	9	6	0.711111111111111	0.582273230987865	93	0.430821664821324	DCLEAR-kmer-NJ
363	0.1	0	9	6	0.761111111111111	0.549462138423049	125	0.450988731184896	Cassiopeia-greedy
363	0.1	0	9	6	0.777777777777778	0.533864546059644	125	0.490519127718183	Startle-NNI
363	0.15	0	9	6	0.680555555555556	0.609201108599818	111	0.427818826543654	LinRace-IST
363	0.15	0	9	6	0.827777777777778	0.478066852224828	129	0.572683285818439	LinTIMaT
363	0.15	0	9	6	0.669444444444444	0.612392915259727	113	0.427442003667709	DCLEAR-kmer-NJ
363	0.15	0	9	6	0.705555555555556	0.593045597620271	118	0.44219344300809	Cassiopeia-greedy
363	0.15	0	9	6	0.736111111111111	0.57142729641296	118	0.427722592022539	Startle-NNI
363	0.2	0	9	6	0.616666666666667	0.645561313750169	89	0.337534862440891	LinRace-IST
363	0.2	0	9	6	0.833333333333333	0.496552999885586	128	0.537553305573835	LinTIMaT
363	0.2	0	9	6	0.677777777777778	0.599667780047456	113	0.395593070725044	DCLEAR-kmer-NJ
363	0.2	0	9	6	0.705555555555556	0.600909288914294	111	0.389365421737239	Cassiopeia-greedy
363	0.2	0	9	6	0.661111111111111	0.611172441457625	111	0.360938176155261	Startle-NNI
363	0.25	0	9	6	0.658333333333333	0.624645285108854	108	0.349906332461017	LinRace-IST
363	0.25	0	9	6	0.830555555555556	0.489663999402604	134	0.567746510250216	LinTIMaT
363	0.25	0	9	6	0.647222222222222	0.637926854584075	108	0.321899453688797	DCLEAR-kmer-NJ
363	0.25	0	9	6	0.694444444444444	0.614689264059143	112	0.394953892358203	Cassiopeia-greedy
363	0.25	0	9	6	0.677777777777778	0.610968309259299	112	0.406716984373329	Startle-NNI
363	0.3	0	9	6	0.752777777777778	0.554805323698251	90	0.440566518618021	LinRace-IST
363	0.3	0	9	6	0.797222222222222	0.52069171537731	122	0.475943407485947	LinTIMaT
363	0.3	0	9	6	0.780555555555556	0.522908070450016	95	0.468574105897959	DCLEAR-kmer-NJ
363	0.3	0	9	6	0.741666666666667	0.574248401057353	111	0.405149096832683	Cassiopeia-greedy
363	0.3	0	9	6	0.758333333333333	0.541758980536639	111	0.434879951781258	Startle-NNI
363	0.03	0	9	7	0.880555555555556	0.427203659281947	152	0.653139054876692	LinRace-IST
363	0.03	0	9	7	0.913888888888889	0.368874029737277	154	0.711651250650331	LinTIMaT
363	0.03	0	9	7	0.9	0.378939771707848	135	0.721762955546602	DCLEAR-kmer-NJ
363	0.03	0	9	7	0.877777777777778	0.412603512568587	148	0.675537535574257	Cassiopeia-greedy
363	0.03	0	9	7	0.886111111111111	0.380361075220915	148	0.744572826691692	Startle-NNI
363	0.05	0	9	7	0.758333333333333	0.536838327384185	115	0.512854517610123	LinRace-IST
363	0.05	0	9	7	0.872222222222222	0.408416214032207	142	0.680286876639554	LinTIMaT
363	0.05	0	9	7	0.797222222222222	0.504689084802183	115	0.554899581540358	DCLEAR-kmer-NJ
363	0.05	0	9	7	0.808333333333333	0.491091548342755	137	0.547170571065699	Cassiopeia-greedy
363	0.05	0	9	7	0.819444444444444	0.47233030376833	137	0.610334624925732	Startle-NNI
363	0.1	0	9	7	0.708333333333333	0.59212598826283	103	0.456517120789153	LinRace-IST
363	0.1	0	9	7	0.891666666666667	0.399239995936263	141	0.674314951704468	LinTIMaT
363	0.1	0	9	7	0.719444444444444	0.578356616863198	119	0.486287004924855	DCLEAR-kmer-NJ
363	0.1	0	9	7	0.794444444444444	0.51168195666727	127	0.537818351380045	Cassiopeia-greedy
363	0.1	0	9	7	0.769444444444444	0.527931804122934	127	0.495415044379566	Startle-NNI
363	0.15	0	9	7	0.761111111111111	0.546204745679751	114	0.437106692779911	LinRace-IST
363	0.15	0	9	7	0.869444444444444	0.433085121552448	140	0.608881610054814	LinTIMaT
363	0.15	0	9	7	0.8	0.522686303043108	113	0.475885143939833	DCLEAR-kmer-NJ
363	0.15	0	9	7	0.788888888888889	0.526124098345996	125	0.460564585943589	Cassiopeia-greedy
363	0.15	0	9	7	0.797222222222222	0.495288103630394	125	0.486144097021225	Startle-NNI
363	0.2	0	9	7	0.752777777777778	0.570035339342418	118	0.39979191214516	LinRace-IST
363	0.2	0	9	7	0.888888888888889	0.428156744122194	149	0.631449514723309	LinTIMaT
363	0.2	0	9	7	0.775	0.545411717043084	102	0.477606732875158	DCLEAR-kmer-NJ
363	0.2	0	9	7	0.802777777777778	0.525820592998813	124	0.505766048035026	Cassiopeia-greedy
363	0.2	0	9	7	0.780555555555556	0.532754671206231	124	0.469293431641491	Startle-NNI
363	0.25	0	9	7	0.777777777777778	0.535285735911234	122	0.448168584201395	LinRace-IST
363	0.25	0	9	7	0.838888888888889	0.442574788127127	125	0.609587879440733	LinTIMaT
363	0.25	0	9	7	0.813888888888889	0.500528793397828	125	0.513686157265857	DCLEAR-kmer-NJ
363	0.25	0	9	7	0.747222222222222	0.530967899918602	124	0.483261299201714	Cassiopeia-greedy
363	0.25	0	9	7	0.805555555555556	0.493831464415652	124	0.496060608852505	Startle-NNI
363	0.3	0	9	7	0.836111111111111	0.484729211830485	114	0.485443391755734	LinRace-IST
363	0.3	0	9	7	0.927777777777778	0.372525976582375	151	0.654504053186201	LinTIMaT
363	0.3	0	9	7	0.869444444444444	0.453242818410855	97	0.538006380840413	DCLEAR-kmer-NJ
363	0.3	0	9	7	0.825	0.497241279548395	135	0.466293231164687	Cassiopeia-greedy
363	0.3	0	9	7	0.85	0.463168688791145	135	0.507984141919003	Startle-NNI
363	0.03	0	9	8	0.877777777777778	0.432960072828812	150	0.62987202325163	LinRace-IST
363	0.03	0	9	8	0.894444444444444	0.378889319327891	150	0.692701239446778	LinTIMaT
363	0.03	0	9	8	0.869444444444444	0.397924263917187	136	0.665045735658552	DCLEAR-kmer-NJ
363	0.03	0	9	8	0.894444444444444	0.403890483940132	150	0.648667308189299	Cassiopeia-greedy
363	0.03	0	9	8	0.877777777777778	0.393701418716729	150	0.710298523167071	Startle-NNI
363	0.05	0	9	8	0.711111111111111	0.57142150581939	119	0.493666716737483	LinRace-IST
363	0.05	0	9	8	0.805555555555556	0.482427032193005	131	0.595789078660002	LinTIMaT
363	0.05	0	9	8	0.716666666666667	0.578671923253434	121	0.466211753374133	DCLEAR-kmer-NJ
363	0.05	0	9	8	0.777777777777778	0.520513787516473	129	0.534544288455495	Cassiopeia-greedy
363	0.05	0	9	8	0.8	0.498536387386826	129	0.570549037121796	Startle-NNI
363	0.1	0	9	8	0.619444444444444	0.657730675862565	95	0.368885007624456	LinRace-IST
363	0.1	0	9	8	0.808333333333333	0.483539485079135	133	0.585148122486441	LinTIMaT
363	0.1	0	9	8	0.658333333333333	0.637566652707332	105	0.399053235310468	DCLEAR-kmer-NJ
363	0.1	0	9	8	0.725	0.562216135735096	119	0.489044830946294	Cassiopeia-greedy
363	0.1	0	9	8	0.722222222222222	0.578315146039207	119	0.468023837868931	Startle-NNI
363	0.15	0	9	8	0.641666666666667	0.641866640199918	94	0.390725322413843	LinRace-IST
363	0.15	0	9	8	0.841666666666667	0.482934454712121	137	0.604712521653808	LinTIMaT
363	0.15	0	9	8	0.655555555555556	0.645195094973468	105	0.361455135359836	DCLEAR-kmer-NJ
363	0.15	0	9	8	0.7	0.599580281777304	117	0.467968260970853	Cassiopeia-greedy
363	0.15	0	9	8	0.669444444444444	0.622904829974381	117	0.387252941797983	Startle-NNI
363	0.2	0	9	8	0.772222222222222	0.529515410079524	111	0.435401347617006	LinRace-IST
363	0.2	0	9	8	0.836111111111111	0.476232477605694	127	0.528481432551667	LinTIMaT
363	0.2	0	9	8	0.788888888888889	0.497431091297062	124	0.452753588714572	DCLEAR-kmer-NJ
363	0.2	0	9	8	0.772222222222222	0.5314591389543	130	0.424314239932423	Cassiopeia-greedy
363	0.2	0	9	8	0.802777777777778	0.498845396954101	130	0.429019898191378	Startle-NNI
363	0.25	0	9	8	0.691666666666667	0.624308962743757	118	0.321275248616766	LinRace-IST
363	0.25	0	9	8	0.852777777777778	0.456037611261526	137	0.610774137346036	LinTIMaT
363	0.25	0	9	8	0.677777777777778	0.609828777934586	112	0.356089732637993	DCLEAR-kmer-NJ
363	0.25	0	9	8	0.711111111111111	0.606797369174603	119	0.388355924517168	Cassiopeia-greedy
363	0.25	0	9	8	0.727777777777778	0.587873703220143	119	0.357341077726544	Startle-NNI
363	0.3	0	9	8	0.797222222222222	0.497587910560188	127	0.458447189008684	LinRace-IST
363	0.3	0	9	8	0.897222222222222	0.418655942401987	138	0.613119131899234	LinTIMaT
363	0.3	0	9	8	0.836111111111111	0.444846131592711	120	0.529262482397574	DCLEAR-kmer-NJ
363	0.3	0	9	8	0.813888888888889	0.497093837534417	140	0.483473798478536	Cassiopeia-greedy
363	0.3	0	9	8	0.836111111111111	0.471126166663273	140	0.475024473226684	Startle-NNI
363	0.03	0	9	9	0.8	0.477311679135499	143	0.564067947947529	LinRace-IST
363	0.03	0	9	9	0.872222222222222	0.414556008993984	146	0.646130718099593	LinTIMaT
363	0.03	0	9	9	0.788888888888889	0.462194688387979	122	0.596942871464758	DCLEAR-kmer-NJ
363	0.03	0	9	9	0.8	0.477109771930036	138	0.532933860732999	Cassiopeia-greedy
363	0.03	0	9	9	0.825	0.446471978212264	138	0.6232296929305	Startle-NNI
363	0.05	0	9	9	0.697222222222222	0.585619233796677	116	0.461006728573446	LinRace-IST
363	0.05	0	9	9	0.761111111111111	0.516062567119838	127	0.560989880499055	LinTIMaT
363	0.05	0	9	9	0.741666666666667	0.554021859006481	123	0.478583620032911	DCLEAR-kmer-NJ
363	0.05	0	9	9	0.780555555555556	0.520736856391217	125	0.499055823311381	Cassiopeia-greedy
363	0.05	0	9	9	0.794444444444444	0.504949611433971	125	0.556722624460218	Startle-NNI
363	0.1	0	9	9	0.536111111111111	0.698734542928206	87	0.352358079285052	LinRace-IST
363	0.1	0	9	9	0.763888888888889	0.534819736217799	126	0.529337556686333	LinTIMaT
363	0.1	0	9	9	0.516666666666667	0.704346412867429	90	0.356595226718003	DCLEAR-kmer-NJ
363	0.1	0	9	9	0.641666666666667	0.636189093432499	97	0.367036231103783	Cassiopeia-greedy
363	0.1	0	9	9	0.6	0.650895769353825	97	0.395464880752467	Startle-NNI
363	0.15	0	9	9	0.830555555555556	0.491355359458784	139	0.444862184355042	LinRace-IST
363	0.15	0	9	9	0.877777777777778	0.449232303336415	144	0.514302407676199	LinTIMaT
363	0.15	0	9	9	0.838888888888889	0.484677152338203	135	0.459249761080761	DCLEAR-kmer-NJ
363	0.15	0	9	9	0.827777777777778	0.498566749089449	122	0.437674426756611	Cassiopeia-greedy
363	0.15	0	9	9	0.858333333333333	0.457498697806268	122	0.473508890893599	Startle-NNI
363	0.2	0	9	9	0.669444444444444	0.616037537049617	91	0.380243686598996	LinRace-IST
363	0.2	0	9	9	0.791666666666667	0.521684583164546	127	0.503145448996896	LinTIMaT
363	0.2	0	9	9	0.722222222222222	0.592885697485052	94	0.375258958130641	DCLEAR-kmer-NJ
363	0.2	0	9	9	0.616666666666667	0.642575874649336	106	0.28851185668528	Cassiopeia-greedy
363	0.2	0	9	9	0.705555555555556	0.585282214156346	106	0.33563105602565	Startle-NNI
363	0.25	0	9	9	0.816666666666667	0.474081946165083	133	0.50805162645356	LinRace-IST
363	0.25	0	9	9	0.863888888888889	0.430393158711984	143	0.598487437646712	LinTIMaT
363	0.25	0	9	9	0.863888888888889	0.400225672920733	115	0.635608382137728	DCLEAR-kmer-NJ
363	0.25	0	9	9	0.822222222222222	0.473656376460406	134	0.505530357803804	Cassiopeia-greedy
363	0.25	0	9	9	0.819444444444444	0.448701209257221	134	0.547575505370553	Startle-NNI
363	0.3	0	9	9	0.888888888888889	0.422170234929539	82	0.542226832715172	LinRace-IST
363	0.3	0	9	9	0.925	0.390112953518357	140	0.582213623862029	LinTIMaT
363	0.3	0	9	9	0.902777777777778	0.35408524728574	92	0.619437977081847	DCLEAR-kmer-NJ
363	0.3	0	9	9	0.886111111111111	0.4178379063022	115	0.536519195376435	Cassiopeia-greedy
363	0.3	0	9	9	0.891666666666667	0.400018926244113	115	0.544510002498669	Startle-NNI
363	0.03	0	9	10	0.827777777777778	0.4691485657032	140	0.588604817398142	LinRace-IST
363	0.03	0	9	10	0.894444444444444	0.393859525172892	147	0.67847875772931	LinTIMaT
363	0.03	0	9	10	0.816666666666667	0.450234206612879	127	0.608823933334513	DCLEAR-kmer-NJ
363	0.03	0	9	10	0.852777777777778	0.430604347382537	134	0.632203538899806	Cassiopeia-greedy
363	0.03	0	9	10	0.861111111111111	0.421464360826293	134	0.685493008631651	Startle-NNI
363	0.05	0	9	10	0.75	0.573596026783878	116	0.454089594427439	LinRace-IST
363	0.05	0	9	10	0.85	0.44170746774321	128	0.635828772818822	LinTIMaT
363	0.05	0	9	10	0.791666666666667	0.543108487912026	129	0.47529863846406	DCLEAR-kmer-NJ
363	0.05	0	9	10	0.8	0.524594107146152	131	0.479661375100737	Cassiopeia-greedy
363	0.05	0	9	10	0.802777777777778	0.501321094618586	131	0.557213521161572	Startle-NNI
363	0.1	0	9	10	0.65	0.633138685059085	95	0.392868581696302	LinRace-IST
363	0.1	0	9	10	0.808333333333333	0.47844446054174	136	0.586188892635114	LinTIMaT
363	0.1	0	9	10	0.638888888888889	0.628726637426853	98	0.403434643333043	DCLEAR-kmer-NJ
363	0.1	0	9	10	0.680555555555556	0.598069432624177	114	0.402883859464432	Cassiopeia-greedy
363	0.1	0	9	10	0.702777777777778	0.582394613978032	114	0.419852016222814	Startle-NNI
363	0.15	0	9	10	0.672222222222222	0.623458486200775	110	0.365088606776386	LinRace-IST
363	0.15	0	9	10	0.813888888888889	0.476383605919762	133	0.596703643301311	LinTIMaT
363	0.15	0	9	10	0.711111111111111	0.591682053871401	115	0.393053918336056	DCLEAR-kmer-NJ
363	0.15	0	9	10	0.7	0.586799732928131	105	0.396500833339715	Cassiopeia-greedy
363	0.15	0	9	10	0.719444444444444	0.557844771458866	105	0.397112819988187	Startle-NNI
363	0.2	0	9	10	0.733333333333333	0.55433487476449	120	0.403704810024992	LinRace-IST
363	0.2	0	9	10	0.85	0.464485673331906	141	0.556812643041834	LinTIMaT
363	0.2	0	9	10	0.75	0.546710624660896	118	0.422236291106952	DCLEAR-kmer-NJ
363	0.2	0	9	10	0.772222222222222	0.547057652847177	121	0.421152018320242	Cassiopeia-greedy
363	0.2	0	9	10	0.75	0.532236156503611	121	0.431280766250575	Startle-NNI
363	0.25	0	9	10	0.716666666666667	0.570360926858734	109	0.382809386035466	LinRace-IST
363	0.25	0	9	10	0.841666666666667	0.481596467523653	140	0.515162611086193	LinTIMaT
363	0.25	0	9	10	0.780555555555556	0.531393624701124	123	0.413900472332739	DCLEAR-kmer-NJ
363	0.25	0	9	10	0.741666666666667	0.570118621130304	98	0.380872638159441	Cassiopeia-greedy
363	0.25	0	9	10	0.738888888888889	0.555443331745418	98	0.343485545656059	Startle-NNI
363	0.3	0	9	10	0.780555555555556	0.514469388359148	125	0.421573004544021	LinRace-IST
363	0.3	0	9	10	0.888888888888889	0.429455829988486	147	0.603958416123606	LinTIMaT
363	0.3	0	9	10	0.819444444444444	0.469781461213497	125	0.514733101766806	DCLEAR-kmer-NJ
363	0.3	0	9	10	0.808333333333333	0.520510327003069	120	0.421815411684836	Cassiopeia-greedy
363	0.3	0	9	10	0.847222222222222	0.470254665429864	120	0.451495389548494	Startle-NNI
363	0.03	1	9	1	0.875	0.426365183838738	149	0.643012123280058	LinRace-IST
363	0.03	1	9	1	0.927777777777778	0.385938171756785	152	0.66100573981497	LinTIMaT
363	0.03	1	9	1	0.886111111111111	0.39366571773346	143	0.675044541238673	DCLEAR-kmer-NJ
363	0.03	1	9	1	0.9	0.397377510401557	150	0.670004336716267	Cassiopeia-greedy
363	0.03	1	9	1	0.905555555555556	0.360011785741248	150	0.732463136302266	Startle-NNI
363	0.05	1	9	1	0.747222222222222	0.563410015299255	126	0.503362586779424	LinRace-IST
363	0.05	1	9	1	0.875	0.432530625740281	142	0.6535057228077	LinTIMaT
363	0.05	1	9	1	0.766666666666667	0.542224006448526	124	0.524788799872529	DCLEAR-kmer-NJ
363	0.05	1	9	1	0.775	0.505119031470217	128	0.599555901338332	Cassiopeia-greedy
363	0.05	1	9	1	0.844444444444444	0.466189271737661	128	0.596287016758069	Startle-NNI
363	0.1	1	9	1	0.8	0.510137206630528	123	0.512595202967602	LinRace-IST
363	0.1	1	9	1	0.897222222222222	0.41454996205646	150	0.636014840831827	LinTIMaT
363	0.1	1	9	1	0.855555555555556	0.462403074295677	137	0.569293395645973	DCLEAR-kmer-NJ
363	0.1	1	9	1	0.866666666666667	0.432531871636405	140	0.651684890228711	Cassiopeia-greedy
363	0.1	1	9	1	0.875	0.410313238788447	140	0.658752626813814	Startle-NNI
363	0.15	1	9	1	0.772222222222222	0.548961813708693	125	0.491274816645485	LinRace-IST
363	0.15	1	9	1	0.872222222222222	0.438904836162332	142	0.649239460579911	LinTIMaT
363	0.15	1	9	1	0.861111111111111	0.452313412068633	140	0.598856801219943	DCLEAR-kmer-NJ
363	0.15	1	9	1	0.822222222222222	0.479199999599308	135	0.590015407716081	Cassiopeia-greedy
363	0.15	1	9	1	0.863888888888889	0.438233731272038	135	0.646757497780095	Startle-NNI
363	0.2	1	9	1	0.919444444444444	0.368759359325128	156	0.604819475642168	LinRace-IST
363	0.2	1	9	1	0.95	0.331922531742734	154	0.662572521807801	LinTIMaT
363	0.2	1	9	1	0.961111111111111	0.275323049667861	124	0.764469127316287	DCLEAR-kmer-NJ
363	0.2	1	9	1	0.927777777777778	0.351663885221351	154	0.685205454910806	Cassiopeia-greedy
363	0.2	1	9	1	0.952777777777778	0.312166045206596	154	0.762525810308326	Startle-NNI
363	0.25	1	9	1	0.872222222222222	0.459863335918611	134	0.52437724913807	LinRace-IST
363	0.25	1	9	1	0.933333333333333	0.383207733665368	154	0.650426751415884	LinTIMaT
363	0.25	1	9	1	0.947222222222222	0.361363422446573	140	0.652859507694563	DCLEAR-kmer-NJ
363	0.25	1	9	1	0.905555555555556	0.403219295314006	144	0.656696750653601	Cassiopeia-greedy
363	0.25	1	9	1	0.95	0.344583813879375	144	0.695401721797012	Startle-NNI
363	0.3	1	9	1	0.833333333333333	0.464342998585962	127	0.529095107338894	LinRace-IST
363	0.3	1	9	1	0.886111111111111	0.428418796728704	148	0.597097258124997	LinTIMaT
363	0.3	1	9	1	0.905555555555556	0.350442134453438	137	0.729017289751378	DCLEAR-kmer-NJ
363	0.3	1	9	1	0.869444444444444	0.430119785369169	144	0.593216176168688	Cassiopeia-greedy
363	0.3	1	9	1	0.922222222222222	0.383834108775744	144	0.634696957021288	Startle-NNI
363	0.03	1	9	2	0.836111111111111	0.445072915869742	140	0.645573563507563	LinRace-IST
363	0.03	1	9	2	0.886111111111111	0.413174762055676	146	0.633017422396298	LinTIMaT
363	0.03	1	9	2	0.85	0.40985650190489	135	0.681890112635254	DCLEAR-kmer-NJ
363	0.03	1	9	2	0.866666666666667	0.427620386858939	146	0.648514536789927	Cassiopeia-greedy
363	0.03	1	9	2	0.886111111111111	0.387000742908264	146	0.715768970461851	Startle-NNI
363	0.05	1	9	2	0.825	0.499567091765381	123	0.552926221844985	LinRace-IST
363	0.05	1	9	2	0.913888888888889	0.389650139586197	149	0.665818352604847	LinTIMaT
363	0.05	1	9	2	0.855555555555556	0.448387723630835	136	0.581901620391439	DCLEAR-kmer-NJ
363	0.05	1	9	2	0.852777777777778	0.451110182482243	137	0.656417016167085	Cassiopeia-greedy
363	0.05	1	9	2	0.913888888888889	0.387525857542441	137	0.674964295368753	Startle-NNI
363	0.1	1	9	2	0.811111111111111	0.502056766151461	127	0.560445345843576	LinRace-IST
363	0.1	1	9	2	0.875	0.429963967321437	141	0.638750903698176	LinTIMaT
363	0.1	1	9	2	0.855555555555556	0.457991814338764	136	0.600354591421084	DCLEAR-kmer-NJ
363	0.1	1	9	2	0.847222222222222	0.446157793532348	142	0.625699939012817	Cassiopeia-greedy
363	0.1	1	9	2	0.880555555555556	0.436653615402447	142	0.653469008039201	Startle-NNI
363	0.15	1	9	2	0.85	0.456451107373417	139	0.570575425726659	LinRace-IST
363	0.15	1	9	2	0.888888888888889	0.409644794765262	146	0.650045442340377	LinTIMaT
363	0.15	1	9	2	0.872222222222222	0.398493726357336	140	0.67069639081505	DCLEAR-kmer-NJ
363	0.15	1	9	2	0.902777777777778	0.379314902104917	138	0.700127398489154	Cassiopeia-greedy
363	0.15	1	9	2	0.908333333333333	0.378933231685862	138	0.677411640945766	Startle-NNI
363	0.2	1	9	2	0.872222222222222	0.452420841540601	143	0.558690600347503	LinRace-IST
363	0.2	1	9	2	0.952777777777778	0.375274359881059	155	0.665354375781111	LinTIMaT
363	0.2	1	9	2	0.944444444444444	0.353523499864631	146	0.681616700648575	DCLEAR-kmer-NJ
363	0.2	1	9	2	0.902777777777778	0.41673583396841	143	0.662505671043456	Cassiopeia-greedy
363	0.2	1	9	2	0.933333333333333	0.378757058536038	143	0.678175118041231	Startle-NNI
363	0.25	1	9	2	0.877777777777778	0.42389809305561	132	0.576710837393916	LinRace-IST
363	0.25	1	9	2	0.913888888888889	0.394659878983857	151	0.656435519979241	LinTIMaT
363	0.25	1	9	2	0.905555555555556	0.340910849587085	133	0.74370879234063	DCLEAR-kmer-NJ
363	0.25	1	9	2	0.883333333333333	0.393093184455846	146	0.698946245379307	Cassiopeia-greedy
363	0.25	1	9	2	0.927777777777778	0.344356468642614	146	0.727119924435032	Startle-NNI
363	0.3	1	9	2	0.902777777777778	0.426565791922635	140	0.55969421200329	LinRace-IST
363	0.3	1	9	2	0.936111111111111	0.387790504799389	156	0.615082082447145	LinTIMaT
363	0.3	1	9	2	0.927777777777778	0.341957631787468	129	0.68742308016042	DCLEAR-kmer-NJ
363	0.3	1	9	2	0.919444444444444	0.411307592784643	153	0.603175992428934	Cassiopeia-greedy
363	0.3	1	9	2	0.922222222222222	0.358929155571678	153	0.65224305330846	Startle-NNI
363	0.03	1	9	3	0.85	0.443686969658147	142	0.625943526309235	LinRace-IST
363	0.03	1	9	3	0.911111111111111	0.363141851337666	152	0.720538084604039	LinTIMaT
363	0.03	1	9	3	0.880555555555556	0.394710414892186	139	0.694581568520438	DCLEAR-kmer-NJ
363	0.03	1	9	3	0.880555555555556	0.397328534555081	145	0.732370413604135	Cassiopeia-greedy
363	0.03	1	9	3	0.897222222222222	0.385845901137444	145	0.714785631673774	Startle-NNI
363	0.05	1	9	3	0.777777777777778	0.529146963149488	118	0.543669005585485	LinRace-IST
363	0.05	1	9	3	0.897222222222222	0.393173439124741	150	0.693531010807454	LinTIMaT
363	0.05	1	9	3	0.786111111111111	0.515865697616803	118	0.557492431470164	DCLEAR-kmer-NJ
363	0.05	1	9	3	0.811111111111111	0.461085279822094	134	0.670630960141759	Cassiopeia-greedy
363	0.05	1	9	3	0.830555555555556	0.445201307317978	134	0.642689513590517	Startle-NNI
363	0.1	1	9	3	0.794444444444444	0.508116123424456	129	0.532727190506001	LinRace-IST
363	0.1	1	9	3	0.886111111111111	0.427214417600962	150	0.621959123605776	LinTIMaT
363	0.1	1	9	3	0.847222222222222	0.451281400086884	140	0.594372052870164	DCLEAR-kmer-NJ
363	0.1	1	9	3	0.852777777777778	0.45588022686246	141	0.575858560229061	Cassiopeia-greedy
363	0.1	1	9	3	0.880555555555556	0.447202141862104	141	0.545243430741416	Startle-NNI
363	0.15	1	9	3	0.758333333333333	0.568440550948454	115	0.510676060284882	LinRace-IST
363	0.15	1	9	3	0.819444444444444	0.490733055041913	137	0.619122083170274	LinTIMaT
363	0.15	1	9	3	0.802777777777778	0.501559247798048	129	0.58737304394298	DCLEAR-kmer-NJ
363	0.15	1	9	3	0.783333333333333	0.49253564113962	129	0.64306805220434	Cassiopeia-greedy
363	0.15	1	9	3	0.858333333333333	0.471253780419956	129	0.608512478517925	Startle-NNI
363	0.2	1	9	3	0.905555555555556	0.386405528697919	155	0.616374152165478	LinRace-IST
363	0.2	1	9	3	0.930555555555556	0.365528100008939	154	0.667694945231511	LinTIMaT
363	0.2	1	9	3	0.961111111111111	0.295435705045073	138	0.760960241757087	DCLEAR-kmer-NJ
363	0.2	1	9	3	0.925	0.356362161287874	147	0.689688247378667	Cassiopeia-greedy
363	0.2	1	9	3	0.955555555555556	0.331942962368986	147	0.69428989188379	Startle-NNI
363	0.25	1	9	3	0.944444444444444	0.340732817224896	160	0.663793745904226	LinRace-IST
363	0.25	1	9	3	0.952777777777778	0.334733816348771	163	0.677293161790762	LinTIMaT
363	0.25	1	9	3	0.980555555555556	0.233567030416235	145	0.804645633006379	DCLEAR-kmer-NJ
363	0.25	1	9	3	0.947222222222222	0.336183045913346	159	0.681608320466576	Cassiopeia-greedy
363	0.25	1	9	3	0.977777777777778	0.274579520349519	159	0.788978072075615	Startle-NNI
363	0.3	1	9	3	0.922222222222222	0.38998071184555	151	0.592556903500139	LinRace-IST
363	0.3	1	9	3	0.930555555555556	0.365538529938983	157	0.648038689536653	LinTIMaT
363	0.3	1	9	3	0.936111111111111	0.314460383174768	137	0.708675333273818	DCLEAR-kmer-NJ
363	0.3	1	9	3	0.936111111111111	0.381439379897788	149	0.628929702460412	Cassiopeia-greedy
363	0.3	1	9	3	0.930555555555556	0.358473615076515	149	0.682395436575688	Startle-NNI
363	0.03	1	9	4	0.861111111111111	0.447819070662464	145	0.593415147390179	LinRace-IST
363	0.03	1	9	4	0.883333333333333	0.409854092583914	143	0.63077035619315	LinTIMaT
363	0.03	1	9	4	0.869444444444444	0.416952411630117	139	0.618435867417281	DCLEAR-kmer-NJ
363	0.03	1	9	4	0.863888888888889	0.422270163241017	145	0.653813615081923	Cassiopeia-greedy
363	0.03	1	9	4	0.902777777777778	0.393036019782178	145	0.655530873973542	Startle-NNI
363	0.05	1	9	4	0.911111111111111	0.385990959299408	154	0.663991183395139	LinRace-IST
363	0.05	1	9	4	0.925	0.351255541829223	155	0.699176990022849	LinTIMaT
363	0.05	1	9	4	0.913888888888889	0.340015862616352	138	0.760377113328597	DCLEAR-kmer-NJ
363	0.05	1	9	4	0.919444444444444	0.347637606912358	153	0.768636776213514	Cassiopeia-greedy
363	0.05	1	9	4	0.930555555555556	0.336840874652004	153	0.761487001528204	Startle-NNI
363	0.1	1	9	4	0.730555555555556	0.579167063633621	124	0.506258995063138	LinRace-IST
363	0.1	1	9	4	0.863888888888889	0.433418328754826	139	0.661007207498862	LinTIMaT
363	0.1	1	9	4	0.752777777777778	0.556887622152488	121	0.531729555964391	DCLEAR-kmer-NJ
363	0.1	1	9	4	0.811111111111111	0.485261129431668	128	0.603736606036458	Cassiopeia-greedy
363	0.1	1	9	4	0.855555555555556	0.473526139592783	128	0.569698687737183	Startle-NNI
363	0.15	1	9	4	0.780555555555556	0.535092131237359	124	0.514655925697611	LinRace-IST
363	0.15	1	9	4	0.888888888888889	0.431035573404021	145	0.645437778732201	LinTIMaT
363	0.15	1	9	4	0.838888888888889	0.462413469792356	130	0.587482950265106	DCLEAR-kmer-NJ
363	0.15	1	9	4	0.822222222222222	0.465471972890682	136	0.636120341362605	Cassiopeia-greedy
363	0.15	1	9	4	0.897222222222222	0.390249918548717	136	0.661196439547399	Startle-NNI
363	0.2	1	9	4	0.830555555555556	0.494384059333988	132	0.526709792430311	LinRace-IST
363	0.2	1	9	4	0.888888888888889	0.416379844557799	145	0.654526696934661	LinTIMaT
363	0.2	1	9	4	0.877777777777778	0.436302772585981	137	0.594974707188376	DCLEAR-kmer-NJ
363	0.2	1	9	4	0.847222222222222	0.445338798566314	136	0.643644780933807	Cassiopeia-greedy
363	0.2	1	9	4	0.894444444444444	0.421957142287508	136	0.629606285494845	Startle-NNI
363	0.25	1	9	4	0.863888888888889	0.454332765404292	136	0.554755792958837	LinRace-IST
363	0.25	1	9	4	0.919444444444444	0.382220227255891	153	0.66945984597334	LinTIMaT
363	0.25	1	9	4	0.877777777777778	0.410502564414251	135	0.625843558394474	DCLEAR-kmer-NJ
363	0.25	1	9	4	0.866666666666667	0.41017854464172	141	0.719832552505028	Cassiopeia-greedy
363	0.25	1	9	4	0.919444444444444	0.377764279797287	141	0.667346996628197	Startle-NNI
363	0.3	1	9	4	0.894444444444444	0.416304216555544	144	0.601282322732857	LinRace-IST
363	0.3	1	9	4	0.922222222222222	0.383175774557921	150	0.642459942056832	LinTIMaT
363	0.3	1	9	4	0.955555555555556	0.306769915915416	144	0.733202738042911	DCLEAR-kmer-NJ
363	0.3	1	9	4	0.913888888888889	0.390693771121729	142	0.664705113718571	Cassiopeia-greedy
363	0.3	1	9	4	0.944444444444444	0.360654274333672	142	0.684642319613542	Startle-NNI
363	0.03	1	9	5	0.827777777777778	0.465931903117328	145	0.594304397790704	LinRace-IST
363	0.03	1	9	5	0.866666666666667	0.41953466869108	142	0.659016880313827	LinTIMaT
363	0.03	1	9	5	0.833333333333333	0.43706411636411	134	0.629583060945174	DCLEAR-kmer-NJ
363	0.03	1	9	5	0.852777777777778	0.431318992752843	143	0.626482868119161	Cassiopeia-greedy
363	0.05	1	9	5	0.783333333333333	0.51835130564667	132	0.556093137221012	LinRace-IST
363	0.05	1	9	5	0.911111111111111	0.400650986358813	150	0.665756886522434	LinTIMaT
363	0.05	1	9	5	0.794444444444444	0.49647830078786	133	0.594358440688323	DCLEAR-kmer-NJ
363	0.05	1	9	5	0.852777777777778	0.450083005878422	143	0.63661538276344	Cassiopeia-greedy
363	0.05	1	9	5	0.847222222222222	0.433130937434877	143	0.675289259687568	Startle-NNI
363	0.1	1	9	5	0.741666666666667	0.563198988380109	119	0.526423242588663	LinRace-IST
363	0.1	1	9	5	0.875	0.435623342770663	139	0.647237429332702	LinTIMaT
363	0.1	1	9	5	0.775	0.533037155904986	121	0.561013794396578	DCLEAR-kmer-NJ
363	0.1	1	9	5	0.836111111111111	0.460335010905405	136	0.636725123646004	Cassiopeia-greedy
363	0.1	1	9	5	0.822222222222222	0.460550012173332	136	0.668077317402241	Startle-NNI
363	0.15	1	9	5	0.941666666666667	0.327252310984177	158	0.72444768733583	LinRace-IST
363	0.15	1	9	5	0.930555555555556	0.334525087918512	155	0.725213036597473	LinTIMaT
363	0.15	1	9	5	0.958333333333333	0.24994642995415	157	0.84440768980073	DCLEAR-kmer-NJ
363	0.15	1	9	5	0.95	0.30145686672196	160	0.771262136069888	Cassiopeia-greedy
363	0.15	1	9	5	0.938888888888889	0.267628289259871	160	0.84074909026791	Startle-NNI
363	0.2	1	9	5	0.833333333333333	0.444188581444784	139	0.580321852055475	LinRace-IST
363	0.2	1	9	5	0.925	0.359619778716647	149	0.663482255297379	LinTIMaT
363	0.2	1	9	5	0.905555555555556	0.367825233148125	149	0.664279415057229	DCLEAR-kmer-NJ
363	0.2	1	9	5	0.888888888888889	0.386195143964112	146	0.714188938382679	Cassiopeia-greedy
363	0.2	1	9	5	0.922222222222222	0.363356056478014	146	0.703056806972043	Startle-NNI
363	0.25	1	9	5	0.888888888888889	0.401861309615049	147	0.659700660116158	LinRace-IST
363	0.25	1	9	5	0.916666666666667	0.374983805971791	156	0.686784663511605	LinTIMaT
363	0.25	1	9	5	0.925	0.30709929341783	144	0.816630368099476	DCLEAR-kmer-NJ
363	0.25	1	9	5	0.888888888888889	0.381590985204518	150	0.733502987673049	Cassiopeia-greedy
363	0.25	1	9	5	0.947222222222222	0.31508592768174	150	0.780750233391438	Startle-NNI
363	0.3	1	9	5	0.911111111111111	0.378154037851919	153	0.59250807519792	LinRace-IST
363	0.3	1	9	5	0.958333333333333	0.325625919340429	161	0.71170223840482	LinTIMaT
363	0.3	1	9	5	0.969444444444444	0.255751955271668	138	0.784111140476556	DCLEAR-kmer-NJ
363	0.3	1	9	5	0.919444444444444	0.355536263115992	149	0.689047786574262	Cassiopeia-greedy
363	0.3	1	9	5	0.961111111111111	0.314054730682151	149	0.712303588028941	Startle-NNI
363	0.03	1	9	6	0.838888888888889	0.446095993253826	139	0.591934732134371	LinRace-IST
363	0.03	1	9	6	0.891666666666667	0.394805457535145	147	0.662743021154758	LinTIMaT
363	0.03	1	9	6	0.847222222222222	0.419599077646232	136	0.649763243658462	DCLEAR-kmer-NJ
363	0.03	1	9	6	0.861111111111111	0.428881050350643	141	0.600949663429813	Cassiopeia-greedy
363	0.03	1	9	6	0.886111111111111	0.400226544269439	141	0.673406385080491	Startle-NNI
363	0.05	1	9	6	0.780555555555556	0.527523805317525	128	0.529193897814574	LinRace-IST
363	0.05	1	9	6	0.863888888888889	0.432116452049306	140	0.64695553892413	LinTIMaT
363	0.05	1	9	6	0.797222222222222	0.506399075009851	124	0.538108319528217	DCLEAR-kmer-NJ
363	0.05	1	9	6	0.819444444444444	0.469834486265598	137	0.606811188906733	Cassiopeia-greedy
363	0.05	1	9	6	0.852777777777778	0.434225425167131	137	0.650617232820924	Startle-NNI
363	0.1	1	9	6	0.761111111111111	0.539888109129458	127	0.545558682528461	LinRace-IST
363	0.1	1	9	6	0.872222222222222	0.410097306340596	142	0.692644244239175	LinTIMaT
363	0.1	1	9	6	0.811111111111111	0.486623122544556	130	0.624865969534675	DCLEAR-kmer-NJ
363	0.1	1	9	6	0.85	0.429438512342053	137	0.739361942131489	Cassiopeia-greedy
363	0.1	1	9	6	0.836111111111111	0.437596639142232	137	0.69651962403943	Startle-NNI
363	0.15	1	9	6	0.794444444444444	0.52408732822757	136	0.516148988314679	LinRace-IST
363	0.15	1	9	6	0.855555555555556	0.440323973286162	141	0.645322716246117	LinTIMaT
363	0.15	1	9	6	0.822222222222222	0.495678659227322	132	0.552622077315883	DCLEAR-kmer-NJ
363	0.15	1	9	6	0.833333333333333	0.440093935910838	132	0.669573463879297	Cassiopeia-greedy
363	0.15	1	9	6	0.852777777777778	0.448625077903059	132	0.59849643622922	Startle-NNI
363	0.2	1	9	6	0.863888888888889	0.443722891970152	136	0.584103944213324	LinRace-IST
363	0.2	1	9	6	0.886111111111111	0.398323471712853	145	0.684541448163891	LinTIMaT
363	0.2	1	9	6	0.919444444444444	0.361718469185813	134	0.700420550714351	DCLEAR-kmer-NJ
363	0.2	1	9	6	0.894444444444444	0.404717783403522	151	0.698462063870522	Cassiopeia-greedy
363	0.2	1	9	6	0.913888888888889	0.374306244731549	151	0.721086967893658	Startle-NNI
363	0.25	1	9	6	0.875	0.442782191962473	143	0.569058211750825	LinRace-IST
363	0.25	1	9	6	0.938888888888889	0.367013227811044	150	0.696468050641074	LinTIMaT
363	0.25	1	9	6	0.922222222222222	0.348274986150572	140	0.72927336004183	DCLEAR-kmer-NJ
363	0.25	1	9	6	0.888888888888889	0.414215892705817	146	0.696506074399586	Cassiopeia-greedy
363	0.25	1	9	6	0.930555555555556	0.374219588979274	146	0.67825491909648	Startle-NNI
363	0.3	1	9	6	0.880555555555556	0.452497254655159	127	0.52022936434407	LinRace-IST
363	0.3	1	9	6	0.922222222222222	0.395537318807989	145	0.644864702940766	LinTIMaT
363	0.3	1	9	6	0.925	0.362183040633446	124	0.705562229432261	DCLEAR-kmer-NJ
363	0.3	1	9	6	0.886111111111111	0.414758617825857	145	0.633077196330932	Cassiopeia-greedy
363	0.3	1	9	6	0.933333333333333	0.349283296210249	145	0.735225717347854	Startle-NNI
363	0.03	1	9	7	0.855555555555556	0.445478220638561	145	0.629694027933233	LinRace-IST
363	0.03	1	9	7	0.894444444444444	0.400662453764921	150	0.666482695902519	LinTIMaT
363	0.03	1	9	7	0.866666666666667	0.400035524747214	141	0.680852772966937	DCLEAR-kmer-NJ
363	0.03	1	9	7	0.886111111111111	0.400399713908171	147	0.662334458925407	Cassiopeia-greedy
363	0.03	1	9	7	0.908333333333333	0.382393792977403	147	0.708698497212121	Startle-NNI
363	0.05	1	9	7	0.763888888888889	0.54106391627758	131	0.525554797709687	LinRace-IST
363	0.05	1	9	7	0.855555555555556	0.428973601643304	143	0.64773367057658	LinTIMaT
363	0.05	1	9	7	0.8	0.497910333952304	130	0.591014365699981	DCLEAR-kmer-NJ
363	0.05	1	9	7	0.825	0.479651734410677	137	0.583331960124685	Cassiopeia-greedy
363	0.05	1	9	7	0.819444444444444	0.464565775430868	137	0.611547165510738	Startle-NNI
363	0.1	1	9	7	0.811111111111111	0.503869090338998	132	0.53954702418371	LinRace-IST
363	0.1	1	9	7	0.858333333333333	0.440347271649982	141	0.621185403411713	LinTIMaT
363	0.1	1	9	7	0.863888888888889	0.44495206408573	133	0.598188604951967	DCLEAR-kmer-NJ
363	0.1	1	9	7	0.858333333333333	0.445688010037215	143	0.614396922590706	Cassiopeia-greedy
363	0.1	1	9	7	0.872222222222222	0.425011048821408	143	0.645837319231761	Startle-NNI
363	0.15	1	9	7	0.838888888888889	0.492080245645773	136	0.543640934122811	LinRace-IST
363	0.15	1	9	7	0.875	0.417497679417322	141	0.645676527745049	LinTIMaT
363	0.15	1	9	7	0.9	0.41735109658673	143	0.646313237833062	DCLEAR-kmer-NJ
363	0.15	1	9	7	0.869444444444444	0.429375114578972	144	0.686503448068346	Cassiopeia-greedy
363	0.15	1	9	7	0.891666666666667	0.418860554931929	144	0.639365519037054	Startle-NNI
363	0.2	1	9	7	0.794444444444444	0.527791741895514	128	0.538721702092226	LinRace-IST
363	0.2	1	9	7	0.913888888888889	0.382570761448322	151	0.709108229204574	LinTIMaT
363	0.2	1	9	7	0.861111111111111	0.45626752686197	141	0.612949995098292	DCLEAR-kmer-NJ
363	0.2	1	9	7	0.841666666666667	0.451329076553872	138	0.682080449334177	Cassiopeia-greedy
363	0.2	1	9	7	0.85	0.450024554169831	138	0.624406345541406	Startle-NNI
363	0.25	1	9	7	0.888888888888889	0.421532191396776	148	0.52611147482565	LinRace-IST
363	0.25	1	9	7	0.925	0.373443816133124	149	0.668744969083638	LinTIMaT
363	0.25	1	9	7	0.922222222222222	0.349214039097588	133	0.667955298829132	DCLEAR-kmer-NJ
363	0.25	1	9	7	0.9	0.393775611810612	146	0.64125621855696	Cassiopeia-greedy
363	0.25	1	9	7	0.933333333333333	0.358263810272544	146	0.672603740727941	Startle-NNI
363	0.3	1	9	7	0.95	0.333532078743868	164	0.647156532735246	LinRace-IST
363	0.3	1	9	7	0.961111111111111	0.328424638152483	159	0.693134577587297	LinTIMaT
363	0.3	1	9	7	0.966666666666667	0.231162009813461	125	0.790685622901197	DCLEAR-kmer-NJ
363	0.3	1	9	7	0.947222222222222	0.328436934960738	158	0.699448305410909	Cassiopeia-greedy
363	0.3	1	9	7	0.963888888888889	0.286544329926249	158	0.735477564147282	Startle-NNI
363	0.03	1	9	8	0.875	0.43446747290154	149	0.616267984679208	LinRace-IST
363	0.03	1	9	8	0.927777777777778	0.359411991925163	160	0.692062148096894	LinTIMaT
363	0.03	1	9	8	0.888888888888889	0.387761089304032	139	0.677475799173031	DCLEAR-kmer-NJ
363	0.03	1	9	8	0.902777777777778	0.391692839041567	151	0.664278419848542	Cassiopeia-greedy
363	0.03	1	9	8	0.925	0.354141108330621	151	0.718824838041541	Startle-NNI
363	0.05	1	9	8	0.794444444444444	0.527988165671357	123	0.548598543712133	LinRace-IST
363	0.05	1	9	8	0.883333333333333	0.419231128545367	138	0.630917762600506	LinTIMaT
363	0.05	1	9	8	0.819444444444444	0.509393379047654	131	0.548857270327334	DCLEAR-kmer-NJ
363	0.05	1	9	8	0.811111111111111	0.470322957998956	129	0.657889812962276	Cassiopeia-greedy
363	0.05	1	9	8	0.863888888888889	0.437498626554736	129	0.63984027459305	Startle-NNI
363	0.1	1	9	8	0.75	0.539950621787197	124	0.553914867786791	LinRace-IST
363	0.1	1	9	8	0.872222222222222	0.422796634545633	143	0.651478771959874	LinTIMaT
363	0.1	1	9	8	0.816666666666667	0.486433163289184	130	0.575813573096781	DCLEAR-kmer-NJ
363	0.1	1	9	8	0.858333333333333	0.440551100928064	142	0.671032590607428	Cassiopeia-greedy
363	0.1	1	9	8	0.802777777777778	0.460589405667347	142	0.665462675681778	Startle-NNI
363	0.15	1	9	8	0.838888888888889	0.483254621357939	132	0.595446204177596	LinRace-IST
363	0.15	1	9	8	0.9	0.400173108141292	149	0.686786256413996	LinTIMaT
363	0.15	1	9	8	0.894444444444444	0.420008065460258	142	0.671537184118965	DCLEAR-kmer-NJ
363	0.15	1	9	8	0.841666666666667	0.435384716141401	138	0.696595439039941	Cassiopeia-greedy
363	0.15	1	9	8	0.891666666666667	0.386665166009566	138	0.708385599034846	Startle-NNI
363	0.2	1	9	8	0.830555555555556	0.501910535563496	136	0.548433726517709	LinRace-IST
363	0.2	1	9	8	0.866666666666667	0.448353439375256	141	0.64306347219538	LinTIMaT
363	0.2	1	9	8	0.9	0.429949630931554	141	0.603405395699255	DCLEAR-kmer-NJ
363	0.2	1	9	8	0.844444444444444	0.469564199748969	138	0.609048092890472	Cassiopeia-greedy
363	0.2	1	9	8	0.922222222222222	0.406385131153556	138	0.651972113695504	Startle-NNI
363	0.25	1	9	8	0.816666666666667	0.496639701638155	123	0.506933741688038	LinRace-IST
363	0.25	1	9	8	0.883333333333333	0.42497311019073	148	0.624996498164269	LinTIMaT
363	0.25	1	9	8	0.916666666666667	0.390312114893645	142	0.638709346258323	DCLEAR-kmer-NJ
363	0.25	1	9	8	0.858333333333333	0.438113185547566	135	0.639998823760308	Cassiopeia-greedy
363	0.25	1	9	8	0.905555555555556	0.368061056342809	135	0.672596625074907	Startle-NNI
363	0.3	1	9	8	0.897222222222222	0.44812400366118	142	0.505587204138764	LinRace-IST
363	0.3	1	9	8	0.883333333333333	0.440281792563241	134	0.56104223929292	LinTIMaT
363	0.3	1	9	8	0.930555555555556	0.372672729419971	138	0.625203504403751	DCLEAR-kmer-NJ
363	0.3	1	9	8	0.877777777777778	0.454783414994311	135	0.503207291029979	Cassiopeia-greedy
363	0.3	1	9	8	0.925	0.415384497041399	135	0.561801642309433	Startle-NNI
363	0.03	1	9	9	0.830555555555556	0.458505059297439	139	0.610276190410225	LinRace-IST
363	0.03	1	9	9	0.883333333333333	0.420562816546783	145	0.645249879012488	LinTIMaT
363	0.03	1	9	9	0.852777777777778	0.436702113150047	130	0.604753375895026	DCLEAR-kmer-NJ
363	0.03	1	9	9	0.886111111111111	0.427217053768354	144	0.662633225575427	Cassiopeia-greedy
363	0.03	1	9	9	0.905555555555556	0.388381204387393	144	0.683175993970212	Startle-NNI
363	0.05	1	9	9	0.791666666666667	0.507965201586127	133	0.540203031330672	LinRace-IST
363	0.05	1	9	9	0.811111111111111	0.473693634915573	130	0.565557553468472	LinTIMaT
363	0.05	1	9	9	0.813888888888889	0.473724493213055	130	0.559521028977335	DCLEAR-kmer-NJ
363	0.05	1	9	9	0.816666666666667	0.460198134690105	135	0.610828749219376	Cassiopeia-greedy
363	0.05	1	9	9	0.827777777777778	0.458101895255913	135	0.604381647718718	Startle-NNI
363	0.1	1	9	9	0.727777777777778	0.569857869579648	119	0.515038428126547	LinRace-IST
363	0.1	1	9	9	0.844444444444444	0.463263940697326	134	0.601151226272224	LinTIMaT
363	0.1	1	9	9	0.763888888888889	0.527943075116573	123	0.544224312644718	DCLEAR-kmer-NJ
363	0.1	1	9	9	0.8	0.487801712713064	127	0.617283286441759	Cassiopeia-greedy
363	0.1	1	9	9	0.847222222222222	0.459332208929059	127	0.616532871678662	Startle-NNI
363	0.15	1	9	9	0.825	0.480447472676817	129	0.577483178179093	LinRace-IST
363	0.15	1	9	9	0.863888888888889	0.437452419633391	141	0.616043110223157	LinTIMaT
363	0.15	1	9	9	0.869444444444444	0.426626485202412	134	0.638928311184152	DCLEAR-kmer-NJ
363	0.15	1	9	9	0.844444444444444	0.457145643525494	140	0.620474379514723	Cassiopeia-greedy
363	0.15	1	9	9	0.897222222222222	0.413427684979891	140	0.648538365098546	Startle-NNI
363	0.2	1	9	9	0.877777777777778	0.437758436173827	133	0.599652493011359	LinRace-IST
363	0.2	1	9	9	0.941666666666667	0.345508894077499	159	0.725162964385576	LinTIMaT
363	0.2	1	9	9	0.933333333333333	0.374085791683559	155	0.657250027152299	DCLEAR-kmer-NJ
363	0.2	1	9	9	0.908333333333333	0.384177516313067	148	0.712045272594316	Cassiopeia-greedy
363	0.2	1	9	9	0.919444444444444	0.372235127189585	148	0.689229586965802	Startle-NNI
363	0.25	1	9	9	0.85	0.475856995030036	140	0.51225294346043	LinRace-IST
363	0.25	1	9	9	0.875	0.451624653514203	148	0.556965094096817	LinTIMaT
363	0.25	1	9	9	0.927777777777778	0.371527151169303	146	0.632617691610067	DCLEAR-kmer-NJ
363	0.25	1	9	9	0.855555555555556	0.46551924027553	143	0.497868640088769	Cassiopeia-greedy
363	0.25	1	9	9	0.9	0.418814787938558	143	0.589106549651903	Startle-NNI
363	0.3	1	9	9	0.908333333333333	0.423594340225319	148	0.551015147757876	LinRace-IST
363	0.3	1	9	9	0.905555555555556	0.406851171889789	152	0.63360981805257	LinTIMaT
363	0.3	1	9	9	0.961111111111111	0.277141055862221	136	0.78938500050526	DCLEAR-kmer-NJ
363	0.3	1	9	9	0.911111111111111	0.410369463192824	136	0.586405521299311	Cassiopeia-greedy
363	0.3	1	9	9	0.925	0.379880746629864	136	0.6388179097371	Startle-NNI
363	0.03	1	9	10	0.858333333333333	0.427445395524834	124	0.632402023856792	LinRace-IST
363	0.03	1	9	10	0.9	0.388810138688266	150	0.667675712025297	LinTIMaT
363	0.03	1	9	10	0.872222222222222	0.374888628565443	127	0.693574593754364	DCLEAR-kmer-NJ
363	0.03	1	9	10	0.891666666666667	0.398232461473625	139	0.690216313827373	Cassiopeia-greedy
363	0.03	1	9	10	0.919444444444444	0.343169939140946	139	0.764423837164871	Startle-NNI
363	0.05	1	9	10	0.872222222222222	0.432608172221027	145	0.620540658536763	LinRace-IST
363	0.05	1	9	10	0.919444444444444	0.376691252847359	150	0.692311226453336	LinTIMaT
363	0.05	1	9	10	0.9	0.386695766263212	148	0.680458547287824	DCLEAR-kmer-NJ
363	0.05	1	9	10	0.888888888888889	0.383073689716163	146	0.738325097377945	Cassiopeia-greedy
363	0.05	1	9	10	0.936111111111111	0.339322610588516	146	0.737110879532329	Startle-NNI
363	0.1	1	9	10	0.847222222222222	0.464550078872864	136	0.554406443514966	LinRace-IST
363	0.1	1	9	10	0.922222222222222	0.387313043919044	152	0.65770998305801	LinTIMaT
363	0.1	1	9	10	0.894444444444444	0.401710489676485	147	0.624947960342683	DCLEAR-kmer-NJ
363	0.1	1	9	10	0.891666666666667	0.387327720045909	147	0.705920238205035	Cassiopeia-greedy
363	0.1	1	9	10	0.908333333333333	0.377161470158774	147	0.696452121184395	Startle-NNI
363	0.15	1	9	10	0.786111111111111	0.519551065012467	126	0.562181750676253	LinRace-IST
363	0.15	1	9	10	0.894444444444444	0.398076417665998	148	0.682308602663199	LinTIMaT
363	0.15	1	9	10	0.877777777777778	0.42098965109385	142	0.660745733774242	DCLEAR-kmer-NJ
363	0.15	1	9	10	0.858333333333333	0.437330045970544	135	0.66361548994442	Cassiopeia-greedy
363	0.15	1	9	10	0.908333333333333	0.378989227201478	135	0.720319368764213	Startle-NNI
363	0.2	1	9	10	0.855555555555556	0.473670374029	145	0.545407462590567	LinRace-IST
363	0.2	1	9	10	0.919444444444444	0.389157731107415	149	0.674065769130413	LinTIMaT
363	0.2	1	9	10	0.9	0.408842871793216	122	0.61798678351656	DCLEAR-kmer-NJ
363	0.2	1	9	10	0.877777777777778	0.422277614673385	140	0.665440282600052	Cassiopeia-greedy
363	0.2	1	9	10	0.894444444444444	0.39394069992326	140	0.688753601369649	Startle-NNI
363	0.25	1	9	10	0.872222222222222	0.437614293582855	138	0.584527398986386	LinRace-IST
363	0.25	1	9	10	0.888888888888889	0.414161060808119	144	0.632852048013852	LinTIMaT
363	0.25	1	9	10	0.913888888888889	0.360747371753789	133	0.717570098702322	DCLEAR-kmer-NJ
363	0.25	1	9	10	0.880555555555556	0.402479903653183	145	0.690176298943007	Cassiopeia-greedy
363	0.25	1	9	10	0.916666666666667	0.351053446699482	145	0.739872651553641	Startle-NNI
363	0.3	1	9	10	0.877777777777778	0.42361215354696	143	0.594337556907593	LinRace-IST
363	0.3	1	9	10	0.913888888888889	0.393368448108414	141	0.615593683946668	LinTIMaT
363	0.3	1	9	10	0.9	0.338360444926538	123	0.709114820019433	DCLEAR-kmer-NJ
363	0.3	1	9	10	0.908333333333333	0.394537853457524	147	0.639590416962974	Cassiopeia-greedy
363	0.3	1	9	10	0.911111111111111	0.370217019183158	147	0.658052411350145	Startle-NNI
