# Supplementary material for: LinRace: cell division history reconstruction of single cells using paired lineage barcode and gene expression data
Source: Nat Commun. 2023 Dec 16;14:8388. doi: 10.1038/s41467-023-44173-3 (PMC10725445; doi:10.1038/s41467-023-44173-3)
Supplement: Supplementary file 4 — Source Data [file 41467_2023_44173_MOESM4_ESM.zip › Source Data/Data_box_mouse_pd_5e.csv]

	ind	dist	cluster
1	inter-clone	10.747679707129	10_12
2	intra-clone	13.0891378289152	10_10
3	intra-clone	7.12779579291441	10_10
4	intra-clone	10.2007381164938	10_10
5	intra-clone	9.19827348293959	10_10
6	intra-clone	10.1599882523356	10_10
7	intra-clone	7.35716229325198	10_10
8	intra-clone	11.4048802952692	10_10
9	intra-clone	7.39411685390686	10_10
10	inter-clone	9.30809809916062	9_10
11	intra-clone	9.31729248066914	10_10
12	inter-clone	9.89536934566601	10_12
13	intra-clone	10.869625346468	10_10
14	intra-clone	8.13557739888207	10_10
15	intra-clone	10.42211932866	10_10
16	intra-clone	9.2222639517969	10_10
17	intra-clone	11.1412026701816	10_10
18	intra-clone	9.48541246720647	10_10
19	inter-clone	7.16669434047131	9_10
20	intra-clone	11.9219405555482	10_10
21	intra-clone	9.41688211753752	10_10
22	intra-clone	7.92074914301648	10_10
23	intra-clone	10.0657359482035	10_10
24	intra-clone	9.42555992755466	10_10
25	intra-clone	7.3242402477825	10_10
26	intra-clone	9.20659968966768	10_10
27	inter-clone	10.0880322306036	10_12
28	inter-clone	9.11759553626065	9_10
29	intra-clone	10.4750059575459	10_10
30	intra-clone	10.5713372774826	10_10
31	intra-clone	12.8229590849925	10_10
32	inter-clone	9.90715435669795	10_12
33	intra-clone	10.7041714286719	10_10
34	inter-clone	10.19155664595	10_12
35	intra-clone	8.10274476443408	10_10
36	intra-clone	10.468844222398	10_10
37	intra-clone	10.1573984965531	10_10
38	intra-clone	11.7709450893312	10_10
39	intra-clone	9.18337614909565	10_10
40	intra-clone	9.50712980804743	10_10
41	intra-clone	12.258156744133	10_10
42	intra-clone	8.73221876868787	10_10
43	intra-clone	9.4171536512767	10_10
44	intra-clone	10.2586169248896	10_10
45	intra-clone	10.4705981528363	10_10
46	intra-clone	9.47479005883893	10_10
47	intra-clone	8.87826517970049	10_10
48	inter-clone	13.0748304494604	10_12
49	intra-clone	8.3774122020915	10_10
50	intra-clone	10.6631204665224	10_10
51	intra-clone	10.2056631648564	10_10
52	intra-clone	11.1186351701985	10_10
53	intra-clone	8.7954741880792	10_10
54	inter-clone	8.00852091989021	10_12
55	intra-clone	10.7756966296485	10_10
56	intra-clone	9.25178850683394	10_10
57	intra-clone	9.83044336163486	10_10
58	intra-clone	10.2620593279985	10_10
59	intra-clone	9.79121594327166	10_10
60	intra-clone	12.0529530474831	10_10
61	inter-clone	9.13745318241418	9_10
62	intra-clone	8.23048607196771	10_10
63	intra-clone	10.8161700465589	10_10
64	intra-clone	8.68834425278573	10_10
65	intra-clone	9.50703196487707	10_10
66	intra-clone	9.17406716990381	10_10
67	inter-clone	12.993602314105	10_12
68	intra-clone	8.38527284844804	10_10
69	intra-clone	10.6667410050594	10_10
70	inter-clone	14.9335880270506	10_12
71	intra-clone	11.8304316821897	10_10
72	intra-clone	11.0830653773714	10_10
73	intra-clone	8.39241546968822	10_10
74	inter-clone	10.3554223651439	10_12
75	intra-clone	8.3120619376072	10_10
76	intra-clone	9.48824922922991	10_10
77	inter-clone	8.50358161805804	10_12
78	intra-clone	9.35493132327163	10_10
79	intra-clone	8.02012504986418	10_10
80	inter-clone	8.15303194894959	10_12
81	intra-clone	10.6082768656636	10_10
82	intra-clone	8.76580768698147	10_10
83	inter-clone	12.1308523824856	9_10
84	intra-clone	7.65971348564968	10_10
85	intra-clone	11.5175066786269	10_10
86	intra-clone	10.2617374262486	10_10
87	intra-clone	7.74097359988014	10_10
88	intra-clone	12.9527548363817	10_10
89	intra-clone	10.7450098017766	10_10
90	inter-clone	12.599940116645	10_12
91	intra-clone	8.35493450827252	10_10
92	intra-clone	10.9793316602626	10_10
93	intra-clone	11.2093263282903	10_10
94	intra-clone	11.0826692976112	10_10
95	intra-clone	10.2901617099425	10_10
96	intra-clone	8.19906369670864	10_10
97	intra-clone	8.01322919986697	10_10
98	intra-clone	12.8113010213484	10_10
99	inter-clone	14.9166500506027	10_12
100	intra-clone	8.76683155358629	10_10
101	intra-clone	10.5163432453929	10_10
102	intra-clone	7.21113392039318	10_10
103	intra-clone	10.3098449166588	10_10
104	inter-clone	11.1197115860486	10_12
105	intra-clone	10.018057232921	10_10
106	intra-clone	9.38001035086534	10_10
107	inter-clone	9.77510866324048	10_12
108	intra-clone	9.36583948004714	10_10
109	intra-clone	8.52051203781199	10_10
110	intra-clone	10.802809751932	10_10
111	intra-clone	11.9684793552529	10_10
112	intra-clone	8.57638803731079	10_10
113	inter-clone	10.7967756498138	9_10
114	intra-clone	7.86811622207705	10_10
115	inter-clone	10.6093300777676	9_10
116	intra-clone	10.8336387723073	10_10
117	intra-clone	10.3885880722314	10_10
118	intra-clone	9.42116487279418	10_10
119	intra-clone	9.49830150011634	10_10
120	intra-clone	9.23014629445256	10_10
121	intra-clone	9.51635890302513	10_10
122	inter-clone	9.44874430263609	10_12
123	inter-clone	11.7544637683389	10_12
124	intra-clone	9.19812346863697	10_10
125	intra-clone	9.72305591352261	10_10
126	intra-clone	9.72799831773085	10_10
127	inter-clone	13.0073977696542	10_12
128	intra-clone	10.4189621849481	10_10
129	intra-clone	12.0324987883358	10_10
130	intra-clone	8.37045727942358	10_10
131	intra-clone	9.41066837474432	10_10
132	intra-clone	9.50820558464391	10_10
133	intra-clone	10.5713326854637	10_10
134	intra-clone	6.89724859224877	10_10
135	intra-clone	10.3018712188866	10_10
136	intra-clone	9.80012109189402	10_10
137	intra-clone	11.2475368445577	10_10
138	intra-clone	10.9545477372724	10_10
139	intra-clone	13.1616595538558	10_10
140	intra-clone	9.07232238002853	10_10
141	intra-clone	12.5450470168745	10_10
142	inter-clone	8.79052358526727	10_12
143	intra-clone	8.3841780793762	10_10
144	inter-clone	13.4529717172081	10_12
145	inter-clone	9.48793560698153	10_12
146	intra-clone	10.0899983207062	10_10
147	inter-clone	9.33441338741405	9_10
148	intra-clone	9.31513466629353	10_10
149	inter-clone	9.9173366122631	9_10
150	intra-clone	8.30088996392863	10_10
151	intra-clone	12.8600290042393	10_10
152	inter-clone	12.5982253672911	9_10
153	intra-clone	9.24532798488931	10_10
154	intra-clone	10.0441233331156	10_10
155	inter-clone	8.56999351624839	10_12
156	intra-clone	9.50826993756822	10_10
157	intra-clone	11.1998603911158	10_10
158	intra-clone	10.4255615505871	10_10
159	intra-clone	9.05377584608936	10_10
160	intra-clone	10.0555850810818	10_10
161	inter-clone	11.2131844796249	9_10
162	intra-clone	7.7507645565415	10_10
163	inter-clone	8.18555130693707	10_12
164	inter-clone	10.554955380082	10_12
165	intra-clone	13.0074747081508	10_10
166	intra-clone	12.0865021447024	10_10
167	intra-clone	9.88192491585379	10_10
168	intra-clone	8.83287120451577	10_10
169	intra-clone	9.15063576574996	10_10
170	intra-clone	10.4899211910564	10_10
171	intra-clone	9.53971963202539	10_10
172	intra-clone	7.9019848262008	10_10
173	intra-clone	7.12991603691075	10_10
174	intra-clone	8.03399340697402	10_10
175	intra-clone	7.48465569667196	10_10
176	intra-clone	8.95945948446168	10_10
177	inter-clone	8.58513163210938	10_12
178	intra-clone	11.1267169798037	10_10
179	intra-clone	12.6310102142866	10_10
180	intra-clone	8.48461243505429	10_10
181	inter-clone	8.56281494449029	10_12
182	intra-clone	10.8964359725331	10_10
183	inter-clone	10.9446196189623	10_12
184	intra-clone	8.6759059752281	10_10
185	intra-clone	12.1730314218531	10_10
186	intra-clone	9.79897798874396	10_10
187	intra-clone	12.2729032140785	10_10
188	intra-clone	7.27999674532021	10_10
189	inter-clone	9.08024636418201	10_12
190	inter-clone	8.34653646980544	10_12
191	intra-clone	13.8374742744248	10_10
192	intra-clone	12.2602601888945	10_10
193	inter-clone	9.19259942286872	10_12
194	intra-clone	10.7313533220077	10_10
195	inter-clone	10.6361505296761	10_12
196	intra-clone	9.88000878338021	10_10
197	intra-clone	11.9627744070872	10_10
198	intra-clone	8.29821155373974	10_10
199	intra-clone	7.54662959078519	10_10
200	inter-clone	11.07563028327	9_10
201	intra-clone	10.7631312223268	10_10
202	intra-clone	11.2962001025514	10_10
203	intra-clone	13.5174128534044	10_10
204	intra-clone	9.04554272057287	10_10
205	intra-clone	10.7143838100268	10_10
206	intra-clone	9.15066337620083	10_10
207	intra-clone	11.5836229567227	10_10
208	inter-clone	8.69596686532468	10_12
209	intra-clone	10.497533808454	10_10
210	inter-clone	8.24075137761568	9_10
211	intra-clone	10.6461645912856	10_10
212	inter-clone	9.24343564220327	10_12
213	intra-clone	10.6371419957979	10_10
214	intra-clone	9.17958243406183	10_10
215	inter-clone	14.0506380740471	10_12
216	inter-clone	7.86987186688523	10_12
217	intra-clone	11.0088679366267	10_10
218	intra-clone	9.56560118209212	10_10
219	intra-clone	8.90645213282068	10_10
220	inter-clone	9.19158895683236	9_10
221	intra-clone	8.59269306054999	10_10
222	inter-clone	7.32409789335899	9_10
223	inter-clone	10.7883351084103	9_10
224	intra-clone	8.35497805910216	10_10
225	intra-clone	10.9710257144849	10_10
226	intra-clone	12.4466726846072	10_10
227	inter-clone	10.6080029885993	10_12
228	inter-clone	7.41422435771426	10_12
229	intra-clone	11.439219109643	10_10
230	intra-clone	10.2604859339146	10_10
231	intra-clone	17.0041560365389	10_10
232	intra-clone	10.0951578767769	10_10
233	intra-clone	7.98492459271396	10_10
234	inter-clone	9.06837244415506	10_12
235	intra-clone	11.4964199984812	10_10
236	inter-clone	9.66037989654772	10_12
237	intra-clone	8.40555409543171	10_10
238	intra-clone	9.92328698216139	10_10
239	intra-clone	10.2093743265497	10_10
240	intra-clone	10.002625546647	10_10
241	intra-clone	10.1790785645881	10_10
242	intra-clone	11.0407313516807	10_10
243	inter-clone	11.4734006636172	10_12
244	intra-clone	8.42382463548382	10_10
245	intra-clone	8.88780522905263	10_10
246	intra-clone	11.3523691233976	10_10
247	intra-clone	10.0419182002433	10_10
248	intra-clone	15.0297971841627	10_10
249	inter-clone	9.28889688722942	9_10
250	intra-clone	11.793134496622	10_10
251	inter-clone	7.80713940188598	9_10
252	intra-clone	10.7264205550715	10_10
253	inter-clone	11.1075081109346	10_12
254	intra-clone	11.49029498016	10_10
255	inter-clone	7.98337365219257	9_10
256	intra-clone	9.98487487578068	10_10
257	intra-clone	8.30211405480856	10_10
258	intra-clone	12.6185838951695	10_10
259	intra-clone	9.45061989567358	10_10
260	intra-clone	11.0658911835991	10_10
261	intra-clone	8.11670714327434	10_10
262	intra-clone	8.0796580024405	10_10
263	intra-clone	8.88602260151345	10_10
264	intra-clone	10.5956178124134	10_10
265	inter-clone	11.162895268903	9_10
266	intra-clone	12.505016789506	10_10
267	intra-clone	12.349990129404	10_10
268	intra-clone	12.8956303205436	10_10
269	inter-clone	8.78934533646794	9_10
270	inter-clone	8.63349882135812	10_12
271	intra-clone	9.52802226189199	10_10
272	inter-clone	10.5493926713265	10_12
273	intra-clone	9.30732447737125	10_10
274	intra-clone	12.7103601432821	10_10
275	intra-clone	8.83565021551201	10_10
276	intra-clone	11.4728872766949	10_10
277	intra-clone	10.516749288394	10_10
278	intra-clone	10.0104850916298	10_10
279	intra-clone	11.2582975940292	10_10
280	inter-clone	10.1349808990685	9_10
281	intra-clone	17.4631229201685	10_10
282	inter-clone	13.4110152616888	10_12
283	intra-clone	7.10511857484485	10_10
284	inter-clone	14.7475619134344	9_10
285	intra-clone	9.75050472748251	10_10
286	intra-clone	12.2888209653858	10_10
287	intra-clone	8.93886291626045	10_10
288	inter-clone	8.77754601277003	9_10
289	intra-clone	11.2820730019127	10_10
290	inter-clone	9.31422657116988	9_10
291	intra-clone	9.12761779683778	10_10
292	intra-clone	10.1372483796631	10_10
293	intra-clone	8.83960046686032	10_10
294	intra-clone	13.4651127519378	10_10
295	intra-clone	9.46471566440309	10_10
296	inter-clone	11.9273466877051	10_12
297	inter-clone	9.74406226540071	10_12
298	intra-clone	8.16487226946563	10_10
299	intra-clone	9.82865820704352	10_10
300	intra-clone	11.6019816004519	10_10
301	intra-clone	6.71434259675577	10_10
302	intra-clone	10.4074964440341	10_10
303	intra-clone	10.6700227809578	10_10
304	intra-clone	11.9757046802829	10_10
305	intra-clone	8.32265376053127	10_10
306	intra-clone	10.6521976537238	10_10
307	intra-clone	10.6463676196634	10_10
308	intra-clone	9.75544578002366	10_10
309	intra-clone	9.25808060659775	10_10
310	intra-clone	12.3411512577524	10_10
311	intra-clone	10.4919312713362	10_10
312	intra-clone	8.93623199586431	10_10
313	intra-clone	10.4441577045563	10_10
314	intra-clone	9.63125153889911	10_10
315	intra-clone	7.1469050835994	10_10
316	intra-clone	9.36348468857678	10_10
317	intra-clone	12.4017730415945	10_10
318	inter-clone	9.70687391517385	10_12
319	inter-clone	19.474850622623	10_12
320	inter-clone	9.22445344676863	10_12
321	intra-clone	7.92550562971556	10_10
322	intra-clone	11.3293084135702	10_10
323	intra-clone	8.59070509195984	10_10
324	intra-clone	14.3102773762563	10_10
325	inter-clone	9.16822027261676	9_10
326	intra-clone	9.14985833420285	10_10
327	intra-clone	12.086874334858	10_10
328	intra-clone	11.7909520447374	10_10
329	intra-clone	9.57892620544851	10_10
330	intra-clone	8.31817490488321	10_10
331	intra-clone	10.789202229396	10_10
332	intra-clone	8.10326091269804	10_10
333	intra-clone	10.5881507645398	10_10
334	intra-clone	9.44160260076964	10_10
335	inter-clone	10.319880532425	10_12
336	intra-clone	10.5527266234769	10_10
337	inter-clone	10.1580138370043	9_10
338	intra-clone	12.1190397556145	10_10
339	intra-clone	11.8808669425433	10_10
340	intra-clone	10.1989407190709	10_10
341	intra-clone	7.11389502252237	10_10
342	intra-clone	7.95793327708021	10_10
343	intra-clone	9.17069695353833	10_10
344	intra-clone	11.5556789342091	10_10
345	intra-clone	9.87127759030368	10_10
346	intra-clone	9.99922126484927	10_10
347	intra-clone	10.4640398270704	10_10
348	intra-clone	10.4586769123335	10_10
349	intra-clone	11.5882401291429	10_10
350	intra-clone	11.1909111085698	10_10
351	intra-clone	10.8287380444045	10_10
352	intra-clone	8.79435048178069	10_10
353	intra-clone	10.5722164168019	10_10
354	intra-clone	10.2414537845402	10_10
355	intra-clone	11.7708663202782	10_10
356	intra-clone	11.2938907814207	10_10
357	intra-clone	8.22855353201597	10_10
358	inter-clone	11.1894980564626	10_12
359	intra-clone	9.37734735227431	10_10
360	inter-clone	11.8811500060201	10_12
361	intra-clone	8.60630354600443	10_10
362	intra-clone	9.10598747631582	10_10
363	inter-clone	9.0644351656214	10_12
364	inter-clone	9.56890226527227	10_12
365	intra-clone	9.57676008423286	10_10
366	intra-clone	9.1591536646655	10_10
367	intra-clone	9.388242045512	10_10
368	intra-clone	11.1093040854387	10_10
369	intra-clone	11.9125454691219	10_10
370	intra-clone	10.4807472097085	10_10
371	intra-clone	11.071955992164	10_10
372	intra-clone	11.334028650532	10_10
373	intra-clone	10.9187040880494	10_10
374	intra-clone	12.6517180923814	10_10
375	intra-clone	9.89535569531269	10_10
376	intra-clone	11.1105767826931	10_10
377	intra-clone	11.018834473121	10_10
378	intra-clone	11.9664157931152	10_10
379	intra-clone	11.9696546412496	10_10
380	intra-clone	12.2384693690001	10_10
381	intra-clone	7.44919911585165	10_10
382	intra-clone	10.3966194412772	10_10
383	intra-clone	10.2809387442001	10_10
384	intra-clone	9.95550014277608	10_10
385	intra-clone	9.24231122838512	10_10
386	intra-clone	12.1497612630981	10_10
387	intra-clone	8.87841777141822	10_10
388	intra-clone	10.332386466311	10_10
389	intra-clone	9.03819913002303	10_10
390	intra-clone	8.97676280028931	10_10
391	intra-clone	9.44856076546955	10_10
392	inter-clone	12.7491730602008	9_10
393	intra-clone	10.5148123959945	10_10
394	intra-clone	10.8657754796655	10_10
395	inter-clone	10.1246072571309	9_10
396	intra-clone	9.33523467864934	10_10
397	intra-clone	10.8245319921408	10_10
398	inter-clone	8.7637227434216	9_10
399	intra-clone	10.5579811371989	10_10
400	intra-clone	10.2877239460101	10_10
401	intra-clone	11.7324520629001	10_10
402	intra-clone	11.1065845456828	10_10
403	intra-clone	14.2231441961189	10_10
404	intra-clone	8.38073385906683	10_10
405	intra-clone	10.3351062976536	10_10
406	intra-clone	10.6360736921988	10_10
407	intra-clone	9.62286125393547	10_10
408	intra-clone	10.7212700918162	10_10
409	intra-clone	9.0575473798568	10_10
410	intra-clone	8.7372319125528	10_10
411	inter-clone	15.2873928727236	10_12
412	intra-clone	10.5719057090296	10_10
413	intra-clone	10.2864382385491	10_10
414	intra-clone	11.0394067632256	10_10
415	intra-clone	12.4221211765786	10_10
416	inter-clone	8.53281093529281	10_12
417	inter-clone	13.8683361169663	10_12
418	inter-clone	9.90462770990529	9_10
419	inter-clone	9.43179528950348	9_10
420	intra-clone	8.04212131000789	10_10
421	intra-clone	7.87765786836875	10_10
422	intra-clone	9.66596804959522	10_10
423	intra-clone	11.1113241108867	10_10
424	intra-clone	9.16199824066599	10_10
425	intra-clone	9.68622525602155	10_10
426	inter-clone	12.3559491944395	10_12
427	intra-clone	11.6236174124848	10_10
428	intra-clone	10.5304889567785	10_10
429	inter-clone	9.40848723500198	9_10
430	intra-clone	8.21962860344842	10_10
431	intra-clone	10.581447678319	10_10
432	intra-clone	8.01631993160806	10_10
433	intra-clone	10.5005169284705	10_10
434	inter-clone	11.1122100813921	10_12
435	intra-clone	10.2139036192665	10_10
436	intra-clone	10.316149900247	10_10
437	intra-clone	9.35778026922805	10_10
438	intra-clone	9.78164157264056	10_10
439	intra-clone	10.1394001971846	10_10
440	intra-clone	12.0477631412922	10_10
441	intra-clone	11.4275699062547	10_10
442	intra-clone	8.86030020914778	10_10
443	intra-clone	9.0925069389924	10_10
444	inter-clone	9.78303072800864	10_12
445	intra-clone	10.7683727965643	10_10
446	intra-clone	9.14168964918118	10_10
447	intra-clone	8.40729502800439	10_10
448	intra-clone	13.6035152334301	10_10
449	intra-clone	9.11688717325293	10_10
450	intra-clone	9.59805630554654	10_10
451	intra-clone	9.7079851196175	10_10
452	intra-clone	8.77977672051101	10_10
453	inter-clone	9.85514907691253	10_12
454	inter-clone	15.110339838926	9_10
455	intra-clone	8.84418344895255	10_10
456	intra-clone	9.68117245837881	10_10
457	intra-clone	10.4710178409165	10_10
458	intra-clone	8.31641510277264	10_10
459	intra-clone	11.9255511094381	10_10
460	intra-clone	10.5862123932663	10_10
461	intra-clone	9.53601679732057	10_10
462	inter-clone	10.4688073060326	9_10
463	intra-clone	8.62409400856687	10_10
464	inter-clone	9.53966716430863	9_10
465	intra-clone	10.1642481583561	10_10
466	intra-clone	8.70597790360145	10_10
467	intra-clone	11.9258358726198	10_10
468	intra-clone	14.8606350952244	10_10
469	intra-clone	8.59063226344926	10_10
470	intra-clone	8.81956720813075	10_10
471	intra-clone	10.9202105408847	10_10
472	intra-clone	8.36872500421197	10_10
473	intra-clone	10.9625371027021	10_10
474	intra-clone	10.3332314263726	10_10
475	intra-clone	11.2885073614781	10_10
476	intra-clone	9.02483563717552	10_10
477	intra-clone	8.49260424102893	10_10
478	intra-clone	7.57836224845421	10_10
479	intra-clone	10.515989445282	10_10
480	intra-clone	11.9142487887545	10_10
481	intra-clone	9.44299832349069	10_10
482	inter-clone	8.98148007975926	9_10
483	inter-clone	7.45027005632637	10_12
484	intra-clone	10.4389014432779	10_10
485	intra-clone	8.10751062441045	10_10
486	intra-clone	9.37961973208249	10_10
487	intra-clone	10.1960835397913	10_10
488	intra-clone	10.6612276555785	10_10
489	inter-clone	12.33137149483	9_10
490	intra-clone	10.9349469774108	10_10
491	intra-clone	11.6013597943386	10_10
492	intra-clone	10.786068814792	10_10
493	intra-clone	9.88123556519251	10_10
494	intra-clone	11.4176183881496	10_10
495	intra-clone	11.0230678396796	10_10
496	intra-clone	14.0136328561296	10_10
497	intra-clone	10.3223202859717	10_10
498	intra-clone	11.4912215326549	10_10
499	intra-clone	10.9287513330367	10_10
500	inter-clone	7.95486591682285	10_12
501	inter-clone	9.29765072855604	10_12
502	intra-clone	9.66310441477666	10_10
503	intra-clone	7.6535227380044	10_10
504	intra-clone	11.142909354751	10_10
505	intra-clone	10.7152436935953	10_10
506	intra-clone	10.883269333516	10_10
507	intra-clone	9.24544537194429	10_10
508	intra-clone	10.8473493901092	10_10
509	intra-clone	9.97196195811557	10_10
510	intra-clone	9.37801145445285	10_10
511	inter-clone	8.85473374349422	10_12
512	intra-clone	9.1856238857991	10_10
513	intra-clone	9.63278807746839	10_10
514	intra-clone	8.62887490628117	10_10
515	inter-clone	8.22269920334019	9_10
516	intra-clone	10.1540029512743	10_10
517	intra-clone	8.2543205395506	10_10
518	intra-clone	11.0828608339492	10_10
519	inter-clone	18.6077912778758	10_12
520	inter-clone	8.52809430645028	9_10
521	inter-clone	11.6155345526178	10_12
522	inter-clone	9.1877607037952	10_12
523	intra-clone	8.37885387615322	10_10
524	intra-clone	11.4309779161118	10_10
525	intra-clone	9.8048386153218	10_10
526	intra-clone	9.87512200082297	10_10
527	intra-clone	7.56496943042269	10_10
528	intra-clone	9.33931184319595	10_10
529	intra-clone	10.0252450564988	10_10
530	intra-clone	12.0545599384333	10_10
531	intra-clone	9.55561579840515	10_10
532	intra-clone	11.4766778468903	10_10
533	inter-clone	9.24764892237014	9_10
534	intra-clone	10.0178596731394	10_10
535	intra-clone	11.1245558681813	10_10
536	inter-clone	9.30169610100855	10_12
537	intra-clone	11.5498481289056	10_10
538	intra-clone	10.6165557377551	10_10
539	intra-clone	8.10988274639644	10_10
540	inter-clone	10.356708223642	9_10
541	intra-clone	10.4211285548795	10_10
542	intra-clone	11.6028126608308	10_10
543	intra-clone	10.8325956754137	10_10
544	intra-clone	10.3354078250687	10_10
545	inter-clone	12.3921427436272	9_10
546	inter-clone	10.2243959879632	10_12
547	intra-clone	11.6557501150451	10_10
548	intra-clone	9.90539307450156	10_10
549	inter-clone	11.846813379321	10_12
550	intra-clone	9.1236328926547	10_10
551	intra-clone	9.83024243187053	10_10
552	intra-clone	9.27629846394787	10_10
553	intra-clone	11.6102233660413	10_10
554	intra-clone	7.67776100145204	10_10
555	intra-clone	9.59078375425664	10_10
556	intra-clone	9.43466162408714	10_10
557	inter-clone	10.1001324168557	9_10
558	inter-clone	9.15588735459782	10_12
559	intra-clone	10.4988460995697	10_10
560	intra-clone	11.552751574435	10_10
561	intra-clone	11.1080075409565	10_10
562	intra-clone	9.17231752792196	10_10
563	inter-clone	8.04453029561143	10_12
564	intra-clone	7.0712436007002	10_10
565	intra-clone	11.6101422568195	10_10
566	intra-clone	11.4059034047239	10_10
567	intra-clone	13.3941954927291	10_10
568	intra-clone	10.4059005781605	10_10
569	inter-clone	8.0293650923042	10_12
570	inter-clone	8.64285341896585	10_12
571	intra-clone	7.83144117875941	10_10
572	intra-clone	9.79853673717515	10_10
573	intra-clone	12.8145344368849	10_10
574	intra-clone	9.6240777286197	10_10
575	inter-clone	7.42568013901999	9_10
576	intra-clone	10.2735219798026	10_10
577	intra-clone	8.19343021528413	10_10
578	intra-clone	15.5844262652587	10_10
579	intra-clone	6.66411082723386	10_10
580	intra-clone	10.6276488376414	10_10
581	intra-clone	8.95501654200653	10_10
582	inter-clone	9.44768275602253	10_12
583	inter-clone	6.71289649825784	10_12
584	inter-clone	8.23813389425716	10_12
585	inter-clone	8.85141683655668	10_12
586	intra-clone	9.76005827533135	10_10
587	intra-clone	8.28949450164789	10_10
588	intra-clone	12.2377801093336	10_10
589	intra-clone	8.81113543746331	10_10
590	intra-clone	9.43593345688715	10_10
591	intra-clone	9.07463478604109	10_10
592	intra-clone	9.37704882700158	10_10
593	intra-clone	10.7794752955933	10_10
594	intra-clone	9.44088611625039	10_10
595	intra-clone	13.4731442219254	10_10
596	intra-clone	11.2704744231439	10_10
597	intra-clone	8.26346718952652	10_10
598	inter-clone	11.1383521976396	10_12
599	intra-clone	9.5888047777569	10_10
600	intra-clone	8.69077409494066	10_10
601	inter-clone	7.94297065173905	10_12
602	intra-clone	10.7543505189156	10_10
603	intra-clone	9.76401069440027	10_10
604	intra-clone	10.66053326562	10_10
605	intra-clone	9.59915823763143	10_10
606	intra-clone	13.3877856114371	10_10
607	intra-clone	9.98257281516946	10_10
608	intra-clone	9.31150096264371	10_10
609	intra-clone	10.6547277702252	10_10
610	intra-clone	10.386881949729	10_10
611	intra-clone	8.66907962712904	10_10
612	intra-clone	9.99837830863371	10_10
613	inter-clone	10.8780453003635	10_12
614	inter-clone	9.20089182040828	10_12
615	intra-clone	10.0820968237006	10_10
616	intra-clone	9.1533677619772	10_10
617	intra-clone	12.5735117896689	10_10
618	intra-clone	9.45174081531404	10_10
619	intra-clone	11.5459387817248	10_10
620	intra-clone	11.1570805829693	10_10
621	intra-clone	12.38042325205	10_10
622	intra-clone	12.9775665737853	10_10
623	inter-clone	12.0676799673971	10_12
624	intra-clone	10.4429370364802	10_10
625	intra-clone	10.7299979578986	10_10
626	intra-clone	10.2589781473269	10_10
627	intra-clone	10.3874727538957	10_10
628	intra-clone	11.5037300116866	10_10
629	intra-clone	9.19451287629978	10_10
630	intra-clone	8.76806941840449	10_10
631	intra-clone	9.30540751381846	10_10
632	intra-clone	9.25719516037953	10_10
633	intra-clone	7.44544604042969	10_10
634	inter-clone	9.9506152928642	10_12
635	intra-clone	11.2803011050369	10_10
636	intra-clone	12.0774343336414	10_10
637	intra-clone	10.2685800087419	10_10
638	intra-clone	10.6522679222911	10_10
639	intra-clone	7.56922955729782	10_10
640	intra-clone	14.0798103507333	10_10
641	intra-clone	11.5523513399732	10_10
642	intra-clone	11.697472110718	10_10
643	intra-clone	9.5181724399339	10_10
644	intra-clone	8.76802089306162	10_10
645	intra-clone	10.6294038097143	10_10
646	intra-clone	10.7326634878773	10_10
647	intra-clone	14.5754629295646	10_10
648	intra-clone	7.54205160458221	10_10
649	inter-clone	8.56190917563237	10_12
650	intra-clone	7.47303620890404	10_10
651	inter-clone	13.0899039260421	9_10
652	intra-clone	8.26709310730442	10_10
653	intra-clone	9.45065656097922	10_10
654	intra-clone	8.54599925316353	10_10
655	inter-clone	11.1154329849541	10_12
656	intra-clone	13.5066338023152	10_10
657	intra-clone	10.8537016334114	10_10
658	intra-clone	10.8044217649208	10_10
659	intra-clone	9.78527003084782	10_10
660	intra-clone	8.83013826881285	10_10
661	intra-clone	11.2033226631725	10_10
662	inter-clone	7.70067089577918	10_12
663	intra-clone	7.6926432991367	10_10
664	intra-clone	7.88151449039883	10_10
665	intra-clone	9.29132560506822	10_10
666	intra-clone	11.6445515530907	10_10
667	intra-clone	11.0412103489135	10_10
668	inter-clone	8.88059933257487	10_12
669	intra-clone	8.71161496205226	10_10
670	inter-clone	12.0686551868547	10_12
671	intra-clone	8.31881530114967	10_10
672	inter-clone	9.81093988025822	9_10
673	intra-clone	9.85337403514196	10_10
674	intra-clone	12.1088888816533	10_10
675	intra-clone	9.6995890595502	10_10
676	intra-clone	12.6749337387853	10_10
677	intra-clone	7.64399951506805	10_10
678	intra-clone	9.7837799105906	10_10
679	intra-clone	11.0004100016699	10_10
680	intra-clone	10.1632912574711	10_10
681	inter-clone	11.3279568502495	10_12
682	intra-clone	10.8815714557057	10_10
683	intra-clone	9.46856675609435	10_10
684	inter-clone	8.35405777773095	10_12
685	inter-clone	15.2419548844748	9_10
686	inter-clone	10.4778750163468	9_10
687	inter-clone	11.5486622184945	10_12
688	intra-clone	10.6250604872763	10_10
689	intra-clone	10.2643449676138	10_10
690	intra-clone	12.879258139269	10_10
691	intra-clone	11.9536331981547	10_10
692	intra-clone	11.2525998732322	10_10
693	intra-clone	9.99432346857455	10_10
694	intra-clone	11.887847543074	10_10
695	intra-clone	10.3204966180124	10_10
696	intra-clone	8.67499094459468	10_10
697	intra-clone	8.88852670722942	10_10
698	inter-clone	13.2111108185638	9_10
699	intra-clone	11.097070912937	10_10
700	intra-clone	10.7209805975505	10_10
701	inter-clone	11.0082123912517	10_12
702	intra-clone	12.704966332032	10_10
703	intra-clone	11.9160852886417	10_10
704	intra-clone	11.6177662341829	10_10
705	intra-clone	11.3031465193591	10_10
706	intra-clone	8.05169742426678	10_10
707	inter-clone	8.86189924165608	9_10
708	inter-clone	10.6372865623216	10_12
709	intra-clone	9.93322723825294	10_10
710	intra-clone	10.8022974391518	10_10
711	intra-clone	11.7060188145179	10_10
712	intra-clone	13.3903022703453	10_10
713	intra-clone	12.8844750458251	10_10
714	intra-clone	10.2813051308791	10_10
715	inter-clone	8.59112324526425	10_12
716	intra-clone	7.94922585722173	10_10
717	intra-clone	10.9257577768578	10_10
718	intra-clone	14.415748332299	10_10
719	inter-clone	9.11770310856653	9_10
720	intra-clone	11.7744809428829	10_10
721	intra-clone	9.19423474562086	10_10
722	inter-clone	9.08678986446424	10_12
723	intra-clone	8.50072391898138	10_10
724	intra-clone	12.0248749774802	10_10
725	intra-clone	8.56884122160734	10_10
726	intra-clone	7.8916915787481	10_10
727	intra-clone	9.46524345134722	10_10
728	intra-clone	9.05065507500971	10_10
729	intra-clone	11.2251980896436	10_10
730	intra-clone	10.8478635079692	10_10
731	intra-clone	10.8917464304108	10_10
732	intra-clone	8.56078315875935	10_10
733	intra-clone	11.2030398871506	10_10
734	inter-clone	9.52623793121353	9_10
735	intra-clone	9.71816402417635	10_10
736	intra-clone	10.0677045180847	10_10
737	inter-clone	10.1903226137266	10_12
738	intra-clone	10.3666893346959	10_10
739	intra-clone	9.44073569871706	10_10
740	intra-clone	11.3996026133209	10_10
741	inter-clone	10.6293550049186	10_12
742	inter-clone	11.7864802573653	10_12
743	intra-clone	11.6043215870604	10_10
744	intra-clone	10.0016087106406	10_10
745	intra-clone	9.43539842222569	10_10
746	intra-clone	12.8450729220386	10_10
747	inter-clone	13.458171178023	9_10
748	intra-clone	11.8737614254547	10_10
749	inter-clone	9.84148384761709	9_10
750	intra-clone	10.8001220745062	10_10
751	intra-clone	11.592440422105	10_10
752	intra-clone	8.40452107716988	10_10
753	intra-clone	10.0877311374857	10_10
754	intra-clone	10.8252900877538	10_10
755	intra-clone	11.2168720937999	10_10
756	intra-clone	11.4039886853455	10_10
757	intra-clone	9.67163157719692	10_10
758	intra-clone	11.2177687073279	10_10
759	intra-clone	13.1995008181992	10_10
760	intra-clone	12.5018752948123	10_10
761	intra-clone	8.48994712499427	10_10
762	intra-clone	7.99873620832711	10_10
763	intra-clone	10.9513803085374	10_10
764	intra-clone	8.55769283666807	10_10
765	intra-clone	10.0849721376055	10_10
766	intra-clone	10.4953080394521	10_10
767	intra-clone	10.517921600046	10_10
768	intra-clone	11.0450223546832	10_10
769	inter-clone	10.7500691429173	10_12
770	intra-clone	10.0641330167211	10_10
771	intra-clone	6.79637839566777	10_10
772	intra-clone	10.9271472889379	10_10
773	intra-clone	8.1269638026745	10_10
774	intra-clone	8.7159861665348	10_10
775	intra-clone	8.10823989098386	10_10
776	intra-clone	8.36034930729727	10_10
777	inter-clone	15.4995729335632	10_12
778	intra-clone	9.59302602480271	10_10
779	intra-clone	8.46524086130637	10_10
780	intra-clone	9.44022497619876	10_10
781	intra-clone	13.6441999161063	10_10
782	intra-clone	9.98272744234914	10_10
783	intra-clone	9.08231803346993	10_10
784	intra-clone	9.31738898016833	10_10
785	intra-clone	10.7777240639887	10_10
786	intra-clone	8.54033582478723	10_10
787	intra-clone	10.0963103169786	10_10
788	inter-clone	9.2577526661168	9_10
789	inter-clone	7.12062804318494	10_12
790	intra-clone	12.0605973454474	10_10
791	intra-clone	10.1743643274176	10_10
792	intra-clone	11.0868661254537	10_10
793	intra-clone	7.53623344094295	10_10
794	intra-clone	11.484178517866	10_10
795	intra-clone	10.7828409279277	10_10
796	intra-clone	9.00181479658527	10_10
797	intra-clone	10.1353238308076	10_10
798	intra-clone	9.13920183983065	10_10
799	intra-clone	10.2609362442664	10_10
800	intra-clone	10.5926481137384	10_10
801	intra-clone	7.94936903432608	10_10
802	intra-clone	10.578510118003	10_10
803	inter-clone	9.38809323178652	10_12
804	intra-clone	11.8687865277732	10_10
805	intra-clone	10.6645990821986	10_10
806	intra-clone	10.4327401802919	10_10
807	intra-clone	9.79435103040261	10_10
808	inter-clone	10.1225735707651	10_12
809	intra-clone	10.0161478445628	10_10
810	intra-clone	10.6027077445024	10_10
811	intra-clone	11.4538930401038	10_10
812	intra-clone	10.2413360235891	10_10
813	intra-clone	10.4395572069334	10_10
814	intra-clone	12.9257145445977	10_10
815	intra-clone	12.0749858715173	10_10
816	intra-clone	10.1793988882314	10_10
817	intra-clone	9.75110196865047	10_10
818	intra-clone	8.13787292054658	10_10
819	intra-clone	9.13879475468483	10_10
820	intra-clone	10.410296577164	10_10
821	inter-clone	9.91424148504721	10_12
822	intra-clone	8.41416987030584	10_10
823	intra-clone	11.1976082472748	10_10
824	inter-clone	9.12504638615817	10_12
825	intra-clone	10.4016168854911	10_10
826	intra-clone	8.31482354897584	10_10
827	intra-clone	9.63615005431406	10_10
828	intra-clone	13.1147986207136	10_10
829	inter-clone	9.77259784094433	9_10
830	intra-clone	8.9777904149359	10_10
831	intra-clone	9.5646430015466	10_10
832	inter-clone	11.1916040129198	10_12
833	inter-clone	8.50274593288047	9_10
834	intra-clone	8.70710193677195	10_10
835	intra-clone	8.30726703023388	10_10
836	intra-clone	12.0499748185212	10_10
837	intra-clone	8.72626200938172	10_10
838	intra-clone	9.36600382000029	10_10
839	intra-clone	8.93829625138029	10_10
840	intra-clone	9.97904589517505	10_10
841	intra-clone	7.35096694414881	10_10
842	intra-clone	11.1267899071138	10_10
843	inter-clone	10.6889934155696	9_10
844	intra-clone	12.2319842849107	10_10
845	intra-clone	8.32919805581092	10_10
846	inter-clone	8.04516395408983	10_12
847	intra-clone	9.84212002205924	10_10
848	inter-clone	11.8822341623858	9_10
849	intra-clone	7.82258878099228	10_10
850	intra-clone	8.45490890757546	10_10
851	inter-clone	8.37537271458889	9_10
852	intra-clone	12.6928983653768	10_10
853	intra-clone	9.29508282823549	10_10
854	intra-clone	10.4222279720625	10_10
855	inter-clone	7.93864185914899	10_12
856	intra-clone	9.24907719070241	10_10
857	intra-clone	9.67688078286874	10_10
858	inter-clone	9.25407610099175	10_12
859	intra-clone	9.53222506324527	10_10
860	intra-clone	12.611821322772	10_10
861	intra-clone	10.8411008269755	10_10
862	intra-clone	10.4791825462869	10_10
863	intra-clone	9.64911281944513	10_10
864	intra-clone	12.3028551500609	10_10
865	intra-clone	11.3152820406387	10_10
866	intra-clone	9.06363263935276	10_10
867	intra-clone	9.90395021505111	10_10
868	intra-clone	8.82763645335666	10_10
869	intra-clone	9.58933278958249	10_10
870	intra-clone	8.14525372386506	10_10
871	intra-clone	9.66422340727869	10_10
872	intra-clone	12.7233013140563	10_10
873	intra-clone	8.55897525450773	10_10
874	intra-clone	11.6516479129968	10_10
875	intra-clone	7.85486730059549	10_10
876	intra-clone	10.9925224106392	10_10
877	intra-clone	11.4556169810367	10_10
878	intra-clone	7.65739147028141	10_10
879	intra-clone	13.7868743684529	10_10
880	intra-clone	10.0770421560291	10_10
881	intra-clone	11.694575994	10_10
882	intra-clone	7.9625482932729	10_10
883	intra-clone	8.67034906712828	10_10
884	intra-clone	9.2890817805052	10_10
885	intra-clone	9.70557553341814	10_10
886	inter-clone	9.72041387609413	9_10
887	intra-clone	12.008424922333	10_10
888	intra-clone	8.74907847753141	10_10
889	intra-clone	8.38748425788701	10_10
890	intra-clone	10.3398666845883	10_10
891	intra-clone	10.7091387591858	10_10
892	intra-clone	10.0739127083314	10_10
893	intra-clone	9.10311929033481	10_10
894	intra-clone	9.73251583097663	10_10
895	intra-clone	11.0442790199455	10_10
896	intra-clone	8.49212321961329	10_10
897	intra-clone	10.6259800291	10_10
898	inter-clone	10.9482042068304	10_12
899	intra-clone	10.9497794594553	10_10
900	intra-clone	11.0185976385472	10_10
901	intra-clone	10.8123258377163	10_10
902	intra-clone	11.2665676835678	10_10
903	intra-clone	8.72991715917669	10_10
904	inter-clone	8.76477625654267	9_10
905	intra-clone	9.37776060000972	10_10
906	intra-clone	11.8460918904652	10_10
907	intra-clone	7.27528972017073	10_10
908	intra-clone	8.9881031402492	10_10
909	intra-clone	9.8615176960307	10_10
910	intra-clone	10.399006140705	10_10
911	intra-clone	11.3973033493499	10_10
912	inter-clone	10.2007716939341	10_12
913	inter-clone	11.8044653271728	10_12
914	inter-clone	11.3855246627149	10_12
915	inter-clone	11.4788530933249	10_12
916	inter-clone	12.210647795202	10_12
917	inter-clone	10.5735688290384	10_12
918	inter-clone	10.4801442533361	10_12
919	inter-clone	12.8405476610293	10_12
920	inter-clone	11.9599645655226	10_12
921	inter-clone	9.43761782457748	9_12
922	inter-clone	9.97094877348915	10_12
923	intra-clone	12.2610058164886	12_12
924	inter-clone	10.0454467867181	10_12
925	inter-clone	10.9653657710316	10_12
926	inter-clone	12.8942890626512	10_12
927	inter-clone	10.2379565349674	10_12
928	inter-clone	12.9281717188245	10_12
929	inter-clone	11.7969445411095	10_12
930	inter-clone	9.21695515802947	9_12
931	inter-clone	13.1560173444062	10_12
932	inter-clone	12.5426130171839	10_12
933	inter-clone	10.7645280914471	10_12
934	inter-clone	6.65667202824166	10_12
935	inter-clone	10.8920967539772	10_12
936	inter-clone	10.007330187569	10_12
937	inter-clone	10.5334416961521	10_12
938	intra-clone	12.0204696333778	12_12
939	inter-clone	10.8826862068811	9_12
940	inter-clone	12.6962838844592	10_12
941	inter-clone	12.2387817365323	10_12
942	inter-clone	12.6552178439106	10_12
943	intra-clone	10.0020046178089	12_12
944	inter-clone	9.54946459375319	10_12
945	intra-clone	11.8846358505433	12_12
946	inter-clone	9.80425798147166	10_12
947	inter-clone	13.2695240438554	10_12
948	inter-clone	8.41674441631451	10_12
949	inter-clone	9.83352018076175	10_12
950	inter-clone	11.1825208228995	10_12
951	inter-clone	10.9707304919093	10_12
952	inter-clone	12.5278430485257	10_12
953	inter-clone	10.6867925980569	10_12
954	inter-clone	9.00277170556794	10_12
955	inter-clone	13.2438625443451	10_12
956	inter-clone	10.134670158393	10_12
957	inter-clone	11.9057230129879	10_12
958	inter-clone	12.1401246844171	10_12
959	intra-clone	10.4402169884893	12_12
960	inter-clone	10.9799991705326	10_12
961	inter-clone	9.92870330761519	10_12
962	inter-clone	12.8115570635921	10_12
963	inter-clone	13.9941538784726	10_12
964	inter-clone	10.2824834811074	10_12
965	intra-clone	9.69562727928368	12_12
966	inter-clone	13.1410990156588	10_12
967	inter-clone	12.4496361100524	10_12
968	inter-clone	12.8395720041527	10_12
969	inter-clone	11.9995261988342	10_12
970	inter-clone	10.7162981871704	10_12
971	inter-clone	8.4288857139017	10_12
972	inter-clone	8.00051480646967	9_12
973	inter-clone	10.4139465352161	10_12
974	inter-clone	10.4335892457863	10_12
975	inter-clone	12.4066459204829	10_12
976	inter-clone	10.569905867734	10_12
977	inter-clone	10.3416421577944	10_12
978	intra-clone	12.4366760973299	12_12
979	inter-clone	11.9461150384858	10_12
980	inter-clone	11.3642155763674	10_12
981	intra-clone	16.2135215470189	12_12
982	inter-clone	9.7879061725184	10_12
983	inter-clone	12.1484334914148	10_12
984	inter-clone	8.53451084484029	10_12
985	intra-clone	12.6510987398858	12_12
986	inter-clone	10.9347843378299	10_12
987	inter-clone	13.3261622441527	10_12
988	intra-clone	10.5512770766934	12_12
989	inter-clone	11.7937863006501	10_12
990	inter-clone	8.52742767908066	10_12
991	intra-clone	9.60314705025622	12_12
992	inter-clone	10.9309513000362	10_12
993	inter-clone	10.2957506151747	10_12
994	inter-clone	12.346738039567	9_12
995	inter-clone	11.427643625672	10_12
996	inter-clone	9.98607693824721	10_12
997	inter-clone	11.6106371587011	10_12
998	inter-clone	9.05018013661541	10_12
999	inter-clone	15.5756645424735	10_12
1000	inter-clone	13.141311208742	10_12
1001	intra-clone	13.8576656846708	12_12
1002	inter-clone	11.7344153771613	10_12
1003	inter-clone	13.5115748216871	10_12
1004	inter-clone	11.378677013905	10_12
1005	inter-clone	11.503647595012	10_12
1006	inter-clone	10.5160788727164	10_12
1007	inter-clone	11.7249213981522	10_12
1008	inter-clone	9.06555796690774	10_12
1009	inter-clone	13.0753247685029	10_12
1010	intra-clone	16.1966711617962	12_12
1011	inter-clone	10.8993825752298	10_12
1012	inter-clone	8.54758496272905	10_12
1013	inter-clone	10.7091305355123	10_12
1014	inter-clone	7.57954318211836	10_12
1015	intra-clone	11.2988285784947	12_12
1016	inter-clone	11.8190927280396	10_12
1017	inter-clone	9.58994274669261	10_12
1018	intra-clone	11.3156882178317	12_12
1019	inter-clone	11.4416061106162	10_12
1020	inter-clone	10.8466679690489	10_12
1021	inter-clone	11.1566101996936	10_12
1022	inter-clone	13.8291351592296	10_12
1023	inter-clone	9.56488068019031	10_12
1024	inter-clone	10.8170075920779	9_12
1025	inter-clone	9.97120632410139	10_12
1026	inter-clone	10.1176047595876	9_12
1027	inter-clone	12.198705627787	10_12
1028	inter-clone	11.9408885049737	10_12
1029	inter-clone	11.9677426237155	10_12
1030	inter-clone	12.8051378947717	10_12
1031	inter-clone	9.87885487307062	10_12
1032	inter-clone	10.727659710018	10_12
1033	intra-clone	10.4604682856517	12_12
1034	intra-clone	13.3521172510264	12_12
1035	inter-clone	10.6857118476738	10_12
1036	inter-clone	8.92570572012048	10_12
1037	inter-clone	9.57688832044657	10_12
1038	intra-clone	13.235475756567	12_12
1039	inter-clone	8.80229459205525	10_12
1040	inter-clone	12.4359454329001	10_12
1041	inter-clone	11.1170902338087	10_12
1042	inter-clone	11.7854522310687	10_12
1043	inter-clone	12.2535068690184	10_12
1044	inter-clone	12.7458924401256	10_12
1045	inter-clone	10.5854668853197	10_12
1046	inter-clone	10.5116559842007	10_12
1047	inter-clone	11.1891685197871	10_12
1048	inter-clone	11.6076947394741	10_12
1049	inter-clone	8.36292758027442	10_12
1050	inter-clone	13.9658436728347	10_12
1051	inter-clone	9.91180865923534	10_12
1052	inter-clone	14.8970829582229	10_12
1053	intra-clone	10.176316854854	12_12
1054	inter-clone	10.3149353889193	10_12
1055	intra-clone	15.0913654872082	12_12
1056	intra-clone	11.7841878768391	12_12
1057	inter-clone	10.8635717549385	10_12
1058	inter-clone	10.544977009971	9_12
1059	inter-clone	10.471066080499	10_12
1060	inter-clone	11.8754622457562	9_12
1061	inter-clone	10.4908415906048	10_12
1062	inter-clone	12.0349502989036	10_12
1063	inter-clone	14.1598592088221	9_12
1064	inter-clone	10.2047466642764	10_12
1065	inter-clone	12.1616852056866	10_12
1066	intra-clone	8.91237868737084	12_12
1067	inter-clone	11.5154341879203	10_12
1068	inter-clone	11.9189399861664	10_12
1069	inter-clone	11.4710476634556	10_12
1070	inter-clone	11.0527664411134	10_12
1071	inter-clone	10.869909809724	10_12
1072	inter-clone	13.4935007946158	9_12
1073	inter-clone	9.78079527504431	10_12
1074	intra-clone	10.0158050266654	12_12
1075	intra-clone	8.7971350157862	12_12
1076	inter-clone	14.0416794757401	10_12
1077	inter-clone	11.5594175726047	10_12
1078	inter-clone	10.3403031014108	10_12
1079	inter-clone	11.3591103411589	10_12
1080	inter-clone	10.7546878155508	10_12
1081	inter-clone	14.9452278368541	10_12
1082	inter-clone	13.1105052043935	10_12
1083	inter-clone	9.14632463787303	10_12
1084	inter-clone	11.2926202701838	10_12
1085	inter-clone	10.1494255845861	10_12
1086	inter-clone	8.98537972759086	10_12
1087	inter-clone	10.8508138358903	10_12
1088	intra-clone	11.5984381320158	12_12
1089	inter-clone	12.1355857146743	10_12
1090	inter-clone	13.3767631169125	10_12
1091	inter-clone	9.19269622457769	10_12
1092	intra-clone	8.00944318450907	12_12
1093	inter-clone	13.3684283455206	10_12
1094	intra-clone	11.7240433320635	12_12
1095	inter-clone	9.49775783869039	10_12
1096	inter-clone	13.4727333460097	10_12
1097	inter-clone	9.63288187178986	10_12
1098	inter-clone	11.3518816806228	10_12
1099	inter-clone	10.4469647728232	10_12
1100	intra-clone	11.6721978757178	12_12
1101	intra-clone	10.5028209173796	12_12
1102	inter-clone	10.3367769170436	10_12
1103	inter-clone	10.5451432380406	10_12
1104	intra-clone	8.55312362324762	12_12
1105	inter-clone	11.6516607718854	10_12
1106	intra-clone	10.231644538759	12_12
1107	inter-clone	7.89230700832017	10_12
1108	inter-clone	9.60578748560998	10_12
1109	inter-clone	10.8270975748135	10_12
1110	inter-clone	10.0769466113676	10_12
1111	inter-clone	11.704700357894	9_12
1112	inter-clone	11.8533950257091	10_12
1113	inter-clone	10.8255776537493	10_12
1114	inter-clone	15.2700233599238	10_12
1115	inter-clone	10.01587645025	10_12
1116	inter-clone	12.2803480783159	10_12
1117	inter-clone	9.12085278430069	10_12
1118	inter-clone	12.0924970723544	10_12
1119	intra-clone	10.6162588377258	12_12
1120	inter-clone	13.1700549994503	10_12
1121	inter-clone	10.6942674108955	9_12
1122	inter-clone	11.2894326709119	10_12
1123	intra-clone	10.9270627617088	12_12
1124	inter-clone	10.0281720339152	10_12
1125	inter-clone	10.645267721326	10_12
1126	intra-clone	16.1665044351161	12_12
1127	intra-clone	9.83884304090612	12_12
1128	inter-clone	9.98355068510067	10_12
1129	inter-clone	11.7575409286827	10_12
1130	inter-clone	13.1970698477477	10_12
1131	inter-clone	9.67328445887004	9_12
1132	inter-clone	9.93290931909064	10_12
1133	inter-clone	8.5195549241946	9_12
1134	inter-clone	13.8341600339977	9_12
1135	inter-clone	9.00299279198314	10_12
1136	inter-clone	14.295682037415	10_12
1137	inter-clone	12.3479412189286	10_12
1138	intra-clone	12.8193508310473	12_12
1139	intra-clone	11.6714795479869	12_12
1140	inter-clone	13.4222784801642	10_12
1141	inter-clone	9.90123135590125	10_12
1142	inter-clone	15.350598527142	10_12
1143	inter-clone	12.0930053930348	10_12
1144	inter-clone	9.88758347688035	10_12
1145	intra-clone	11.0889674028218	12_12
1146	inter-clone	9.67612651429679	10_12
1147	intra-clone	8.43931347552099	12_12
1148	inter-clone	11.2548680155354	10_12
1149	inter-clone	11.2298255444695	10_12
1150	inter-clone	11.6632280681006	10_12
1151	inter-clone	12.1106583968822	10_12
1152	inter-clone	11.8668147806154	10_12
1153	inter-clone	12.0413436293963	10_12
1154	intra-clone	12.1182517965135	12_12
1155	inter-clone	11.4317144863001	10_12
1156	inter-clone	10.1501696595959	10_12
1157	inter-clone	9.91850586815427	10_12
1158	inter-clone	11.9062257191723	10_12
1159	inter-clone	18.5208699038431	10_12
1160	inter-clone	11.6604925578945	9_12
1161	inter-clone	11.589854383205	10_12
1162	inter-clone	9.99861910508766	9_12
1163	inter-clone	11.3938144964968	10_12
1164	intra-clone	11.9078473799022	12_12
1165	inter-clone	14.179938156504	10_12
1166	inter-clone	10.5173742408263	9_12
1167	inter-clone	11.4195198655287	10_12
1168	inter-clone	9.45033919449011	10_12
1169	inter-clone	14.6221838111846	10_12
1170	inter-clone	9.0892762084755	10_12
1171	inter-clone	13.307151085457	10_12
1172	inter-clone	11.6993233923738	10_12
1173	inter-clone	11.2234726869494	10_12
1174	inter-clone	11.4429547157375	10_12
1175	inter-clone	11.3294505110939	10_12
1176	inter-clone	13.6646498445726	9_12
1177	inter-clone	12.4486302900281	10_12
1178	inter-clone	11.6075031574067	10_12
1179	inter-clone	12.3165880387515	10_12
1180	inter-clone	11.5078309718671	9_12
1181	intra-clone	9.9534601629391	12_12
1182	inter-clone	9.65214681834242	10_12
1183	intra-clone	13.1931132715686	12_12
1184	inter-clone	9.27866642689871	10_12
1185	inter-clone	13.264549526241	10_12
1186	inter-clone	9.89906481012965	10_12
1187	inter-clone	12.6728327347547	10_12
1188	inter-clone	10.6564912907826	10_12
1189	inter-clone	13.5130278628482	10_12
1190	inter-clone	11.3526864354361	10_12
1191	inter-clone	11.3745901206782	9_12
1192	inter-clone	17.2349161096531	10_12
1193	intra-clone	13.6682164868252	12_12
1194	inter-clone	10.1079516911759	10_12
1195	inter-clone	17.3411809059818	9_12
1196	inter-clone	11.8559530073416	10_12
1197	inter-clone	13.5689472767119	10_12
1198	inter-clone	10.6745057492124	10_12
1199	inter-clone	8.44708851377639	9_12
1200	inter-clone	15.0140638397539	10_12
1201	inter-clone	11.8809391029552	9_12
1202	inter-clone	10.8553526954778	10_12
1203	inter-clone	11.061472618156	10_12
1204	inter-clone	11.3890268793057	10_12
1205	inter-clone	14.1363847446544	10_12
1206	inter-clone	11.7349351575032	10_12
1207	intra-clone	8.62451878798704	12_12
1208	intra-clone	12.4307595272068	12_12
1209	inter-clone	11.4522168124849	10_12
1210	inter-clone	8.95068380995495	10_12
1211	inter-clone	11.183089466788	10_12
1212	inter-clone	11.7589571939515	10_12
1213	inter-clone	12.890396067805	10_12
1214	inter-clone	13.041878429233	10_12
1215	inter-clone	13.1691982960871	10_12
1216	inter-clone	11.3129937150208	10_12
1217	inter-clone	13.8099440094507	10_12
1218	inter-clone	12.1727771069974	10_12
1219	inter-clone	11.6254949467645	10_12
1220	inter-clone	9.67622017753987	10_12
1221	inter-clone	13.2514481894711	10_12
1222	inter-clone	12.7951012866973	10_12
1223	inter-clone	7.06869912380705	10_12
1224	inter-clone	8.91416152607491	10_12
1225	inter-clone	11.4912244842507	10_12
1226	inter-clone	11.5409140179206	10_12
1227	inter-clone	10.3229858688274	10_12
1228	inter-clone	14.063752531207	10_12
1229	intra-clone	12.8288141275866	12_12
1230	intra-clone	21.659549301731	12_12
1231	intra-clone	10.6632097062764	12_12
1232	inter-clone	11.0499328090448	10_12
1233	inter-clone	13.624633031958	10_12
1234	inter-clone	10.735226499153	10_12
1235	inter-clone	12.285380591609	10_12
1236	inter-clone	10.8830161401062	9_12
1237	inter-clone	8.4549717781605	10_12
1238	inter-clone	12.9366582914169	10_12
1239	inter-clone	13.9954479853047	10_12
1240	inter-clone	11.9145236977375	10_12
1241	inter-clone	9.96992968942011	10_12
1242	inter-clone	9.57938967976256	10_12
1243	inter-clone	9.86822702073452	10_12
1244	inter-clone	9.36428904600749	10_12
1245	inter-clone	9.73374976557874	10_12
1246	intra-clone	13.7958040438124	12_12
1247	inter-clone	10.2808228625907	10_12
1248	inter-clone	7.54350042550072	9_12
1249	inter-clone	13.0749670080442	10_12
1250	inter-clone	12.9509512328183	10_12
1251	inter-clone	10.4013169835003	10_12
1252	inter-clone	9.94142995536883	10_12
1253	inter-clone	10.8389550394847	10_12
1254	inter-clone	7.66444495742722	10_12
1255	inter-clone	11.8675762642869	10_12
1256	inter-clone	10.6163115242818	10_12
1257	inter-clone	12.0829887613171	10_12
1258	inter-clone	8.09520853774794	10_12
1259	inter-clone	8.08093165658446	10_12
1260	inter-clone	12.3962220053781	10_12
1261	inter-clone	13.541656856636	10_12
1262	inter-clone	11.2892733247151	10_12
1263	inter-clone	9.14399281268483	10_12
1264	inter-clone	11.7678094631633	10_12
1265	inter-clone	10.095240216186	10_12
1266	inter-clone	10.3352347321584	10_12
1267	inter-clone	13.3665733293127	10_12
1268	inter-clone	10.8492255466466	10_12
1269	intra-clone	14.5154862838146	12_12
1270	inter-clone	9.38058493242434	10_12
1271	intra-clone	13.3938174871688	12_12
1272	inter-clone	10.6482006950511	10_12
1273	inter-clone	11.3508324002516	10_12
1274	intra-clone	9.03750393955444	12_12
1275	intra-clone	10.9938472589982	12_12
1276	inter-clone	9.50331812587709	10_12
1277	inter-clone	8.63388873536461	10_12
1278	inter-clone	10.1002123015627	10_12
1279	inter-clone	11.5058467726012	10_12
1280	inter-clone	11.6702755132397	10_12
1281	inter-clone	12.4859656337774	10_12
1282	inter-clone	11.4421583660889	10_12
1283	inter-clone	11.7015113380299	10_12
1284	inter-clone	12.69096864744	10_12
1285	inter-clone	13.4493676397161	10_12
1286	inter-clone	10.6021386002583	10_12
1287	inter-clone	8.41043347789206	10_12
1288	inter-clone	13.2726876229453	10_12
1289	inter-clone	13.6387030897079	10_12
1290	inter-clone	14.7171123971099	10_12
1291	inter-clone	12.6577807866633	10_12
1292	inter-clone	11.9181718692876	10_12
1293	inter-clone	12.7607685345442	10_12
1294	inter-clone	12.5357769108878	10_12
1295	inter-clone	11.8840006541274	10_12
1296	inter-clone	10.5550855621898	10_12
1297	inter-clone	14.2796368946654	10_12
1298	inter-clone	12.6188569222309	10_12
1299	inter-clone	12.8055406686776	10_12
1300	inter-clone	12.685420899479	10_12
1301	inter-clone	10.3953104260643	10_12
1302	inter-clone	11.7786092034291	10_12
1303	inter-clone	13.9804900551911	9_12
1304	inter-clone	10.7837205971576	10_12
1305	inter-clone	13.818390320351	10_12
1306	inter-clone	8.25020811908599	9_12
1307	inter-clone	9.95487512158129	10_12
1308	inter-clone	10.4595970211824	10_12
1309	inter-clone	11.80450871452	9_12
1310	inter-clone	8.70170302030223	10_12
1311	inter-clone	9.53963301262467	10_12
1312	inter-clone	14.5301943508335	10_12
1313	inter-clone	14.5418016807144	10_12
1314	inter-clone	15.1662395122227	10_12
1315	inter-clone	11.0700108343021	10_12
1316	inter-clone	11.6671347230578	10_12
1317	inter-clone	9.21083754493794	10_12
1318	inter-clone	10.223478162955	10_12
1319	inter-clone	10.6288577464118	10_12
1320	inter-clone	11.1644991784718	10_12
1321	inter-clone	11.3439817166319	10_12
1322	intra-clone	17.1209316596265	12_12
1323	inter-clone	12.8794606952518	10_12
1324	inter-clone	13.1886847934678	10_12
1325	inter-clone	11.3563245123296	10_12
1326	inter-clone	12.9630697840865	10_12
1327	intra-clone	10.9934269862922	12_12
1328	intra-clone	15.4724828591439	12_12
1329	inter-clone	12.9006651895198	9_12
1330	inter-clone	11.1717784736964	9_12
1331	inter-clone	9.17434798349708	10_12
1332	inter-clone	10.1672658813734	10_12
1333	inter-clone	11.9042711379553	10_12
1334	inter-clone	14.4989645772312	10_12
1335	inter-clone	10.6140647273089	10_12
1336	inter-clone	11.3477882102763	10_12
1337	intra-clone	14.6230214174764	12_12
1338	inter-clone	12.6790698285909	10_12
1339	inter-clone	12.5593915401839	10_12
1340	inter-clone	9.69729757515885	9_12
1341	inter-clone	11.5648607880311	10_12
1342	inter-clone	12.8467558316805	10_12
1343	inter-clone	10.1150204616082	10_12
1344	inter-clone	12.263210266972	10_12
1345	intra-clone	13.7483942087942	12_12
1346	inter-clone	9.97929867616175	10_12
1347	inter-clone	11.5667092895166	10_12
1348	inter-clone	9.73403578760643	10_12
1349	inter-clone	10.9063206824537	10_12
1350	inter-clone	13.2562555778375	10_12
1351	inter-clone	13.3090091880217	10_12
1352	inter-clone	12.1256764135722	10_12
1353	inter-clone	10.983230440959	10_12
1354	inter-clone	12.0240922196453	10_12
1355	intra-clone	13.0254399559379	12_12
1356	inter-clone	11.1654143850196	10_12
1357	inter-clone	10.738150426822	10_12
1358	inter-clone	10.6222180306408	10_12
1359	inter-clone	15.3519584081449	10_12
1360	inter-clone	10.3174213181266	10_12
1361	inter-clone	11.5755657832993	10_12
1362	inter-clone	11.4121924656506	10_12
1363	inter-clone	11.6801288660162	10_12
1364	intra-clone	12.3726401658641	12_12
1365	inter-clone	15.944733839174	9_12
1366	inter-clone	11.0635599255569	10_12
1367	inter-clone	11.7511049385645	10_12
1368	inter-clone	12.981433900399	10_12
1369	inter-clone	10.0406832745597	10_12
1370	inter-clone	12.7876775604598	10_12
1371	inter-clone	12.4016327392174	10_12
1372	inter-clone	11.0070386582066	10_12
1373	inter-clone	12.2964088461938	9_12
1374	inter-clone	9.54001890311146	10_12
1375	inter-clone	11.8939199319636	9_12
1376	inter-clone	12.1765651418261	10_12
1377	inter-clone	10.1628145003707	10_12
1378	inter-clone	12.738091560132	10_12
1379	inter-clone	12.7006326856688	10_12
1380	inter-clone	9.7195847610479	10_12
1381	inter-clone	10.9905304141094	10_12
1382	inter-clone	11.5313035661661	10_12
1383	inter-clone	11.8242219758245	10_12
1384	inter-clone	12.2461284933896	10_12
1385	inter-clone	12.6715999451998	10_12
1386	inter-clone	11.5287649601897	10_12
1387	inter-clone	10.396867813921	10_12
1388	inter-clone	10.6894685997292	10_12
1389	inter-clone	8.85658896772204	10_12
1390	inter-clone	10.3577690743523	10_12
1391	inter-clone	11.2328075563197	10_12
1392	inter-clone	10.4209913418724	10_12
1393	inter-clone	10.4210855952091	9_12
1394	intra-clone	9.91124140093364	12_12
1395	inter-clone	8.71676898580421	10_12
1396	inter-clone	10.8414549108682	10_12
1397	inter-clone	12.44468820142	10_12
1398	inter-clone	9.83821122104731	10_12
1399	inter-clone	13.0579442168515	10_12
1400	inter-clone	11.4197750966018	9_12
1401	inter-clone	12.15202817871	10_12
1402	inter-clone	10.9481756487357	10_12
1403	inter-clone	10.8377877470119	10_12
1404	inter-clone	10.9279819845062	10_12
1405	inter-clone	12.6699087147463	10_12
1406	inter-clone	10.1202300843269	10_12
1407	inter-clone	15.7494684829534	10_12
1408	inter-clone	10.7179511036431	10_12
1409	inter-clone	11.0939702853309	10_12
1410	inter-clone	11.2432255143446	10_12
1411	intra-clone	10.6612239258359	12_12
1412	intra-clone	10.7256035993325	12_12
1413	inter-clone	10.4363173650037	10_12
1414	inter-clone	9.67982133848684	10_12
1415	inter-clone	12.9658547322984	10_12
1416	inter-clone	12.7223583612381	10_12
1417	inter-clone	12.1752205757079	10_12
1418	inter-clone	10.5957344318225	10_12
1419	inter-clone	12.127863394622	10_12
1420	inter-clone	10.5100294791814	10_12
1421	inter-clone	11.683926875151	10_12
1422	intra-clone	11.2085411566887	12_12
1423	inter-clone	9.38444455917363	10_12
1424	inter-clone	11.3069571657086	10_12
1425	inter-clone	12.2924364900286	10_12
1426	inter-clone	10.0706617047928	9_12
1427	inter-clone	10.3770256061145	10_12
1428	inter-clone	7.39088904419612	10_12
1429	inter-clone	14.7013324123885	10_12
1430	intra-clone	17.1589984300272	12_12
1431	inter-clone	11.8762771158379	9_12
1432	intra-clone	12.9677540757621	12_12
1433	intra-clone	12.4472572094698	12_12
1434	inter-clone	10.6159728399415	10_12
1435	inter-clone	12.6012999973211	10_12
1436	inter-clone	12.2499789596844	10_12
1437	inter-clone	9.85344879744035	10_12
1438	inter-clone	9.75932063396747	10_12
1439	inter-clone	12.0245691094526	10_12
1440	inter-clone	9.58104286007227	10_12
1441	inter-clone	12.5976516397452	10_12
1442	inter-clone	9.01403896428594	10_12
1443	inter-clone	13.4332267870566	10_12
1444	inter-clone	9.54134517649769	9_12
1445	inter-clone	11.8493140094828	10_12
1446	inter-clone	8.61457040523415	10_12
1447	intra-clone	11.8327950680946	12_12
1448	inter-clone	8.85571833092112	10_12
1449	inter-clone	9.75258973468143	10_12
1450	inter-clone	11.114353280563	10_12
1451	inter-clone	10.1749740759919	9_12
1452	inter-clone	11.9145829439527	10_12
1453	inter-clone	12.1759848021475	10_12
1454	inter-clone	11.5709902777004	10_12
1455	inter-clone	11.4894981883815	10_12
1456	inter-clone	12.5901381535143	9_12
1457	intra-clone	11.4858002657477	12_12
1458	inter-clone	13.996851554707	10_12
1459	inter-clone	13.1470348683429	10_12
1460	intra-clone	13.5667939921698	12_12
1461	inter-clone	9.2707773318931	10_12
1462	inter-clone	11.2859321003707	10_12
1463	inter-clone	10.3511571748518	10_12
1464	inter-clone	13.1281128901944	10_12
1465	inter-clone	8.39491203735284	10_12
1466	inter-clone	11.3966753429312	10_12
1467	inter-clone	11.5819692478989	10_12
1468	inter-clone	12.1899531684058	9_12
1469	intra-clone	12.5961623948816	12_12
1470	inter-clone	12.2198023624331	10_12
1471	inter-clone	11.7575829097788	10_12
1472	inter-clone	13.8659015128624	10_12
1473	inter-clone	11.4815511602237	10_12
1474	intra-clone	10.2669430870918	12_12
1475	inter-clone	11.1050366624958	10_12
1476	inter-clone	10.9118720518904	10_12
1477	inter-clone	12.6162886848573	10_12
1478	inter-clone	11.8495567225919	10_12
1479	inter-clone	11.3525143668355	10_12
1480	intra-clone	10.8913368835987	12_12
1481	intra-clone	9.37092000147053	12_12
1482	inter-clone	9.64387381272952	10_12
1483	inter-clone	12.3555830333381	10_12
1484	inter-clone	10.6065805559483	10_12
1485	inter-clone	9.76794138241045	10_12
1486	inter-clone	11.0014552126443	9_12
1487	inter-clone	12.7178329375276	10_12
1488	inter-clone	12.044620812957	10_12
1489	inter-clone	17.1789457003383	10_12
1490	inter-clone	8.0931369197516	10_12
1491	inter-clone	10.6966724694485	10_12
1492	inter-clone	9.75477838258655	10_12
1493	intra-clone	10.7241039542414	12_12
1494	intra-clone	10.3143250115752	12_12
1495	intra-clone	10.9506756853853	12_12
1496	intra-clone	10.5803557266507	12_12
1497	inter-clone	12.714848850556	10_12
1498	inter-clone	10.7983685993878	10_12
1499	inter-clone	12.9537401073745	10_12
1500	inter-clone	10.6934032722487	10_12
1501	inter-clone	9.45448094851468	10_12
1502	inter-clone	10.9446131059788	10_12
1503	inter-clone	12.1654417233824	10_12
1504	inter-clone	13.6491912642303	10_12
1505	inter-clone	11.384484541697	10_12
1506	inter-clone	15.7178510315395	10_12
1507	inter-clone	11.8973023798209	10_12
1508	inter-clone	11.1005928902109	10_12
1509	intra-clone	7.86300994097576	12_12
1510	inter-clone	6.87130734729364	10_12
1511	inter-clone	9.82867978944398	10_12
1512	intra-clone	9.9117001286953	12_12
1513	inter-clone	13.4455433033859	10_12
1514	inter-clone	11.8443454366936	10_12
1515	inter-clone	11.661534839801	10_12
1516	inter-clone	7.60288997965555	10_12
1517	inter-clone	12.5821882405852	10_12
1518	inter-clone	12.6139278522435	10_12
1519	inter-clone	12.787994447801	10_12
1520	inter-clone	11.479420849682	10_12
1521	inter-clone	13.5623953925087	10_12
1522	inter-clone	10.5373536624928	10_12
1523	inter-clone	8.18755172002059	10_12
1524	intra-clone	10.5087005285286	12_12
1525	intra-clone	9.42678744179785	12_12
1526	inter-clone	9.35904391615331	10_12
1527	inter-clone	9.08679044382597	10_12
1528	inter-clone	13.7005179011168	10_12
1529	inter-clone	12.067941244618	10_12
1530	inter-clone	12.743631374272	10_12
1531	inter-clone	13.0340491157086	10_12
1532	inter-clone	11.8934151821989	10_12
1533	inter-clone	14.3750565932341	10_12
1534	intra-clone	13.8447437871436	12_12
1535	inter-clone	12.3052371575239	10_12
1536	inter-clone	11.0482518872137	10_12
1537	inter-clone	11.2201679157438	10_12
1538	inter-clone	11.0270849514408	10_12
1539	inter-clone	13.2731234119473	10_12
1540	inter-clone	9.64494976103528	10_12
1541	inter-clone	9.05374855587078	10_12
1542	inter-clone	9.14804339609318	10_12
1543	inter-clone	8.5137557745448	10_12
1544	inter-clone	9.08084786711751	10_12
1545	intra-clone	12.2534090056878	12_12
1546	inter-clone	11.4918181968951	10_12
1547	inter-clone	12.380672320082	10_12
1548	inter-clone	10.8893595887665	10_12
1549	inter-clone	11.5481703385046	10_12
1550	inter-clone	10.9540015751335	10_12
1551	inter-clone	14.7502395314123	10_12
1552	inter-clone	11.909692924059	10_12
1553	inter-clone	12.4168518166367	10_12
1554	inter-clone	11.7009514340066	10_12
1555	inter-clone	10.8882631600741	10_12
1556	inter-clone	10.0635964033515	10_12
1557	inter-clone	10.9986822369494	10_12
1558	inter-clone	16.9115787614659	10_12
1559	inter-clone	10.54308476163	10_12
1560	intra-clone	9.25985123059928	12_12
1561	inter-clone	10.806530322317	10_12
1562	inter-clone	14.7033194407223	9_12
1563	inter-clone	9.68983729932787	10_12
1564	inter-clone	11.3610867454601	10_12
1565	inter-clone	8.45284095318929	10_12
1566	intra-clone	9.61135549635872	12_12
1567	inter-clone	14.8674067035314	10_12
1568	inter-clone	10.5628746061	10_12
1569	inter-clone	9.7236183957758	10_12
1570	inter-clone	12.3458472647459	10_12
1571	inter-clone	9.91575757484301	10_12
1572	inter-clone	12.3116672810397	10_12
1573	intra-clone	9.89267621970089	12_12
1574	inter-clone	11.2031342101591	10_12
1575	inter-clone	10.7561940750489	10_12
1576	inter-clone	11.1650911723602	10_12
1577	inter-clone	12.6644310321251	10_12
1578	inter-clone	11.6086124313433	10_12
1579	intra-clone	9.32381032045767	12_12
1580	inter-clone	10.8902588146268	10_12
1581	intra-clone	13.033016804645	12_12
1582	inter-clone	9.50931793054955	10_12
1583	inter-clone	9.76671620502532	9_12
1584	inter-clone	11.1150965572755	10_12
1585	inter-clone	13.1388421672666	10_12
1586	inter-clone	12.7323725313844	10_12
1587	inter-clone	13.4450274422177	10_12
1588	inter-clone	8.70625100278285	10_12
1589	inter-clone	12.1867531407412	10_12
1590	inter-clone	12.8079572418208	10_12
1591	inter-clone	10.7729611776698	10_12
1592	intra-clone	12.2261154037159	12_12
1593	inter-clone	12.3655432320612	10_12
1594	inter-clone	9.70338503135921	10_12
1595	intra-clone	11.6198831911327	12_12
1596	inter-clone	15.4474453897444	9_12
1597	inter-clone	11.1880546973523	9_12
1598	intra-clone	13.5175006456108	12_12
1599	inter-clone	12.3201957460668	10_12
1600	inter-clone	12.3632862514823	10_12
1601	inter-clone	12.7197726913763	10_12
1602	inter-clone	13.3211547407605	10_12
1603	inter-clone	12.2616032291691	10_12
1604	inter-clone	11.7249986819831	10_12
1605	inter-clone	13.5405365068856	10_12
1606	inter-clone	11.8020386144662	10_12
1607	inter-clone	9.51755405831059	10_12
1608	inter-clone	11.4402931589167	10_12
1609	inter-clone	14.4243583982708	9_12
1610	inter-clone	12.775523101836	10_12
1611	inter-clone	12.6943732266206	10_12
1612	intra-clone	10.9349076647012	12_12
1613	inter-clone	14.0487850410643	10_12
1614	inter-clone	12.4166933584498	10_12
1615	inter-clone	14.1728253798476	10_12
1616	inter-clone	13.196503754929	10_12
1617	inter-clone	10.1698728846813	10_12
1618	inter-clone	9.56447315972469	9_12
1619	intra-clone	11.0557359471951	12_12
1620	inter-clone	11.793082026948	10_12
1621	inter-clone	14.1973878534116	10_12
1622	inter-clone	13.3169670653578	10_12
1623	inter-clone	13.9279640199016	10_12
1624	inter-clone	14.5858348118322	10_12
1625	inter-clone	13.1195153859512	10_12
1626	intra-clone	10.2001808445492	12_12
1627	inter-clone	11.1319206800687	10_12
1628	inter-clone	12.8636128957843	10_12
1629	inter-clone	15.0220390494254	10_12
1630	inter-clone	10.1119355056942	9_12
1631	inter-clone	14.3418757719553	10_12
1632	inter-clone	10.1884931199725	10_12
1633	intra-clone	10.064315988753	12_12
1634	inter-clone	8.7385325564257	10_12
1635	inter-clone	11.968143421592	10_12
1636	inter-clone	8.63059644527871	10_12
1637	inter-clone	12.3832942152147	10_12
1638	inter-clone	11.2585648800443	10_12
1639	inter-clone	13.4153140775977	10_12
1640	inter-clone	11.6371686804951	10_12
1641	inter-clone	12.9576620591968	10_12
1642	inter-clone	11.7934503277857	10_12
1643	inter-clone	10.5577046997388	10_12
1644	inter-clone	12.7146228302659	10_12
1645	inter-clone	12.8755012981205	9_12
1646	inter-clone	12.7245892981641	10_12
1647	inter-clone	9.64293266872222	10_12
1648	intra-clone	11.9820756402071	12_12
1649	inter-clone	13.1306006507862	10_12
1650	inter-clone	11.0584553420791	10_12
1651	inter-clone	13.6199837572522	10_12
1652	intra-clone	7.40492794857851	12_12
1653	intra-clone	9.85879977186336	12_12
1654	inter-clone	13.8213093369605	10_12
1655	inter-clone	10.3989090082432	10_12
1656	inter-clone	12.0299699354144	10_12
1657	inter-clone	12.9736995056818	10_12
1658	inter-clone	13.7163157226821	9_12
1659	inter-clone	14.7864013795712	10_12
1660	inter-clone	9.64612764995444	9_12
1661	inter-clone	12.6153186918186	10_12
1662	inter-clone	7.93581416076649	10_12
1663	inter-clone	10.6209202703681	10_12
1664	inter-clone	11.722863288066	10_12
1665	inter-clone	11.4766942584768	10_12
1666	inter-clone	12.166520742005	10_12
1667	inter-clone	9.77386854571773	10_12
1668	inter-clone	10.6746757333733	10_12
1669	inter-clone	12.4727179935677	10_12
1670	inter-clone	13.5162820820114	10_12
1671	inter-clone	13.2722166418483	10_12
1672	inter-clone	10.0779463113576	10_12
1673	inter-clone	11.2867102081841	10_12
1674	inter-clone	10.1667632435885	10_12
1675	inter-clone	8.74523022311505	10_12
1676	inter-clone	8.75703641607089	10_12
1677	inter-clone	12.6184015967438	10_12
1678	inter-clone	12.0794476239833	10_12
1679	inter-clone	11.7636908362071	10_12
1680	intra-clone	11.8006736254742	12_12
1681	inter-clone	8.40614905012112	10_12
1682	inter-clone	10.074543370878	10_12
1683	inter-clone	12.4035814421556	10_12
1684	inter-clone	8.59161942411314	10_12
1685	inter-clone	9.64929790976935	10_12
1686	inter-clone	8.82816506012849	10_12
1687	inter-clone	9.60872635431926	10_12
1688	intra-clone	17.2805984354674	12_12
1689	inter-clone	12.4576589748074	10_12
1690	inter-clone	10.8273687097385	10_12
1691	inter-clone	11.5764381537514	10_12
1692	inter-clone	13.1785180399425	10_12
1693	inter-clone	12.5959004460731	10_12
1694	inter-clone	11.2402714752728	10_12
1695	inter-clone	12.171537006053	10_12
1696	inter-clone	12.4207353406365	10_12
1697	inter-clone	10.4291894698166	10_12
1698	inter-clone	10.6912112284835	10_12
1699	inter-clone	9.0896787136001	9_12
1700	intra-clone	10.7812485019861	12_12
1701	inter-clone	13.6981586821962	10_12
1702	inter-clone	11.7132402232256	10_12
1703	inter-clone	11.1336395338528	10_12
1704	inter-clone	10.5150901722454	10_12
1705	inter-clone	12.587515058013	10_12
1706	inter-clone	10.7655777848559	10_12
1707	inter-clone	7.54634706513556	10_12
1708	inter-clone	13.5115998911984	10_12
1709	inter-clone	10.1284766956471	10_12
1710	inter-clone	10.2049791734484	10_12
1711	inter-clone	11.7005612617999	10_12
1712	inter-clone	8.08707166911752	10_12
1713	inter-clone	11.4887190031716	10_12
1714	intra-clone	10.5727759417187	12_12
1715	inter-clone	9.10834924443383	10_12
1716	inter-clone	10.7313569313221	10_12
1717	inter-clone	10.8934009294781	10_12
1718	inter-clone	7.45063371681453	10_12
1719	intra-clone	9.28972179427366	12_12
1720	inter-clone	9.78225286570044	10_12
1721	inter-clone	11.3685050426729	10_12
1722	inter-clone	12.2093770487969	10_12
1723	inter-clone	9.16828704493292	10_12
1724	inter-clone	13.2640851131069	10_12
1725	inter-clone	13.4846081534592	10_12
1726	inter-clone	13.0766576425232	10_12
1727	inter-clone	11.6695753134926	10_12
1728	inter-clone	11.9773726761777	10_12
1729	inter-clone	10.9983435190995	10_12
1730	inter-clone	10.8429294840766	10_12
1731	inter-clone	14.5695870376007	10_12
1732	intra-clone	10.6476667845578	12_12
1733	inter-clone	11.6474549148933	10_12
1734	inter-clone	11.7265627820388	10_12
1735	intra-clone	11.8050443808162	12_12
1736	inter-clone	11.952599997385	10_12
1737	inter-clone	10.3070426900703	10_12
1738	inter-clone	8.69611196675227	10_12
1739	inter-clone	11.5253342795691	10_12
1740	inter-clone	12.1804485780548	9_12
1741	inter-clone	11.9959112881016	10_12
1742	inter-clone	11.8190790772653	10_12
1743	intra-clone	10.3950223759411	12_12
1744	inter-clone	10.2653079152875	9_12
1745	inter-clone	9.06520589997217	10_12
1746	inter-clone	12.4225787296241	10_12
1747	inter-clone	12.4642615607909	10_12
1748	inter-clone	10.5418267307571	10_12
1749	inter-clone	11.6801208277958	10_12
1750	inter-clone	11.5047178737105	10_12
1751	inter-clone	9.58510981010259	10_12
1752	inter-clone	11.0844221644207	10_12
1753	inter-clone	11.731246885625	10_12
1754	inter-clone	10.4019031095165	9_12
1755	inter-clone	13.9072039661591	10_12
1756	inter-clone	11.4230915640016	10_12
1757	intra-clone	11.6677303942806	12_12
1758	inter-clone	9.90008810069669	10_12
1759	inter-clone	13.011507975385	9_12
1760	inter-clone	10.071743736415	10_12
1761	inter-clone	11.2363635303173	10_12
1762	inter-clone	10.5708793486696	9_12
1763	inter-clone	14.5851087247032	10_12
1764	inter-clone	10.1973363843266	10_12
1765	inter-clone	10.0430342844225	10_12
1766	intra-clone	10.3916542057929	12_12
1767	inter-clone	11.652035657017	10_12
1768	inter-clone	12.2046638570581	10_12
1769	intra-clone	12.0961310492545	12_12
1770	inter-clone	10.0261982020564	10_12
1771	inter-clone	15.1302931977889	10_12
1772	inter-clone	11.1325752617208	10_12
1773	inter-clone	11.6113084737079	10_12
1774	inter-clone	9.10419950233272	10_12
1775	inter-clone	12.6335348584261	10_12
1776	inter-clone	12.986146771687	10_12
1777	inter-clone	11.0156196716512	10_12
1778	inter-clone	9.31233887370363	10_12
1779	inter-clone	9.5132565440413	10_12
1780	inter-clone	11.5738997484407	10_12
1781	inter-clone	10.6498273956562	10_12
1782	inter-clone	11.3394198257456	10_12
1783	inter-clone	13.9105538498071	10_12
1784	inter-clone	10.3508784410215	10_12
1785	inter-clone	13.5358485876168	10_12
1786	inter-clone	10.2523014710994	10_12
1787	inter-clone	12.2147617028988	10_12
1788	inter-clone	13.1281947061167	10_12
1789	inter-clone	9.54231621697727	10_12
1790	inter-clone	14.9182808050029	10_12
1791	inter-clone	10.5393580296356	10_12
1792	inter-clone	13.578689287293	10_12
1793	inter-clone	10.9000120434311	10_12
1794	inter-clone	10.3235852057166	10_12
1795	inter-clone	10.4006761203165	10_12
1796	inter-clone	8.79533345025659	10_12
1797	inter-clone	10.6422802273909	9_12
1798	inter-clone	13.7313293858776	10_12
1799	inter-clone	10.9023534041743	10_12
1800	inter-clone	10.3555718606267	10_12
1801	inter-clone	12.5696517795665	10_12
1802	inter-clone	9.38811822032425	10_12
1803	inter-clone	11.8714014143581	10_12
1804	inter-clone	10.523296687378	10_12
1805	inter-clone	12.4150976909518	10_12
1806	inter-clone	13.8776254402985	10_12
1807	inter-clone	11.6867783004273	10_12
1808	inter-clone	11.4565447207929	10_12
1809	intra-clone	9.03737479364535	12_12
1810	inter-clone	10.990738290846	10_12
1811	inter-clone	12.852492443556	10_12
1812	inter-clone	10.6958078360039	10_12
1813	inter-clone	13.8927623494546	10_12
1814	inter-clone	10.9314937984225	10_12
1815	inter-clone	7.77299917736688	9_12
1816	inter-clone	10.8411673361935	10_12
1817	inter-clone	12.3604989196981	10_12
1818	inter-clone	10.0730289434676	10_12
1819	inter-clone	11.3607675065473	10_12
1820	inter-clone	11.3216809116282	10_12
1821	inter-clone	12.0641842664176	10_12
1822	inter-clone	12.260813751069	10_12
1823	intra-clone	10.5578721634835	12_12
1824	intra-clone	13.2970242318312	10_10
1825	intra-clone	10.6820664536018	10_10
1826	intra-clone	14.3488628497987	10_10
1827	intra-clone	11.9099567385157	10_10
1828	intra-clone	12.7722090370288	10_10
1829	intra-clone	14.0428310627469	10_10
1830	intra-clone	13.1256828224897	10_10
1831	inter-clone	12.8201655074752	9_10
1832	intra-clone	14.5322594255913	10_10
1833	inter-clone	16.4721712561946	10_12
1834	intra-clone	12.3760272042811	10_10
1835	intra-clone	12.4120358548224	10_10
1836	intra-clone	16.1882326667828	10_10
1837	intra-clone	10.4808754414321	10_10
1838	intra-clone	15.1970725454585	10_10
1839	intra-clone	14.0562890858621	10_10
1840	inter-clone	11.7339442691933	9_10
1841	intra-clone	15.8365857400487	10_10
1842	intra-clone	14.6917066881752	10_10
1843	intra-clone	13.1986844243204	10_10
1844	intra-clone	11.7361869700683	10_10
1845	intra-clone	12.5494355023001	10_10
1846	intra-clone	12.5796528731163	10_10
1847	intra-clone	13.9637892609819	10_10
1848	inter-clone	12.2095756554889	10_12
1849	inter-clone	14.8913407599173	9_10
1850	intra-clone	14.5590452721649	10_10
1851	intra-clone	11.0829486044055	10_10
1852	intra-clone	16.0104217010292	10_10
1853	inter-clone	14.4359368730687	10_12
1854	intra-clone	12.3101103910788	10_10
1855	inter-clone	12.7710945921793	10_12
1856	intra-clone	13.0096144948266	10_10
1857	intra-clone	14.045378670847	10_10
1858	intra-clone	13.0027181674156	10_10
1859	intra-clone	12.5063605655171	10_10
1860	intra-clone	12.7082654565065	10_10
1861	intra-clone	13.1303185579128	10_10
1862	intra-clone	10.0890175301755	10_10
1863	intra-clone	14.2298851480625	10_10
1864	intra-clone	14.3068778002913	10_10
1865	intra-clone	15.2825990538104	10_10
1866	intra-clone	9.6618909118213	10_10
1867	intra-clone	12.028270344028	10_10
1868	intra-clone	13.7738685507494	10_10
1869	inter-clone	13.8201218163658	10_12
1870	intra-clone	13.1386845128101	10_10
1871	intra-clone	12.8064488431626	10_10
1872	intra-clone	15.8123504480893	10_10
1873	intra-clone	16.6271108273423	10_10
1874	intra-clone	13.7450200938846	10_10
1875	inter-clone	13.1197679976265	10_12
1876	intra-clone	15.021812225188	10_10
1877	intra-clone	15.7097350723102	10_10
1878	intra-clone	15.2573960698307	10_10
1879	intra-clone	11.1406183841975	10_10
1880	intra-clone	13.9340270890994	10_10
1881	intra-clone	14.5807688024123	10_10
1882	inter-clone	11.6048588892465	9_10
1883	intra-clone	13.1022730444467	10_10
1884	intra-clone	12.7285297778016	10_10
1885	intra-clone	13.7126049788977	10_10
1886	intra-clone	13.5595375293658	10_10
1887	intra-clone	15.0611344841991	10_10
1888	inter-clone	12.7003721316243	10_12
1889	intra-clone	14.6785646698976	10_10
1890	intra-clone	13.8107612637788	10_10
1891	inter-clone	17.0583520514439	10_12
1892	intra-clone	13.9598752873435	10_10
1893	intra-clone	12.7873882713905	10_10
1894	intra-clone	12.2942835183263	10_10
1895	inter-clone	13.2481798263791	10_12
1896	intra-clone	14.0230150212347	10_10
1897	intra-clone	15.8070329149851	10_10
1898	inter-clone	14.2630171232164	10_12
1899	intra-clone	12.9403577132978	10_10
1900	intra-clone	14.1906574837406	10_10
1901	inter-clone	13.9322314057137	10_12
1902	intra-clone	10.3914246715223	10_10
1903	intra-clone	9.98689525887212	10_10
1904	inter-clone	14.6248158004113	9_10
1905	intra-clone	12.874231230443	10_10
1906	intra-clone	12.3076159974205	10_10
1907	intra-clone	15.4684378127107	10_10
1908	intra-clone	13.0964704810215	10_10
1909	intra-clone	16.1330315031041	10_10
1910	intra-clone	14.4443603130446	10_10
1911	inter-clone	14.90746013176	10_12
1912	intra-clone	14.2653728895273	10_10
1913	intra-clone	14.6849287514099	10_10
1914	intra-clone	11.6307275216127	10_10
1915	intra-clone	14.0997215421564	10_10
1916	intra-clone	15.027119272873	10_10
1917	intra-clone	11.8720291605032	10_10
1918	intra-clone	13.5902268706303	10_10
1919	intra-clone	14.9610779016345	10_10
1920	inter-clone	14.2819937987101	10_12
1921	intra-clone	14.7621136298798	10_10
1922	intra-clone	14.2183003491072	10_10
1923	intra-clone	13.5856095501443	10_10
1924	intra-clone	11.6239970456719	10_10
1925	inter-clone	13.9821093479451	10_12
1926	intra-clone	14.3421935336346	10_10
1927	intra-clone	11.996157914362	10_10
1928	inter-clone	15.1725838241643	10_12
1929	intra-clone	13.8490463741483	10_10
1930	intra-clone	14.1351381265573	10_10
1931	intra-clone	11.3314060747416	10_10
1932	intra-clone	11.6420302407536	10_10
1933	intra-clone	11.3386147869705	10_10
1934	inter-clone	13.1041151595525	9_10
1935	intra-clone	12.9507373221141	10_10
1936	inter-clone	9.36368945073635	9_10
1937	intra-clone	10.91065972337	10_10
1938	intra-clone	13.6387201204951	10_10
1939	intra-clone	14.4745608188932	10_10
1940	intra-clone	13.9270045424807	10_10
1941	intra-clone	14.6997548516658	10_10
1942	intra-clone	12.5481729302584	10_10
1943	inter-clone	10.4105759042837	10_12
1944	inter-clone	16.4629043972426	10_12
1945	intra-clone	12.9610541087168	10_10
1946	intra-clone	12.9032141624345	10_10
1947	intra-clone	11.7296302927553	10_10
1948	inter-clone	15.9908074021382	10_12
1949	intra-clone	11.4825945079071	10_10
1950	intra-clone	12.8965680811692	10_10
1951	intra-clone	13.8333148634845	10_10
1952	intra-clone	14.8207880660121	10_10
1953	intra-clone	14.9618934604716	10_10
1954	intra-clone	16.1147222115745	10_10
1955	intra-clone	12.58853871738	10_10
1956	intra-clone	12.0659954321226	10_10
1957	intra-clone	12.4218306090599	10_10
1958	intra-clone	12.1659608742944	10_10
1959	intra-clone	13.6976285432212	10_10
1960	intra-clone	9.39054545403276	10_10
1961	intra-clone	15.1177518372919	10_10
1962	intra-clone	9.78256204761911	10_10
1963	inter-clone	14.6178258381188	10_12
1964	intra-clone	14.0054696479025	10_10
1965	inter-clone	16.4951280703451	10_12
1966	inter-clone	14.269183998386	10_12
1967	intra-clone	13.1241567283686	10_10
1968	inter-clone	14.34928005394	9_10
1969	intra-clone	13.7007497098123	10_10
1970	inter-clone	14.0179249882594	9_10
1971	intra-clone	13.7626753286509	10_10
1972	intra-clone	12.5618212574373	10_10
1973	inter-clone	15.9718549567681	9_10
1974	intra-clone	12.0527518686696	10_10
1975	intra-clone	14.7465386949513	10_10
1976	inter-clone	12.9327090192736	10_12
1977	intra-clone	15.3655781417425	10_10
1978	intra-clone	13.0915543454433	10_10
1979	intra-clone	13.5423226335014	10_10
1980	intra-clone	12.9451980462468	10_10
1981	intra-clone	8.90480665612201	10_10
1982	inter-clone	14.2779782336554	9_10
1983	intra-clone	13.1724705324347	10_10
1984	inter-clone	14.8759661258701	10_12
1985	inter-clone	11.360659022364	10_12
1986	intra-clone	15.826751068116	10_10
1987	intra-clone	14.1532272737983	10_10
1988	intra-clone	13.5659393607595	10_10
1989	intra-clone	13.9238910887198	10_10
1990	intra-clone	11.6590755797304	10_10
1991	intra-clone	17.3374293498433	10_10
1992	intra-clone	14.470302753384	10_10
1993	intra-clone	12.7796704268275	10_10
1994	intra-clone	13.1059252381597	10_10
1995	intra-clone	13.9128821057515	10_10
1996	intra-clone	12.4405354894594	10_10
1997	intra-clone	13.3078222575417	10_10
1998	inter-clone	12.6774658614626	10_12
1999	intra-clone	13.4086808494165	10_10
[truncated: 414,329 more rows]
