# Supplementary material for: LinRace: cell division history reconstruction of single cells using paired lineage barcode and gene expression data
Source: Nat Commun. 2023 Dec 16;14:8388. doi: 10.1038/s41467-023-44173-3 (PMC10725445; doi:10.1038/s41467-023-44173-3)
Supplement: Supplementary file 4 — Source Data [file 41467_2023_44173_MOESM4_ESM.zip › Source Data/Data_box_s2.csv]

ncells	mu	pd	Nchar	run	rf	Nye	CID	mode
1024	0.03	0	16	1	0.659157688540646	0.594377538813671	0.52875214562932	LinRace_10_1
1024	0.03	0	16	1	0.653281096963761	0.599558172171921	0.526634260856966	LinRace_0.1_1
1024	0.03	0	16	1	0.659157688540646	0.594952311876226	0.528435875468987	LinRace_1_10
1024	0.03	0	16	1	0.659157688540646	0.595637338180119	0.528176504556525	LinRace_1_0.1
1024	0.05	0	16	1	0.540646425073457	0.687523626360317	0.419430691123774	LinRace_10_1
1024	0.05	0	16	1	0.542605288932419	0.686036228499274	0.419960633271059	LinRace_0.1_1
1024	0.05	0	16	1	0.540646425073457	0.687514671584447	0.419523333868983	LinRace_1_10
1024	0.05	0	16	1	0.541625857002938	0.687056470092483	0.419430653609072	LinRace_1_0.1
1024	0.1	0	16	1	0.495592556317336	0.711470637621053	0.290075576048	LinRace_10_1
1024	0.1	0	16	1	0.496571988246817	0.711565998783995	0.290013216319709	LinRace_0.1_1
1024	0.1	0	16	1	0.495592556317336	0.711711343970966	0.290037886476783	LinRace_1_10
1024	0.1	0	16	1	0.495592556317336	0.712681268594172	0.289523651512108	LinRace_1_0.1
1024	0.15	0	16	1	0.509304603330069	0.717857525712396	0.281816123919857	LinRace_10_1
1024	0.15	0	16	1	0.510284035259549	0.717557477518126	0.282023669474582	LinRace_0.1_1
1024	0.15	0	16	1	0.51126346718903	0.716492484103196	0.282366905851694	LinRace_1_10
1024	0.15	0	16	1	0.509304603330069	0.718533800139895	0.281453560458894	LinRace_1_0.1
1024	0.2	0	16	1	0.610186092066601	0.652317090162902	0.289406067420398	LinRace_10_1
1024	0.2	0	16	1	0.613124387855044	0.652041632994837	0.289405621725032	LinRace_0.1_1
1024	0.2	0	16	1	0.612144955925563	0.652371650363531	0.289480183328604	LinRace_1_10
1024	0.2	0	16	1	0.611165523996082	0.651610770380198	0.289591218721055	LinRace_1_0.1
1024	0.25	0	16	1	0.688540646425074	0.594834835766051	0.349655994096125	LinRace_10_1
1024	0.25	0	16	1	0.693437806072478	0.594659650275122	0.349867344169447	LinRace_0.1_1
1024	0.25	0	16	1	0.694417238001959	0.592882776794331	0.350980428999517	LinRace_1_10
1024	0.25	0	16	1	0.687561214495593	0.59630793771689	0.35003648582411	LinRace_1_0.1
1024	0.3	0	16	1	0.709108716944172	0.568136944514316	0.323472008421759	LinRace_10_1
1024	0.3	0	16	1	0.703232125367287	0.572390229384697	0.321835436150322	LinRace_0.1_1
1024	0.3	0	16	1	0.714005876591577	0.566588313113501	0.323133675034464	LinRace_1_10
1024	0.3	0	16	1	0.709108716944172	0.566820625779361	0.324066595602558	LinRace_1_0.1
1024	0.03	0	16	2	0.679725759059745	0.581411717941418	0.439585474870863	LinRace_10_1
1024	0.03	0	16	2	0.680705190989226	0.581565133819425	0.440223825190544	LinRace_0.1_1
1024	0.03	0	16	2	0.680705190989226	0.582051201908551	0.439286333078422	LinRace_1_10
1024	0.03	0	16	2	0.683643486777669	0.57976636255791	0.440732752391621	LinRace_1_0.1
1024	0.05	0	16	2	0.587659157688541	0.670210263803074	0.385628183941933	LinRace_10_1
1024	0.05	0	16	2	0.590597453476983	0.668001954316527	0.386367841711649	LinRace_0.1_1
1024	0.05	0	16	2	0.589618021547502	0.66994041717372	0.385852604334832	LinRace_1_10
1024	0.05	0	16	2	0.589618021547502	0.668545334569059	0.386345437168406	LinRace_1_0.1
1024	0.1	0	16	2	0.422135161606268	0.765776596340233	0.272313435844025	LinRace_10_1
1024	0.1	0	16	2	0.421155729676787	0.766512130514725	0.272135249601902	LinRace_0.1_1
1024	0.1	0	16	2	0.423114593535749	0.765060678239398	0.272524833733161	LinRace_1_10
1024	0.1	0	16	2	0.422135161606268	0.76552007845394	0.272421828635807	LinRace_1_0.1
1024	0.15	0	16	2	0.490695396669931	0.723889385914429	0.297395146431909	LinRace_10_1
1024	0.15	0	16	2	0.490695396669931	0.723440820678186	0.297526952071599	LinRace_0.1_1
1024	0.15	0	16	2	0.491674828599412	0.723579232470093	0.297532849876463	LinRace_1_10
1024	0.15	0	16	2	0.490695396669931	0.723260917093012	0.297652670728424	LinRace_1_0.1
1024	0.2	0	16	2	0.647404505386876	0.629137097106206	0.323019200524577	LinRace_10_1
1024	0.2	0	16	2	0.644466209598433	0.631775200597839	0.322271424796912	LinRace_0.1_1
1024	0.2	0	16	2	0.643486777668952	0.631426483287281	0.322768116207029	LinRace_1_10
1024	0.2	0	16	2	0.643486777668952	0.632929281144197	0.321812751083085	LinRace_1_0.1
1024	0.25	0	16	2	0.658178256611165	0.614958187571003	0.30005214719226	LinRace_10_1
1024	0.25	0	16	2	0.656219392752204	0.617608150443647	0.299233394085271	LinRace_0.1_1
1024	0.25	0	16	2	0.655239960822723	0.6192129714423	0.298113273210995	LinRace_1_10
1024	0.25	0	16	2	0.653281096963761	0.620713085602984	0.298024783495365	LinRace_1_0.1
1024	0.3	0	16	2	0.71694417238002	0.564816258792428	0.330363478888035	LinRace_10_1
1024	0.3	0	16	2	0.720861900097943	0.563443973278926	0.331189304072508	LinRace_0.1_1
1024	0.3	0	16	2	0.713026444662096	0.565596083412145	0.330706003427132	LinRace_1_10
1024	0.3	0	16	2	0.715964740450539	0.566416701521385	0.330175946677486	LinRace_1_0.1
1024	0.03	0	16	3	0.672869735553379	0.599244008720077	0.488625464586054	LinRace_10_1
1024	0.03	0	16	3	0.670910871694417	0.599232201001072	0.488734646454788	LinRace_0.1_1
1024	0.03	0	16	3	0.670910871694417	0.600956997558689	0.488437314321683	LinRace_1_10
1024	0.03	0	16	3	0.67384916748286	0.599162976821573	0.487889740902307	LinRace_1_0.1
1024	0.05	0	16	3	0.501469147894221	0.711162201452096	0.32378293678162	LinRace_10_1
1024	0.05	0	16	3	0.50048971596474	0.712457181998597	0.323425777943439	LinRace_0.1_1
1024	0.05	0	16	3	0.502448579823702	0.710246457161226	0.324193512075993	LinRace_1_10
1024	0.05	0	16	3	0.498530852105779	0.713209638745222	0.323289706286591	LinRace_1_0.1
1024	0.1	0	16	3	0.521057786483839	0.70505405229072	0.307513949632145	LinRace_10_1
1024	0.1	0	16	3	0.520078354554358	0.706234449851915	0.306938440351055	LinRace_0.1_1
1024	0.1	0	16	3	0.520078354554358	0.70681936174457	0.306664399221119	LinRace_1_10
1024	0.1	0	16	3	0.518119490695397	0.708072050710084	0.306337725914499	LinRace_1_0.1
1024	0.15	0	16	3	0.476983349657199	0.732549135839138	0.258675711541598	LinRace_10_1
1024	0.15	0	16	3	0.47796278158668	0.731334705541209	0.259088989106897	LinRace_0.1_1
1024	0.15	0	16	3	0.478942213516161	0.731436559904225	0.25904305036257	LinRace_1_10
1024	0.15	0	16	3	0.479921645445642	0.730914186796323	0.259109520553932	LinRace_1_0.1
1024	0.2	0	16	3	0.546523016650343	0.685838488557467	0.283569230084669	LinRace_10_1
1024	0.2	0	16	3	0.547502448579824	0.685091062542789	0.283698242374145	LinRace_0.1_1
1024	0.2	0	16	3	0.546523016650343	0.684627374316978	0.283976206761597	LinRace_1_10
1024	0.2	0	16	3	0.5435847208619	0.685792175863641	0.283551794193949	LinRace_1_0.1
1024	0.25	0	16	3	0.692458374142997	0.581768174263706	0.36867665094841	LinRace_10_1
1024	0.25	0	16	3	0.692458374142997	0.580512551264098	0.369874814013911	LinRace_0.1_1
1024	0.25	0	16	3	0.694417238001959	0.579847657883131	0.369575922918502	LinRace_1_10
1024	0.25	0	16	3	0.696376101860921	0.579126494982462	0.370543632722244	LinRace_1_0.1
1024	0.3	0	16	3	0.687561214495593	0.591391889844124	0.35474679554263	LinRace_10_1
1024	0.3	0	16	3	0.688540646425074	0.591582408472866	0.354526407756807	LinRace_0.1_1
1024	0.3	0	16	3	0.685602350636631	0.593350875963464	0.354486001775828	LinRace_1_10
1024	0.3	0	16	3	0.678746327130264	0.597890881080896	0.352082518290067	LinRace_1_0.1
1024	0.03	0	16	4	0.637610186092067	0.618695163953652	0.489875141229309	LinRace_10_1
1024	0.03	0	16	4	0.636630754162586	0.618940211428883	0.489808135898645	LinRace_0.1_1
1024	0.03	0	16	4	0.636630754162586	0.621086768753024	0.489098407918368	LinRace_1_10
1024	0.03	0	16	4	0.640548481880509	0.617549607379685	0.489998972235263	LinRace_1_0.1
1024	0.05	0	16	4	0.571988246816846	0.675647350585816	0.327325625756612	LinRace_10_1
1024	0.05	0	16	4	0.571988246816846	0.674789124906796	0.32773780414123	LinRace_0.1_1
1024	0.05	0	16	4	0.571008814887365	0.676116093199388	0.327645852226485	LinRace_1_10
1024	0.05	0	16	4	0.570029382957884	0.67640206485083	0.327205953697563	LinRace_1_0.1
1024	0.1	0	16	4	0.509304603330069	0.719375978112743	0.309441057709666	LinRace_10_1
1024	0.1	0	16	4	0.512242899118511	0.717861673934222	0.309866847243601	LinRace_0.1_1
1024	0.1	0	16	4	0.51126346718903	0.718500636669169	0.309576741253213	LinRace_1_10
1024	0.1	0	16	4	0.51126346718903	0.718697371704459	0.309443225410746	LinRace_1_0.1
1024	0.15	0	16	4	0.649363369245837	0.621045623393857	0.350915329467118	LinRace_10_1
1024	0.15	0	16	4	0.648383937316356	0.621639819151137	0.350657810995421	LinRace_0.1_1
1024	0.15	0	16	4	0.649363369245837	0.620941881912389	0.351088111725715	LinRace_1_10
1024	0.15	0	16	4	0.644466209598433	0.622046433848865	0.351100015273619	LinRace_1_0.1
1024	0.2	0	16	4	0.696376101860921	0.598819684767575	0.358884679312338	LinRace_10_1
1024	0.2	0	16	4	0.690499510284035	0.603934258506203	0.356816709067063	LinRace_0.1_1
1024	0.2	0	16	4	0.690499510284035	0.603074815738667	0.357743518433905	LinRace_1_10
1024	0.2	0	16	4	0.691478942213516	0.602179065612007	0.358029614733834	LinRace_1_0.1
1024	0.25	0	16	4	0.714985308521058	0.578892741699296	0.344092735509947	LinRace_10_1
1024	0.25	0	16	4	0.717923604309501	0.574876981845689	0.344225038475085	LinRace_0.1_1
1024	0.25	0	16	4	0.713026444662096	0.579737692485864	0.342459552930203	LinRace_1_10
1024	0.25	0	16	4	0.713026444662096	0.578828660345899	0.343229589640171	LinRace_1_0.1
1024	0.3	0	16	4	0.815866797257591	0.506528638930237	0.41183194158041	LinRace_10_1
1024	0.3	0	16	4	0.819784524975514	0.502836458060493	0.41426965985129	LinRace_0.1_1
1024	0.3	0	16	4	0.806072477962782	0.510422597233279	0.411955314442983	LinRace_1_10
1024	0.3	0	16	4	0.817825661116552	0.504138810608078	0.414024153108553	LinRace_1_0.1
1024	0.03	0	16	5	0.66307541625857	0.607000987827224	0.456190906175742	LinRace_10_1
1024	0.03	0	16	5	0.665034280117532	0.606635552270417	0.45583717924636	LinRace_0.1_1
1024	0.03	0	16	5	0.66307541625857	0.606584138306358	0.45640011698139	LinRace_1_10
1024	0.03	0	16	5	0.665034280117532	0.604633285605937	0.456720944857541	LinRace_1_0.1
1024	0.05	0	16	5	0.552399608227228	0.676177167091525	0.417162473469072	LinRace_10_1
1024	0.05	0	16	5	0.551420176297747	0.675906228503551	0.417321846006091	LinRace_0.1_1
1024	0.05	0	16	5	0.553379040156709	0.675928020206492	0.417238515522751	LinRace_1_10
1024	0.05	0	16	5	0.551420176297747	0.676180260460401	0.417546105111571	LinRace_1_0.1
1024	0.1	0	16	5	0.465230166503428	0.737656495856785	0.247769354283544	LinRace_10_1
1024	0.1	0	16	5	0.465230166503428	0.737947993454845	0.247944801722617	LinRace_0.1_1
1024	0.1	0	16	5	0.464250734573947	0.737906017800724	0.247641605765732	LinRace_1_10
1024	0.1	0	16	5	0.464250734573947	0.737787086780715	0.24807454427795	LinRace_1_0.1
1024	0.15	0	16	5	0.506366307541626	0.719555605103313	0.267313440851299	LinRace_10_1
1024	0.15	0	16	5	0.505386875612145	0.71999634947158	0.26720438746832	LinRace_0.1_1
1024	0.15	0	16	5	0.506366307541626	0.719542629723051	0.267370183936575	LinRace_1_10
1024	0.15	0	16	5	0.505386875612145	0.720388122243372	0.266981410276032	LinRace_1_0.1
1024	0.2	0	16	5	0.666013712047013	0.616930187734598	0.355659482831402	LinRace_10_1
1024	0.2	0	16	5	0.671890303623898	0.612598585982415	0.35731563439316	LinRace_0.1_1
1024	0.2	0	16	5	0.668952007835455	0.61566647793905	0.356018942312794	LinRace_1_10
1024	0.2	0	16	5	0.665034280117532	0.617961402510287	0.355366158535016	LinRace_1_0.1
1024	0.25	0	16	5	0.738491674828599	0.563989907287044	0.356285846213933	LinRace_10_1
1024	0.25	0	16	5	0.740450538687561	0.562221224427519	0.35765354725008	LinRace_0.1_1
1024	0.25	0	16	5	0.73947110675808	0.563213388507632	0.357267912849276	LinRace_1_10
1024	0.25	0	16	5	0.740450538687561	0.564536264592822	0.355791034610455	LinRace_1_0.1
1024	0.3	0	16	5	0.785504407443683	0.508240931661142	0.401053781677983	LinRace_10_1
1024	0.3	0	16	5	0.780607247796278	0.511502058515483	0.399285649434124	LinRace_0.1_1
1024	0.3	0	16	5	0.779627815866797	0.509426676263545	0.402638873262176	LinRace_1_10
1024	0.3	0	16	5	0.78256611165524	0.511830221216833	0.40166978901997	LinRace_1_0.1
1024	0.03	0	16	6	0.710088148873653	0.57638145325295	0.440460439149133	LinRace_10_1
1024	0.03	0	16	6	0.714005876591577	0.570686525579812	0.442789378945066	LinRace_0.1_1
1024	0.03	0	16	6	0.712047012732615	0.571935873840168	0.442729924936722	LinRace_1_10
1024	0.03	0	16	6	0.712047012732615	0.573178826246562	0.44163783264586	LinRace_1_0.1
1024	0.05	0	16	6	0.582761998041136	0.667173132732182	0.361320071797171	LinRace_10_1
1024	0.05	0	16	6	0.581782566111655	0.668098350995923	0.360975851399498	LinRace_0.1_1
1024	0.05	0	16	6	0.583741429970617	0.666717455070759	0.361378329804494	LinRace_1_10
1024	0.05	0	16	6	0.582761998041136	0.668240411278937	0.360529656561728	LinRace_1_0.1
1024	0.1	0	16	6	0.449559255631734	0.750438560247443	0.266995840835459	LinRace_10_1
1024	0.1	0	16	6	0.449559255631734	0.750846656884727	0.266808421026714	LinRace_0.1_1
1024	0.1	0	16	6	0.450538687561215	0.750258997727038	0.266963138234423	LinRace_1_10
1024	0.1	0	16	6	0.449559255631734	0.750503855709408	0.266930342949771	LinRace_1_0.1
1024	0.15	0	16	6	0.464250734573947	0.735898175225604	0.281860099397531	LinRace_10_1
1024	0.15	0	16	6	0.46718903036239	0.734363731869417	0.282306057959645	LinRace_0.1_1
1024	0.15	0	16	6	0.464250734573947	0.73501085653711	0.28227696765097	LinRace_1_10
1024	0.15	0	16	6	0.464250734573947	0.735441106991846	0.282101034229219	LinRace_1_0.1
1024	0.2	0	16	6	0.564152791380999	0.678253670338475	0.270053507908274	LinRace_10_1
1024	0.2	0	16	6	0.567091087169442	0.67602200737389	0.270736892900404	LinRace_0.1_1
1024	0.2	0	16	6	0.56513222331048	0.677595757376683	0.270321845875154	LinRace_1_10
1024	0.2	0	16	6	0.56513222331048	0.677516747546325	0.270258942810759	LinRace_1_0.1
1024	0.25	0	16	6	0.724779627815867	0.570169442809459	0.370236317098505	LinRace_10_1
1024	0.25	0	16	6	0.732615083251714	0.56406395371219	0.371750172534762	LinRace_0.1_1
1024	0.25	0	16	6	0.729676787463271	0.564647532115578	0.371180879425417	LinRace_1_10
1024	0.25	0	16	6	0.72869735553379	0.564960497430263	0.372124934565111	LinRace_1_0.1
1024	0.3	0	16	6	0.834476003917728	0.480639387088844	0.419821687393937	LinRace_10_1
1024	0.3	0	16	6	0.832517140058766	0.481118632958151	0.425696297770042	LinRace_0.1_1
1024	0.3	0	16	6	0.833496571988247	0.483131341487923	0.419516678760404	LinRace_1_10
1024	0.3	0	16	6	0.831537708129285	0.481997236241541	0.420292417066928	LinRace_1_0.1
1024	0.03	0	16	7	0.699314397649363	0.576428741631296	0.52617213177102	LinRace_10_1
1024	0.03	0	16	7	0.703232125367287	0.573014015181928	0.527779704705756	LinRace_0.1_1
1024	0.03	0	16	7	0.700293829578844	0.575210319964834	0.527445749726439	LinRace_1_10
1024	0.03	0	16	7	0.699314397649363	0.575636727131581	0.526609557344543	LinRace_1_0.1
1024	0.05	0	16	7	0.571988246816846	0.673839491394579	0.385549749356585	LinRace_10_1
1024	0.05	0	16	7	0.574926542605289	0.671969354941378	0.385859325947703	LinRace_0.1_1
1024	0.05	0	16	7	0.576885406464251	0.670422718576371	0.386594430951257	LinRace_1_10
1024	0.05	0	16	7	0.572967678746327	0.672787550548324	0.385895913208285	LinRace_1_0.1
1024	0.1	0	16	7	0.461312438785504	0.737518068335642	0.303750426510444	LinRace_10_1
1024	0.1	0	16	7	0.462291870714985	0.73672713818624	0.304203296431794	LinRace_0.1_1
1024	0.1	0	16	7	0.463271302644466	0.736678559011458	0.304114194841379	LinRace_1_10
1024	0.1	0	16	7	0.460333006856024	0.7387163177954	0.303457189150611	LinRace_1_0.1
1024	0.15	0	16	7	0.527913809990206	0.706857671352561	0.282000947874327	LinRace_10_1
1024	0.15	0	16	7	0.527913809990206	0.706299946812831	0.282180361250128	LinRace_0.1_1
1024	0.15	0	16	7	0.529872673849167	0.706040001621446	0.281985641808587	LinRace_1_10
1024	0.15	0	16	7	0.528893241919687	0.706449576592551	0.281939819492319	LinRace_1_0.1
1024	0.2	0	16	7	0.617042115572968	0.643029728565776	0.277459581187088	LinRace_10_1
1024	0.2	0	16	7	0.614103819784525	0.646819274209225	0.276305753890781	LinRace_0.1_1
1024	0.2	0	16	7	0.618021547502449	0.644130702770293	0.276797035096754	LinRace_1_10
1024	0.2	0	16	7	0.613124387855044	0.646347221151722	0.275929323893945	LinRace_1_0.1
1024	0.25	0	16	7	0.697355533790402	0.59430782362785	0.324448719760828	LinRace_10_1
1024	0.25	0	16	7	0.703232125367287	0.590136211693688	0.326036470819607	LinRace_0.1_1
1024	0.25	0	16	7	0.696376101860921	0.595809114137365	0.323913472060694	LinRace_1_10
1024	0.25	0	16	7	0.69539666993144	0.595141368881431	0.325233162869585	LinRace_1_0.1
1024	0.3	0	16	7	0.674828599412341	0.601884575140711	0.325009319687925	LinRace_10_1
1024	0.3	0	16	7	0.670910871694417	0.601870648319542	0.32536446303444	LinRace_0.1_1
1024	0.3	0	16	7	0.678746327130264	0.601368132277059	0.324760306771289	LinRace_1_10
1024	0.3	0	16	7	0.671890303623898	0.603535884316124	0.323453015691219	LinRace_1_0.1
1024	0.03	0	16	8	0.714985308521058	0.563000660680526	0.511159506789405	LinRace_10_1
1024	0.03	0	16	8	0.719882468168462	0.560891513571944	0.511709641817918	LinRace_0.1_1
1024	0.03	0	16	8	0.719882468168462	0.560881465396605	0.511884665071207	LinRace_1_10
1024	0.03	0	16	8	0.719882468168462	0.559001673898591	0.51182453599593	LinRace_1_0.1
1024	0.05	0	16	8	0.538687561214496	0.694155428939524	0.317879059387577	LinRace_10_1
1024	0.05	0	16	8	0.535749265426053	0.695578158193805	0.317141224726432	LinRace_0.1_1
1024	0.05	0	16	8	0.538687561214496	0.694891193828522	0.317716135587305	LinRace_1_10
1024	0.05	0	16	8	0.535749265426053	0.69552373896769	0.317642743210236	LinRace_1_0.1
1024	0.1	0	16	8	0.468168462291871	0.735474839553531	0.319447062748064	LinRace_10_1
1024	0.1	0	16	8	0.46718903036239	0.736196138577641	0.319082140614441	LinRace_0.1_1
1024	0.1	0	16	8	0.468168462291871	0.736072549308859	0.319318781423627	LinRace_1_10
1024	0.1	0	16	8	0.46718903036239	0.736097278602397	0.319213086478009	LinRace_1_0.1
1024	0.15	0	16	8	0.587659157688541	0.661500301820218	0.325253422120194	LinRace_10_1
1024	0.15	0	16	8	0.588638589618022	0.660857853810941	0.326292773908836	LinRace_0.1_1
1024	0.15	0	16	8	0.591576885406464	0.660016884857624	0.326134605432632	LinRace_1_10
1024	0.15	0	16	8	0.589618021547502	0.661327840992989	0.325808344690608	LinRace_1_0.1
1024	0.2	0	16	8	0.60920666013712	0.653933168712089	0.286767316898881	LinRace_10_1
1024	0.2	0	16	8	0.607247796278159	0.654735088895949	0.287957460535768	LinRace_0.1_1
1024	0.2	0	16	8	0.607247796278159	0.65497357460372	0.286670938611306	LinRace_1_10
1024	0.2	0	16	8	0.606268364348678	0.655423246505292	0.286451493807674	LinRace_1_0.1
1024	0.25	0	16	8	0.786483839373164	0.509550628264044	0.503355228623793	LinRace_10_1
1024	0.25	0	16	8	0.784524975514202	0.509404127019722	0.50350177966604	LinRace_0.1_1
1024	0.25	0	16	8	0.789422135161606	0.508321487066207	0.502868193126652	LinRace_1_10
1024	0.25	0	16	8	0.783545543584721	0.513294010090074	0.501530170738513	LinRace_1_0.1
1024	0.3	0	16	8	0.790401567091087	0.508229947824051	0.413121179416145	LinRace_10_1
1024	0.3	0	16	8	0.789422135161606	0.510859048211643	0.410383487597499	LinRace_0.1_1
1024	0.3	0	16	8	0.788442703232125	0.50681877261389	0.415226285098101	LinRace_1_10
1024	0.3	0	16	8	0.791380999020568	0.508285694109365	0.415019402122015	LinRace_1_0.1
1024	0.03	0	16	9	0.690499510284035	0.592815467722669	0.43964288917154	LinRace_10_1
1024	0.03	0	16	9	0.685602350636631	0.596157387084767	0.437614787985031	LinRace_0.1_1
1024	0.03	0	16	9	0.688540646425074	0.594805964360211	0.438949963700392	LinRace_1_10
1024	0.03	0	16	9	0.688540646425074	0.593967713788732	0.438624531296122	LinRace_1_0.1
1024	0.05	0	16	9	0.621939275220372	0.647371923858709	0.379782310227465	LinRace_10_1
1024	0.05	0	16	9	0.619000979431929	0.647966604378699	0.379944672541541	LinRace_0.1_1
1024	0.05	0	16	9	0.621939275220372	0.64825360536545	0.379592993444619	LinRace_1_10
1024	0.05	0	16	9	0.623898139079334	0.645810436490415	0.380578331476763	LinRace_1_0.1
1024	0.1	0	16	9	0.541625857002938	0.708044267267689	0.339389394389473	LinRace_10_1
1024	0.1	0	16	9	0.542605288932419	0.707397290704508	0.33979522912013	LinRace_0.1_1
1024	0.1	0	16	9	0.545543584720862	0.706312159374577	0.339729417375906	LinRace_1_10
1024	0.1	0	16	9	0.541625857002938	0.707941791823695	0.339419469372337	LinRace_1_0.1
1024	0.15	0	16	9	0.568070519098923	0.678904984233141	0.313765541477427	LinRace_10_1
1024	0.15	0	16	9	0.568070519098923	0.679533700385853	0.313758288247817	LinRace_0.1_1
1024	0.15	0	16	9	0.568070519098923	0.679574898713046	0.313495038679075	LinRace_1_10
1024	0.15	0	16	9	0.567091087169442	0.679374348365581	0.313462093083652	LinRace_1_0.1
1024	0.2	0	16	9	0.692458374142997	0.597886519961466	0.377682979037657	LinRace_10_1
1024	0.2	0	16	9	0.696376101860921	0.598186336085633	0.377184643621095	LinRace_0.1_1
1024	0.2	0	16	9	0.690499510284035	0.598445699348834	0.377324931015186	LinRace_1_10
1024	0.2	0	16	9	0.693437806072478	0.596530187647715	0.378651958899658	LinRace_1_0.1
1024	0.25	0	16	9	0.726738491674829	0.568304283184845	0.38554019999984	LinRace_10_1
1024	0.25	0	16	9	0.719882468168462	0.571907381123381	0.383510865475555	LinRace_0.1_1
1024	0.25	0	16	9	0.722820763956905	0.568568204732182	0.385726948044129	LinRace_1_10
1024	0.25	0	16	9	0.720861900097943	0.571139894955634	0.384917071997403	LinRace_1_0.1
1024	0.3	0	16	9	0.806072477962782	0.487799139182539	0.432250511737857	LinRace_10_1
1024	0.3	0	16	9	0.81488736532811	0.48281655285878	0.433711445552487	LinRace_0.1_1
1024	0.3	0	16	9	0.808031341821743	0.489621292069772	0.43038802009688	LinRace_1_10
1024	0.3	0	16	9	0.809010773751224	0.487266556601215	0.434127799515577	LinRace_1_0.1
1024	0.03	0	16	10	0.681684622918707	0.597367898489799	0.431072627908766	LinRace_10_1
1024	0.03	0	16	10	0.678746327130264	0.599578591547748	0.430232149570932	LinRace_0.1_1
1024	0.03	0	16	10	0.679725759059745	0.597844593487898	0.432224354194808	LinRace_1_10
1024	0.03	0	16	10	0.678746327130264	0.597978443871442	0.431529706702842	LinRace_1_0.1
1024	0.05	0	16	10	0.571008814887365	0.677739850742488	0.357741917203848	LinRace_10_1
1024	0.05	0	16	10	0.569049951028404	0.677915510718001	0.35808999795267	LinRace_0.1_1
1024	0.05	0	16	10	0.566111655239961	0.679229729497719	0.357567122996291	LinRace_1_10
1024	0.05	0	16	10	0.568070519098923	0.678309941405018	0.357813521441895	LinRace_1_0.1
1024	0.1	0	16	10	0.519098922624878	0.703494610176326	0.337012814733957	LinRace_10_1
1024	0.1	0	16	10	0.52203721841332	0.70236126751507	0.337361805907086	LinRace_0.1_1
1024	0.1	0	16	10	0.52203721841332	0.701927519089157	0.337440792021816	LinRace_1_10
1024	0.1	0	16	10	0.523016650342801	0.701740960626398	0.337532720433676	LinRace_1_0.1
1024	0.15	0	16	10	0.596474045053869	0.662290884202419	0.31263961505248	LinRace_10_1
1024	0.15	0	16	10	0.59745347698335	0.662004074029727	0.312888295665087	LinRace_0.1_1
1024	0.15	0	16	10	0.595494613124388	0.662515072355108	0.312849096475149	LinRace_1_10
1024	0.15	0	16	10	0.594515181194907	0.663133167243675	0.312396820194009	LinRace_1_0.1
1024	0.2	0	16	10	0.664054848188051	0.612839957120196	0.318366209157787	LinRace_10_1
1024	0.2	0	16	10	0.666013712047013	0.613383120661051	0.318347335030891	LinRace_0.1_1
1024	0.2	0	16	10	0.661116552399608	0.612654736484562	0.319095990916635	LinRace_1_10
1024	0.2	0	16	10	0.660137120470127	0.614293188926399	0.317796171363033	LinRace_1_0.1
1024	0.25	0	16	10	0.715964740450539	0.587706357404509	0.369855739751471	LinRace_10_1
1024	0.25	0	16	10	0.719882468168462	0.584691140339057	0.370037721510588	LinRace_0.1_1
1024	0.25	0	16	10	0.720861900097943	0.585544860931281	0.369420806174441	LinRace_1_10
1024	0.25	0	16	10	0.709108716944172	0.588952245458064	0.369125959529506	LinRace_1_0.1
1024	0.3	0	16	10	0.717923604309501	0.566879390323271	0.371264518196454	LinRace_10_1
1024	0.3	0	16	10	0.71694417238002	0.56815582187465	0.369719176956747	LinRace_0.1_1
1024	0.3	0	16	10	0.71694417238002	0.565315805484578	0.371653992316379	LinRace_1_10
1024	0.3	0	16	10	0.718903036238981	0.567701762691871	0.369804519529606	LinRace_1_0.1
1024	0.03	1	16	1	0.72771792360431	0.553103575658977	0.558849955412576	LinRace_10_1
1024	0.03	1	16	1	0.733594515181195	0.551411117427479	0.558839016127236	LinRace_0.1_1
1024	0.03	1	16	1	0.734573947110676	0.552950912930656	0.558135063965758	LinRace_1_10
1024	0.03	1	16	1	0.72771792360431	0.555894642216831	0.557696988149543	LinRace_1_0.1
1024	0.05	1	16	1	0.766895200783546	0.511454908404294	0.594609215331433	LinRace_10_1
1024	0.05	1	16	1	0.763956904995103	0.510988819324889	0.594848175047717	LinRace_0.1_1
1024	0.05	1	16	1	0.762977473065622	0.511859066668303	0.595052502452646	LinRace_1_10
1024	0.05	1	16	1	0.767874632713026	0.509977738682052	0.594909421020739	LinRace_1_0.1
1024	0.1	1	16	1	0.729676787463271	0.55657163502652	0.551944916609825	LinRace_10_1
1024	0.1	1	16	1	0.736532810969638	0.552265543081212	0.553172271208752	LinRace_0.1_1
1024	0.1	1	16	1	0.737512242899119	0.552127345705103	0.553487739524839	LinRace_1_10
1024	0.1	1	16	1	0.734573947110676	0.552500648903751	0.552853286555582	LinRace_1_0.1
1024	0.15	1	16	1	0.816846229187072	0.497034780856465	0.579277505840108	LinRace_10_1
1024	0.15	1	16	1	0.815866797257591	0.495095332823571	0.58028279971922	LinRace_0.1_1
1024	0.15	1	16	1	0.823702252693438	0.494394151770017	0.580159444711255	LinRace_1_10
1024	0.15	1	16	1	0.817825661116552	0.494321851880098	0.583199670231571	LinRace_1_0.1
1024	0.2	1	16	1	0.903036238981391	0.391281435092182	0.623235169159108	LinRace_10_1
1024	0.2	1	16	1	0.910871694417238	0.38638773427106	0.624050026469125	LinRace_0.1_1
1024	0.2	1	16	1	0.904995102840353	0.388009431534001	0.625235657902151	LinRace_1_10
1024	0.2	1	16	1	0.904995102840353	0.392204352938017	0.621920378220175	LinRace_1_0.1
1024	0.25	1	16	1	0.890303623898139	0.40087841346864	0.563814644145637	LinRace_10_1
1024	0.25	1	16	1	0.895200783545544	0.399748919975992	0.563979462394152	LinRace_0.1_1
1024	0.25	1	16	1	0.895200783545544	0.396713848657347	0.566997360393812	LinRace_1_10
1024	0.25	1	16	1	0.893241919686582	0.398898624889314	0.565987139853589	LinRace_1_0.1
1024	0.3	1	16	1	0.859941234084231	0.432822569684656	0.581281470961076	LinRace_10_1
1024	0.3	1	16	1	0.866797257590597	0.426329699484776	0.583336765802534	LinRace_0.1_1
1024	0.3	1	16	1	0.85896180215475	0.430102624575206	0.582717708869002	LinRace_1_10
1024	0.3	1	16	1	0.860920666013712	0.430226307174284	0.58223589604893	LinRace_1_0.1
1024	0.03	1	16	2	0.757100881488737	0.537029590065933	0.520380864450444	LinRace_10_1
1024	0.03	1	16	2	0.756121449559256	0.537419418272645	0.520419596479988	LinRace_0.1_1
1024	0.03	1	16	2	0.754162585700294	0.535361969413162	0.522032669326651	LinRace_1_10
1024	0.03	1	16	2	0.752203721841332	0.536879220028805	0.523836869174883	LinRace_1_0.1
1024	0.05	1	16	2	0.744368266405485	0.533818975062574	0.605352431298719	LinRace_10_1
1024	0.05	1	16	2	0.748285994123408	0.532777381084248	0.604692772263658	LinRace_0.1_1
1024	0.05	1	16	2	0.745347698334966	0.538375791255422	0.602656817966559	LinRace_1_10
1024	0.05	1	16	2	0.743388834476004	0.539651193649063	0.601705252349622	LinRace_1_0.1
1024	0.1	1	16	2	0.734573947110676	0.554067974026215	0.541201248545797	LinRace_10_1
1024	0.1	1	16	2	0.734573947110676	0.554091289506696	0.54235595399821	LinRace_0.1_1
1024	0.1	1	16	2	0.735553379040157	0.551040886272923	0.543378644624354	LinRace_1_10
1024	0.1	1	16	2	0.737512242899119	0.550876052858347	0.542179666534877	LinRace_1_0.1
1024	0.15	1	16	2	0.820763956904995	0.471872901336046	0.602800863142428	LinRace_10_1
1024	0.15	1	16	2	0.823702252693438	0.470167053815895	0.603886181982715	LinRace_0.1_1
1024	0.15	1	16	2	0.820763956904995	0.472951522691676	0.600760403343269	LinRace_1_10
1024	0.15	1	16	2	0.826640548481881	0.469173839117968	0.602746509270594	LinRace_1_0.1
1024	0.2	1	16	2	0.898139079333986	0.375835392298231	0.650036102330237	LinRace_10_1
1024	0.2	1	16	2	0.895200783545544	0.378325574252908	0.646172296886712	LinRace_0.1_1
1024	0.2	1	16	2	0.896180215475024	0.378995414413974	0.645806153065327	LinRace_1_10
1024	0.2	1	16	2	0.896180215475024	0.377373380273671	0.647487557394625	LinRace_1_0.1
1024	0.25	1	16	2	0.870714985308521	0.431237456862084	0.589982924840769	LinRace_10_1
1024	0.25	1	16	2	0.86973555337904	0.432452369014905	0.590326621513491	LinRace_0.1_1
1024	0.25	1	16	2	0.868756121449559	0.432056169510426	0.590435084655413	LinRace_1_10
1024	0.25	1	16	2	0.870714985308521	0.430512834610062	0.59223777081889	LinRace_1_0.1
1024	0.3	1	16	2	0.904995102840353	0.37805062361601	0.585729921385265	LinRace_10_1
1024	0.3	1	16	2	0.907933398628795	0.373086515218664	0.5894326951765	LinRace_0.1_1
1024	0.3	1	16	2	0.906953966699314	0.376197028810053	0.586620987346811	LinRace_1_10
1024	0.3	1	16	2	0.906953966699314	0.377583460412489	0.585078148403254	LinRace_1_0.1
1024	0.03	1	16	3	0.726738491674829	0.564971933383923	0.555198915205337	LinRace_10_1
1024	0.03	1	16	3	0.72771792360431	0.565608289071023	0.554893437874713	LinRace_0.1_1
1024	0.03	1	16	3	0.725759059745348	0.564849793832058	0.555478349613964	LinRace_1_10
1024	0.03	1	16	3	0.724779627815867	0.565327761454982	0.55573357171622	LinRace_1_0.1
1024	0.05	1	16	3	0.730656219392752	0.559750945358353	0.533387079959769	LinRace_10_1
1024	0.05	1	16	3	0.733594515181195	0.558713798753313	0.533457176258629	LinRace_0.1_1
1024	0.05	1	16	3	0.726738491674829	0.563910837618802	0.531158790546263	LinRace_1_10
1024	0.05	1	16	3	0.736532810969638	0.556546368143254	0.534050678616972	LinRace_1_0.1
1024	0.1	1	16	3	0.73947110675808	0.553522266100989	0.530255426045671	LinRace_10_1
1024	0.1	1	16	3	0.738491674828599	0.554732170118871	0.529604897975652	LinRace_0.1_1
1024	0.1	1	16	3	0.736532810969638	0.555954621796454	0.529711201952282	LinRace_1_10
1024	0.1	1	16	3	0.73947110675808	0.551894286220406	0.531124716359364	LinRace_1_0.1
1024	0.15	1	16	3	0.86973555337904	0.435542077624151	0.603137375468984	LinRace_10_1
1024	0.15	1	16	3	0.861900097943193	0.44103261335604	0.604067812308632	LinRace_0.1_1
1024	0.15	1	16	3	0.861900097943193	0.43987441580665	0.60389773668297	LinRace_1_10
1024	0.15	1	16	3	0.863858961802155	0.441017155094153	0.601285958395274	LinRace_1_0.1
1024	0.2	1	16	3	0.871694417238002	0.410140356629237	0.638683544499701	LinRace_10_1
1024	0.2	1	16	3	0.874632713026445	0.407027678177437	0.639322292330454	LinRace_0.1_1
1024	0.2	1	16	3	0.874632713026445	0.4077306900786	0.63817482233521	LinRace_1_10
1024	0.2	1	16	3	0.870714985308521	0.409191823705794	0.638583840390726	LinRace_1_0.1
1024	0.25	1	16	3	0.960822722820764	0.312591893882836	0.688874094592623	LinRace_10_1
1024	0.25	1	16	3	0.962781586679726	0.311489385964756	0.689540964707012	LinRace_0.1_1
1024	0.25	1	16	3	0.962781586679726	0.311132338104264	0.689188028030717	LinRace_1_10
1024	0.25	1	16	3	0.959843290891283	0.312866384774618	0.690301808837506	LinRace_1_0.1
1024	0.3	1	16	3	0.936336924583741	0.354216948191166	0.639530440658445	LinRace_10_1
1024	0.3	1	16	3	0.931439764936337	0.361048929038998	0.631879457926381	LinRace_0.1_1
1024	0.3	1	16	3	0.932419196865818	0.356782461661775	0.634869416742609	LinRace_1_10
1024	0.3	1	16	3	0.936336924583741	0.358297650699062	0.632452901260867	LinRace_1_0.1
1024	0.03	1	16	4	0.768854064642507	0.523296295008774	0.574469756946507	LinRace_10_1
1024	0.03	1	16	4	0.761998041136141	0.528507982061123	0.573167106018965	LinRace_0.1_1
1024	0.03	1	16	4	0.763956904995103	0.527879345640593	0.573037673098372	LinRace_1_10
1024	0.03	1	16	4	0.767874632713026	0.525382131454719	0.573753039637184	LinRace_1_0.1
1024	0.05	1	16	4	0.734573947110676	0.544612179369317	0.602733381171024	LinRace_10_1
1024	0.05	1	16	4	0.736532810969638	0.543315853551191	0.603511921607882	LinRace_0.1_1
1024	0.05	1	16	4	0.738491674828599	0.541882223745191	0.603473547928928	LinRace_1_10
1024	0.05	1	16	4	0.735553379040157	0.544294977943873	0.603181685145484	LinRace_1_0.1
1024	0.1	1	16	4	0.797257590597453	0.502708741002534	0.564600316982861	LinRace_10_1
1024	0.1	1	16	4	0.79333986287953	0.500786019754029	0.566058273459913	LinRace_0.1_1
1024	0.1	1	16	4	0.791380999020568	0.504266261796897	0.564878609408021	LinRace_1_10
1024	0.1	1	16	4	0.792360430950049	0.502615281318637	0.56404497251665	LinRace_1_0.1
1024	0.15	1	16	4	0.932419196865818	0.341604153744348	0.694579418182918	LinRace_10_1
1024	0.15	1	16	4	0.933398628795299	0.340590014716706	0.694234843520445	LinRace_0.1_1
1024	0.15	1	16	4	0.931439764936337	0.339754401314037	0.697365629151628	LinRace_1_10
1024	0.15	1	16	4	0.93437806072478	0.340678358782512	0.694664903860786	LinRace_1_0.1
1024	0.2	1	16	4	0.85896180215475	0.434581925346171	0.618822803531197	LinRace_10_1
1024	0.2	1	16	4	0.862879529872674	0.431007387689426	0.619695069623452	LinRace_0.1_1
1024	0.2	1	16	4	0.862879529872674	0.431975543730562	0.619455684355891	LinRace_1_10
1024	0.2	1	16	4	0.862879529872674	0.429827897396563	0.61950130381794	LinRace_1_0.1
1024	0.25	1	16	4	0.861900097943193	0.447430612254868	0.561176953581507	LinRace_10_1
1024	0.25	1	16	4	0.862879529872674	0.446339319957794	0.563108631582223	LinRace_0.1_1
1024	0.25	1	16	4	0.864838393731636	0.443274197183909	0.562215035008927	LinRace_1_10
1024	0.25	1	16	4	0.864838393731636	0.443374727400587	0.562623846603539	LinRace_1_0.1
1024	0.3	1	16	4	0.9128305582762	0.383887932984612	0.566836708410479	LinRace_10_1
1024	0.3	1	16	4	0.909892262487757	0.387415618537964	0.565456243789444	LinRace_0.1_1
1024	0.3	1	16	4	0.911851126346719	0.385519512114359	0.563345021466257	LinRace_1_10
1024	0.3	1	16	4	0.906953966699314	0.387510522426426	0.565222922328231	LinRace_1_0.1
1024	0.03	1	16	5	0.758080313418217	0.523776465037179	0.585136937375583	LinRace_10_1
1024	0.03	1	16	5	0.759059745347698	0.526176451071505	0.583681814591482	LinRace_0.1_1
1024	0.03	1	16	5	0.757100881488737	0.526157072993195	0.582042547712402	LinRace_1_10
1024	0.03	1	16	5	0.759059745347698	0.524286223129348	0.585371727125863	LinRace_1_0.1
1024	0.05	1	16	5	0.679725759059745	0.600558816146575	0.549944368943522	LinRace_10_1
1024	0.05	1	16	5	0.677766895200784	0.602079455158028	0.548999492291785	LinRace_0.1_1
1024	0.05	1	16	5	0.681684622918707	0.599825189121191	0.55035352446894	LinRace_1_10
1024	0.05	1	16	5	0.676787463271303	0.601568859087191	0.549564254536478	LinRace_1_0.1
1024	0.1	1	16	5	0.800195886385896	0.480269838285174	0.630677820790781	LinRace_10_1
1024	0.1	1	16	5	0.803134182174339	0.477235026117114	0.63179159285031	LinRace_0.1_1
1024	0.1	1	16	5	0.798237022526934	0.482836055593769	0.628931164972092	LinRace_1_10
1024	0.1	1	16	5	0.801175318315377	0.479512149779327	0.631154289729915	LinRace_1_0.1
1024	0.15	1	16	5	0.857002938295788	0.421035427555518	0.652554827695291	LinRace_10_1
1024	0.15	1	16	5	0.856023506366308	0.420933767726704	0.652254832760756	LinRace_0.1_1
1024	0.15	1	16	5	0.856023506366308	0.42103818276582	0.653069061345644	LinRace_1_10
1024	0.15	1	16	5	0.857002938295788	0.421060777809347	0.652630644159841	LinRace_1_0.1
1024	0.2	1	16	5	0.872673849167483	0.41544395771663	0.583643486936766	LinRace_10_1
1024	0.2	1	16	5	0.870714985308521	0.417409160403875	0.583799353912953	LinRace_0.1_1
1024	0.2	1	16	5	0.868756121449559	0.417912207084336	0.583090104156464	LinRace_1_10
1024	0.2	1	16	5	0.873653281096964	0.415100647289982	0.58479549177029	LinRace_1_0.1
1024	0.25	1	16	5	0.896180215475024	0.392191327091302	0.636372513563224	LinRace_10_1
1024	0.25	1	16	5	0.901077375122429	0.387346378338676	0.639404437540387	LinRace_0.1_1
1024	0.25	1	16	5	0.896180215475024	0.389882880155102	0.637853896956523	LinRace_1_10
1024	0.25	1	16	5	0.899118511263467	0.388450245606502	0.636851082394708	LinRace_1_0.1
1024	0.3	1	16	5	0.963761018609207	0.310500313910416	0.658389033445292	LinRace_10_1
1024	0.3	1	16	5	0.959843290891283	0.31388212718505	0.656440442850296	LinRace_0.1_1
1024	0.3	1	16	5	0.960822722820764	0.313456467484571	0.657537957684439	LinRace_1_10
1024	0.3	1	16	5	0.964740450538688	0.308344562930841	0.660796667912022	LinRace_1_0.1
1024	0.03	1	16	6	0.780607247796278	0.507781870778722	0.55568927194421	LinRace_10_1
1024	0.03	1	16	6	0.783545543584721	0.505469825192504	0.556397146509251	LinRace_0.1_1
1024	0.03	1	16	6	0.781586679725759	0.505668443569777	0.556044500867972	LinRace_1_10
1024	0.03	1	16	6	0.783545543584721	0.503926554191474	0.557376527643017	LinRace_1_0.1
1024	0.05	1	16	6	0.803134182174339	0.46045239261625	0.636861349960665	LinRace_10_1
1024	0.05	1	16	6	0.803134182174339	0.462637135810908	0.637077248359931	LinRace_0.1_1
1024	0.05	1	16	6	0.803134182174339	0.462421203773898	0.634750519299798	LinRace_1_10
1024	0.05	1	16	6	0.80411361410382	0.462440287609898	0.635056735431744	LinRace_1_0.1
1024	0.1	1	16	6	0.764936336924584	0.523303417118837	0.573235066129188	LinRace_10_1
1024	0.1	1	16	6	0.762977473065622	0.525111562387736	0.572574825289226	LinRace_0.1_1
1024	0.1	1	16	6	0.758080313418217	0.528812328066008	0.571217936787886	LinRace_1_10
1024	0.1	1	16	6	0.759059745347698	0.527339790428624	0.572337902058473	LinRace_1_0.1
1024	0.15	1	16	6	0.76101860920666	0.531662172718442	0.542935396006908	LinRace_10_1
1024	0.15	1	16	6	0.762977473065622	0.529324462749139	0.542330249814586	LinRace_0.1_1
1024	0.15	1	16	6	0.761998041136141	0.530300387862675	0.543018272874867	LinRace_1_10
1024	0.15	1	16	6	0.763956904995103	0.532575676153976	0.540563504015043	LinRace_1_0.1
1024	0.2	1	16	6	0.813907933398629	0.496703425370674	0.540564096310643	LinRace_10_1
1024	0.2	1	16	6	0.813907933398629	0.494058371036891	0.541207914011031	LinRace_0.1_1
1024	0.2	1	16	6	0.818805093046033	0.492797390108978	0.541210582381035	LinRace_1_10
1024	0.2	1	16	6	0.809010773751224	0.499384609813496	0.538872679598062	LinRace_1_0.1
1024	0.25	1	16	6	0.908912830558276	0.381947474740762	0.639596918190512	LinRace_10_1
1024	0.25	1	16	6	0.908912830558276	0.382686613897295	0.639459558869717	LinRace_0.1_1
1024	0.25	1	16	6	0.90205680705191	0.384049807544245	0.640182049080346	LinRace_1_10
1024	0.25	1	16	6	0.903036238981391	0.38691485517422	0.63830107739701	LinRace_1_0.1
1024	0.3	1	16	6	0.892262487757101	0.410517713867407	0.560702351972069	LinRace_10_1
1024	0.3	1	16	6	0.890303623898139	0.409170231570739	0.563834612661367	LinRace_0.1_1
1024	0.3	1	16	6	0.893241919686582	0.407972728204179	0.562537856960284	LinRace_1_10
1024	0.3	1	16	6	0.894221351616063	0.409586936444966	0.55980139300299	LinRace_1_0.1
1024	0.03	1	16	7	0.71694417238002	0.568372429171427	0.549412365542998	LinRace_10_1
1024	0.03	1	16	7	0.718903036238981	0.566096125805474	0.550509872339078	LinRace_0.1_1
1024	0.03	1	16	7	0.71694417238002	0.569755464501243	0.549192999307176	LinRace_1_10
1024	0.03	1	16	7	0.723800195886386	0.565541633662219	0.549922617846266	LinRace_1_0.1
1024	0.05	1	16	7	0.740450538687561	0.531495473830619	0.611257261081472	LinRace_10_1
1024	0.05	1	16	7	0.746327130264447	0.528261566398793	0.611789213989768	LinRace_0.1_1
1024	0.05	1	16	7	0.742409402546523	0.530015647034135	0.611247521551487	LinRace_1_10
1024	0.05	1	16	7	0.73947110675808	0.531654219169554	0.611791230263209	LinRace_1_0.1
1024	0.1	1	16	7	0.888344760039177	0.387038159366608	0.641832863847804	LinRace_10_1
1024	0.1	1	16	7	0.887365328109696	0.386632288577972	0.641800976672467	LinRace_0.1_1
1024	0.1	1	16	7	0.894221351616063	0.382386150386748	0.643790655492417	LinRace_1_10
1024	0.1	1	16	7	0.89128305582762	0.382710058747564	0.642596762242058	LinRace_1_0.1
1024	0.15	1	16	7	0.895200783545544	0.391862606491828	0.666771800155246	LinRace_10_1
1024	0.15	1	16	7	0.900097943192948	0.38918032260689	0.667833545856697	LinRace_0.1_1
1024	0.15	1	16	7	0.905974534769833	0.385963888230655	0.668368070018339	LinRace_1_10
1024	0.15	1	16	7	0.900097943192948	0.388458161853185	0.668208837243229	LinRace_1_0.1
1024	0.2	1	16	7	0.894221351616063	0.418551350404543	0.580921365640718	LinRace_10_1
1024	0.2	1	16	7	0.893241919686582	0.418137729813654	0.582126678489906	LinRace_0.1_1
1024	0.2	1	16	7	0.895200783545544	0.418107368150169	0.581165070833769	LinRace_1_10
1024	0.2	1	16	7	0.897159647404505	0.416495229296924	0.585256987170249	LinRace_1_0.1
1024	0.25	1	16	7	0.859941234084231	0.43197319753978	0.596189807998072	LinRace_10_1
1024	0.25	1	16	7	0.856023506366308	0.43384893607573	0.595890249316819	LinRace_0.1_1
1024	0.25	1	16	7	0.863858961802155	0.431507293137148	0.595563542316248	LinRace_1_10
1024	0.25	1	16	7	0.865817825661117	0.428334233300648	0.597506283374815	LinRace_1_0.1
1024	0.3	1	16	7	0.943192948090108	0.343101354108916	0.625338299778494	LinRace_10_1
1024	0.3	1	16	7	0.939275220372184	0.343958920285305	0.624815303025815	LinRace_0.1_1
1024	0.3	1	16	7	0.93437806072478	0.34586381528762	0.624564023174313	LinRace_1_10
1024	0.3	1	16	7	0.937316356513222	0.345606540932496	0.623132159338292	LinRace_1_0.1
1024	0.03	1	16	8	0.744368266405485	0.53477955369606	0.585312718731336	LinRace_10_1
1024	0.03	1	16	8	0.73947110675808	0.537010714839295	0.584523521494865	LinRace_0.1_1
1024	0.03	1	16	8	0.740450538687561	0.536919906334942	0.582816933209692	LinRace_1_10
1024	0.03	1	16	8	0.746327130264447	0.534997378715684	0.583401769778619	LinRace_1_0.1
1024	0.05	1	16	8	0.733594515181195	0.547653738067496	0.578708082236623	LinRace_10_1
1024	0.05	1	16	8	0.735553379040157	0.547938156153083	0.578311900854489	LinRace_0.1_1
1024	0.05	1	16	8	0.731635651322233	0.551088983533606	0.579575227967368	LinRace_1_10
1024	0.05	1	16	8	0.735553379040157	0.54616746978374	0.581336052810273	LinRace_1_0.1
1024	0.1	1	16	8	0.75024485798237	0.537571581513467	0.56376052774887	LinRace_10_1
1024	0.1	1	16	8	0.744368266405485	0.542002805678216	0.561989331844644	LinRace_0.1_1
1024	0.1	1	16	8	0.75024485798237	0.537933867040616	0.563512112598503	LinRace_1_10
1024	0.1	1	16	8	0.746327130264447	0.53831936982157	0.563822132237975	LinRace_1_0.1
1024	0.15	1	16	8	0.856023506366308	0.442679550162652	0.61067527978765	LinRace_10_1
1024	0.15	1	16	8	0.850146914789422	0.449226369222511	0.608382636838243	LinRace_0.1_1
1024	0.15	1	16	8	0.847208619000979	0.448698981759121	0.610314989231389	LinRace_1_10
1024	0.15	1	16	8	0.856023506366308	0.441699546001313	0.612453790970863	LinRace_1_0.1
1024	0.2	1	16	8	0.905974534769833	0.386601014407817	0.61604139830082	LinRace_10_1
1024	0.2	1	16	8	0.905974534769833	0.38572700375418	0.615741305623267	LinRace_0.1_1
1024	0.2	1	16	8	0.908912830558276	0.383570403062617	0.619359897315393	LinRace_1_10
1024	0.2	1	16	8	0.90205680705191	0.388536736817727	0.615525653345874	LinRace_1_0.1
1024	0.25	1	16	8	0.939275220372184	0.338496703133121	0.662989458029471	LinRace_10_1
1024	0.25	1	16	8	0.93437806072478	0.342022369792479	0.660497942166148	LinRace_0.1_1
1024	0.25	1	16	8	0.937316356513222	0.339057309055783	0.663534925142682	LinRace_1_10
1024	0.25	1	16	8	0.936336924583741	0.3409581150009	0.661697816011339	LinRace_1_0.1
1024	0.3	1	16	8	0.925563173359451	0.370776155909477	0.589843283434934	LinRace_10_1
1024	0.3	1	16	8	0.924583741429971	0.373107945493498	0.589554616639711	LinRace_0.1_1
1024	0.3	1	16	8	0.928501469147894	0.368511759278619	0.593452855832365	LinRace_1_10
1024	0.3	1	16	8	0.925563173359451	0.370075855950854	0.591322357237534	LinRace_1_0.1
1024	0.03	1	16	9	0.792360430950049	0.489666810887403	0.606058207474174	LinRace_10_1
1024	0.03	1	16	9	0.790401567091087	0.488847045074269	0.606406997224032	LinRace_0.1_1
1024	0.03	1	16	9	0.792360430950049	0.48897902196307	0.605842759852984	LinRace_1_10
1024	0.03	1	16	9	0.79333986287953	0.48748619974068	0.606453771647734	LinRace_1_0.1
1024	0.05	1	16	9	0.819784524975514	0.468420079147989	0.613110146803326	LinRace_10_1
1024	0.05	1	16	9	0.816846229187072	0.469286710471635	0.615091189734223	LinRace_0.1_1
1024	0.05	1	16	9	0.818805093046033	0.467672179268245	0.613131796526522	LinRace_1_10
1024	0.05	1	16	9	0.816846229187072	0.469443082232316	0.612540982768542	LinRace_1_0.1
1024	0.1	1	16	9	0.920666013712047	0.369022804173312	0.665675315165252	LinRace_10_1
1024	0.1	1	16	9	0.916748285994123	0.372327844053907	0.666202266976295	LinRace_0.1_1
1024	0.1	1	16	9	0.925563173359451	0.368043039394964	0.666355481696589	LinRace_1_10
1024	0.1	1	16	9	0.918707149853085	0.368250091437377	0.667189369148858	LinRace_1_0.1
1024	0.15	1	16	9	0.785504407443683	0.507398351526052	0.587440048059502	LinRace_10_1
1024	0.15	1	16	9	0.78256611165524	0.507677577364299	0.587588040165356	LinRace_0.1_1
1024	0.15	1	16	9	0.78256611165524	0.507099886252223	0.587848317305343	LinRace_1_10
1024	0.15	1	16	9	0.78256611165524	0.509089695456885	0.587114948258133	LinRace_1_0.1
1024	0.2	1	16	9	0.860920666013712	0.432726897737164	0.601791150484631	LinRace_10_1
1024	0.2	1	16	9	0.859941234084231	0.432220691087867	0.602025906565453	LinRace_0.1_1
1024	0.2	1	16	9	0.851126346718903	0.437529744185658	0.603171857229659	LinRace_1_10
1024	0.2	1	16	9	0.85896180215475	0.434255368362794	0.600599592848256	LinRace_1_0.1
1024	0.25	1	16	9	0.90205680705191	0.395841494041311	0.611915191077197	LinRace_10_1
1024	0.25	1	16	9	0.907933398628795	0.393774712430831	0.611504273318787	LinRace_0.1_1
1024	0.25	1	16	9	0.901077375122429	0.395027226578704	0.61102572227637	LinRace_1_10
1024	0.25	1	16	9	0.904995102840353	0.395717536289961	0.61208607577895	LinRace_1_0.1
1024	0.3	1	16	9	0.879529872673849	0.425221171518016	0.582327652124757	LinRace_10_1
1024	0.3	1	16	9	0.876591576885406	0.425521559272975	0.583167497906481	LinRace_0.1_1
1024	0.3	1	16	9	0.881488736532811	0.423546366411844	0.582058423866142	LinRace_1_10
1024	0.3	1	16	9	0.879529872673849	0.423345814645392	0.583744595426816	LinRace_1_0.1
1024	0.03	1	16	10	0.802154750244858	0.494145690007825	0.557081411621034	LinRace_10_1
1024	0.03	1	16	10	0.801175318315377	0.500046165621577	0.554537275066736	LinRace_0.1_1
1024	0.03	1	16	10	0.800195886385896	0.500091178669953	0.554366915379249	LinRace_1_10
1024	0.03	1	16	10	0.799216454456415	0.501945806427434	0.554358576761948	LinRace_1_0.1
1024	0.05	1	16	10	0.708129285014692	0.577043538032244	0.589595409052194	LinRace_10_1
1024	0.05	1	16	10	0.714985308521058	0.572023917413469	0.590852949273202	LinRace_0.1_1
1024	0.05	1	16	10	0.715964740450539	0.572960385846559	0.590929085191243	LinRace_1_10
1024	0.05	1	16	10	0.714005876591577	0.572926039988184	0.59063337906105	LinRace_1_0.1
1024	0.1	1	16	10	0.864838393731636	0.422757869089976	0.632604402743463	LinRace_10_1
1024	0.1	1	16	10	0.863858961802155	0.422419611398417	0.635941338257064	LinRace_0.1_1
1024	0.1	1	16	10	0.865817825661117	0.422970165453304	0.631914029910412	LinRace_1_10
1024	0.1	1	16	10	0.865817825661117	0.423038403868286	0.632182724594389	LinRace_1_0.1
1024	0.15	1	16	10	0.905974534769833	0.390160421298021	0.629335534711498	LinRace_10_1
1024	0.15	1	16	10	0.905974534769833	0.390607912206626	0.631483657224039	LinRace_0.1_1
1024	0.15	1	16	10	0.903036238981391	0.391452218821273	0.631329841384562	LinRace_1_10
1024	0.15	1	16	10	0.906953966699314	0.389814439811078	0.631467425139935	LinRace_1_0.1
1024	0.2	1	16	10	0.893241919686582	0.385400837081616	0.644080917406358	LinRace_10_1
1024	0.2	1	16	10	0.894221351616063	0.386475285932196	0.642194838282589	LinRace_0.1_1
1024	0.2	1	16	10	0.89128305582762	0.387712921253711	0.644149759397138	LinRace_1_10
1024	0.2	1	16	10	0.89128305582762	0.387097928781608	0.643426171655882	LinRace_1_0.1
1024	0.25	1	16	10	0.853085210577865	0.441029906824652	0.586422953068073	LinRace_10_1
1024	0.25	1	16	10	0.857002938295788	0.440954703630722	0.585427128645016	LinRace_0.1_1
1024	0.25	1	16	10	0.859941234084231	0.435908762718238	0.589965209249647	LinRace_1_10
1024	0.25	1	16	10	0.852105778648384	0.442479864470877	0.585995208611822	LinRace_1_0.1
1024	0.3	1	16	10	0.932419196865818	0.358999365877845	0.636608073932956	LinRace_10_1
1024	0.3	1	16	10	0.930460333006856	0.360218217138918	0.636711241057012	LinRace_0.1_1
1024	0.3	1	16	10	0.930460333006856	0.36114476343931	0.636236282062412	LinRace_1_10
1024	0.3	1	16	10	0.926542605288932	0.363222188185175	0.635454760211439	LinRace_1_0.1
