# Supplementary material for: LinRace: cell division history reconstruction of single cells using paired lineage barcode and gene expression data
Source: Nat Commun. 2023 Dec 16;14:8388. doi: 10.1038/s41467-023-44173-3 (PMC10725445; doi:10.1038/s41467-023-44173-3)
Supplement: Supplementary file 4 — Source Data [file 41467_2023_44173_MOESM4_ESM.zip › Source Data/Data_box_s3e.csv]

ncells	mu	pd	Nchar	run	rf	mode
1024	0.05	0	16	1	0.541625857002938	LinRace
1024	0.05	0	16	1	0.490713587487781	Reconstruction potential
1024	0.05	0	16	2	0.589618021547502	LinRace
1024	0.05	0	16	2	0.499511241446725	Reconstruction potential
1024	0.05	0	16	3	0.501469147894221	LinRace
1024	0.05	0	16	3	0.462854349951124	Reconstruction potential
1024	0.05	0	16	4	0.574926542605289	LinRace
1024	0.05	0	16	4	0.506353861192571	Reconstruction potential
1024	0.05	0	16	5	0.553379040156709	LinRace
1024	0.05	0	16	5	0.43841642228739	Reconstruction potential
1024	0.05	0	16	6	0.582761998041136	LinRace
1024	0.05	0	16	6	0.450635386119257	Reconstruction potential
1024	0.05	0	16	7	0.576885406464251	LinRace
1024	0.05	0	16	7	0.461876832844575	Reconstruction potential
1024	0.05	0	16	8	0.536728697355534	LinRace
1024	0.05	0	16	8	0.521994134897361	Reconstruction potential
1024	0.05	0	16	9	0.623898139079334	LinRace
1024	0.05	0	16	9	0.451612903225806	Reconstruction potential
1024	0.05	0	16	10	0.566111655239961	LinRace
1024	0.05	0	16	10	0.494623655913978	Reconstruction potential
1024	0.05	1	16	1	0.759059745347698	LinRace
1024	0.05	1	16	1	0.554740957966764	Reconstruction potential
1024	0.05	1	16	2	0.73947110675808	LinRace
1024	0.05	1	16	2	0.565493646138807	Reconstruction potential
1024	0.05	1	16	3	0.720861900097943	LinRace
1024	0.05	1	16	3	0.573802541544477	Reconstruction potential
1024	0.05	1	16	4	0.737512242899119	LinRace
1024	0.05	1	16	4	0.599217986314761	Reconstruction potential
1024	0.05	1	16	5	0.679725759059745	LinRace
1024	0.05	1	16	5	0.549853372434018	Reconstruction potential
1024	0.05	1	16	6	0.805093046033301	LinRace
1024	0.05	1	16	6	0.548875855327468	Reconstruction potential
1024	0.05	1	16	7	0.73947110675808	LinRace
1024	0.05	1	16	7	0.565982404692082	Reconstruction potential
1024	0.05	1	16	8	0.735553379040157	LinRace
1024	0.05	1	16	8	0.593352883675464	Reconstruction potential
1024	0.05	1	16	9	0.816846229187072	LinRace
1024	0.05	1	16	9	0.543988269794721	Reconstruction potential
1024	0.05	1	16	10	0.714985308521058	LinRace
1024	0.05	1	16	10	0.55425219941349	Reconstruction potential
1024	0.1	0	16	1	0.496571988246817	LinRace
1024	0.1	0	16	1	0.529814271749756	Reconstruction potential
1024	0.1	0	16	2	0.423114593535749	LinRace
1024	0.1	0	16	2	0.500977517106549	Reconstruction potential
1024	0.1	0	16	3	0.523016650342801	LinRace
1024	0.1	0	16	3	0.489736070381232	Reconstruction potential
1024	0.1	0	16	4	0.51126346718903	LinRace
1024	0.1	0	16	4	0.478005865102639	Reconstruction potential
1024	0.1	0	16	5	0.463271302644466	LinRace
1024	0.1	0	16	5	0.525415444770283	Reconstruction potential
1024	0.1	0	16	6	0.449559255631734	LinRace
1024	0.1	0	16	6	0.513685239491691	Reconstruction potential
1024	0.1	0	16	7	0.461312438785504	LinRace
1024	0.1	0	16	7	0.49266862170088	Reconstruction potential
1024	0.1	0	16	8	0.466209598432909	LinRace
1024	0.1	0	16	8	0.462854349951124	Reconstruction potential
1024	0.1	0	16	9	0.542605288932419	LinRace
1024	0.1	0	16	9	0.502443792766373	Reconstruction potential
1024	0.1	0	16	10	0.521057786483839	LinRace
1024	0.1	0	16	10	0.414956011730205	Reconstruction potential
1024	0.1	1	16	1	0.736532810969638	LinRace
1024	0.1	1	16	1	0.619257086999022	Reconstruction potential
1024	0.1	1	16	2	0.731635651322233	LinRace
1024	0.1	1	16	2	0.594819159335288	Reconstruction potential
1024	0.1	1	16	3	0.738491674828599	LinRace
1024	0.1	1	16	3	0.587976539589443	Reconstruction potential
1024	0.1	1	16	4	0.79333986287953	LinRace
1024	0.1	1	16	4	0.599706744868035	Reconstruction potential
1024	0.1	1	16	5	0.803134182174339	LinRace
1024	0.1	1	16	5	0.566959921798631	Reconstruction potential
1024	0.1	1	16	6	0.753183153770813	LinRace
1024	0.1	1	16	6	0.626588465298143	Reconstruction potential
1024	0.1	1	16	7	0.887365328109696	LinRace
1024	0.1	1	16	7	0.653958944281525	Reconstruction potential
1024	0.1	1	16	8	0.742409402546523	LinRace
1024	0.1	1	16	8	0.62316715542522	Reconstruction potential
1024	0.1	1	16	9	0.92360430950049	LinRace
1024	0.1	1	16	9	0.604594330400782	Reconstruction potential
1024	0.1	1	16	10	0.864838393731636	LinRace
1024	0.1	1	16	10	0.597262952101662	Reconstruction potential
1024	0.15	0	16	1	0.509304603330069	LinRace
1024	0.15	0	16	1	0.557184750733138	Reconstruction potential
1024	0.15	0	16	2	0.490695396669931	LinRace
1024	0.15	0	16	2	0.503421309872923	Reconstruction potential
1024	0.15	0	16	3	0.476983349657199	LinRace
1024	0.15	0	16	3	0.56158357771261	Reconstruction potential
1024	0.15	0	16	4	0.649363369245837	LinRace
1024	0.15	0	16	4	0.46871945259042	Reconstruction potential
1024	0.15	0	16	5	0.507345739471107	LinRace
1024	0.15	0	16	5	0.524926686217009	Reconstruction potential
1024	0.15	0	16	6	0.462291870714985	LinRace
1024	0.15	0	16	6	0.493157380254154	Reconstruction potential
1024	0.15	0	16	7	0.529872673849167	LinRace
1024	0.15	0	16	7	0.44574780058651	Reconstruction potential
1024	0.15	0	16	8	0.588638589618022	LinRace
1024	0.15	0	16	8	0.542521994134897	Reconstruction potential
1024	0.15	0	16	9	0.566111655239961	LinRace
1024	0.15	0	16	9	0.474584555229717	Reconstruction potential
1024	0.15	0	16	10	0.593535749265426	LinRace
1024	0.15	0	16	10	0.442815249266862	Reconstruction potential
1024	0.15	1	16	1	0.817825661116552	LinRace
1024	0.15	1	16	1	0.618279569892473	Reconstruction potential
1024	0.15	1	16	2	0.817825661116552	LinRace
1024	0.15	1	16	2	0.588954056695992	Reconstruction potential
1024	0.15	1	16	3	0.863858961802155	LinRace
1024	0.15	1	16	3	0.628543499511241	Reconstruction potential
1024	0.15	1	16	4	0.929480901077375	LinRace
1024	0.15	1	16	4	0.63049853372434	Reconstruction potential
1024	0.15	1	16	5	0.857002938295788	LinRace
1024	0.15	1	16	5	0.655913978494624	Reconstruction potential
1024	0.15	1	16	6	0.76101860920666	LinRace
1024	0.15	1	16	6	0.590909090909091	Reconstruction potential
1024	0.15	1	16	7	0.903036238981391	LinRace
1024	0.15	1	16	7	0.612414467253177	Reconstruction potential
1024	0.15	1	16	8	0.851126346718903	LinRace
1024	0.15	1	16	8	0.612903225806452	Reconstruction potential
1024	0.15	1	16	9	0.783545543584721	LinRace
1024	0.15	1	16	9	0.63782991202346	Reconstruction potential
1024	0.15	1	16	10	0.903036238981391	LinRace
1024	0.15	1	16	10	0.55425219941349	Reconstruction potential
1024	0.2	0	16	1	0.615083251714006	LinRace
1024	0.2	0	16	1	0.595307917888563	Reconstruction potential
1024	0.2	0	16	2	0.645445641527914	LinRace
1024	0.2	0	16	2	0.568426197458455	Reconstruction potential
1024	0.2	0	16	3	0.548481880509305	LinRace
1024	0.2	0	16	3	0.509286412512219	Reconstruction potential
1024	0.2	0	16	4	0.690499510284035	LinRace
1024	0.2	0	16	4	0.453567937438905	Reconstruction potential
1024	0.2	0	16	5	0.668952007835455	LinRace
1024	0.2	0	16	5	0.528836754643206	Reconstruction potential
1024	0.2	0	16	6	0.567091087169442	LinRace
1024	0.2	0	16	6	0.557673509286412	Reconstruction potential
1024	0.2	0	16	7	0.615083251714006	LinRace
1024	0.2	0	16	7	0.470674486803519	Reconstruction potential
1024	0.2	0	16	8	0.611165523996082	LinRace
1024	0.2	0	16	8	0.56158357771261	Reconstruction potential
1024	0.2	0	16	9	0.693437806072478	LinRace
1024	0.2	0	16	9	0.500977517106549	Reconstruction potential
1024	0.2	0	16	10	0.659157688540646	LinRace
1024	0.2	0	16	10	0.513685239491691	Reconstruction potential
1024	0.2	1	16	1	0.905974534769833	LinRace
1024	0.2	1	16	1	0.611436950146628	Reconstruction potential
1024	0.2	1	16	2	0.895200783545544	LinRace
1024	0.2	1	16	2	0.657380254154448	Reconstruction potential
1024	0.2	1	16	3	0.874632713026445	LinRace
1024	0.2	1	16	3	0.631964809384164	Reconstruction potential
1024	0.2	1	16	4	0.864838393731636	LinRace
1024	0.2	1	16	4	0.556695992179863	Reconstruction potential
1024	0.2	1	16	5	0.872673849167483	LinRace
1024	0.2	1	16	5	0.642228739002933	Reconstruction potential
1024	0.2	1	16	6	0.816846229187072	LinRace
1024	0.2	1	16	6	0.63049853372434	Reconstruction potential
1024	0.2	1	16	7	0.899118511263467	LinRace
1024	0.2	1	16	7	0.632942326490714	Reconstruction potential
1024	0.2	1	16	8	0.906953966699314	LinRace
1024	0.2	1	16	8	0.621700879765396	Reconstruction potential
1024	0.2	1	16	9	0.85896180215475	LinRace
1024	0.2	1	16	9	0.630987292277615	Reconstruction potential
1024	0.2	1	16	10	0.887365328109696	LinRace
1024	0.2	1	16	10	0.557184750733138	Reconstruction potential
1024	0.25	0	16	1	0.688540646425074	LinRace
1024	0.25	0	16	1	0.567937438905181	Reconstruction potential
1024	0.25	0	16	2	0.655239960822723	LinRace
1024	0.25	0	16	2	0.474095796676442	Reconstruction potential
1024	0.25	0	16	3	0.694417238001959	LinRace
1024	0.25	0	16	3	0.511241446725318	Reconstruction potential
1024	0.25	0	16	4	0.71694417238002	LinRace
1024	0.25	0	16	4	0.45405669599218	Reconstruction potential
1024	0.25	0	16	5	0.742409402546523	LinRace
1024	0.25	0	16	5	0.618768328445748	Reconstruction potential
1024	0.25	0	16	6	0.730656219392752	LinRace
1024	0.25	0	16	6	0.536168132942326	Reconstruction potential
1024	0.25	0	16	7	0.696376101860921	LinRace
1024	0.25	0	16	7	0.616813294232649	Reconstruction potential
1024	0.25	0	16	8	0.78256611165524	LinRace
1024	0.25	0	16	8	0.548875855327468	Reconstruction potential
1024	0.25	0	16	9	0.720861900097943	LinRace
1024	0.25	0	16	9	0.571358748778104	Reconstruction potential
1024	0.25	0	16	10	0.711067580803134	LinRace
1024	0.25	0	16	10	0.52297165200391	Reconstruction potential
1024	0.25	1	16	1	0.894221351616063	LinRace
1024	0.25	1	16	1	0.648093841642229	Reconstruction potential
1024	0.25	1	16	2	0.870714985308521	LinRace
1024	0.25	1	16	2	0.642228739002933	Reconstruction potential
1024	0.25	1	16	3	0.961802154750245	LinRace
1024	0.25	1	16	3	0.645650048875855	Reconstruction potential
1024	0.25	1	16	4	0.862879529872674	LinRace
1024	0.25	1	16	4	0.584066471163245	Reconstruction potential
1024	0.25	1	16	5	0.898139079333986	LinRace
1024	0.25	1	16	5	0.656402737047898	Reconstruction potential
1024	0.25	1	16	6	0.904015670910872	LinRace
1024	0.25	1	16	6	0.593352883675464	Reconstruction potential
1024	0.25	1	16	7	0.863858961802155	LinRace
1024	0.25	1	16	7	0.588954056695992	Reconstruction potential
1024	0.25	1	16	8	0.93535749265426	LinRace
1024	0.25	1	16	8	0.629521016617791	Reconstruction potential
1024	0.25	1	16	9	0.901077375122429	LinRace
1024	0.25	1	16	9	0.467741935483871	Reconstruction potential
1024	0.25	1	16	10	0.854064642507346	LinRace
1024	0.25	1	16	10	0.585043988269795	Reconstruction potential
1024	0.3	0	16	1	0.704211557296768	LinRace
1024	0.3	0	16	1	0.632453567937439	Reconstruction potential
1024	0.3	0	16	2	0.710088148873653	LinRace
1024	0.3	0	16	2	0.436461388074291	Reconstruction potential
1024	0.3	0	16	3	0.691478942213516	LinRace
1024	0.3	0	16	3	0.587976539589443	Reconstruction potential
1024	0.3	0	16	4	0.816846229187072	LinRace
1024	0.3	0	16	4	0.541544477028348	Reconstruction potential
1024	0.3	0	16	5	0.779627815866797	LinRace
1024	0.3	0	16	5	0.571358748778104	Reconstruction potential
1024	0.3	0	16	6	0.834476003917728	LinRace
1024	0.3	0	16	6	0.559139784946237	Reconstruction potential
1024	0.3	0	16	7	0.674828599412341	LinRace
1024	0.3	0	16	7	0.601173020527859	Reconstruction potential
1024	0.3	0	16	8	0.788442703232125	LinRace
1024	0.3	0	16	8	0.541544477028348	Reconstruction potential
1024	0.3	0	16	9	0.807051909892262	LinRace
1024	0.3	0	16	9	0.6158357771261	Reconstruction potential
1024	0.3	0	16	10	0.719882468168462	LinRace
1024	0.3	0	16	10	0.535190615835777	Reconstruction potential
1024	0.3	1	16	1	0.866797257590597	LinRace
1024	0.3	1	16	1	0.590420332355816	Reconstruction potential
1024	0.3	1	16	2	0.907933398628795	LinRace
1024	0.3	1	16	2	0.6544477028348	Reconstruction potential
1024	0.3	1	16	3	0.93535749265426	LinRace
1024	0.3	1	16	3	0.597262952101662	Reconstruction potential
1024	0.3	1	16	4	0.910871694417238	LinRace
1024	0.3	1	16	4	0.59286412512219	Reconstruction potential
1024	0.3	1	16	5	0.960822722820764	LinRace
1024	0.3	1	16	5	0.635386119257087	Reconstruction potential
1024	0.3	1	16	6	0.894221351616063	LinRace
1024	0.3	1	16	6	0.6158357771261	Reconstruction potential
1024	0.3	1	16	7	0.936336924583741	LinRace
1024	0.3	1	16	7	0.639784946236559	Reconstruction potential
1024	0.3	1	16	8	0.922624877571009	LinRace
1024	0.3	1	16	8	0.60752688172043	Reconstruction potential
1024	0.3	1	16	9	0.875612144955926	LinRace
1024	0.3	1	16	9	0.663734115347019	Reconstruction potential
1024	0.3	1	16	10	0.932419196865818	LinRace
1024	0.3	1	16	10	0.563049853372434	Reconstruction potential
1024	0.35	0	16	1	0.812928501469148	LinRace
1024	0.35	0	16	1	0.447214076246334	Reconstruction potential
1024	0.35	0	16	2	0.863858961802155	LinRace
1024	0.35	0	16	2	0.522482893450635	Reconstruction potential
1024	0.35	0	16	3	0.779627815866797	LinRace
1024	0.35	0	16	3	0.612903225806452	Reconstruction potential
1024	0.35	0	16	4	0.790401567091087	LinRace
1024	0.35	0	16	4	0.569403714565005	Reconstruction potential
1024	0.35	0	16	5	0.821743388834476	LinRace
1024	0.35	0	16	5	0.509286412512219	Reconstruction potential
1024	0.35	0	16	6	0.745347698334966	LinRace
1024	0.35	0	16	6	0.565493646138807	Reconstruction potential
1024	0.35	0	16	7	0.831537708129285	LinRace
1024	0.35	0	16	7	0.539100684261975	Reconstruction potential
1024	0.35	0	16	8	0.843290891283056	LinRace
1024	0.35	0	16	8	0.546920821114369	Reconstruction potential
1024	0.35	0	16	9	0.851126346718903	LinRace
1024	0.35	0	16	9	0.648582600195503	Reconstruction potential
1024	0.35	0	16	10	0.811949069539667	LinRace
1024	0.35	0	16	10	0.56158357771261	Reconstruction potential
1024	0.35	1	16	1	0.901077375122429	LinRace
1024	0.35	1	16	1	0.65347018572825	Reconstruction potential
1024	0.35	1	16	2	0.958863858961802	LinRace
1024	0.35	1	16	2	0.63782991202346	Reconstruction potential
1024	0.35	1	16	3	0.940254652301665	LinRace
1024	0.35	1	16	3	0.6544477028348	Reconstruction potential
1024	0.35	1	16	4	0.936336924583741	LinRace
1024	0.35	1	16	4	0.567937438905181	Reconstruction potential
1024	0.35	1	16	5	0.931439764936337	LinRace
1024	0.35	1	16	5	0.582111436950147	Reconstruction potential
1024	0.35	1	16	6	0.924583741429971	LinRace
1024	0.35	1	16	6	0.679863147605083	Reconstruction potential
1024	0.35	1	16	7	0.963761018609207	LinRace
1024	0.35	1	16	7	0.61485826001955	Reconstruction potential
1024	0.35	1	16	8	0.941234084231146	LinRace
1024	0.35	1	16	8	0.594330400782014	Reconstruction potential
1024	0.35	1	16	9	0.943192948090108	LinRace
1024	0.35	1	16	9	0.67008797653959	Reconstruction potential
1024	0.35	1	16	10	0.917727717923604	LinRace
1024	0.35	1	16	10	0.565004887585533	Reconstruction potential
1024	0.4	0	16	1	0.835455435847209	LinRace
1024	0.4	0	16	1	0.642228739002933	Reconstruction potential
1024	0.4	0	16	2	0.899118511263467	LinRace
1024	0.4	0	16	2	0.591397849462366	Reconstruction potential
1024	0.4	0	16	3	0.887365328109696	LinRace
1024	0.4	0	16	3	0.579667644183773	Reconstruction potential
1024	0.4	0	16	4	0.879529872673849	LinRace
1024	0.4	0	16	4	0.576735092864125	Reconstruction potential
1024	0.4	0	16	5	0.855044074436827	LinRace
1024	0.4	0	16	5	0.515151515151515	Reconstruction potential
1024	0.4	0	16	6	0.861900097943193	LinRace
1024	0.4	0	16	6	0.614369501466276	Reconstruction potential
1024	0.4	0	16	7	0.835455435847209	LinRace
1024	0.4	0	16	7	0.496578690127077	Reconstruction potential
1024	0.4	0	16	8	0.901077375122429	LinRace
1024	0.4	0	16	8	0.589442815249267	Reconstruction potential
1024	0.4	0	16	9	0.859941234084231	LinRace
1024	0.4	0	16	9	0.559139784946237	Reconstruction potential
1024	0.4	0	16	10	0.857982370225269	LinRace
1024	0.4	0	16	10	0.50733137829912	Reconstruction potential
1024	0.4	1	16	1	0.944172380019589	LinRace
1024	0.4	1	16	1	0.606060606060606	Reconstruction potential
1024	0.4	1	16	2	0.954946131243879	LinRace
1024	0.4	1	16	2	0.656402737047898	Reconstruction potential
1024	0.4	1	16	3	0.969637610186092	LinRace
1024	0.4	1	16	3	0.675464320625611	Reconstruction potential
1024	0.4	1	16	4	0.953966699314398	LinRace
1024	0.4	1	16	4	0.611925708699902	Reconstruction potential
1024	0.4	1	16	5	0.968658178256611	LinRace
1024	0.4	1	16	5	0.597262952101662	Reconstruction potential
1024	0.4	1	16	6	0.942213516160627	LinRace
1024	0.4	1	16	6	0.694037145650049	Reconstruction potential
1024	0.4	1	16	7	0.925563173359451	LinRace
1024	0.4	1	16	7	0.651515151515151	Reconstruction potential
1024	0.4	1	16	8	0.994123408423115	LinRace
1024	0.4	1	16	8	0.666666666666667	Reconstruction potential
1024	0.4	1	16	9	0.98922624877571	LinRace
1024	0.4	1	16	9	0.785923753665689	Reconstruction potential
1024	0.4	1	16	10	0.954946131243879	LinRace
1024	0.4	1	16	10	0.571358748778104	Reconstruction potential
