# Supplementary material for: LinRace: cell division history reconstruction of single cells using paired lineage barcode and gene expression data
Source: Nat Commun. 2023 Dec 16;14:8388. doi: 10.1038/s41467-023-44173-3 (PMC10725445; doi:10.1038/s41467-023-44173-3)
Supplement: Supplementary file 4 — Source Data [file 41467_2023_44173_MOESM4_ESM.zip › Source Data/Data_box_s4.csv]

ncells	mu	pd	Nchar	run	rf	Nye	SPRDist	CID	mode
1024	0.03	0	128	1	0.0264446620959843	0.981864185439112	18	0.0342805782771513	LinRace-IST
1024	0.03	0	128	1	0.994123408423115	0.211650107840077	498	0.893293792145954	LinTIMaT
1024	0.03	0	128	1	0.313418217433888	0.853660257118407	126	0.27418784882622	Cassiopeia-hybrid
1024	0.03	0	128	1	0.0920666013712047	0.945454733606866	59	0.0527417011206187	Startle-NNI
1024	0.05	0	128	1	0.0156709108716944	0.988246816846229	16	0.00972960404559796	LinRace-IST
1024	0.05	0	128	1	0.994123408423115	0.217260423458947	493	0.890047210950582	LinTIMaT
1024	0.05	0	128	1	0.316356513222331	0.83931206612215	131	0.337824128408321	Cassiopeia-hybrid
1024	0.05	0	128	1	0.039177277179236	0.97482276946038	22	0.0562556488901666	Startle-NNI
1024	0.1	0	128	1	0.00979431929480901	0.993633692458374	8	0.00564392147877429	LinRace-IST
1024	0.1	0	128	1	0.995102840352595	0.208234874727577	497	0.920848847977974	LinTIMaT
1024	0.1	0	128	1	0.373163565132223	0.794741002093068	152	0.418122702393313	Cassiopeia-hybrid
1024	0.1	0	128	1	0.0372184133202742	0.981283593327039	16	0.0639949770719901	Startle-NNI
1024	0.15	0	128	1	0.0186092066601371	0.987512242899119	16	0.00712114407725291	LinRace-IST
1024	0.15	0	128	1	0.994123408423115	0.215435775342675	499	0.892221113083742	LinTIMaT
1024	0.15	0	128	1	0.362389813907933	0.790162549349891	148	0.445449763628722	Cassiopeia-hybrid
1024	0.15	0	128	1	0.0166503428011753	0.989520078354554	11	0.00502687675477813	Startle-NNI
1024	0.2	0	128	1	0.049951028403526	0.967876964693811	37	0.0239919776453755	LinRace-IST
1024	0.2	0	128	1	0.993143976493634	0.210671673242203	498	0.906546421206447	LinTIMaT
1024	0.2	0	128	1	0.428991185112635	0.741057274988471	178	0.497781137918794	Cassiopeia-hybrid
1024	0.2	0	128	1	0.0470127326150832	0.971706465805388	31	0.0150849389998609	Startle-NNI
1024	0.25	0	128	1	0.0920666013712047	0.942164544564153	67	0.0339242329384699	LinRace-IST
1024	0.25	0	128	1	0.992164544564153	0.217388805793888	497	0.897543670125267	LinTIMaT
1024	0.25	0	128	1	0.419196865817826	0.752168406524544	154	0.468501276101512	Cassiopeia-hybrid
1024	0.3	0	128	1	0.133202742409403	0.913130217807005	103	0.0508329684122335	LinRace-IST
1024	0.3	0	128	1	0.970617042115573	0.236861489399641	483	0.891553976966661	LinTIMaT
1024	0.3	0	128	1	0.437806072477963	0.740484350406409	192	0.483720334701408	Cassiopeia-hybrid
1024	0.3	0	128	1	0.148873653281097	0.910491996328559	98	0.0485437709765492	Startle-NNI
1024	0.03	0	128	2	0.0333006856023506	0.977099948696423	27	0.033266440781376	LinRace-IST
1024	0.03	0	128	2	0.996082272282076	0.211995356840376	498	0.891626100416518	LinTIMaT
1024	0.03	0	128	2	0.263467189030362	0.873692615606475	107	0.253089839494695	Cassiopeia-hybrid
1024	0.03	0	128	2	0.0920666013712047	0.943006451460173	61	0.0580418744363468	Startle-NNI
1024	0.05	0	128	2	0.0127326150832517	0.990450538687561	12	0.0169135138531421	LinRace-IST
1024	0.05	0	128	2	0.990205680705191	0.212812196482786	497	0.897298783049721	LinTIMaT
1024	0.05	0	128	2	0.332027424094025	0.832741101713744	138	0.341332010135213	Cassiopeia-hybrid
1024	0.05	0	128	2	0.0558276199804114	0.96980032388153	32	0.0239301988175456	Startle-NNI
1024	0.1	0	128	2	0.00783545543584721	0.994123408423115	8	0.00727047753126525	LinRace-IST
1024	0.1	0	128	2	0.996082272282076	0.207468697995901	499	0.911553256390099	LinTIMaT
1024	0.1	0	128	2	0.332027424094025	0.819927607725236	133	0.377249116611649	Cassiopeia-hybrid
1024	0.1	0	128	2	0.00881488736532811	0.994531505060398	6	0.00384021937877348	Startle-NNI
1024	0.15	0	128	2	0.0264446620959843	0.981145935357493	25	0.0118033993680356	LinRace-IST
1024	0.15	0	128	2	0.995102840352595	0.212597116467811	495	0.877630990650066	LinTIMaT
1024	0.15	0	128	2	0.395690499510284	0.773789403045796	164	0.454509746937946	Cassiopeia-hybrid
1024	0.15	0	128	2	0.0244857982370225	0.98573145757279	16	0.00826728085465519	Startle-NNI
1024	0.2	0	128	2	0.0323212536728697	0.97869735553379	26	0.0134800485479391	LinRace-IST
1024	0.2	0	128	2	0.990205680705191	0.215280807211346	492	0.896631743959631	LinTIMaT
1024	0.2	0	128	2	0.440744368266406	0.728821789475178	181	0.509434820710799	Cassiopeia-hybrid
1024	0.2	0	128	2	0.0254652301665034	0.984816084448798	17	0.00708329363226365	Startle-NNI
1024	0.25	0	128	2	0.0979431929480901	0.938321440231333	71	0.0370434571179814	LinRace-IST
1024	0.25	0	128	2	0.982370225269344	0.230126647902306	488	0.867378488341644	LinTIMaT
1024	0.25	0	128	2	0.0577864838393732	0.963010120796605	45	0.022835045527054	DCLEAR-kmer-NJ
1024	0.25	0	128	2	0.421155729676787	0.749365504754232	170	0.475796907867726	Cassiopeia-hybrid
1024	0.25	0	128	2	0.0861900097943193	0.947148020191146	56	0.0314861925696566	Startle-NNI
1024	0.3	0	128	2	0.169441723800196	0.893240043187193	121	0.0626653291566806	LinRace-IST
1024	0.3	0	128	2	0.954946131243879	0.252667738315803	472	0.862567676546839	LinTIMaT
1024	0.3	0	128	2	0.156709108716944	0.90205680705191	105	0.0581114814943229	DCLEAR-kmer-NJ
1024	0.3	0	128	2	0.460333006856024	0.723676528055471	210	0.476064338842012	Cassiopeia-hybrid
1024	0.3	0	128	2	0.170421155729677	0.894031397062007	111	0.0582393663074292	Startle-NNI
1024	0.03	0	128	3	0.0225269343780607	0.983268037871368	22	0.0163199984541958	LinRace-IST
1024	0.03	0	128	3	0.992164544564153	0.21959238811457	493	0.864764997852039	LinTIMaT
1024	0.03	0	128	3	0.289911851126347	0.859271328467025	119	0.267887573344799	Cassiopeia-hybrid
1024	0.03	0	128	3	0.0910871694417238	0.945920203773417	57	0.0623398450033202	Startle-NNI
1024	0.05	0	128	3	0.0146914789422135	0.990450538687561	11	0.0137368065154411	LinRace-IST
1024	0.05	0	128	3	0.993143976493634	0.22197288811035	495	0.863593860740295	LinTIMaT
1024	0.05	0	128	3	0.285014691478942	0.859359636305047	105	0.318568104931764	Cassiopeia-hybrid
1024	0.05	0	128	3	0.0362389813907933	0.978610683581301	23	0.0201837538704137	Startle-NNI
1024	0.1	0	128	3	0.0146914789422135	0.990450538687561	12	0.00538479147700857	LinRace-IST
1024	0.1	0	128	3	0.994123408423115	0.218816851671063	493	0.884406864152839	LinTIMaT
1024	0.1	0	128	3	0.363369245837414	0.808776903793889	155	0.380266071357544	Cassiopeia-hybrid
1024	0.1	0	128	3	0.0323212536728697	0.981466874212957	19	0.0150290300599825	Startle-NNI
1024	0.15	0	128	3	0.0117531831537708	0.991674828599412	11	0.00411602429238763	LinRace-IST
1024	0.15	0	128	3	0.992164544564153	0.221723911078904	489	0.86518989330621	LinTIMaT
1024	0.15	0	128	3	0.412340842311459	0.760487710694829	165	0.478528876422654	Cassiopeia-hybrid
1024	0.15	0	128	3	0.0107737512242899	0.992801175318315	7	0.00343610621330338	Startle-NNI
1024	0.2	0	128	3	0.0548481880509305	0.964740450538688	42	0.0204418981912058	LinRace-IST
1024	0.2	0	128	3	0.98922624877571	0.214130011897421	488	0.893323883864033	LinTIMaT
1024	0.2	0	128	3	0.0274240940254652	0.980411361410382	25	0.0108515779170928	DCLEAR-kmer-NJ
1024	0.2	0	128	3	0.436826640548482	0.740810593352654	169	0.512215085677851	Cassiopeia-hybrid
1024	0.2	0	128	3	0.0587659157688541	0.964159681324226	39	0.0201148192079857	Startle-NNI
1024	0.25	0	128	3	0.114593535749265	0.924183806725433	86	0.0483421586215292	LinRace-IST
1024	0.25	0	128	3	0.980411361410382	0.230172291058625	487	0.877853818558444	LinTIMaT
1024	0.25	0	128	3	0.428991185112635	0.738374301486232	195	0.520480715963697	Cassiopeia-hybrid
1024	0.25	0	128	3	0.133202742409403	0.922198902414378	88	0.0430762370715023	Startle-NNI
1024	0.3	0	128	3	0.160626836434868	0.897928876115241	108	0.0640924999538961	LinRace-IST
1024	0.3	0	128	3	0.962781586679726	0.25041467774095	477	0.85833751440337	LinTIMaT
1024	0.3	0	128	3	0.132223310479922	0.91481973788536	96	0.0553556904373454	DCLEAR-kmer-NJ
1024	0.3	0	128	3	0.428011753183154	0.742963832230818	200	0.497767713649583	Cassiopeia-hybrid
1024	0.3	0	128	3	0.187071498530852	0.893056540818578	117	0.0613466845877798	Startle-NNI
1024	0.03	0	128	4	0.0274240940254652	0.98045217107411	23	0.0334734567064163	LinRace-IST
1024	0.03	0	128	4	0.990205680705191	0.219650438714745	492	0.886535806835967	LinTIMaT
1024	0.03	0	128	4	0.29382957884427	0.863116103277032	122	0.262329158936522	Cassiopeia-hybrid
1024	0.03	0	128	4	0.079333986287953	0.951936456666404	50	0.0564955192296399	Startle-NNI
1024	0.05	0	128	4	0.00979431929480901	0.992654260528893	10	0.00640404971663895	LinRace-IST
1024	0.05	0	128	4	0.992164544564153	0.211207960420727	494	0.910920922204171	LinTIMaT
1024	0.05	0	128	4	0.279138099902057	0.861342114641881	113	0.296931877620677	Cassiopeia-hybrid
1024	0.05	0	128	4	0.059745347698335	0.966970018500381	34	0.0295023331189759	Startle-NNI
1024	0.1	0	128	4	0.00783545543584721	0.994123408423115	8	0.00392440587907548	LinRace-IST
1024	0.1	0	128	4	0.994123408423115	0.207228443508265	494	0.925546005943909	LinTIMaT
1024	0.1	0	128	4	0.354554358472086	0.80635202456758	151	0.402215480182573	Cassiopeia-hybrid
1024	0.1	0	128	4	0.0333006856023506	0.982971487648275	17	0.0108744955023582	Startle-NNI
1024	0.15	0	128	4	0.0235063663075416	0.984802481227555	18	0.0119606602807741	LinRace-IST
1024	0.15	0	128	4	0.994123408423115	0.2124708772743	496	0.89692641600334	LinTIMaT
1024	0.15	0	128	4	0.408423114593536	0.762614970128356	167	0.480532709940562	Cassiopeia-hybrid
1024	0.15	0	128	4	0.0342801175318315	0.979909985541719	21	0.0117404832953727	Startle-NNI
1024	0.2	0	128	4	0.0519098922624878	0.965883121123082	41	0.0249692637761492	LinRace-IST
1024	0.2	0	128	4	0.990205680705191	0.224214809471754	491	0.848270055850499	LinTIMaT
1024	0.2	0	128	4	0.400587659157689	0.754357218432474	158	0.489920902289789	Cassiopeia-hybrid
1024	0.2	0	128	4	0.0352595494613124	0.977151252273681	24	0.011911744387647	Startle-NNI
1024	0.25	0	128	4	0.0861900097943193	0.94339991138473	67	0.0368355883779738	LinRace-IST
1024	0.25	0	128	4	0.985308521057786	0.231496657424043	475	0.838847454114666	LinTIMaT
1024	0.25	0	128	4	0.418217433888345	0.758389484636697	185	0.46359476040058	Cassiopeia-hybrid
1024	0.25	0	128	4	0.0832517140058766	0.95009329547486	53	0.0284762268654527	Startle-NNI
1024	0.3	0	128	4	0.14103819784525	0.912167625837124	99	0.0503248099967706	LinRace-IST
1024	0.3	0	128	4	0.960822722820764	0.251489654100054	478	0.853597244268196	LinTIMaT
1024	0.3	0	128	4	0.417238001958864	0.749380947313581	167	0.459178288595965	Cassiopeia-hybrid
1024	0.3	0	128	4	0.158667972575906	0.903080546616296	107	0.0571776897580722	Startle-NNI
1024	0.03	0	128	5	0.0186092066601371	0.986451191642181	17	0.0283313679748561	LinRace-IST
1024	0.03	0	128	5	0.991185112634672	0.209159383138829	495	0.90901096230478	LinTIMaT
1024	0.03	0	128	5	0.274240940254652	0.869326358094348	110	0.285966306807247	Cassiopeia-hybrid
1024	0.03	0	128	5	0.0519098922624878	0.967458720854343	37	0.0240681698215522	Startle-NNI
1024	0.05	0	128	5	0.0156709108716944	0.988246816846229	16	0.0150771296640201	LinRace-IST
1024	0.05	0	128	5	0.998041136141038	0.214593391403783	495	0.886137901172202	LinTIMaT
1024	0.05	0	128	5	0.301665034280118	0.855834127183455	121	0.283377764514303	Cassiopeia-hybrid
1024	0.05	0	128	5	0.029382957884427	0.981164591203768	23	0.0145436886333097	Startle-NNI
1024	0.1	0	128	5	0.0137120470127326	0.990205680705191	13	0.0117639815599959	LinRace-IST
1024	0.1	0	128	5	0.997061704211557	0.209314197545023	499	0.894380070120156	LinTIMaT
1024	0.1	0	128	5	0.373163565132223	0.787712624411355	155	0.44220210314448	Cassiopeia-hybrid
1024	0.1	0	128	5	0.0372184133202742	0.978180204500997	20	0.0112728730585063	Startle-NNI
1024	0.15	0	128	5	0.0313418217433888	0.97845249755142	26	0.0125658594995349	LinRace-IST
1024	0.15	0	128	5	0.993143976493634	0.212993726238199	499	0.915014218491303	LinTIMaT
1024	0.15	0	128	5	0.419196865817826	0.757026291506336	177	0.480529544540981	Cassiopeia-hybrid
1024	0.15	0	128	5	0.0264446620959843	0.985068864307068	16	0.0101438487557888	Startle-NNI
1024	0.2	0	128	5	0.0626836434867777	0.960088148873653	48	0.0208711919781222	LinRace-IST
1024	0.2	0	128	5	0.995102840352595	0.209429632368659	492	0.899059582867103	LinTIMaT
1024	0.2	0	128	5	0.450538687561215	0.736413296428963	197	0.501203181838331	Cassiopeia-hybrid
1024	0.2	0	128	5	0.0450538687561214	0.97120936523483	31	0.014741677899233	Startle-NNI
1024	0.25	0	128	5	0.103819784524976	0.933912830558276	77	0.0417699947694833	LinRace-IST
1024	0.25	0	128	5	0.987267384916748	0.229492761413239	487	0.851569716641781	LinTIMaT
1024	0.25	0	128	5	0.0832517140058766	0.945491115153211	63	0.0352429734490911	DCLEAR-kmer-NJ
1024	0.25	0	128	5	0.421155729676787	0.744983619043196	188	0.500739489758565	Cassiopeia-hybrid
1024	0.25	0	128	5	0.0959843290891283	0.939336629199509	67	0.0353124957942242	Startle-NNI
1024	0.3	0	128	5	0.14103819784525	0.913528792189419	95	0.0475255962762152	LinRace-IST
1024	0.3	0	128	5	0.94613124387855	0.272527937463705	465	0.837370339540259	LinTIMaT
1024	0.3	0	128	5	0.128305582761998	0.918621798155248	86	0.0460114581182865	DCLEAR-kmer-NJ
1024	0.3	0	128	5	0.403525954946131	0.759925297566527	172	0.454779438255321	Cassiopeia-hybrid
1024	0.3	0	128	5	0.148873653281097	0.912627718555442	93	0.047739700971447	Startle-NNI
1024	0.03	0	128	6	0.0254652301665034	0.981390793339863	25	0.0210289127543017	LinRace-IST
1024	0.03	0	128	6	0.991185112634672	0.217024408218872	498	0.89240536770614	LinTIMaT
1024	0.03	0	128	6	0.259549461312439	0.875673977796434	108	0.254982708952225	Cassiopeia-hybrid
1024	0.03	0	128	6	0.089128305582762	0.947261114342135	49	0.0899763198885354	Startle-NNI
1024	0.05	0	128	6	0.0186092066601371	0.986532810969638	18	0.0219453253074663	LinRace-IST
1024	0.05	0	128	6	0.994123408423115	0.218045318663856	493	0.873785991468699	LinTIMaT
1024	0.05	0	128	6	0.317335945151812	0.839088521897252	129	0.33166625097356	Cassiopeia-hybrid
1024	0.05	0	128	6	0.0284035259549461	0.981398955272609	17	0.0238427104171629	Startle-NNI
1024	0.1	0	128	6	0.00881488736532811	0.993388834476004	9	0.0104124788005965	LinRace-IST
1024	0.1	0	128	6	0.98922624877571	0.22306779279851	490	0.873350810536206	LinTIMaT
1024	0.1	0	128	6	0.373163565132223	0.797155251792911	154	0.4218159293772	Cassiopeia-hybrid
1024	0.15	0	128	6	0.0215475024485798	0.985798237022527	18	0.0081546769174125	LinRace-IST
1024	0.15	0	128	6	0.996082272282076	0.215360267996483	497	0.891291839729837	LinTIMaT
1024	0.15	0	128	6	0.403525954946131	0.767491030710967	166	0.500694835354367	Cassiopeia-hybrid
1024	0.15	0	128	6	0.0146914789422135	0.990287300032648	10	0.00455533424580814	Startle-NNI
1024	0.2	0	128	6	0.0489715964740451	0.968075183060492	38	0.021966634028999	LinRace-IST
1024	0.2	0	128	6	0.98922624877571	0.223797796986374	492	0.855739818403044	LinTIMaT
1024	0.2	0	128	6	0.437806072477963	0.735014963097827	182	0.500635147799082	Cassiopeia-hybrid
1024	0.2	0	128	6	0.0333006856023506	0.978525954946131	23	0.0214821697428261	Startle-NNI
1024	0.25	0	128	6	0.079333986287953	0.947798610139452	62	0.0360191165589275	LinRace-IST
1024	0.25	0	128	6	0.990205680705191	0.223788886453936	490	0.872108860394269	LinTIMaT
1024	0.25	0	128	6	0.388834476003918	0.766061256502817	169	0.466244891428931	Cassiopeia-hybrid
1024	0.25	0	128	6	0.079333986287953	0.951670864232079	54	0.026864526067056	Startle-NNI
1024	0.3	0	128	6	0.16356513222331	0.898799788133361	111	0.0603051804563908	LinRace-IST
1024	0.3	0	128	6	0.944172380019589	0.259836017997733	468	0.870932244578431	LinTIMaT
1024	0.3	0	128	6	0.129285014691479	0.914972074873718	99	0.0488250449425976	DCLEAR-kmer-NJ
1024	0.3	0	128	6	0.44564152791381	0.73523784399885	194	0.508762217214579	Cassiopeia-hybrid
1024	0.3	0	128	6	0.175318315377081	0.89395513759914	113	0.0595090993759251	Startle-NNI
1024	0.03	0	128	7	0.039177277179236	0.973419305691588	31	0.0466087210952441	LinRace-IST
1024	0.03	0	128	7	0.986287952987267	0.219363990838278	493	0.905460990258051	LinTIMaT
1024	0.03	0	128	7	0.272282076395691	0.87275361397024	114	0.247534119930168	Cassiopeia-hybrid
1024	0.03	0	128	7	0.0734573947110676	0.954508682833961	51	0.0417812487352615	Startle-NNI
1024	0.05	0	128	7	0.0127326150832517	0.990940254652302	11	0.0147627954561783	LinRace-IST
1024	0.05	0	128	7	0.992164544564153	0.215614446396036	496	0.8924483212537	LinTIMaT
1024	0.05	0	128	7	0.318315377081293	0.843617591224916	130	0.328379326250526	Cassiopeia-hybrid
1024	0.05	0	128	7	0.029382957884427	0.981974371531179	20	0.0154881721591362	Startle-NNI
1024	0.1	0	128	7	0.0117531831537708	0.991185112634672	12	0.0103940241646126	LinRace-IST
1024	0.1	0	128	7	0.991185112634672	0.220529851128863	495	0.877790099748029	LinTIMaT
1024	0.1	0	128	7	0.381978452497551	0.787954885527212	160	0.428613285066255	Cassiopeia-hybrid
1024	0.1	0	128	7	0.0176297747306562	0.98873653281097	11	0.00788509028944294	Startle-NNI
1024	0.15	0	128	7	0.0235063663075416	0.984329089128306	20	0.00765151226671009	LinRace-IST
1024	0.15	0	128	7	0.995102840352595	0.213491461121514	491	0.887040803955415	LinTIMaT
1024	0.15	0	128	7	0.405484818805093	0.762203704980904	170	0.463702488386863	Cassiopeia-hybrid
1024	0.15	0	128	7	0.0205680705190989	0.987316356513222	12	0.00801212060525175	Startle-NNI
1024	0.2	0	128	7	0.0333006856023506	0.977881162259223	26	0.0135190176586527	LinRace-IST
1024	0.2	0	128	7	0.994123408423115	0.208644858705347	498	0.923705606215337	LinTIMaT
1024	0.2	0	128	7	0.373163565132223	0.778364778651023	154	0.460618450274476	Cassiopeia-hybrid
1024	0.2	0	128	7	0.0528893241919687	0.969711067580803	34	0.0176719354808353	Startle-NNI
1024	0.25	0	128	7	0.0842311459353575	0.946310806398955	65	0.0285406281282282	LinRace-IST
1024	0.25	0	128	7	0.988246816846229	0.226550463669138	491	0.853195512805401	LinTIMaT
1024	0.25	0	128	7	0.446620959843291	0.732440903127076	186	0.493864378784282	Cassiopeia-hybrid
1024	0.25	0	128	7	0.0910871694417238	0.947572557489306	56	0.0262140482891472	Startle-NNI
1024	0.3	0	128	7	0.176297747306562	0.891310635571377	118	0.0647748651376654	LinRace-IST
1024	0.3	0	128	7	0.951028403525955	0.258916908996471	468	0.837708648168622	LinTIMaT
1024	0.3	0	128	7	0.142997061704212	0.909965475894709	100	0.0582482529534157	DCLEAR-kmer-NJ
1024	0.3	0	128	7	0.444662095984329	0.734021512497979	189	0.484029226985203	Cassiopeia-hybrid
1024	0.3	0	128	7	0.178256611165524	0.895207246492163	112	0.0566002567001636	Startle-NNI
1024	0.03	0	128	8	0.029382957884427	0.979472739144629	25	0.0379564872866899	LinRace-IST
1024	0.03	0	128	8	0.988246816846229	0.212765021425988	493	0.899854319545324	LinTIMaT
1024	0.03	0	128	8	0.253672869735553	0.875398413230683	100	0.277126808694991	Cassiopeia-hybrid
1024	0.03	0	128	8	0.0479921645445642	0.967548575159741	36	0.0294511411111849	Startle-NNI
1024	0.05	0	128	8	0.00881488736532811	0.993388834476004	9	0.0131761502244878	LinRace-IST
1024	0.05	0	128	8	0.990205680705191	0.217146030730534	496	0.88871779873574	LinTIMaT
1024	0.05	0	128	8	0.314397649363369	0.849887668126347	128	0.312628881419969	Cassiopeia-hybrid
1024	0.05	0	128	8	0.019588638589618	0.987525068793433	13	0.0118857771205495	Startle-NNI
1024	0.1	0	128	8	0.0107737512242899	0.992899118511263	9	0.00776595929109403	LinRace-IST
1024	0.1	0	128	8	0.991185112634672	0.219495606421778	492	0.876949809746711	LinTIMaT
1024	0.1	0	128	8	0.362389813907933	0.798545762781642	150	0.428159787371872	Cassiopeia-hybrid
1024	0.1	0	128	8	0.0284035259549461	0.984673461855892	17	0.0164358584379907	Startle-NNI
1024	0.15	0	128	8	0.0156709108716944	0.990205680705191	12	0.00807941276224996	LinRace-IST
1024	0.15	0	128	8	0.992164544564153	0.219915930985664	495	0.882046026004393	LinTIMaT
1024	0.15	0	128	8	0.376101860920666	0.777854475748134	153	0.465718848167667	Cassiopeia-hybrid
1024	0.2	0	128	8	0.0411361410381978	0.972804440091414	34	0.0164752681065077	LinRace-IST
1024	0.2	0	128	8	0.98922624877571	0.218804426969545	497	0.8988517243952	LinTIMaT
1024	0.2	0	128	8	0.427032321253673	0.742838515758449	177	0.50670484948508	Cassiopeia-hybrid
1024	0.2	0	128	8	0.0587659157688541	0.964562831335603	36	0.0182471870779899	Startle-NNI
1024	0.25	0	128	8	0.0773751224289912	0.946486870948183	65	0.0321351917713193	LinRace-IST
1024	0.25	0	128	8	0.986287952987267	0.224181639915135	493	0.891049344807087	LinTIMaT
1024	0.25	0	128	8	0.453476983349657	0.722079633240216	187	0.517252900248882	Cassiopeia-hybrid
1024	0.25	0	128	8	0.0920666013712047	0.945473625297328	62	0.0288460760087288	Startle-NNI
1024	0.3	0	128	8	0.164544564152791	0.89833572395725	109	0.059007354814016	LinRace-IST
1024	0.3	0	128	8	0.969637610186092	0.246169279340452	477	0.842106165817931	LinTIMaT
1024	0.3	0	128	8	0.150832517140059	0.902240964946214	104	0.0560388341390497	DCLEAR-kmer-NJ
1024	0.3	0	128	8	0.461312438785504	0.728737012897136	198	0.473883934809802	Cassiopeia-hybrid
1024	0.3	0	128	8	0.198824681684623	0.889756360776636	117	0.0568643234324944	Startle-NNI
1024	0.03	0	128	9	0.0244857982370225	0.982166176950702	23	0.0437964311272858	LinRace-IST
1024	0.03	0	128	9	0.988246816846229	0.221780798585805	490	0.890078242523059	LinTIMaT
1024	0.03	0	128	9	0.28305582761998	0.865287780576286	110	0.275226884930229	Cassiopeia-hybrid
1024	0.03	0	128	9	0.10871694417238	0.938505489778732	62	0.0664289889659547	Startle-NNI
1024	0.05	0	128	9	0.0166503428011753	0.988001958863859	15	0.0114281858045531	LinRace-IST
1024	0.05	0	128	9	0.993143976493634	0.216242791668072	497	0.892935461009186	LinTIMaT
1024	0.05	0	128	9	0.313418217433888	0.844027293371447	129	0.335020171819732	Cassiopeia-hybrid
1024	0.05	0	128	9	0.0656219392752204	0.964337600858169	33	0.0226025364143299	Startle-NNI
1024	0.1	0	128	9	0.00685602350636631	0.995347698334966	6	0.00385880716977176	LinRace-IST
1024	0.1	0	128	9	0.991185112634672	0.211400784258013	499	0.910212204702086	LinTIMaT
1024	0.1	0	128	9	0.397649363369246	0.770457480264539	169	0.458486958945336	Cassiopeia-hybrid
1024	0.1	0	128	9	0.0303623898139079	0.982761998041136	19	0.0150386413649744	Startle-NNI
1024	0.15	0	128	9	0.0146914789422135	0.98898139079334	15	0.0071989674512787	LinRace-IST
1024	0.15	0	128	9	0.993143976493634	0.212606885700385	499	0.902379487584215	LinTIMaT
1024	0.15	0	128	9	0.436826640548482	0.747593668626672	179	0.481659487579463	Cassiopeia-hybrid
1024	0.15	0	128	9	0.0284035259549461	0.983184841027498	15	0.0101498161322484	Startle-NNI
1024	0.2	0	128	9	0.049951028403526	0.966617695070193	41	0.0193103243155135	LinRace-IST
1024	0.2	0	128	9	0.994123408423115	0.214024378490348	495	0.892492481156379	LinTIMaT
1024	0.2	0	128	9	0.418217433888345	0.756677938812958	174	0.480515735246652	Cassiopeia-hybrid
1024	0.2	0	128	9	0.0362389813907933	0.976950701926216	25	0.0159004354098459	Startle-NNI
1024	0.25	0	128	9	0.0871694417238002	0.943549706856298	67	0.0356544679404013	LinRace-IST
1024	0.25	0	128	9	0.983349657198825	0.227475123953302	491	0.868775024273427	LinTIMaT
1024	0.25	0	128	9	0.419196865817826	0.739064603335286	170	0.501531228959826	Cassiopeia-hybrid
1024	0.25	0	128	9	0.0901077375122429	0.945365942655221	53	0.0353867459754366	Startle-NNI
1024	0.3	0	128	9	0.166503428011753	0.895822256424607	114	0.0635606493046779	LinRace-IST
1024	0.3	0	128	9	0.952987267384917	0.257341810591899	469	0.858300404833079	LinTIMaT
1024	0.3	0	128	9	0.419196865817826	0.750401571379548	179	0.483221906370961	Cassiopeia-hybrid
1024	0.3	0	128	9	0.192948090107738	0.886655788662184	116	0.0597757937444287	Startle-NNI
1024	0.03	0	128	10	0.0352595494613124	0.975269343780607	28	0.0377804366328477	LinRace-IST
1024	0.03	0	128	10	0.993143976493634	0.216949760245646	495	0.900935943005519	LinTIMaT
1024	0.03	0	128	10	0.246816846229187	0.88677128380309	92	0.233842435044522	Cassiopeia-hybrid
1024	0.03	0	128	10	0.0901077375122429	0.9482491717628	52	0.0521924064398006	Startle-NNI
1024	0.05	0	128	10	0.0244857982370225	0.982696702579171	23	0.0245217891028981	LinRace-IST
1024	0.05	0	128	10	0.993143976493634	0.216418304282671	498	0.88772168302976	LinTIMaT
1024	0.05	0	128	10	0.268364348677767	0.864686214551484	107	0.314223876038245	Cassiopeia-hybrid
1024	0.05	0	128	10	0.0548481880509305	0.967393844433343	34	0.0318406064971921	Startle-NNI
1024	0.1	0	128	10	0.00587659157688541	0.995633365981064	6	0.00333186726991942	LinRace-IST
1024	0.1	0	128	10	0.991185112634672	0.2190886669027	496	0.892766055448954	LinTIMaT
1024	0.1	0	128	10	0.415279138099902	0.768338792472527	172	0.461981345347971	Cassiopeia-hybrid
1024	0.1	0	128	10	0.00685602350636631	0.995021221025139	6	0.00234777336762744	Startle-NNI
1024	0.15	0	128	10	0.0235063663075416	0.98322722820764	22	0.00989814713769652	LinRace-IST
1024	0.15	0	128	10	0.992164544564153	0.22047679064987	496	0.892349909997608	LinTIMaT
1024	0.15	0	128	10	0.39079333986288	0.775884122363179	150	0.443615424057503	Cassiopeia-hybrid
1024	0.2	0	128	10	0.0607247796278159	0.961312438785504	47	0.0245920394550642	LinRace-IST
1024	0.2	0	128	10	0.997061704211557	0.207552152905083	499	0.906192702232291	LinTIMaT
1024	0.2	0	128	10	0.407443682664055	0.765892976561817	166	0.483209375979535	Cassiopeia-hybrid
1024	0.2	0	128	10	0.0440744368266405	0.974894649338678	27	0.0184781470952359	Startle-NNI
1024	0.25	0	128	10	0.0842311459353575	0.947790448206707	62	0.0289118927568124	LinRace-IST
1024	0.25	0	128	10	0.979431929480901	0.224592076446087	490	0.903433401950363	LinTIMaT
1024	0.25	0	128	10	0.429970617042116	0.743699034139528	182	0.520643886341931	Cassiopeia-hybrid
1024	0.25	0	128	10	0.0744368266405485	0.955492980737839	51	0.0219139450666495	Startle-NNI
1024	0.3	0	128	10	0.181194906953967	0.886953890331502	122	0.0673747901915776	LinRace-IST
1024	0.3	0	128	10	0.951028403525955	0.257190151450121	474	0.869262182036364	LinTIMaT
1024	0.3	0	128	10	0.427032321253673	0.74667665044026	178	0.457022989345161	Cassiopeia-hybrid
1024	0.3	0	128	10	0.190009794319295	0.890802592556458	119	0.0595931613501493	Startle-NNI
1024	0.03	1	128	1	0.730656219392752	0.539394575619713	341	0.594873704192648	LinRace-IST
1024	0.03	1	128	1	0.917727717923604	0.311801143309294	440	0.826619895396565	LinTIMaT
1024	0.03	1	128	1	0.800195886385896	0.476786482847866	362	0.643613976249941	DCLEAR-kmer-NJ
1024	0.03	1	128	1	0.820763956904995	0.45884720777714	383	0.630098885026185	Cassiopeia-hybrid
1024	0.05	1	128	1	0.735553379040157	0.550260883090604	347	0.578756399624149	LinRace-IST
1024	0.05	1	128	1	0.888344760039177	0.349573548240558	428	0.816052717119873	LinTIMaT
1024	0.05	1	128	1	0.833496571988247	0.460210356352884	388	0.636881557149955	DCLEAR-kmer-NJ
1024	0.05	1	128	1	0.807051909892262	0.48166577068473	372	0.611567718864829	Cassiopeia-hybrid
1024	0.1	1	128	1	0.735553379040157	0.560286440520796	337	0.532340020329938	LinRace-IST
1024	0.1	1	128	1	0.892262487757101	0.361419591602303	427	0.781354844431753	LinTIMaT
1024	0.1	1	128	1	0.817825661116552	0.485105118889047	368	0.601193448146622	DCLEAR-kmer-NJ
1024	0.1	1	128	1	0.843290891283056	0.468041023657144	392	0.563949150292642	Cassiopeia-hybrid
1024	0.15	1	128	1	0.800195886385896	0.497142662660806	368	0.582175341194224	LinRace-IST
1024	0.15	1	128	1	0.904015670910872	0.345413597351993	430	0.769882990870578	LinTIMaT
1024	0.15	1	128	1	0.852105778648384	0.440047418941479	391	0.647478807680906	DCLEAR-kmer-NJ
1024	0.15	1	128	1	0.850146914789422	0.449223733601233	393	0.6250650809174	Cassiopeia-hybrid
1024	0.2	1	128	1	0.721841332027424	0.559805714003137	334	0.498294599335791	LinRace-IST
1024	0.2	1	128	1	0.851126346718903	0.3967311165592	403	0.783205761918865	LinTIMaT
1024	0.2	1	128	1	0.796278158667973	0.496761973818474	348	0.588647697093001	DCLEAR-kmer-NJ
1024	0.25	1	128	1	0.715964740450539	0.560041058158508	327	0.514973444320255	LinRace-IST
1024	0.25	1	128	1	0.888344760039177	0.367837372619471	416	0.783884526730203	LinTIMaT
1024	0.25	1	128	1	0.799216454456415	0.488186396275841	334	0.569514084191489	DCLEAR-kmer-NJ
1024	0.25	1	128	1	0.842311459353575	0.46165137326826	388	0.569312069772367	Cassiopeia-hybrid
1024	0.3	1	128	1	0.838393731635651	0.472889948163881	352	0.500798850733022	LinRace-IST
1024	0.3	1	128	1	0.9128305582762	0.390440333312007	414	0.685812189878763	LinTIMaT
1024	0.3	1	128	1	0.874632713026445	0.408490694114091	349	0.642536504068691	DCLEAR-kmer-NJ
1024	0.3	1	128	1	0.890303623898139	0.425481873434012	412	0.574984337933648	Cassiopeia-hybrid
1024	0.3	1	128	1	0.931439764936337	0.374195563347087	409	0.665799613456969	Startle-NNI
1024	0.03	1	128	2	0.679725759059745	0.573865130435686	317	0.639412577284245	LinRace-IST
1024	0.03	1	128	2	0.888344760039177	0.33322768845083	435	0.830465722345203	LinTIMaT
1024	0.03	1	128	2	0.717923604309501	0.546859503802631	335	0.681939572447946	DCLEAR-kmer-NJ
1024	0.03	1	128	2	0.761998041136141	0.508449401406638	351	0.623415790559056	Cassiopeia-hybrid
1024	0.05	1	128	2	0.714005876591577	0.574254234300092	336	0.545564239767084	LinRace-IST
1024	0.05	1	128	2	0.88050930460333	0.361751032459027	423	0.803509769928008	LinTIMaT
1024	0.05	1	128	2	0.766895200783546	0.532413399885615	362	0.587859563593994	DCLEAR-kmer-NJ
1024	0.05	1	128	2	0.787463271302644	0.494025656228005	373	0.655786896154832	Cassiopeia-hybrid
1024	0.1	1	128	2	0.72869735553379	0.56843047614243	333	0.553579596522765	LinRace-IST
1024	0.1	1	128	2	0.884427032321254	0.347174382968482	428	0.811904226863581	LinTIMaT
1024	0.1	1	128	2	0.831537708129285	0.474620923396613	386	0.618533349232095	DCLEAR-kmer-NJ
1024	0.1	1	128	2	0.8256611165524	0.45516456769201	391	0.643442761890513	Cassiopeia-hybrid
1024	0.15	1	128	2	0.683643486777669	0.601183579835795	316	0.513516435257474	LinRace-IST
1024	0.15	1	128	2	0.861900097943193	0.368976563790749	407	0.81883390257572	LinTIMaT
1024	0.15	1	128	2	0.754162585700294	0.542011687322753	341	0.575540662850607	DCLEAR-kmer-NJ
1024	0.15	1	128	2	0.766895200783546	0.523592618114306	358	0.544871184974461	Cassiopeia-hybrid
1024	0.2	1	128	2	0.751224289911851	0.543166152424685	353	0.537966003269617	LinRace-IST
1024	0.2	1	128	2	0.883447600391773	0.370204306625601	419	0.783664769969549	LinTIMaT
1024	0.2	1	128	2	0.827619980411361	0.460935098622666	370	0.599312584468675	DCLEAR-kmer-NJ
1024	0.2	1	128	2	0.851126346718903	0.445021211730944	396	0.620635803086388	Cassiopeia-hybrid
1024	0.25	1	128	2	0.72771792360431	0.568180845230213	325	0.510531146582975	LinRace-IST
1024	0.25	1	128	2	0.844270323212537	0.399001484736199	399	0.79889351001532	LinTIMaT
1024	0.25	1	128	2	0.816846229187072	0.482145711965401	363	0.583763163860169	DCLEAR-kmer-NJ
1024	0.25	1	128	2	0.827619980411361	0.465733749898326	386	0.615279486618406	Cassiopeia-hybrid
1024	0.3	1	128	2	0.812928501469148	0.464444975409942	371	0.541208842190982	LinRace-IST
1024	0.3	1	128	2	0.890303623898139	0.369650203845226	430	0.7378773354507	LinTIMaT
1024	0.3	1	128	2	0.847208619000979	0.414214636545902	352	0.717078349969379	DCLEAR-kmer-NJ
1024	0.3	1	128	2	0.873653281096964	0.409101232871772	383	0.63892602775535	Cassiopeia-hybrid
1024	0.3	1	128	2	0.931439764936337	0.361506022937867	433	0.680821097428331	Startle-NNI
1024	0.03	1	128	3	0.777668952007835	0.494345007793679	365	0.617468201557698	LinRace-IST
1024	0.03	1	128	3	0.918707149853085	0.314235931847614	445	0.816453628537753	LinTIMaT
1024	0.03	1	128	3	0.827619980411361	0.436211368957779	385	0.70797754366758	DCLEAR-kmer-NJ
1024	0.03	1	128	3	0.838393731635651	0.444493231618185	396	0.655607319179905	Cassiopeia-hybrid
1024	0.05	1	128	3	0.70617042115573	0.578296397942155	324	0.550757255456986	LinRace-IST
1024	0.05	1	128	3	0.904015670910872	0.315492149967218	435	0.855074287647069	LinTIMaT
1024	0.05	1	128	3	0.756121449559256	0.542202311123192	343	0.594614665207388	DCLEAR-kmer-NJ
1024	0.1	1	128	3	0.729676787463271	0.552156372136391	340	0.567201625550956	LinRace-IST
1024	0.1	1	128	3	0.894221351616063	0.355796519103346	422	0.796931400685779	LinTIMaT
1024	0.1	1	128	3	0.822722820763957	0.466264635767998	366	0.614416215853676	DCLEAR-kmer-NJ
1024	0.15	1	128	3	0.677766895200784	0.605471118676948	294	0.506584638001147	LinRace-IST
1024	0.15	1	128	3	0.877571008814887	0.361795130434331	421	0.824388127944297	LinTIMaT
1024	0.15	1	128	3	0.758080313418217	0.554773495559972	341	0.485836054740278	DCLEAR-kmer-NJ
1024	0.15	1	128	3	0.792360430950049	0.522415676666166	355	0.511172980864738	Cassiopeia-hybrid
1024	0.2	1	128	3	0.758080313418217	0.546764034529353	346	0.493078162919593	LinRace-IST
1024	0.2	1	128	3	0.884427032321254	0.373504227398417	421	0.752668321172946	LinTIMaT
1024	0.2	1	128	3	0.86973555337904	0.438149072860528	380	0.604045408685058	DCLEAR-kmer-NJ
1024	0.2	1	128	3	0.847208619000979	0.439890389929779	399	0.633262922735854	Cassiopeia-hybrid
1024	0.2	1	128	3	0.92360430950049	0.400434594560928	417	0.644834804551659	Startle-NNI
1024	0.25	1	128	3	0.806072477962782	0.493428822388019	355	0.537696410057021	LinRace-IST
1024	0.25	1	128	3	0.890303623898139	0.381698920032249	410	0.743763949397771	LinTIMaT
1024	0.25	1	128	3	0.875612144955926	0.409781208741187	368	0.65930678809975	DCLEAR-kmer-NJ
1024	0.25	1	128	3	0.854064642507346	0.435878910267639	392	0.630091999974084	Cassiopeia-hybrid
1024	0.25	1	128	3	0.932419196865818	0.368478526555387	422	0.693055420866667	Startle-NNI
1024	0.3	1	128	3	0.860920666013712	0.440377307468462	375	0.544658504072289	LinRace-IST
1024	0.3	1	128	3	0.922624877571009	0.355806674662663	439	0.676804556534832	LinTIMaT
1024	0.3	1	128	3	0.913809990205681	0.324514601701371	360	0.75446386365828	DCLEAR-kmer-NJ
1024	0.3	1	128	3	0.916748285994123	0.373124349643714	416	0.61167216847455	Cassiopeia-hybrid
1024	0.3	1	128	3	0.952987267384917	0.333982102145414	420	0.691543124576206	Startle-NNI
1024	0.03	1	128	4	0.687561214495593	0.558530675655455	326	0.609861904867111	LinRace-IST
1024	0.03	1	128	4	0.916748285994123	0.310997112819313	444	0.837537789640571	LinTIMaT
1024	0.03	1	128	4	0.719882468168462	0.543884476737077	344	0.600803493624285	DCLEAR-kmer-NJ
1024	0.03	1	128	4	0.784524975514202	0.505689702955453	364	0.58276170149588	Cassiopeia-hybrid
1024	0.05	1	128	4	0.717923604309501	0.560020316415295	326	0.572917715761283	LinRace-IST
1024	0.05	1	128	4	0.898139079333986	0.316472342233654	438	0.836739477029765	LinTIMaT
1024	0.05	1	128	4	0.789422135161606	0.496028224108475	360	0.629139056415473	DCLEAR-kmer-NJ
1024	0.05	1	128	4	0.79333986287953	0.489400344821299	373	0.642103154499578	Cassiopeia-hybrid
1024	0.1	1	128	4	0.714005876591577	0.554271621594861	333	0.553774781011822	LinRace-IST
1024	0.1	1	128	4	0.90205680705191	0.344564418182407	424	0.782062185021607	LinTIMaT
1024	0.1	1	128	4	0.818805093046033	0.454919824697874	371	0.650923357770189	DCLEAR-kmer-NJ
1024	0.15	1	128	4	0.635651322233105	0.621016369047411	305	0.536904844959315	LinRace-IST
1024	0.15	1	128	4	0.881488736532811	0.329556357969432	424	0.843296497967635	LinTIMaT
1024	0.15	1	128	4	0.733594515181195	0.554181722622519	335	0.572025797325242	DCLEAR-kmer-NJ
1024	0.15	1	128	4	0.794319294809011	0.49218452468853	369	0.592456405076071	Cassiopeia-hybrid
1024	0.15	1	128	4	0.871694417238002	0.447736153382386	390	0.643373131030822	Startle-NNI
1024	0.2	1	128	4	0.832517140058766	0.438939527834882	405	0.610181737298519	LinRace-IST
1024	0.2	1	128	4	0.917727717923604	0.344533303415801	440	0.744556910487409	LinTIMaT
1024	0.2	1	128	4	0.905974534769833	0.332654484482699	415	0.791070317742161	DCLEAR-kmer-NJ
1024	0.2	1	128	4	0.894221351616063	0.369319117866678	422	0.699217028822525	Cassiopeia-hybrid
1024	0.25	1	128	4	0.827619980411361	0.47471455170919	345	0.538818192584969	LinRace-IST
1024	0.25	1	128	4	0.895200783545544	0.377156122303327	423	0.700104767239252	LinTIMaT
1024	0.25	1	128	4	0.889324191968658	0.392957228584399	357	0.654873263814245	DCLEAR-kmer-NJ
1024	0.25	1	128	4	0.878550440744368	0.414090985137216	375	0.62528750166246	Cassiopeia-hybrid
1024	0.25	1	128	4	0.93535749265426	0.369403708765053	426	0.652917614378816	Startle-NNI
1024	0.3	1	128	4	0.844270323212537	0.455497636308001	360	0.513025147404651	LinRace-IST
1024	0.3	1	128	4	0.903036238981391	0.379164107305197	424	0.663029099669944	LinTIMaT
1024	0.3	1	128	4	0.873653281096964	0.38987551621591	331	0.632892932544445	DCLEAR-kmer-NJ
1024	0.3	1	128	4	0.871694417238002	0.407653054598841	398	0.595856864351571	Cassiopeia-hybrid
1024	0.3	1	128	4	0.954946131243879	0.348441164895944	423	0.696980368363679	Startle-NNI
1024	0.03	1	128	5	0.817825661116552	0.469747437476983	384	0.597681937860321	LinRace-IST
1024	0.03	1	128	5	0.914789422135162	0.326653712264872	449	0.784567999667098	LinTIMaT
1024	0.03	1	128	5	0.874632713026445	0.39227607161567	396	0.688044820329915	DCLEAR-kmer-NJ
1024	0.03	1	128	5	0.863858961802155	0.412026527859704	411	0.661141142262781	Cassiopeia-hybrid
1024	0.05	1	128	5	0.677766895200784	0.579568117470993	313	0.57395450347882	LinRace-IST
1024	0.05	1	128	5	0.907933398628795	0.321672832705665	442	0.807525981123786	LinTIMaT
1024	0.05	1	128	5	0.772771792360431	0.508985186712944	355	0.650166170488094	DCLEAR-kmer-NJ
1024	0.05	1	128	5	0.795298726738492	0.489861058503453	372	0.617634079443163	Cassiopeia-hybrid
1024	0.1	1	128	5	0.700293829578844	0.566923067623756	327	0.55188450467312	LinRace-IST
1024	0.1	1	128	5	0.897159647404505	0.328253977744727	429	0.825798009932796	LinTIMaT
1024	0.1	1	128	5	0.813907933398629	0.489829711147313	372	0.607260900818834	DCLEAR-kmer-NJ
1024	0.1	1	128	5	0.823702252693438	0.463207765040145	386	0.623737633018922	Cassiopeia-hybrid
1024	0.15	1	128	5	0.698334965719883	0.592284252146852	326	0.491818307583546	LinRace-IST
1024	0.15	1	128	5	0.88050930460333	0.367379875305177	425	0.768349265465082	LinTIMaT
1024	0.15	1	128	5	0.778648383937316	0.525501146066454	358	0.525883666691088	DCLEAR-kmer-NJ
1024	0.15	1	128	5	0.828599412340842	0.472898797020555	386	0.601388177096669	Cassiopeia-hybrid
1024	0.2	1	128	5	0.770812928501469	0.515883644044816	355	0.518259307583774	LinRace-IST
1024	0.2	1	128	5	0.890303623898139	0.379538981075965	424	0.731752868880173	LinTIMaT
1024	0.2	1	128	5	0.864838393731636	0.444396015205489	376	0.558865871395288	DCLEAR-kmer-NJ
1024	0.2	1	128	5	0.838393731635651	0.45823871152671	392	0.598250974935333	Cassiopeia-hybrid
1024	0.2	1	128	5	0.909892262487757	0.39460911281436	415	0.632039706597932	Startle-NNI
1024	0.25	1	128	5	0.781586679725759	0.511224563863795	347	0.509203442137891	LinRace-IST
1024	0.25	1	128	5	0.882468168462292	0.377967089578904	420	0.723780682039014	LinTIMaT
1024	0.25	1	128	5	0.834476003917728	0.436055980100982	338	0.672010391212008	DCLEAR-kmer-NJ
1024	0.3	1	128	5	0.85896180215475	0.440289044725915	351	0.519305483311018	LinRace-IST
1024	0.3	1	128	5	0.933398628795299	0.354170416705846	431	0.660650688994901	LinTIMaT
1024	0.3	1	128	5	0.901077375122429	0.371150337810112	364	0.628305246645535	DCLEAR-kmer-NJ
1024	0.3	1	128	5	0.896180215475024	0.394302859521567	402	0.59292150126336	Cassiopeia-hybrid
1024	0.3	1	128	5	0.955925563173359	0.340092111742112	427	0.626130809641456	Startle-NNI
1024	0.03	1	128	6	0.664054848188051	0.597005148669791	312	0.588636911602357	LinRace-IST
1024	0.03	1	128	6	0.883447600391773	0.338715975586604	431	0.841257372667964	LinTIMaT
1024	0.03	1	128	6	0.702252693437806	0.573688629397268	329	0.608579399490013	DCLEAR-kmer-NJ
1024	0.03	1	128	6	0.767874632713026	0.514445744893479	364	0.656649528585557	Cassiopeia-hybrid
1024	0.03	1	128	6	0.856023506366308	0.432599819575916	392	0.711927626429705	Startle-NNI
1024	0.05	1	128	6	0.745347698334966	0.526954040172878	350	0.587577410181824	LinRace-IST
1024	0.05	1	128	6	0.904015670910872	0.326061399831245	436	0.817118857167285	LinTIMaT
1024	0.05	1	128	6	0.820763956904995	0.461016318468523	378	0.656569494590463	DCLEAR-kmer-NJ
1024	0.05	1	128	6	0.818805093046033	0.459944436038344	380	0.630364195946303	Cassiopeia-hybrid
1024	0.1	1	128	6	0.71694417238002	0.570873018792226	326	0.51893758427952	LinRace-IST
1024	0.1	1	128	6	0.895200783545544	0.33215002778469	427	0.837016282465312	LinTIMaT
1024	0.1	1	128	6	0.81488736532811	0.471109784487803	374	0.603517338947253	DCLEAR-kmer-NJ
1024	0.1	1	128	6	0.83643486777669	0.458323132538251	388	0.589855431313269	Cassiopeia-hybrid
1024	0.15	1	128	6	0.691478942213516	0.584239009960789	328	0.556175424511567	LinRace-IST
1024	0.15	1	128	6	0.893241919686582	0.343920593398613	431	0.820107604751694	LinTIMaT
1024	0.15	1	128	6	0.788442703232125	0.51277200595576	357	0.564824639491546	DCLEAR-kmer-NJ
1024	0.2	1	128	6	0.699314397649363	0.575781315810756	328	0.481525077200317	LinRace-IST
1024	0.2	1	128	6	0.867776689520078	0.377171219587118	414	0.772219385381915	LinTIMaT
1024	0.2	1	128	6	0.764936336924584	0.52169377683077	326	0.579669210738882	DCLEAR-kmer-NJ
1024	0.2	1	128	6	0.823702252693438	0.474041624916367	373	0.551781301437742	Cassiopeia-hybrid
1024	0.2	1	128	6	0.905974534769833	0.426828220312708	399	0.603655342127191	Startle-NNI
1024	0.25	1	128	6	0.766895200783546	0.543680286519507	339	0.48847213796358	LinRace-IST
1024	0.25	1	128	6	0.89128305582762	0.406804941598929	419	0.719240658808982	LinTIMaT
1024	0.25	1	128	6	0.823702252693438	0.480121990821833	347	0.544789862110638	DCLEAR-kmer-NJ
1024	0.25	1	128	6	0.838393731635651	0.483015718825427	388	0.531179797941668	Cassiopeia-hybrid
1024	0.3	1	128	6	0.776689520078355	0.526456934905652	306	0.469311591955119	LinRace-IST
1024	0.3	1	128	6	0.879529872673849	0.403184047453176	408	0.696567461511653	LinTIMaT
1024	0.3	1	128	6	0.823702252693438	0.469957437100897	336	0.537493026391373	DCLEAR-kmer-NJ
1024	0.3	1	128	6	0.849167482859941	0.465650474888962	371	0.511017841223068	Cassiopeia-hybrid
1024	0.3	1	128	6	0.919686581782566	0.406773260355626	410	0.607518719318324	Startle-NNI
1024	0.03	1	128	7	0.757100881488737	0.52384676005346	354	0.572910144877333	LinRace-IST
1024	0.03	1	128	7	0.90205680705191	0.34130671382538	427	0.806026709264522	LinTIMaT
1024	0.03	1	128	7	0.832517140058766	0.445304982993161	368	0.631411628971844	DCLEAR-kmer-NJ
1024	0.03	1	128	7	0.819784524975514	0.457804708145175	380	0.673969632011556	Cassiopeia-hybrid
1024	0.05	1	128	7	0.672869735553379	0.583935271065676	312	0.573306520038374	LinRace-IST
1024	0.05	1	128	7	0.888344760039177	0.328119638493589	419	0.853212925683645	LinTIMaT
1024	0.05	1	128	7	0.735553379040157	0.533946191391881	341	0.635097196709788	DCLEAR-kmer-NJ
1024	0.05	1	128	7	0.79333986287953	0.485082585832389	375	0.616210012853612	Cassiopeia-hybrid
1024	0.1	1	128	7	0.744368266405485	0.547376112701243	349	0.575820268835356	LinRace-IST
1024	0.1	1	128	7	0.922624877571009	0.316041405653438	450	0.819280935587833	LinTIMaT
1024	0.1	1	128	7	0.819784524975514	0.471867047625896	390	0.634394054309365	DCLEAR-kmer-NJ
1024	0.1	1	128	7	0.830558276199804	0.462337262749977	383	0.622673012730305	Cassiopeia-hybrid
1024	0.15	1	128	7	0.781586679725759	0.496854923267951	368	0.554724008638033	LinRace-IST
1024	0.15	1	128	7	0.90205680705191	0.34933935720613	433	0.778469333506411	LinTIMaT
1024	0.15	1	128	7	0.872673849167483	0.405897725513696	401	0.641321945667946	DCLEAR-kmer-NJ
1024	0.15	1	128	7	0.862879529872674	0.421480474213976	400	0.647328579315455	Cassiopeia-hybrid
1024	0.2	1	128	7	0.783545543584721	0.512896739938606	348	0.542453527074231	LinRace-IST
1024	0.2	1	128	7	0.885406464250735	0.38205098038148	414	0.737906732451064	LinTIMaT
1024	0.2	1	128	7	0.862879529872674	0.424635839213082	382	0.663429197297211	DCLEAR-kmer-NJ
1024	0.2	1	128	7	0.847208619000979	0.452951651351352	389	0.609242293864048	Cassiopeia-hybrid
1024	0.25	1	128	7	0.735553379040157	0.5576630608748	337	0.47761812160076	LinRace-IST
1024	0.25	1	128	7	0.873653281096964	0.39035422401238	414	0.747397533648098	LinTIMaT
1024	0.25	1	128	7	0.809010773751224	0.48947840850117	337	0.541252175945358	DCLEAR-kmer-NJ
1024	0.25	1	128	7	0.826640548481881	0.465346736561577	377	0.58193530665937	Cassiopeia-hybrid
1024	0.3	1	128	7	0.795298726738492	0.510178279831393	332	0.452523081522249	LinRace-IST
1024	0.3	1	128	7	0.886385896180215	0.407527977375303	415	0.688430833911409	LinTIMaT
1024	0.3	1	128	7	0.856023506366308	0.434724931386176	316	0.566434016405324	DCLEAR-kmer-NJ
1024	0.3	1	128	7	0.864838393731636	0.45012606194636	389	0.536495927176734	Cassiopeia-hybrid
1024	0.03	1	128	8	0.689520078354554	0.572886443497252	327	0.606709530551391	LinRace-IST
1024	0.03	1	128	8	0.906953966699314	0.314857717832139	441	0.853504188845747	LinTIMaT
1024	0.03	1	128	8	0.748285994123408	0.525225867965754	338	0.65466097616777	DCLEAR-kmer-NJ
1024	0.03	1	128	8	0.811949069539667	0.472023622167986	384	0.694857586259689	Cassiopeia-hybrid
1024	0.03	1	128	8	0.883447600391773	0.40263738832002	404	0.735675298440075	Startle-NNI
1024	0.05	1	128	8	0.693437806072478	0.56113869691815	330	0.604972915319891	LinRace-IST
1024	0.05	1	128	8	0.886385896180215	0.335984022883273	431	0.83131894584243	LinTIMaT
1024	0.05	1	128	8	0.763956904995103	0.512666808333198	356	0.608246072043114	DCLEAR-kmer-NJ
1024	0.05	1	128	8	0.809010773751224	0.481970086468517	381	0.613588938439289	Cassiopeia-hybrid
1024	0.1	1	128	8	0.696376101860921	0.581283725762266	330	0.530882680263774	LinRace-IST
1024	0.1	1	128	8	0.883447600391773	0.338510423544801	425	0.838425476599162	LinTIMaT
1024	0.1	1	128	8	0.787463271302644	0.504701137564892	367	0.615543134803671	DCLEAR-kmer-NJ
1024	0.1	1	128	8	0.8256611165524	0.457316156283952	386	0.638375606494271	Cassiopeia-hybrid
1024	0.15	1	128	8	0.730656219392752	0.559223734786546	337	0.537772478004576	LinRace-IST
1024	0.15	1	128	8	0.898139079333986	0.350275502480706	425	0.792345401888898	LinTIMaT
1024	0.15	1	128	8	0.84818805093046	0.455282290680703	391	0.616050328705874	DCLEAR-kmer-NJ
1024	0.15	1	128	8	0.845249755142018	0.454747119972081	384	0.600769559178487	Cassiopeia-hybrid
1024	0.15	1	128	8	0.908912830558276	0.395241450870411	411	0.681155634323457	Startle-NNI
1024	0.2	1	128	8	0.705190989226249	0.573875310217773	331	0.501921065442705	LinRace-IST
1024	0.2	1	128	8	0.86973555337904	0.38485431449605	416	0.776891952328444	LinTIMaT
1024	0.2	1	128	8	0.792360430950049	0.502063030520716	341	0.547205524203891	DCLEAR-kmer-NJ
1024	0.2	1	128	8	0.809990205680705	0.477500813269896	378	0.608889829154913	Cassiopeia-hybrid
1024	0.2	1	128	8	0.914789422135162	0.400852685654439	415	0.653291246153819	Startle-NNI
1024	0.25	1	128	8	0.763956904995103	0.532263108800341	349	0.4992402570308	LinRace-IST
1024	0.25	1	128	8	0.892262487757101	0.376429679774302	424	0.735468841644059	LinTIMaT
1024	0.25	1	128	8	0.83741429970617	0.455620054555852	351	0.589483986410851	DCLEAR-kmer-NJ
1024	0.25	1	128	8	0.840352595494613	0.462890280366544	384	0.57995592361252	Cassiopeia-hybrid
1024	0.25	1	128	8	0.892262487757101	0.416829706873509	389	0.579280357500068	Startle-NNI
1024	0.3	1	128	8	0.72869735553379	0.564097339169124	280	0.428061019476251	LinRace-IST
1024	0.3	1	128	8	0.888344760039177	0.389436537935986	412	0.733368285803755	LinTIMaT
1024	0.3	1	128	8	0.83741429970617	0.475065711773838	335	0.539877187835462	DCLEAR-kmer-NJ
1024	0.3	1	128	8	0.853085210577865	0.465943618427649	393	0.582497402059738	Cassiopeia-hybrid
1024	0.03	1	128	9	0.688540646425074	0.56923404335954	324	0.630867092543798	LinRace-IST
1024	0.03	1	128	9	0.904995102840353	0.301403174588983	447	0.864765944866077	LinTIMaT
1024	0.03	1	128	9	0.737512242899119	0.540513982266064	342	0.622111759426746	DCLEAR-kmer-NJ
1024	0.03	1	128	9	0.783545543584721	0.482671769008945	372	0.649714643005734	Cassiopeia-hybrid
1024	0.05	1	128	9	0.737512242899119	0.543722573264609	341	0.561800707784851	LinRace-IST
1024	0.05	1	128	9	0.915768854064642	0.326452522090861	442	0.805093996125845	LinTIMaT
1024	0.05	1	128	9	0.809010773751224	0.470773445124368	371	0.670645898173261	DCLEAR-kmer-NJ
1024	0.05	1	128	9	0.821743388834476	0.452975165310729	387	0.671040574805235	Cassiopeia-hybrid
1024	0.1	1	128	9	0.696376101860921	0.588415111561701	327	0.511217278321035	LinRace-IST
1024	0.1	1	128	9	0.898139079333986	0.338280028001121	433	0.800784557135979	LinTIMaT
1024	0.1	1	128	9	0.792360430950049	0.527287248984233	355	0.550047210543681	DCLEAR-kmer-NJ
1024	0.1	1	128	9	0.805093046033301	0.50525645665417	382	0.579132019423346	Cassiopeia-hybrid
1024	0.15	1	128	9	0.669931439764936	0.596576239035655	319	0.528525614143803	LinRace-IST
1024	0.15	1	128	9	0.89128305582762	0.336434888756974	429	0.835817617725502	LinTIMaT
1024	0.15	1	128	9	0.786483839373164	0.506689568316091	356	0.581148754849249	DCLEAR-kmer-NJ
1024	0.15	1	128	9	0.812928501469148	0.477188320679763	389	0.617444634500713	Cassiopeia-hybrid
1024	0.2	1	128	9	0.78256611165524	0.520650810620447	318	0.494499864194414	LinRace-IST
1024	0.2	1	128	9	0.897159647404505	0.388226587794486	418	0.722164169804853	LinTIMaT
1024	0.2	1	128	9	0.85896180215475	0.437835857973947	367	0.58313686246781	DCLEAR-kmer-NJ
1024	0.2	1	128	9	0.857982370225269	0.445087375572871	376	0.568879568733658	Cassiopeia-hybrid
1024	0.25	1	128	9	0.799216454456415	0.505863561527884	362	0.491290048897939	LinRace-IST
1024	0.25	1	128	9	0.903036238981391	0.372723966057519	427	0.710373160855871	LinTIMaT
1024	0.25	1	128	9	0.871694417238002	0.408561530995646	351	0.634657062188776	DCLEAR-kmer-NJ
1024	0.25	1	128	9	0.86973555337904	0.422835069527324	379	0.586839228981031	Cassiopeia-hybrid
1024	0.25	1	128	9	0.962781586679726	0.355751010111713	442	0.62085535155527	Startle-NNI
1024	0.3	1	128	9	0.856023506366308	0.429813563810012	358	0.571696779372998	LinRace-IST
1024	0.3	1	128	9	0.911851126346719	0.358682070723597	432	0.719302704792185	LinTIMaT
1024	0.3	1	128	9	0.896180215475024	0.358171848128624	380	0.767804501139984	DCLEAR-kmer-NJ
1024	0.3	1	128	9	0.89128305582762	0.381218206384568	419	0.686539423162459	Cassiopeia-hybrid
1024	0.03	1	128	10	0.683643486777669	0.568935450855715	318	0.564305060066679	LinRace-IST
1024	0.03	1	128	10	0.901077375122429	0.333968062690595	429	0.792593512849686	LinTIMaT
1024	0.03	1	128	10	0.786483839373164	0.488999098305082	354	0.590803251064458	DCLEAR-kmer-NJ
1024	0.03	1	128	10	0.882468168462292	0.408386740189136	406	0.707209006686482	Startle-NNI
1024	0.05	1	128	10	0.76101860920666	0.52159815004674	357	0.56574434477251	LinRace-IST
1024	0.05	1	128	10	0.895200783545544	0.343261102981328	424	0.782707811302044	LinTIMaT
1024	0.05	1	128	10	0.797257590597453	0.481441756000201	360	0.570255793070671	DCLEAR-kmer-NJ
1024	0.05	1	128	10	0.809010773751224	0.472885249985698	381	0.54780446036374	Cassiopeia-hybrid
1024	0.1	1	128	10	0.676787463271303	0.611365522464977	298	0.520751091239702	LinRace-IST
1024	0.1	1	128	10	0.898139079333986	0.329680519515438	435	0.81214526424348	LinTIMaT
1024	0.1	1	128	10	0.747306562193928	0.549981847988517	344	0.540279492387453	DCLEAR-kmer-NJ
1024	0.1	1	128	10	0.810969637610186	0.4944005485723	386	0.563529274296056	Cassiopeia-hybrid
1024	0.15	1	128	10	0.752203721841332	0.539107037737061	323	0.497554227432481	LinRace-IST
1024	0.15	1	128	10	0.894221351616063	0.358249168873189	426	0.761520362964747	LinTIMaT
1024	0.15	1	128	10	0.857982370225269	0.434715626777456	383	0.614601564882388	DCLEAR-kmer-NJ
1024	0.2	1	128	10	0.809990205680705	0.465537478476834	335	0.55984175969161	LinRace-IST
1024	0.2	1	128	10	0.901077375122429	0.3518124490607	426	0.745758872739749	LinTIMaT
1024	0.2	1	128	10	0.865817825661117	0.376827871720221	358	0.708124615931498	DCLEAR-kmer-NJ
1024	0.2	1	128	10	0.872673849167483	0.411402298512866	400	0.594699619479562	Cassiopeia-hybrid
1024	0.2	1	128	10	0.937316356513222	0.344053689447957	432	0.69596895961878	Startle-NNI
1024	0.25	1	128	10	0.802154750244858	0.496007946725101	360	0.522636164990794	LinRace-IST
1024	0.25	1	128	10	0.905974534769833	0.357551573156843	429	0.755797914703825	LinTIMaT
1024	0.25	1	128	10	0.860920666013712	0.422767399871519	381	0.625061998708197	DCLEAR-kmer-NJ
1024	0.25	1	128	10	0.871694417238002	0.418388464621889	395	0.585651872496009	Cassiopeia-hybrid
1024	0.25	1	128	10	0.926542605288932	0.377487556825857	430	0.656497971491523	Startle-NNI
1024	0.3	1	128	10	0.762977473065622	0.538127519540222	334	0.45201867152366	LinRace-IST
1024	0.3	1	128	10	0.86973555337904	0.418070442398852	406	0.684942688437021	LinTIMaT
1024	0.3	1	128	10	0.827619980411361	0.459891910096822	317	0.557804058035053	DCLEAR-kmer-NJ
1024	0.3	1	128	10	0.829578844270323	0.475362508606779	369	0.537184385790537	Cassiopeia-hybrid
