# Supplementary material for: LinRace: cell division history reconstruction of single cells using paired lineage barcode and gene expression data
Source: Nat Commun. 2023 Dec 16;14:8388. doi: 10.1038/s41467-023-44173-3 (PMC10725445; doi:10.1038/s41467-023-44173-3)
Supplement: Supplementary file 4 — Source Data [file 41467_2023_44173_MOESM4_ESM.zip › Source Data/Data_box_s6.csv]

ncells	mu	pd	Nchar	run	rf	Nye	CID	mode
128	0.1	0	16	1	0.448	0.753563777181794	0.315323668893101	LinRace-IST
128	0.1	0	16	1	0.832	0.469728844973558	0.60293884978683	LinTIMaT
128	0.1	0	16	1	0.416	0.748314271663464	0.32468275426264	DCLEAR-kmer-NJ
128	0.1	0	16	1	0.56	0.687960434243497	0.391763141745184	Cassiopeia-hybrid
256	0.1	0	16	1	0.446640316205534	0.755409211952432	0.279357869799507	LinRace-IST
256	0.1	0	16	1	0.865612648221344	0.405876002370523	0.681871700531428	LinTIMaT
256	0.1	0	16	1	0.399209486166008	0.768526354415962	0.259820506087829	DCLEAR-kmer-NJ
256	0.1	0	16	1	0.573122529644269	0.677778174527509	0.415872798131974	Cassiopeia-hybrid
512	0.1	0	16	1	0.481335952848723	0.735519220717502	0.298406473803856	LinRace-IST
512	0.1	0	16	1	0.903732809430255	0.335480339141674	0.78050340068955	LinTIMaT
512	0.1	0	16	1	0.465618860510805	0.744554098248824	0.285902388815511	DCLEAR-kmer-NJ
512	0.1	0	16	1	0.577603143418468	0.685452651804306	0.387911915523912	Cassiopeia-hybrid
1024	0.1	0	16	1	0.495592556317336	0.711834782056597	0.290308453458453	LinRace-IST
1024	0.1	0	16	1	0.883447600391773	0.33505416577583	0.794958607876319	LinTIMaT
1024	0.1	0	16	1	0.49951028403526	0.708732778104337	0.287910988116594	DCLEAR-kmer-NJ
1024	0.1	0	16	1	0.626836434867777	0.632355816072187	0.438237033369771	Cassiopeia-hybrid
2048	0.1	0	16	1	0.541320293398533	0.698487110621429	0.331314482697014	LinRace-IST
2048	0.1	0	16	1	0.883129584352078	0.318953479968717	0.88975996849298	LinTIMaT
2048	0.1	0	16	1	0.548166259168704	0.692568964891032	0.349900075326713	DCLEAR-kmer-NJ
2048	0.1	0	16	1	0.646454767726161	0.625239117362568	0.46561130431727	Cassiopeia-hybrid
128	0.3	0	16	1	0.416	0.7572982484948	0.23333510787656	LinRace-IST
128	0.3	0	16	1	0.8	0.520885004349633	0.516993456319407	LinTIMaT
128	0.3	0	16	1	0.344	0.8036	0.173140293864178	DCLEAR-kmer-NJ
128	0.3	0	16	1	0.496	0.737462038257284	0.336497817845222	Cassiopeia-hybrid
256	0.3	0	16	1	0.458498023715415	0.731812813435359	0.29151551312487	LinRace-IST
256	0.3	0	16	1	0.794466403162055	0.491229366035632	0.602298460591633	LinTIMaT
256	0.3	0	16	1	0.482213438735178	0.726630457388731	0.26727799916743	DCLEAR-kmer-NJ
256	0.3	0	16	1	0.596837944664032	0.672295085868376	0.402109404872605	Cassiopeia-hybrid
512	0.3	0	16	1	0.666011787819253	0.622659569816133	0.326673717845109	LinRace-IST
512	0.3	0	16	1	0.829076620825147	0.457926834118126	0.629690441307355	LinTIMaT
512	0.3	0	16	1	0.654223968565815	0.625393401843596	0.333007932383958	DCLEAR-kmer-NJ
512	0.3	0	16	1	0.713163064833006	0.597347903554173	0.457295591615804	Cassiopeia-hybrid
1024	0.3	0	16	1	0.711067580803134	0.566342341761367	0.323905389129849	LinRace-IST
1024	0.3	0	16	1	0.852105778648384	0.436087686375293	0.677547402929005	LinTIMaT
1024	0.3	0	16	1	0.738491674828599	0.534845204005789	0.39252728888824	DCLEAR-kmer-NJ
1024	0.3	0	16	1	0.787463271302644	0.523703616270135	0.491094874311831	Cassiopeia-hybrid
2048	0.3	0	16	1	0.897799511002445	0.402344145267047	0.481168191459773	LinRace-IST
2048	0.3	0	16	1	0.936430317848411	0.350494100843754	0.675006718931448	LinTIMaT
2048	0.3	0	16	1	0.921760391198044	0.326932800789956	0.607017201478829	DCLEAR-kmer-NJ
2048	0.3	0	16	1	0.912958435207824	0.383430966610698	0.550282180700805	Cassiopeia-hybrid
128	0.1	0	16	2	0.36	0.786882615163913	0.225936683947958	LinRace-IST
128	0.1	0	16	2	0.816	0.490384758542844	0.557001497979549	LinTIMaT
128	0.1	0	16	2	0.36	0.79178095336289	0.217307367095558	DCLEAR-kmer-NJ
128	0.1	0	16	2	0.408	0.780347606536883	0.281486903166633	Cassiopeia-hybrid
256	0.1	0	16	2	0.351778656126482	0.79392612476779	0.281366099367479	LinRace-IST
256	0.1	0	16	2	0.881422924901186	0.400271823665368	0.705738034784892	LinTIMaT
256	0.1	0	16	2	0.375494071146245	0.787557495391639	0.274522929647245	DCLEAR-kmer-NJ
256	0.1	0	16	2	0.553359683794466	0.690676736997454	0.353115952297003	Cassiopeia-hybrid
512	0.1	0	16	2	0.37328094302554	0.79321411139431	0.270344654495171	LinRace-IST
512	0.1	0	16	2	0.911591355599214	0.320525652776766	0.811140174667215	LinTIMaT
512	0.1	0	16	2	0.37328094302554	0.786763448543702	0.268829940132453	DCLEAR-kmer-NJ
512	0.1	0	16	2	0.491159135559921	0.724180364521467	0.348752193543819	Cassiopeia-hybrid
1024	0.1	0	16	2	0.42409402546523	0.764868084061668	0.272621101671676	LinRace-IST
1024	0.1	0	16	2	0.900097943192948	0.306731339864193	0.867624984143559	LinTIMaT
1024	0.1	0	16	2	0.444662095984329	0.747332982968677	0.302499601643977	DCLEAR-kmer-NJ
1024	0.1	0	16	2	0.625857002938296	0.646183672274946	0.462186213324841	Cassiopeia-hybrid
2048	0.1	0	16	2	0.566259168704156	0.678246647529701	0.362167907748136	LinRace-IST
2048	0.1	0	16	2	0.875305623471883	0.335345141922704	0.868417830945591	LinTIMaT
2048	0.1	0	16	2	0.576039119804401	0.669600440045726	0.356789337529642	DCLEAR-kmer-NJ
2048	0.1	0	16	2	0.65281173594132	0.617027780084803	0.472120369914428	Cassiopeia-hybrid
128	0.3	0	16	2	0.384	0.78496007416991	0.207260907154831	LinRace-IST
128	0.3	0	16	2	0.768	0.476735753048427	0.612638908614177	LinTIMaT
128	0.3	0	16	2	0.376	0.793177777777778	0.206737780975413	DCLEAR-kmer-NJ
128	0.3	0	16	2	0.496	0.721993012734392	0.366969854718113	Cassiopeia-hybrid
256	0.3	0	16	2	0.442687747035573	0.744502626337178	0.255863846879081	LinRace-IST
256	0.3	0	16	2	0.774703557312253	0.495601222126025	0.615498263859456	LinTIMaT
256	0.3	0	16	2	0.399209486166008	0.759162186430628	0.24583500017405	DCLEAR-kmer-NJ
256	0.3	0	16	2	0.565217391304348	0.68208165493383	0.368802012224817	Cassiopeia-hybrid
512	0.3	0	16	2	0.756385068762279	0.539170314664172	0.407742887627325	LinRace-IST
512	0.3	0	16	2	0.852652259332024	0.451581237586923	0.633734254962224	LinTIMaT
512	0.3	0	16	2	0.770137524557957	0.52018681826793	0.419271914681506	DCLEAR-kmer-NJ
512	0.3	0	16	2	0.779960707269155	0.526771262465658	0.47546080833881	Cassiopeia-hybrid
1024	0.3	0	16	2	0.719882468168462	0.561287115966314	0.333541799960125	LinRace-IST
1024	0.3	0	16	2	0.863858961802155	0.429136404934	0.627091145166318	LinTIMaT
1024	0.3	0	16	2	0.743388834476004	0.527203465728976	0.39211793900696	DCLEAR-kmer-NJ
1024	0.3	0	16	2	0.772771792360431	0.535400044829061	0.471220739651152	Cassiopeia-hybrid
2048	0.3	0	16	2	0.878239608801956	0.410989454897532	0.481624013902905	LinRace-IST
2048	0.3	0	16	2	0.93398533007335	0.34969882678404	0.716759992685008	LinTIMaT
2048	0.3	0	16	2	0.92078239608802	0.327014543867082	0.606889824106236	DCLEAR-kmer-NJ
2048	0.3	0	16	2	0.907090464547677	0.387777023384831	0.554846034114282	Cassiopeia-hybrid
128	0.1	0	16	3	0.328	0.821989850889851	0.246660634958497	LinRace-IST
128	0.1	0	16	3	0.728	0.556102432809154	0.537690382922736	LinTIMaT
128	0.1	0	16	3	0.312	0.818638095238095	0.19784855394556	DCLEAR-kmer-NJ
128	0.1	0	16	3	0.392	0.767099806936039	0.274597578185952	Cassiopeia-hybrid
256	0.1	0	16	3	0.379446640316206	0.782337396268442	0.27480486193167	LinRace-IST
256	0.1	0	16	3	0.869565217391304	0.386024921071378	0.717013026627718	LinTIMaT
256	0.1	0	16	3	0.387351778656126	0.761977785578118	0.30811430356982	DCLEAR-kmer-NJ
256	0.1	0	16	3	0.525691699604743	0.692622825873167	0.399079282075415	Cassiopeia-hybrid
512	0.1	0	16	3	0.445972495088409	0.758315281462209	0.214982361660453	LinRace-IST
512	0.1	0	16	3	0.893909626719057	0.351446262527788	0.747206090221231	LinTIMaT
512	0.1	0	16	3	0.422396856581532	0.761276111465016	0.218509380232771	DCLEAR-kmer-NJ
512	0.1	0	16	3	0.605108055009823	0.662586996203146	0.398234451532635	Cassiopeia-hybrid
1024	0.1	0	16	3	0.520078354554358	0.706397273222579	0.3069304331695	LinRace-IST
1024	0.1	0	16	3	0.895200783545544	0.320710003024532	0.837233462226789	LinTIMaT
1024	0.1	0	16	3	0.529872673849167	0.701942166268497	0.301595653210321	DCLEAR-kmer-NJ
1024	0.1	0	16	3	0.624877571008815	0.644613628308243	0.44943957033612	Cassiopeia-hybrid
2048	0.1	0	16	3	0.59119804400978	0.662895915985764	0.357982088062884	LinRace-IST
2048	0.1	0	16	3	0.879706601466993	0.329260919425452	0.869102583017559	LinTIMaT
2048	0.1	0	16	3	0.581418092909535	0.660007300522237	0.35921596300397	DCLEAR-kmer-NJ
2048	0.1	0	16	3	0.67481662591687	0.601073629468853	0.478611406872654	Cassiopeia-hybrid
128	0.3	0	16	3	0.416	0.749908580579312	0.229488442826198	LinRace-IST
128	0.3	0	16	3	0.744	0.544826455427003	0.540961600124617	LinTIMaT
128	0.3	0	16	3	0.488	0.714157331915396	0.272923252949945	DCLEAR-kmer-NJ
128	0.3	0	16	3	0.528	0.705094024081245	0.3411982074412	Cassiopeia-hybrid
256	0.3	0	16	3	0.50197628458498	0.708384892620563	0.246988157337199	LinRace-IST
256	0.3	0	16	3	0.806324110671937	0.48906148462468	0.597627029407746	LinTIMaT
256	0.3	0	16	3	0.513833992094862	0.710475933642353	0.26397685497494	DCLEAR-kmer-NJ
256	0.3	0	16	3	0.596837944664032	0.659463584401989	0.424120385862864	Cassiopeia-hybrid
512	0.3	0	16	3	0.654223968565815	0.619626475802912	0.321019710336145	LinRace-IST
512	0.3	0	16	3	0.834970530451866	0.460700222388046	0.623526133276386	LinTIMaT
512	0.3	0	16	3	0.709233791748527	0.573595342369952	0.366947154329053	DCLEAR-kmer-NJ
512	0.3	0	16	3	0.736738703339882	0.581227142284923	0.46618511967518	Cassiopeia-hybrid
1024	0.3	0	16	3	0.697355533790402	0.586533856259487	0.356960335230427	LinRace-IST
1024	0.3	0	16	3	0.835455435847209	0.429986888902023	0.72449763257072	LinTIMaT
1024	0.3	0	16	3	0.711067580803134	0.562299050106922	0.373845141450956	DCLEAR-kmer-NJ
1024	0.3	0	16	3	0.742409402546523	0.564881098305783	0.482404226996775	Cassiopeia-hybrid
2048	0.3	0	16	3	0.810757946210269	0.483692810438364	0.401684658211212	LinRace-IST
2048	0.3	0	16	3	0.901222493887531	0.389717896083252	0.695368175682388	LinTIMaT
2048	0.3	0	16	3	0.855745721271394	0.423637259685085	0.51288181400404	DCLEAR-kmer-NJ
2048	0.3	0	16	3	0.85721271393643	0.454476226005259	0.503400773317144	Cassiopeia-hybrid
128	0.1	0	16	4	0.384	0.780736615005571	0.267167262752889	LinRace-IST
128	0.1	0	16	4	0.864	0.443890343578286	0.627895028085948	LinTIMaT
128	0.1	0	16	4	0.416	0.749369509872242	0.275323594799468	DCLEAR-kmer-NJ
128	0.1	0	16	4	0.456	0.733010807328872	0.311741546093362	Cassiopeia-hybrid
256	0.1	0	16	4	0.328063241106719	0.81191013093187	0.176034294210545	LinRace-IST
256	0.1	0	16	4	0.885375494071146	0.421007776747605	0.632767513298047	LinTIMaT
256	0.1	0	16	4	0.391304347826087	0.778785732392207	0.226371763057861	DCLEAR-kmer-NJ
256	0.1	0	16	4	0.478260869565217	0.7568935173899	0.275067517483658	Cassiopeia-hybrid
512	0.1	0	16	4	0.459724950884086	0.744843166419667	0.29042791946768	LinRace-IST
512	0.1	0	16	4	0.913555992141454	0.323701545737257	0.793334221628332	LinTIMaT
512	0.1	0	16	4	0.43614931237721	0.762270434401398	0.281444158489257	DCLEAR-kmer-NJ
512	0.1	0	16	4	0.597249508840864	0.660953868546995	0.419897072357022	Cassiopeia-hybrid
1024	0.1	0	16	4	0.510284035259549	0.719105468341743	0.309639046937168	LinRace-IST
1024	0.1	0	16	4	0.896180215475024	0.312339029633193	0.826668952498703	LinTIMaT
1024	0.1	0	16	4	0.481880509304603	0.729619379333151	0.281141829441204	DCLEAR-kmer-NJ
1024	0.1	0	16	4	0.625857002938296	0.648086195824287	0.419983994744536	Cassiopeia-hybrid
2048	0.1	0	16	4	0.553545232273839	0.694764855989269	0.333440855297072	LinRace-IST
2048	0.1	0	16	4	0.87921760391198	0.328819244968741	0.878644524278297	LinTIMaT
2048	0.1	0	16	4	0.53398533007335	0.695047378630264	0.325016265694562	DCLEAR-kmer-NJ
2048	0.1	0	16	4	0.653789731051345	0.621509291914304	0.443010636844745	Cassiopeia-hybrid
128	0.3	0	16	4	0.328	0.806070422508262	0.223843422550293	LinRace-IST
128	0.3	0	16	4	0.736	0.545314757772514	0.555175348968444	LinTIMaT
128	0.3	0	16	4	0.288	0.833621710260089	0.175993412842369	DCLEAR-kmer-NJ
128	0.3	0	16	4	0.448	0.75991357750707	0.333848556676886	Cassiopeia-hybrid
256	0.3	0	16	4	0.573122529644269	0.686346586587948	0.27784674709435	LinRace-IST
256	0.3	0	16	4	0.766798418972332	0.51834037527406	0.603001550036606	LinTIMaT
256	0.3	0	16	4	0.620553359683794	0.650691359159202	0.312209795522446	DCLEAR-kmer-NJ
256	0.3	0	16	4	0.616600790513834	0.663182473548972	0.399714067508508	Cassiopeia-hybrid
512	0.3	0	16	4	0.658153241650295	0.603927683185383	0.340069707331595	LinRace-IST
512	0.3	0	16	4	0.866404715127701	0.439019855981891	0.589143289343244	LinTIMaT
512	0.3	0	16	4	0.707269155206287	0.568932686689799	0.372973616107355	DCLEAR-kmer-NJ
512	0.3	0	16	4	0.756385068762279	0.559682499487557	0.452711764268787	Cassiopeia-hybrid
1024	0.3	0	16	4	0.818805093046033	0.499618136859903	0.418764861520636	LinRace-IST
1024	0.3	0	16	4	0.896180215475024	0.403536432178506	0.639563430796569	LinTIMaT
1024	0.3	0	16	4	0.862879529872674	0.447487351956056	0.486690373903087	DCLEAR-kmer-NJ
1024	0.3	0	16	4	0.84818805093046	0.472668393872608	0.511192524873319	Cassiopeia-hybrid
2048	0.3	0	16	4	0.855256723716381	0.451663111754821	0.450555504532296	LinRace-IST
2048	0.3	0	16	4	0.902689486552567	0.377982419439374	0.691908975694497	LinTIMaT
2048	0.3	0	16	4	0.889975550122249	0.391508066814869	0.5364881810999	DCLEAR-kmer-NJ
2048	0.3	0	16	4	0.871882640586797	0.437435550109469	0.507236099960613	Cassiopeia-hybrid
128	0.1	0	16	5	0.312	0.807140491711661	0.279768165184599	LinRace-IST
128	0.1	0	16	5	0.776	0.492412341502186	0.600603175380751	LinTIMaT
128	0.1	0	16	5	0.216	0.861851103160405	0.178080684476274	DCLEAR-kmer-NJ
128	0.1	0	16	5	0.456	0.755282813006679	0.290362512699585	Cassiopeia-hybrid
256	0.1	0	16	5	0.343873517786561	0.805089060292205	0.249895732016505	LinRace-IST
256	0.1	0	16	5	0.822134387351779	0.45865724511885	0.631869498837815	LinTIMaT
256	0.1	0	16	5	0.296442687747036	0.822582623592469	0.217034112165193	DCLEAR-kmer-NJ
256	0.1	0	16	5	0.525691699604743	0.72405633407829	0.358179616761258	Cassiopeia-hybrid
512	0.1	0	16	5	0.37524557956778	0.785978214714229	0.22695667851478	LinRace-IST
512	0.1	0	16	5	0.858546168958743	0.381693753502705	0.749179068957264	LinTIMaT
512	0.1	0	16	5	0.400785854616896	0.768702809859181	0.253117186914355	DCLEAR-kmer-NJ
512	0.1	0	16	5	0.528487229862475	0.706470299659636	0.360624310484341	Cassiopeia-hybrid
1024	0.1	0	16	5	0.463271302644466	0.737573937899381	0.247984528258004	LinRace-IST
1024	0.1	0	16	5	0.900097943192948	0.323489878661243	0.839435676763382	LinTIMaT
1024	0.1	0	16	5	0.439764936336925	0.7529872780593	0.221670597875415	DCLEAR-kmer-NJ
1024	0.1	0	16	5	0.615083251714006	0.655487049082495	0.409342707993151	Cassiopeia-hybrid
2048	0.1	0	16	5	0.605867970660147	0.658933950122965	0.369710683531952	LinRace-IST
2048	0.1	0	16	5	0.872860635696821	0.338126741255762	0.838288053075336	LinTIMaT
2048	0.1	0	16	5	0.594621026894866	0.66217042049092	0.361958462998301	DCLEAR-kmer-NJ
2048	0.1	0	16	5	0.663080684596577	0.617727539413483	0.457787339221682	Cassiopeia-hybrid
128	0.3	0	16	5	0.272	0.834860215053763	0.143994509054396	LinRace-IST
128	0.3	0	16	5	0.736	0.578748739800332	0.449053464503632	LinTIMaT
128	0.3	0	16	5	0.304	0.816369738863287	0.1769551153399	DCLEAR-kmer-NJ
128	0.3	0	16	5	0.44	0.755048571514542	0.318061771060319	Cassiopeia-hybrid
256	0.3	0	16	5	0.505928853754941	0.703593247415294	0.22648015477954	LinRace-IST
256	0.3	0	16	5	0.778656126482213	0.524012310670154	0.54960667290006	LinTIMaT
256	0.3	0	16	5	0.521739130434783	0.706486279300526	0.248379725938324	DCLEAR-kmer-NJ
256	0.3	0	16	5	0.596837944664032	0.670220612013096	0.388100369156181	Cassiopeia-hybrid
512	0.3	0	16	5	0.801571709233792	0.506580140981536	0.422004984878823	LinRace-IST
512	0.3	0	16	5	0.8762278978389	0.416823602643197	0.618143657861528	LinTIMaT
512	0.3	0	16	5	0.846758349705305	0.46397445345994	0.495044132039153	DCLEAR-kmer-NJ
512	0.3	0	16	5	0.836935166994106	0.476068311625974	0.526313488341237	Cassiopeia-hybrid
1024	0.3	0	16	5	0.780607247796278	0.507008798312308	0.402927587486151	LinRace-IST
1024	0.3	0	16	5	0.90205680705191	0.387331871030216	0.689679728539161	LinTIMaT
1024	0.3	0	16	5	0.831537708129285	0.461542530306551	0.459103825899763	DCLEAR-kmer-NJ
1024	0.3	0	16	5	0.81488736532811	0.489152122937567	0.504268246364126	Cassiopeia-hybrid
2048	0.3	0	16	5	0.918337408312958	0.377060232592386	0.508169790133316	LinRace-IST
2048	0.3	0	16	5	0.945232273838631	0.336838514418507	0.664895567853946	LinTIMaT
2048	0.3	0	16	5	0.944743276283619	0.280237185807407	0.702657757024771	DCLEAR-kmer-NJ
2048	0.3	0	16	5	0.917848410757946	0.356821567269819	0.57932689337776	Cassiopeia-hybrid
128	0.1	0	16	6	0.328	0.810428629447181	0.240773762361614	LinRace-IST
128	0.1	0	16	6	0.84	0.458769475508148	0.61727942548586	LinTIMaT
128	0.1	0	16	6	0.368	0.782947187641234	0.218046544268813	DCLEAR-kmer-NJ
128	0.1	0	16	6	0.536	0.69900126570318	0.37658522286189	Cassiopeia-hybrid
256	0.1	0	16	6	0.490118577075099	0.721104363291203	0.306295266073206	LinRace-IST
256	0.1	0	16	6	0.893280632411067	0.376051203403104	0.736817836660134	LinTIMaT
256	0.1	0	16	6	0.411067193675889	0.770367628567815	0.256449396828059	DCLEAR-kmer-NJ
256	0.1	0	16	6	0.529644268774704	0.723753130913543	0.311950331502748	Cassiopeia-hybrid
512	0.1	0	16	6	0.487229862475442	0.732074546166945	0.317005610005045	LinRace-IST
512	0.1	0	16	6	0.884086444007859	0.339510976549312	0.770438638469645	LinTIMaT
512	0.1	0	16	6	0.489194499017682	0.727136379860523	0.32660977828296	DCLEAR-kmer-NJ
512	0.1	0	16	6	0.573673870333988	0.674752405313266	0.365460875204583	Cassiopeia-hybrid
1024	0.1	0	16	6	0.449559255631734	0.750814009153744	0.266857368113402	LinRace-IST
1024	0.1	0	16	6	0.904015670910872	0.308502741408326	0.836176876139577	LinTIMaT
1024	0.1	0	16	6	0.437806072477963	0.7533051498196	0.265341059213081	DCLEAR-kmer-NJ
1024	0.1	0	16	6	0.598432908912831	0.657303290441683	0.408579325073847	Cassiopeia-hybrid
2048	0.1	0	16	6	0.521271393643032	0.713170349963698	0.327252560985152	LinRace-IST
2048	0.1	0	16	6	0.886552567237164	0.313105207930136	0.890222531215732	LinTIMaT
2048	0.1	0	16	6	0.500733496332518	0.719723213993795	0.324219210602047	DCLEAR-kmer-NJ
2048	0.1	0	16	6	0.647921760391198	0.625356907478109	0.482214149416893	Cassiopeia-hybrid
128	0.3	0	16	6	0.4	0.763210822510823	0.232174760779994	LinRace-IST
128	0.3	0	16	6	0.776	0.502602303438255	0.570844351756399	LinTIMaT
128	0.3	0	16	6	0.4	0.759235381464414	0.22266047805378	DCLEAR-kmer-NJ
128	0.3	0	16	6	0.472	0.738111432322312	0.318321221194756	Cassiopeia-hybrid
256	0.3	0	16	6	0.517786561264822	0.715474070238635	0.225853324154821	LinRace-IST
256	0.3	0	16	6	0.818181818181818	0.488103325508619	0.5771781685466	LinTIMaT
256	0.3	0	16	6	0.450592885375494	0.738239842016264	0.19284224437083	DCLEAR-kmer-NJ
256	0.3	0	16	6	0.58102766798419	0.667271387628229	0.422264359092167	Cassiopeia-hybrid
512	0.3	0	16	6	0.797642436149312	0.501013063770321	0.419083973577208	LinRace-IST
512	0.3	0	16	6	0.860510805500982	0.447865464345141	0.560979123222376	LinTIMaT
512	0.3	0	16	6	0.819253438113949	0.462474309057413	0.496981164747439	DCLEAR-kmer-NJ
512	0.3	0	16	6	0.81335952848723	0.490150303082854	0.492510513866621	Cassiopeia-hybrid
1024	0.3	0	16	6	0.834476003917728	0.475850596647631	0.421323373881365	LinRace-IST
1024	0.3	0	16	6	0.904015670910872	0.41494024254453	0.605365701080015	LinTIMaT
1024	0.3	0	16	6	0.857002938295788	0.436422933804057	0.502801527154744	DCLEAR-kmer-NJ
1024	0.3	0	16	6	0.868756121449559	0.457520776697142	0.497579175396884	Cassiopeia-hybrid
2048	0.3	0	16	6	0.905134474327628	0.400690528669067	0.509112683831712	LinRace-IST
2048	0.3	0	16	6	0.937897310513447	0.351597975403961	0.702935168996906	LinTIMaT
2048	0.3	0	16	6	0.931540342298289	0.318466416592907	0.656105613595046	DCLEAR-kmer-NJ
2048	0.3	0	16	6	0.914425427872861	0.382308878673722	0.583788617410711	Cassiopeia-hybrid
128	0.1	0	16	7	0.272	0.827874949611792	0.224822413097154	LinRace-IST
128	0.1	0	16	7	0.72	0.525284326006118	0.592037844538201	LinTIMaT
128	0.1	0	16	7	0.336	0.796222881427316	0.248275409762056	DCLEAR-kmer-NJ
128	0.1	0	16	7	0.496	0.751236546968052	0.312895464988834	Cassiopeia-hybrid
256	0.1	0	16	7	0.482213438735178	0.720462887623556	0.287097050690856	LinRace-IST
256	0.1	0	16	7	0.853754940711462	0.417298480570139	0.67031486258778	LinTIMaT
256	0.1	0	16	7	0.399209486166008	0.748063221402255	0.282426985707575	DCLEAR-kmer-NJ
256	0.1	0	16	7	0.600790513833992	0.684930140179341	0.331800395809279	Cassiopeia-hybrid
512	0.1	0	16	7	0.445972495088409	0.74173774692317	0.250601589504658	LinRace-IST
512	0.1	0	16	7	0.891944990176817	0.360474930312814	0.751725401995847	LinTIMaT
512	0.1	0	16	7	0.447937131630648	0.746270898957869	0.247706117473881	DCLEAR-kmer-NJ
512	0.1	0	16	7	0.550098231827112	0.694543624579307	0.348860119393414	Cassiopeia-hybrid
1024	0.1	0	16	7	0.462291870714985	0.737123574919601	0.304117806239806	LinRace-IST
1024	0.1	0	16	7	0.892262487757101	0.328483078708954	0.817594987659531	LinTIMaT
1024	0.1	0	16	7	0.478942213516161	0.719079321600534	0.333936975526578	DCLEAR-kmer-NJ
1024	0.1	0	16	7	0.581782566111655	0.672386798315101	0.37869885605301	Cassiopeia-hybrid
2048	0.1	0	16	7	0.616136919315403	0.643038841859764	0.356618946052957	LinRace-IST
2048	0.1	0	16	7	0.892909535452323	0.32841965329381	0.853281070488719	LinTIMaT
2048	0.1	0	16	7	0.632273838630807	0.632637365977664	0.372297070922796	DCLEAR-kmer-NJ
2048	0.1	0	16	7	0.695354523227384	0.589251866445227	0.437378373487952	Cassiopeia-hybrid
128	0.3	0	16	7	0.368	0.788848484848485	0.18902212103375	LinRace-IST
128	0.3	0	16	7	0.736	0.557253048094992	0.494451056310021	LinTIMaT
128	0.3	0	16	7	0.376	0.778239459886519	0.199709717771992	DCLEAR-kmer-NJ
128	0.3	0	16	7	0.536	0.714853018034597	0.340577074010746	Cassiopeia-hybrid
256	0.3	0	16	7	0.573122529644269	0.666604898085465	0.299891183978426	LinRace-IST
256	0.3	0	16	7	0.8300395256917	0.470103252442638	0.603863366564756	LinTIMaT
256	0.3	0	16	7	0.565217391304348	0.665954998048914	0.316605977093265	DCLEAR-kmer-NJ
256	0.3	0	16	7	0.640316205533597	0.648304095532374	0.416282519150364	Cassiopeia-hybrid
512	0.3	0	16	7	0.673870333988212	0.617434508211965	0.329696657722886	LinRace-IST
512	0.3	0	16	7	0.81532416502947	0.468105167883556	0.612193243147147	LinTIMaT
512	0.3	0	16	7	0.681728880157171	0.592922590638347	0.33904436954376	DCLEAR-kmer-NJ
512	0.3	0	16	7	0.713163064833006	0.58541704656179	0.466697139791268	Cassiopeia-hybrid
1024	0.3	0	16	7	0.674828599412341	0.600926495346466	0.326088885453942	LinRace-IST
1024	0.3	0	16	7	0.870714985308521	0.40989512107361	0.726344706667452	LinTIMaT
1024	0.3	0	16	7	0.72869735553379	0.55545871519289	0.374991078118166	DCLEAR-kmer-NJ
1024	0.3	0	16	7	0.740450538687561	0.560640716940292	0.468557997067019	Cassiopeia-hybrid
2048	0.3	0	16	7	0.875794621026895	0.409655576793105	0.493013965177555	LinRace-IST
2048	0.3	0	16	7	0.921760391198044	0.351615771840436	0.662491813603611	LinTIMaT
2048	0.3	0	16	7	0.914425427872861	0.305094352828582	0.688179663229396	DCLEAR-kmer-NJ
2048	0.3	0	16	7	0.8880195599022	0.383200490722222	0.565594316572389	Cassiopeia-hybrid
128	0.1	0	16	8	0.312	0.82537459473151	0.235112245344376	LinRace-IST
128	0.1	0	16	8	0.816	0.451412767401278	0.648645032887968	LinTIMaT
128	0.1	0	16	8	0.264	0.836464705882353	0.243731791616113	DCLEAR-kmer-NJ
128	0.1	0	16	8	0.528	0.701174855774173	0.449825823984339	Cassiopeia-hybrid
256	0.1	0	16	8	0.351778656126482	0.802480949877049	0.198624142063773	LinRace-IST
256	0.1	0	16	8	0.837944664031621	0.428548666416022	0.690092391899294	LinTIMaT
256	0.1	0	16	8	0.33596837944664	0.801267366424513	0.211681844304247	DCLEAR-kmer-NJ
256	0.1	0	16	8	0.521739130434783	0.726057943026804	0.325637334559805	Cassiopeia-hybrid
512	0.1	0	16	8	0.526522593320236	0.713843638183071	0.331073026962945	LinRace-IST
512	0.1	0	16	8	0.907662082514735	0.331409271221025	0.788517782271013	LinTIMaT
512	0.1	0	16	8	0.487229862475442	0.724262257201956	0.315202691041489	DCLEAR-kmer-NJ
512	0.1	0	16	8	0.581532416502947	0.671485218417174	0.402087664935363	Cassiopeia-hybrid
1024	0.1	0	16	8	0.46718903036239	0.735548204909478	0.319512721956552	LinRace-IST
1024	0.1	0	16	8	0.899118511263467	0.324857377587792	0.830722334205161	LinTIMaT
1024	0.1	0	16	8	0.442703232125367	0.750742387075106	0.280722324026	DCLEAR-kmer-NJ
1024	0.1	0	16	8	0.605288932419197	0.657325702721674	0.425463162145891	Cassiopeia-hybrid
2048	0.1	0	16	8	0.515403422982885	0.713194312900162	0.274393498790964	LinRace-IST
2048	0.1	0	16	8	0.869926650366748	0.332373342600456	0.887926066704324	LinTIMaT
2048	0.1	0	16	8	0.486063569682152	0.723443677989333	0.274715931469953	DCLEAR-kmer-NJ
2048	0.1	0	16	8	0.638141809290954	0.630963718793415	0.444165627634531	Cassiopeia-hybrid
128	0.3	0	16	8	0.36	0.788148074689538	0.224001103370985	LinRace-IST
128	0.3	0	16	8	0.704	0.587182388535192	0.494988129043613	LinTIMaT
128	0.3	0	16	8	0.328	0.807542857142857	0.193050851567904	DCLEAR-kmer-NJ
128	0.3	0	16	8	0.56	0.701007544887392	0.381917137579732	Cassiopeia-hybrid
256	0.3	0	16	8	0.624505928853755	0.64114688232071	0.320986498246818	LinRace-IST
256	0.3	0	16	8	0.814229249011858	0.506080536636226	0.538475645285693	LinTIMaT
256	0.3	0	16	8	0.652173913043478	0.61464214459892	0.340863500854214	DCLEAR-kmer-NJ
256	0.3	0	16	8	0.711462450592885	0.594682001106933	0.396502812728313	Cassiopeia-hybrid
512	0.3	0	16	8	0.717092337917485	0.56289558468368	0.396421721553666	LinRace-IST
512	0.3	0	16	8	0.807465618860511	0.486478237058532	0.55947246532921	LinTIMaT
512	0.3	0	16	8	0.746561886051081	0.524792743367026	0.451167737993931	DCLEAR-kmer-NJ
512	0.3	0	16	8	0.754420432220039	0.536209895102172	0.464902739633022	Cassiopeia-hybrid
1024	0.3	0	16	8	0.790401567091087	0.506382259082219	0.413238244416449	LinRace-IST
1024	0.3	0	16	8	0.896180215475024	0.386581297243291	0.682033035363443	LinTIMaT
1024	0.3	0	16	8	0.850146914789422	0.44435553707177	0.485492809524458	DCLEAR-kmer-NJ
1024	0.3	0	16	8	0.855044074436827	0.474673513643381	0.49861259338029	Cassiopeia-hybrid
2048	0.3	0	16	8	0.806845965770171	0.481909413786017	0.424657853032304	LinRace-IST
2048	0.3	0	16	8	0.898288508557457	0.380357337471858	0.708014159597597	LinTIMaT
2048	0.3	0	16	8	0.850366748166259	0.415038690316126	0.565246672805755	DCLEAR-kmer-NJ
2048	0.3	0	16	8	0.844498777506112	0.451639794957462	0.538440349368788	Cassiopeia-hybrid
128	0.1	0	16	9	0.504	0.723150833216962	0.290167339032496	LinRace-IST
128	0.1	0	16	9	0.712	0.549994131161327	0.492963937198016	LinTIMaT
128	0.1	0	16	9	0.312	0.81724990619137	0.188754865325305	DCLEAR-kmer-NJ
128	0.1	0	16	9	0.52	0.713886845366103	0.341245217128243	Cassiopeia-hybrid
256	0.1	0	16	9	0.474308300395257	0.729828474775115	0.282538533752256	LinRace-IST
256	0.1	0	16	9	0.849802371541502	0.427118479947035	0.64982712068405	LinTIMaT
256	0.1	0	16	9	0.517786561264822	0.700652386722969	0.312692386892324	DCLEAR-kmer-NJ
256	0.1	0	16	9	0.628458498023715	0.649813007112416	0.431949593099392	Cassiopeia-hybrid
512	0.1	0	16	9	0.587426326129666	0.655319979689083	0.350599491596396	LinRace-IST
512	0.1	0	16	9	0.864440078585462	0.405230840380589	0.685938131797186	LinTIMaT
512	0.1	0	16	9	0.601178781925344	0.652467769864165	0.35271535885069	DCLEAR-kmer-NJ
512	0.1	0	16	9	0.654223968565815	0.622258248679561	0.407400178071852	Cassiopeia-hybrid
1024	0.1	0	16	9	0.546523016650343	0.706272727699494	0.339602415772816	LinRace-IST
1024	0.1	0	16	9	0.874632713026445	0.343618544135136	0.807391916920809	LinTIMaT
1024	0.1	0	16	9	0.547502448579824	0.692117539787249	0.352903964162174	DCLEAR-kmer-NJ
1024	0.1	0	16	9	0.636630754162586	0.638173746677707	0.443069154742379	Cassiopeia-hybrid
2048	0.1	0	16	9	0.610757946210269	0.6558870454495	0.36902289259665	LinRace-IST
2048	0.1	0	16	9	0.863569682151589	0.354053271234809	0.855571987780209	LinTIMaT
2048	0.1	0	16	9	0.599511002444988	0.656654943256471	0.362572179110901	DCLEAR-kmer-NJ
2048	0.1	0	16	9	0.688997555012225	0.606072545157121	0.437458620789383	Cassiopeia-hybrid
128	0.3	0	16	9	0.48	0.703631211589493	0.268185981263472	LinRace-IST
128	0.3	0	16	9	0.776	0.487838196355209	0.555544597544145	LinTIMaT
128	0.3	0	16	9	0.52	0.68281696713021	0.267477408390338	DCLEAR-kmer-NJ
128	0.3	0	16	9	0.616	0.652485898864421	0.364480393499738	Cassiopeia-hybrid
256	0.3	0	16	9	0.632411067193676	0.629958392129121	0.379419773386548	LinRace-IST
256	0.3	0	16	9	0.83399209486166	0.460938906159079	0.589778305156239	LinTIMaT
256	0.3	0	16	9	0.660079051383399	0.605466261157759	0.394784173692212	DCLEAR-kmer-NJ
256	0.3	0	16	9	0.675889328063241	0.608657017982505	0.42649008167475	Cassiopeia-hybrid
512	0.3	0	16	9	0.671905697445973	0.603053137030735	0.327106357199364	LinRace-IST
512	0.3	0	16	9	0.836935166994106	0.463687247060946	0.615068282028669	LinTIMaT
512	0.3	0	16	9	0.683693516699411	0.585867817154019	0.33580352117718	DCLEAR-kmer-NJ
512	0.3	0	16	9	0.717092337917485	0.577077189791186	0.419825651277911	Cassiopeia-hybrid
1024	0.3	0	16	9	0.80411361410382	0.486596898626544	0.435094506831706	LinRace-IST
1024	0.3	0	16	9	0.89128305582762	0.394271727047337	0.657635122997021	LinTIMaT
1024	0.3	0	16	9	0.84818805093046	0.422292074763498	0.530585112746454	DCLEAR-kmer-NJ
1024	0.3	0	16	9	0.844270323212537	0.455851949505782	0.543108215480775	Cassiopeia-hybrid
2048	0.3	0	16	9	0.875305623471883	0.426352328560796	0.460673977653134	LinRace-IST
2048	0.3	0	16	9	0.922249388753056	0.370845410694422	0.666144756095449	LinTIMaT
2048	0.3	0	16	9	0.9119804400978	0.341766796761189	0.592191883514934	DCLEAR-kmer-NJ
2048	0.3	0	16	9	0.905134474327628	0.394755836378578	0.557659700384853	Cassiopeia-hybrid
128	0.1	0	16	10	0.344	0.79381143773102	0.262933968010782	LinRace-IST
128	0.1	0	16	10	0.776	0.51683238569763	0.544002999610631	LinTIMaT
128	0.1	0	16	10	0.312	0.816122289093021	0.210763180603984	DCLEAR-kmer-NJ
128	0.1	0	16	10	0.592	0.693188595713152	0.356579678795664	Cassiopeia-hybrid
256	0.1	0	16	10	0.442687747035573	0.743776698612151	0.308518266461081	LinRace-IST
256	0.1	0	16	10	0.849802371541502	0.435520670979993	0.62831076525478	LinTIMaT
256	0.1	0	16	10	0.426877470355731	0.758881435631633	0.267768318268997	DCLEAR-kmer-NJ
256	0.1	0	16	10	0.557312252964427	0.697692453639685	0.35689381944475	Cassiopeia-hybrid
512	0.1	0	16	10	0.449901768172888	0.752346521698426	0.253000122466903	LinRace-IST
512	0.1	0	16	10	0.917485265225933	0.317529041895053	0.7969438476	LinTIMaT
512	0.1	0	16	10	0.447937131630648	0.748039833128392	0.271788195734897	DCLEAR-kmer-NJ
512	0.1	0	16	10	0.569744597249509	0.675121916764094	0.405311387706056	Cassiopeia-hybrid
1024	0.1	0	16	10	0.521057786483839	0.702622449362931	0.337363717761082	LinRace-IST
1024	0.1	0	16	10	0.890303623898139	0.334353007390623	0.81116753461553	LinTIMaT
1024	0.1	0	16	10	0.526934378060725	0.704868637727406	0.343901626044283	DCLEAR-kmer-NJ
1024	0.1	0	16	10	0.601371204701273	0.654394194320452	0.398548618678786	Cassiopeia-hybrid
2048	0.1	0	16	10	0.559902200488998	0.683564950438262	0.346661396071542	LinRace-IST
2048	0.1	0	16	10	0.883129584352078	0.320709836464882	0.863753118173924	LinTIMaT
2048	0.1	0	16	10	0.5559902200489	0.684368327859966	0.355600011616572	DCLEAR-kmer-NJ
2048	0.1	0	16	10	0.639119804400978	0.631482613024898	0.436803967836549	Cassiopeia-hybrid
128	0.3	0	16	10	0.656	0.626550685306075	0.38779385629129	LinRace-IST
128	0.3	0	16	10	0.84	0.474957357110786	0.538665123788429	LinTIMaT
128	0.3	0	16	10	0.648	0.646642693855454	0.38118906854603	DCLEAR-kmer-NJ
128	0.3	0	16	10	0.68	0.60883766191992	0.41491941850173	Cassiopeia-hybrid
256	0.3	0	16	10	0.561264822134387	0.680529576311499	0.29373598661695	LinRace-IST
256	0.3	0	16	10	0.8300395256917	0.460198678531053	0.615956972553793	LinTIMaT
256	0.3	0	16	10	0.561264822134387	0.690604155494016	0.287117064859366	DCLEAR-kmer-NJ
256	0.3	0	16	10	0.600790513833992	0.665310277258874	0.353157266237002	Cassiopeia-hybrid
512	0.3	0	16	10	0.640471512770137	0.620391886014114	0.354105277734795	LinRace-IST
512	0.3	0	16	10	0.819253438113949	0.469130398183073	0.623236402640509	LinTIMaT
512	0.3	0	16	10	0.660117878192534	0.615223097025037	0.358658715426423	DCLEAR-kmer-NJ
512	0.3	0	16	10	0.701375245579568	0.590172931909104	0.448372060324936	Cassiopeia-hybrid
1024	0.3	0	16	10	0.719882468168462	0.567993615907532	0.370422769041007	LinRace-IST
1024	0.3	0	16	10	0.855044074436827	0.425135979477697	0.676924110189347	LinTIMaT
1024	0.3	0	16	10	0.751224289911851	0.537391068606022	0.415215893650564	DCLEAR-kmer-NJ
1024	0.3	0	16	10	0.781586679725759	0.530123759691751	0.487448777847169	Cassiopeia-hybrid
2048	0.3	0	16	10	0.842053789731051	0.465162006220087	0.43043090669088	LinRace-IST
2048	0.3	0	16	10	0.907090464547677	0.378583790280958	0.70320455713677	LinTIMaT
2048	0.3	0	16	10	0.874327628361858	0.404323472102828	0.53867008146564	DCLEAR-kmer-NJ
2048	0.3	0	16	10	0.872860635696821	0.441198488901016	0.548382797867226	Cassiopeia-hybrid
128	0.1	1	16	1	0.68	0.616796535790471	0.479111137702712	LinRace-IST
128	0.1	1	16	1	0.824	0.450060155996383	0.654986726289142	LinTIMaT
128	0.1	1	16	1	0.768	0.531409305380753	0.565774796544531	DCLEAR-kmer-NJ
128	0.1	1	16	1	0.736	0.543950878601873	0.559418354678008	Cassiopeia-hybrid
256	0.1	1	16	1	0.731225296442688	0.570120981709995	0.556747390001371	LinRace-IST
256	0.1	1	16	1	0.83399209486166	0.417642160787591	0.733832356179674	LinTIMaT
256	0.1	1	16	1	0.754940711462451	0.533726883103085	0.598078915356112	DCLEAR-kmer-NJ
256	0.1	1	16	1	0.754940711462451	0.527669969257636	0.619424417523393	Cassiopeia-hybrid
512	0.1	1	16	1	0.779960707269155	0.541947447879215	0.5195926250121	LinRace-IST
512	0.1	1	16	1	0.87426326129666	0.422683621921545	0.691775254682733	LinTIMaT
512	0.1	1	16	1	0.840864440078585	0.472275523082866	0.589039232273043	DCLEAR-kmer-NJ
512	0.1	1	16	1	0.864440078585462	0.450672410829627	0.650279904954713	Cassiopeia-hybrid
1024	0.1	1	16	1	0.735553379040157	0.55460480740503	0.551852434578345	LinRace-IST
1024	0.1	1	16	1	0.855044074436827	0.384600398582618	0.794624940311083	LinTIMaT
1024	0.1	1	16	1	0.790401567091087	0.520703610985356	0.575395115557851	DCLEAR-kmer-NJ
1024	0.1	1	16	1	0.828599412340842	0.455512152156341	0.661122111269467	Cassiopeia-hybrid
2048	0.1	1	16	1	0.817114914425428	0.468172475945489	0.630294799912129	LinRace-IST
2048	0.1	1	16	1	0.922738386308068	0.315753054989498	0.814578022610768	LinTIMaT
2048	0.1	1	16	1	0.845965770171149	0.404681918556261	0.784041603371554	DCLEAR-kmer-NJ
2048	0.1	1	16	1	0.873838630806846	0.399963954791324	0.670609849202371	Cassiopeia-hybrid
128	0.3	1	16	1	0.856	0.474781170930672	0.534040740751169	LinRace-IST
128	0.3	1	16	1	0.936	0.38173804647662	0.682020236713013	LinTIMaT
128	0.3	1	16	1	0.944	0.390644645067678	0.626616466523612	DCLEAR-kmer-NJ
128	0.3	1	16	1	0.824	0.473015737054929	0.59139213682346	Cassiopeia-hybrid
256	0.3	1	16	1	0.869565217391304	0.450931676239715	0.540695244207248	LinRace-IST
256	0.3	1	16	1	0.881422924901186	0.406667299676268	0.660220616303106	LinTIMaT
256	0.3	1	16	1	0.877470355731225	0.376674417665451	0.650509224649741	DCLEAR-kmer-NJ
256	0.3	1	16	1	0.91699604743083	0.384910156242207	0.655480312434794	Cassiopeia-hybrid
512	0.3	1	16	1	0.915520628683694	0.39845428480546	0.593686065803192	LinRace-IST
512	0.3	1	16	1	0.933202357563851	0.372170611413111	0.665480003503856	LinTIMaT
512	0.3	1	16	1	0.946954813359528	0.299465584588687	0.719300158740857	DCLEAR-kmer-NJ
512	0.3	1	16	1	0.931237721021611	0.366723433522339	0.642260665086463	Cassiopeia-hybrid
1024	0.3	1	16	1	0.867776689520078	0.429172856172686	0.579961870259346	LinRace-IST
1024	0.3	1	16	1	0.903036238981391	0.373513675660115	0.702888838666685	LinTIMaT
1024	0.3	1	16	1	0.939275220372184	0.319743838128845	0.725129022824449	DCLEAR-kmer-NJ
1024	0.3	1	16	1	0.898139079333986	0.37468465195435	0.693198841521909	Cassiopeia-hybrid
2048	0.3	1	16	1	0.905134474327628	0.391223303090244	0.572863515791038	LinRace-IST
2048	0.3	1	16	1	0.93398533007335	0.349634209576529	0.708233133895822	LinTIMaT
2048	0.3	1	16	1	0.953545232273839	0.27663273097417	0.794787311186174	DCLEAR-kmer-NJ
2048	0.3	1	16	1	0.936430317848411	0.347411395696749	0.654128060149868	Cassiopeia-hybrid
128	0.1	1	16	2	0.648	0.624737773715446	0.463355177471408	LinRace-IST
128	0.1	1	16	2	0.808	0.454146359876581	0.634651800600413	LinTIMaT
128	0.1	1	16	2	0.752	0.571822843903501	0.510596494489572	DCLEAR-kmer-NJ
128	0.1	1	16	2	0.752	0.535527497131517	0.575438634950972	Cassiopeia-hybrid
256	0.1	1	16	2	0.762845849802372	0.54934894869359	0.504623059593281	LinRace-IST
256	0.1	1	16	2	0.920948616600791	0.36130171886944	0.710130587138741	LinTIMaT
256	0.1	1	16	2	0.790513833992095	0.523754273404736	0.545425979783107	DCLEAR-kmer-NJ
256	0.1	1	16	2	0.849802371541502	0.451898462155274	0.630543834018766	Cassiopeia-hybrid
512	0.1	1	16	2	0.728880157170923	0.562543001682059	0.585895150176447	LinRace-IST
512	0.1	1	16	2	0.87819253438114	0.352210193507301	0.80772623056234	LinTIMaT
512	0.1	1	16	2	0.75049115913556	0.558073115790633	0.532851401952302	DCLEAR-kmer-NJ
512	0.1	1	16	2	0.80943025540275	0.497170890173001	0.581839131319073	Cassiopeia-hybrid
1024	0.1	1	16	2	0.735553379040157	0.550036305629675	0.543949079643044	LinRace-IST
1024	0.1	1	16	2	0.878550440744368	0.36241921570483	0.80318809134203	LinTIMaT
1024	0.1	1	16	2	0.807051909892262	0.483799568163052	0.614593621955494	DCLEAR-kmer-NJ
1024	0.1	1	16	2	0.835455435847209	0.439052000454232	0.682574644125161	Cassiopeia-hybrid
2048	0.1	1	16	2	0.827872860635697	0.473630476590105	0.58021317357286	LinRace-IST
2048	0.1	1	16	2	0.911491442542787	0.340520165541191	0.80288176526823	LinTIMaT
2048	0.1	1	16	2	0.864547677261614	0.416105489653303	0.680927873645808	DCLEAR-kmer-NJ
2048	0.1	1	16	2	0.875305623471883	0.412436976479677	0.650231101790893	Cassiopeia-hybrid
128	0.3	1	16	2	0.808	0.505475926560308	0.499417052906825	LinRace-IST
128	0.3	1	16	2	0.896	0.411491755672362	0.643266800896788	LinTIMaT
128	0.3	1	16	2	0.864	0.44022356648714	0.61658402220608	DCLEAR-kmer-NJ
128	0.3	1	16	2	0.84	0.46132520019867	0.601283461236772	Cassiopeia-hybrid
256	0.3	1	16	2	0.841897233201581	0.480411824704449	0.522180692896711	LinRace-IST
256	0.3	1	16	2	0.91699604743083	0.393076195394457	0.672979771555537	LinTIMaT
256	0.3	1	16	2	0.901185770750988	0.351611848140008	0.714403434633066	DCLEAR-kmer-NJ
256	0.3	1	16	2	0.905138339920949	0.408456780778447	0.659835443472263	Cassiopeia-hybrid
512	0.3	1	16	2	0.915520628683694	0.379496167423052	0.582184079027094	LinRace-IST
512	0.3	1	16	2	0.954813359528487	0.32371998426556	0.711894622410056	LinTIMaT
512	0.3	1	16	2	0.984282907662082	0.266284332498496	0.777967112749798	DCLEAR-kmer-NJ
512	0.3	1	16	2	0.931237721021611	0.350864043311826	0.637760330658242	Cassiopeia-hybrid
1024	0.3	1	16	2	0.908912830558276	0.372586273113892	0.58716787743331	LinRace-IST
1024	0.3	1	16	2	0.948090107737512	0.326888854089674	0.713051793042495	LinTIMaT
1024	0.3	1	16	2	0.951028403525955	0.269258655432985	0.739493956281027	DCLEAR-kmer-NJ
1024	0.3	1	16	2	0.93437806072478	0.333263348535019	0.682093898596413	Cassiopeia-hybrid
2048	0.3	1	16	2	0.961858190709046	0.29238962825407	0.71727390111692	LinRace-IST
2048	0.3	1	16	2	0.971638141809291	0.273066502671785	0.762843526788297	LinTIMaT
2048	0.3	1	16	2	0.980440097799511	0.190505430796043	0.873601006423252	DCLEAR-kmer-NJ
2048	0.3	1	16	2	0.96919315403423	0.259076835731427	0.784293434075825	Cassiopeia-hybrid
128	0.1	1	16	3	0.688	0.60100459093512	0.487341090605428	LinRace-IST
128	0.1	1	16	3	0.872	0.437222094425251	0.681726149735403	LinTIMaT
128	0.1	1	16	3	0.728	0.572280152115653	0.486894076075917	DCLEAR-kmer-NJ
128	0.1	1	16	3	0.824	0.510469734030499	0.588913510396789	Cassiopeia-hybrid
256	0.1	1	16	3	0.699604743083004	0.56198138777257	0.5532387728526	LinRace-IST
256	0.1	1	16	3	0.8300395256917	0.425365353803785	0.713236132161444	LinTIMaT
256	0.1	1	16	3	0.727272727272727	0.514114589901105	0.656878007575823	DCLEAR-kmer-NJ
256	0.1	1	16	3	0.782608695652174	0.501098957142864	0.617007509682408	Cassiopeia-hybrid
512	0.1	1	16	3	0.721021611001965	0.576018055328263	0.530004037389047	LinRace-IST
512	0.1	1	16	3	0.866404715127701	0.387298136722249	0.735160619427538	LinTIMaT
512	0.1	1	16	3	0.772102161100196	0.517233098089502	0.597972214741547	DCLEAR-kmer-NJ
512	0.1	1	16	3	0.801571709233792	0.489875513662195	0.561979002882642	Cassiopeia-hybrid
1024	0.1	1	16	3	0.737512242899119	0.554412457692512	0.53088549888924	LinRace-IST
1024	0.1	1	16	3	0.911851126346719	0.330245965658247	0.805174278145082	LinTIMaT
1024	0.1	1	16	3	0.788442703232125	0.493358677583183	0.59364994637505	DCLEAR-kmer-NJ
1024	0.1	1	16	3	0.808031341821743	0.475661089454691	0.629997259126816	Cassiopeia-hybrid
2048	0.1	1	16	3	0.893887530562347	0.383647432124408	0.668705777275089	LinRace-IST
2048	0.1	1	16	3	0.934963325183374	0.307074681614251	0.807654202055991	LinTIMaT
2048	0.1	1	16	3	0.938875305623472	0.324670510404013	0.74955409054682	DCLEAR-kmer-NJ
2048	0.1	1	16	3	0.924205378973105	0.329198602074927	0.77439413861149	Cassiopeia-hybrid
128	0.3	1	16	3	0.824	0.520481430886157	0.518905018547057	LinRace-IST
128	0.3	1	16	3	0.88	0.439734250032375	0.640283288613562	LinTIMaT
128	0.3	1	16	3	0.856	0.490479271713894	0.568806875052223	DCLEAR-kmer-NJ
128	0.3	1	16	3	0.84	0.499325345054722	0.549514197376852	Cassiopeia-hybrid
256	0.3	1	16	3	0.889328063241107	0.44423054065061	0.533756505746615	LinRace-IST
256	0.3	1	16	3	0.928853754940711	0.378104201877002	0.686255358264185	LinTIMaT
256	0.3	1	16	3	0.91304347826087	0.36798303532184	0.675513872259044	DCLEAR-kmer-NJ
256	0.3	1	16	3	0.920948616600791	0.389368151224948	0.67163853546552	Cassiopeia-hybrid
512	0.3	1	16	3	0.962671905697446	0.289240890751098	0.737232648627429	LinRace-IST
512	0.3	1	16	3	0.976424361493124	0.264529645339265	0.789320426697737	LinTIMaT
512	0.3	1	16	3	0.970530451866405	0.205795542898058	0.872954142441343	DCLEAR-kmer-NJ
512	0.3	1	16	3	0.962671905697446	0.259298977298015	0.793738235698647	Cassiopeia-hybrid
1024	0.3	1	16	3	0.933398628795299	0.35836227126536	0.633573779910221	LinRace-IST
1024	0.3	1	16	3	0.953966699314398	0.331372162740336	0.681617225581846	LinTIMaT
1024	0.3	1	16	3	0.987267384916748	0.217921144699764	0.824063641903512	DCLEAR-kmer-NJ
1024	0.3	1	16	3	0.951028403525955	0.316401849499535	0.690359460057953	Cassiopeia-hybrid
2048	0.3	1	16	3	0.990220048899755	0.246991888737536	0.752654034790761	LinRace-IST
2048	0.3	1	16	3	0.992176039119804	0.239423505996731	0.790415413173679	LinTIMaT
2048	0.3	1	16	3	0.997555012224939	0.150877020267543	0.917989824497764	DCLEAR-kmer-NJ
2048	0.3	1	16	3	0.992665036674817	0.212526765131113	0.824025950411971	Cassiopeia-hybrid
128	0.1	1	16	4	0.608	0.655284823245081	0.498343135691186	LinRace-IST
128	0.1	1	16	4	0.776	0.497843035608308	0.636431064391084	LinTIMaT
128	0.1	1	16	4	0.592	0.658047825530881	0.490711674607665	DCLEAR-kmer-NJ
128	0.1	1	16	4	0.712	0.589721827731189	0.526420856267853	Cassiopeia-hybrid
256	0.1	1	16	4	0.703557312252964	0.589610423112829	0.521287251714855	LinRace-IST
256	0.1	1	16	4	0.857707509881423	0.420752413808582	0.709518042237217	LinTIMaT
256	0.1	1	16	4	0.731225296442688	0.553659928149892	0.57306309345893	DCLEAR-kmer-NJ
256	0.1	1	16	4	0.794466403162055	0.510661493851116	0.595509446844385	Cassiopeia-hybrid
512	0.1	1	16	4	0.819253438113949	0.483058601482715	0.572491356300996	LinRace-IST
512	0.1	1	16	4	0.888015717092338	0.373918007948553	0.770694716236332	LinTIMaT
512	0.1	1	16	4	0.868369351669941	0.406265195160761	0.6604761011648	DCLEAR-kmer-NJ
512	0.1	1	16	4	0.852652259332024	0.44038434826259	0.635645307346012	Cassiopeia-hybrid
1024	0.1	1	16	4	0.802154750244858	0.49747479670802	0.567629607024254	LinRace-IST
1024	0.1	1	16	4	0.908912830558276	0.346905402914628	0.780613741290717	LinTIMaT
1024	0.1	1	16	4	0.84818805093046	0.43687148353283	0.637649179820455	DCLEAR-kmer-NJ
1024	0.1	1	16	4	0.851126346718903	0.445123137915059	0.621379731294507	Cassiopeia-hybrid
2048	0.1	1	16	4	0.770660146699267	0.513137213694918	0.608394947190208	LinRace-IST
2048	0.1	1	16	4	0.890953545232274	0.346850612246371	0.857426300121894	LinTIMaT
2048	0.1	1	16	4	0.828850855745721	0.447601345300915	0.664080370291161	DCLEAR-kmer-NJ
2048	0.1	1	16	4	0.851833740831296	0.423071812657546	0.682852339598363	Cassiopeia-hybrid
128	0.3	1	16	4	0.744	0.538039471048646	0.52180402625723	LinRace-IST
128	0.3	1	16	4	0.808	0.459742248934688	0.668808791968247	LinTIMaT
128	0.3	1	16	4	0.904	0.407819324646382	0.665216442108132	DCLEAR-kmer-NJ
128	0.3	1	16	4	0.792	0.497515483584533	0.61086025711825	Cassiopeia-hybrid
256	0.3	1	16	4	0.91304347826087	0.390350172691429	0.620235619106418	LinRace-IST
256	0.3	1	16	4	0.940711462450593	0.347333533246092	0.710750123272168	LinTIMaT
256	0.3	1	16	4	0.960474308300395	0.290031269835629	0.749888526307323	DCLEAR-kmer-NJ
256	0.3	1	16	4	0.956521739130435	0.350719508419937	0.694185927770311	Cassiopeia-hybrid
512	0.3	1	16	4	0.929273084479371	0.371436071550713	0.619580108617713	LinRace-IST
512	0.3	1	16	4	0.943025540275049	0.350571758985237	0.68119634370863	LinTIMaT
512	0.3	1	16	4	0.964636542239686	0.24966722349017	0.784169758027382	DCLEAR-kmer-NJ
512	0.3	1	16	4	0.93516699410609	0.345528101500641	0.68284005348275	Cassiopeia-hybrid
1024	0.3	1	16	4	0.914789422135162	0.377750305715777	0.570909137916126	LinRace-IST
1024	0.3	1	16	4	0.925563173359451	0.359546052993118	0.656506483146316	LinTIMaT
1024	0.3	1	16	4	0.953966699314398	0.280859543925695	0.766891336208779	DCLEAR-kmer-NJ
1024	0.3	1	16	4	0.933398628795299	0.360374653794576	0.60777526713614	Cassiopeia-hybrid
2048	0.3	1	16	4	0.949144254278729	0.326136618637066	0.606840106920635	LinRace-IST
2048	0.3	1	16	4	0.959902200488998	0.307978555985221	0.715841460598922	LinTIMaT
2048	0.3	1	16	4	0.975061124694377	0.229109777952698	0.844863433475513	DCLEAR-kmer-NJ
2048	0.3	1	16	4	0.965770171149144	0.284674281094849	0.729078305413471	Cassiopeia-hybrid
128	0.1	1	16	5	0.704	0.605701695792086	0.48551688375931	LinRace-IST
128	0.1	1	16	5	0.856	0.397570023097915	0.735394170129507	LinTIMaT
128	0.1	1	16	5	0.776	0.555161455699249	0.556851103837289	DCLEAR-kmer-NJ
128	0.1	1	16	5	0.8	0.498802443019665	0.611505169323041	Cassiopeia-hybrid
256	0.1	1	16	5	0.66403162055336	0.594300808579168	0.56107385554421	LinRace-IST
256	0.1	1	16	5	0.853754940711462	0.433028918729363	0.678419635257047	LinTIMaT
256	0.1	1	16	5	0.715415019762846	0.56918524415405	0.545644368981629	DCLEAR-kmer-NJ
256	0.1	1	16	5	0.826086956521739	0.49053490232799	0.607704852804118	Cassiopeia-hybrid
512	0.1	1	16	5	0.803536345776031	0.489537358735453	0.528350313027702	LinRace-IST
512	0.1	1	16	5	0.87426326129666	0.401614571325577	0.7036865830768	LinTIMaT
512	0.1	1	16	5	0.860510805500982	0.414974103153574	0.641102997275181	DCLEAR-kmer-NJ
512	0.1	1	16	5	0.858546168958743	0.434494180015219	0.597690702472332	Cassiopeia-hybrid
1024	0.1	1	16	5	0.80411361410382	0.475279754433946	0.632909904752211	LinRace-IST
1024	0.1	1	16	5	0.901077375122429	0.338129026210963	0.799402052892412	LinTIMaT
1024	0.1	1	16	5	0.859941234084231	0.413147708142061	0.692316062570665	DCLEAR-kmer-NJ
1024	0.1	1	16	5	0.868756121449559	0.40419419818065	0.700352564453637	Cassiopeia-hybrid
2048	0.1	1	16	5	0.841564792176039	0.44742087107852	0.599900754855034	LinRace-IST
2048	0.1	1	16	5	0.922738386308068	0.324613098376731	0.807729505142892	LinTIMaT
2048	0.1	1	16	5	0.898288508557457	0.38206683467391	0.681037331326586	DCLEAR-kmer-NJ
2048	0.1	1	16	5	0.890953545232274	0.386386310789807	0.688451813841163	Cassiopeia-hybrid
128	0.3	1	16	5	0.952	0.345059368999207	0.71193312180995	LinRace-IST
128	0.3	1	16	5	0.968	0.325360093840454	0.741411924424681	LinTIMaT
128	0.3	1	16	5	0.976	0.261852339565987	0.799421427041794	DCLEAR-kmer-NJ
128	0.3	1	16	5	0.952	0.333985342236229	0.726106774500655	Cassiopeia-hybrid
256	0.3	1	16	5	0.782608695652174	0.51040613420225	0.520009284860765	LinRace-IST
256	0.3	1	16	5	0.849802371541502	0.442985677126913	0.606921094923505	LinTIMaT
256	0.3	1	16	5	0.865612648221344	0.40820617282301	0.664712122701201	DCLEAR-kmer-NJ
256	0.3	1	16	5	0.83399209486166	0.470308254200303	0.543979616678118	Cassiopeia-hybrid
512	0.3	1	16	5	0.829076620825147	0.445318683253092	0.554151937494849	LinRace-IST
512	0.3	1	16	5	0.909626719056974	0.371317476843185	0.668288738354956	LinTIMaT
512	0.3	1	16	5	0.921414538310413	0.3112926345931	0.76178279985015	DCLEAR-kmer-NJ
512	0.3	1	16	5	0.893909626719057	0.381636205111244	0.669056864902996	Cassiopeia-hybrid
1024	0.3	1	16	5	0.962781586679726	0.30666521535669	0.663980593936296	LinRace-IST
1024	0.3	1	16	5	0.974534769833497	0.284163124828495	0.73630084963652	LinTIMaT
1024	0.3	1	16	5	0.982370225269344	0.183334985753419	0.855234397801692	DCLEAR-kmer-NJ
1024	0.3	1	16	5	0.974534769833497	0.278840623300081	0.720990489865087	Cassiopeia-hybrid
2048	0.3	1	16	5	0.952567237163814	0.336628555271561	0.637404994283664	LinRace-IST
2048	0.3	1	16	5	0.957946210268949	0.32103773420203	0.674106705191395	LinTIMaT
2048	0.3	1	16	5	0.97799511002445	0.23326887708661	0.830262356990846	DCLEAR-kmer-NJ
2048	0.3	1	16	5	0.956968215158924	0.303606649899258	0.708761441749859	Cassiopeia-hybrid
128	0.1	1	16	6	0.656	0.607064451599355	0.505294476592582	LinRace-IST
128	0.1	1	16	6	0.824	0.450595896725459	0.683778474516559	LinTIMaT
128	0.1	1	16	6	0.72	0.552244020240617	0.595903167237597	DCLEAR-kmer-NJ
128	0.1	1	16	6	0.728	0.567012212282481	0.53770514377785	Cassiopeia-hybrid
256	0.1	1	16	6	0.632411067193676	0.625068927200763	0.489447072935637	LinRace-IST
256	0.1	1	16	6	0.8300395256917	0.448348986976954	0.695550371295516	LinTIMaT
256	0.1	1	16	6	0.66403162055336	0.615099728944769	0.488835883495084	DCLEAR-kmer-NJ
256	0.1	1	16	6	0.75098814229249	0.544263427458036	0.569885917701632	Cassiopeia-hybrid
512	0.1	1	16	6	0.705304518664047	0.580371203467042	0.486836378165206	LinRace-IST
512	0.1	1	16	6	0.87229862475442	0.394326231413807	0.748380039596742	LinTIMaT
512	0.1	1	16	6	0.819253438113949	0.47684699887462	0.604877816068367	DCLEAR-kmer-NJ
512	0.1	1	16	6	0.827111984282908	0.46291986603478	0.643842590940474	Cassiopeia-hybrid
1024	0.1	1	16	6	0.764936336924584	0.525563982182988	0.572947576995789	LinRace-IST
1024	0.1	1	16	6	0.901077375122429	0.346889185166158	0.788018574672451	LinTIMaT
1024	0.1	1	16	6	0.806072477962782	0.46659212989608	0.636545370594788	DCLEAR-kmer-NJ
1024	0.1	1	16	6	0.852105778648384	0.435216418116026	0.687030316406187	Cassiopeia-hybrid
2048	0.1	1	16	6	0.755012224938875	0.541760454315625	0.587092290581371	LinRace-IST
2048	0.1	1	16	6	0.888508557457213	0.351081167233266	0.827784523378512	LinTIMaT
2048	0.1	1	16	6	0.811735941320293	0.471829329435134	0.655291224238433	DCLEAR-kmer-NJ
2048	0.1	1	16	6	0.827383863080685	0.461535137920679	0.629759003078643	Cassiopeia-hybrid
128	0.3	1	16	6	0.88	0.430111149775162	0.620702931928722	LinRace-IST
128	0.3	1	16	6	0.912	0.390024533260493	0.666154839633466	LinTIMaT
128	0.3	1	16	6	0.944	0.379465495762159	0.654713143190206	DCLEAR-kmer-NJ
128	0.3	1	16	6	0.872	0.421958640681787	0.63579757720615	Cassiopeia-hybrid
256	0.3	1	16	6	0.818181818181818	0.479224868214233	0.56308122874663	LinRace-IST
256	0.3	1	16	6	0.889328063241107	0.396562334705918	0.687561248818595	LinTIMaT
256	0.3	1	16	6	0.881422924901186	0.394653259589326	0.68630566207615	DCLEAR-kmer-NJ
256	0.3	1	16	6	0.861660079051383	0.42062104568203	0.675190254607919	Cassiopeia-hybrid
512	0.3	1	16	6	0.915520628683694	0.343780028802958	0.667701763443653	LinRace-IST
512	0.3	1	16	6	0.948919449901768	0.309344364686353	0.780678318862949	LinTIMaT
512	0.3	1	16	6	0.974459724950884	0.222921249148873	0.843791589886096	DCLEAR-kmer-NJ
512	0.3	1	16	6	0.93516699410609	0.302911600889571	0.731076957387486	Cassiopeia-hybrid
1024	0.3	1	16	6	0.897159647404505	0.404221987373831	0.565125018418093	LinRace-IST
1024	0.3	1	16	6	0.92360430950049	0.364078687963576	0.6942855088336	LinTIMaT
1024	0.3	1	16	6	0.947110675808031	0.291513650758107	0.776577628342793	DCLEAR-kmer-NJ
1024	0.3	1	16	6	0.924583741429971	0.361011631305967	0.662133574057891	Cassiopeia-hybrid
2048	0.3	1	16	6	0.97359413202934	0.278951196182934	0.70557107569741	LinRace-IST
2048	0.3	1	16	6	0.980929095354523	0.259461762182657	0.757088383970403	LinTIMaT
2048	0.3	1	16	6	0.993154034229829	0.18486341539512	0.878469710897025	DCLEAR-kmer-NJ
2048	0.3	1	16	6	0.982885085574572	0.238858335050524	0.790443221925003	Cassiopeia-hybrid
128	0.1	1	16	7	0.6	0.626200990875331	0.517483294910845	LinRace-IST
128	0.1	1	16	7	0.776	0.484302949517748	0.649886462586432	LinTIMaT
128	0.1	1	16	7	0.688	0.58369072310511	0.520779916623052	DCLEAR-kmer-NJ
128	0.1	1	16	7	0.72	0.555626016547145	0.555313834503483	Cassiopeia-hybrid
256	0.1	1	16	7	0.735177865612648	0.559913794364659	0.521001021974449	LinRace-IST
256	0.1	1	16	7	0.909090909090909	0.373969823127403	0.719032824840944	LinTIMaT
256	0.1	1	16	7	0.822134387351779	0.500094055297062	0.567372636134281	DCLEAR-kmer-NJ
256	0.1	1	16	7	0.845849802371542	0.469136033752244	0.621240558287903	Cassiopeia-hybrid
512	0.1	1	16	7	0.836935166994106	0.466477450388224	0.604671722646033	LinRace-IST
512	0.1	1	16	7	0.907662082514735	0.373358228550927	0.693525671517513	LinTIMaT
512	0.1	1	16	7	0.864440078585462	0.420804052969887	0.64124644775656	DCLEAR-kmer-NJ
512	0.1	1	16	7	0.860510805500982	0.438774414059975	0.569771070628843	Cassiopeia-hybrid
1024	0.1	1	16	7	0.892262487757101	0.385009408363746	0.643125622051991	LinRace-IST
1024	0.1	1	16	7	0.927522037218413	0.334097253442832	0.72756936859675	LinTIMaT
1024	0.1	1	16	7	0.937316356513222	0.306205431570827	0.744880863073031	DCLEAR-kmer-NJ
1024	0.1	1	16	7	0.909892262487757	0.346038283587022	0.719607832233269	Cassiopeia-hybrid
2048	0.1	1	16	7	0.806845965770171	0.474102837460422	0.63059809681321	LinRace-IST
2048	0.1	1	16	7	0.9119804400978	0.329849389877651	0.810616557871137	LinTIMaT
2048	0.1	1	16	7	0.847921760391198	0.406985136700095	0.713942414162073	DCLEAR-kmer-NJ
2048	0.1	1	16	7	0.863080684596577	0.410396110317519	0.66127084867029	Cassiopeia-hybrid
128	0.3	1	16	7	0.896	0.407694737208565	0.619589782911872	LinRace-IST
128	0.3	1	16	7	0.888	0.393447357163508	0.668411513375003	LinTIMaT
128	0.3	1	16	7	0.936	0.302166786889523	0.759848172478295	DCLEAR-kmer-NJ
128	0.3	1	16	7	0.928	0.380071719534938	0.674989136258763	Cassiopeia-hybrid
256	0.3	1	16	7	0.826086956521739	0.485281955567038	0.533757785659927	LinRace-IST
256	0.3	1	16	7	0.905138339920949	0.404120189332732	0.653336198472926	LinTIMaT
256	0.3	1	16	7	0.861660079051383	0.419140362064976	0.66570197786771	DCLEAR-kmer-NJ
256	0.3	1	16	7	0.853754940711462	0.451155747764962	0.595719147827006	Cassiopeia-hybrid
512	0.3	1	16	7	0.864440078585462	0.428451955879775	0.564821815735608	LinRace-IST
512	0.3	1	16	7	0.897838899803536	0.38348651702649	0.669163814050194	LinTIMaT
512	0.3	1	16	7	0.956777996070727	0.298527949478026	0.747054967153568	DCLEAR-kmer-NJ
512	0.3	1	16	7	0.911591355599214	0.36841660454812	0.681055902032059	Cassiopeia-hybrid
1024	0.3	1	16	7	0.945151811949069	0.340191583401686	0.62757471895284	LinRace-IST
1024	0.3	1	16	7	0.954946131243879	0.315943848095612	0.722190729951951	LinTIMaT
1024	0.3	1	16	7	0.977473065621939	0.259435551423684	0.761743095304823	DCLEAR-kmer-NJ
1024	0.3	1	16	7	0.95690499510284	0.303932214565581	0.727781457009063	Cassiopeia-hybrid
2048	0.3	1	16	7	0.94278728606357	0.338818213451572	0.611936481204768	LinRace-IST
2048	0.3	1	16	7	0.962347188264059	0.304502621670657	0.717614660235921	LinTIMaT
2048	0.3	1	16	7	0.980929095354523	0.192653634307306	0.882101817804231	DCLEAR-kmer-NJ
2048	0.3	1	16	7	0.958435207823961	0.295502482128634	0.724359172547106	Cassiopeia-hybrid
128	0.1	1	16	8	0.616	0.630479874986631	0.518870752062655	LinRace-IST
128	0.1	1	16	8	0.792	0.490708418923444	0.661529333559759	LinTIMaT
128	0.1	1	16	8	0.696	0.567135141791582	0.577572702581022	DCLEAR-kmer-NJ
128	0.1	1	16	8	0.744	0.538060860726523	0.605537390177707	Cassiopeia-hybrid
256	0.1	1	16	8	0.762845849802372	0.543016439748147	0.532148296528596	LinRace-IST
256	0.1	1	16	8	0.861660079051383	0.428599609589586	0.688962075311362	LinTIMaT
256	0.1	1	16	8	0.861660079051383	0.430242168644035	0.671675778584497	DCLEAR-kmer-NJ
256	0.1	1	16	8	0.8300395256917	0.463363566227997	0.639436459023378	Cassiopeia-hybrid
512	0.1	1	16	8	0.866404715127701	0.425317576884845	0.647063912886232	LinRace-IST
512	0.1	1	16	8	0.903732809430255	0.36221025520279	0.745825918420915	LinTIMaT
512	0.1	1	16	8	0.882121807465619	0.357451140290996	0.721930604083784	DCLEAR-kmer-NJ
512	0.1	1	16	8	0.909626719056974	0.375889462498233	0.715120950607439	Cassiopeia-hybrid
1024	0.1	1	16	8	0.743388834476004	0.54433082251792	0.561786868984602	LinRace-IST
1024	0.1	1	16	8	0.889324191968658	0.352384823084825	0.8107869179189	LinTIMaT
1024	0.1	1	16	8	0.822722820763957	0.4734285659425	0.631681145739693	DCLEAR-kmer-NJ
1024	0.1	1	16	8	0.849167482859941	0.436802105287319	0.676266771718575	Cassiopeia-hybrid
2048	0.1	1	16	8	0.863080684596577	0.418571271369623	0.610586866016603	LinRace-IST
2048	0.1	1	16	8	0.935452322738386	0.313745961531822	0.777734280180899	LinTIMaT
2048	0.1	1	16	8	0.904156479217604	0.332944181629505	0.779949203942702	DCLEAR-kmer-NJ
2048	0.1	1	16	8	0.909535452322738	0.346826796686293	0.738956684075393	Cassiopeia-hybrid
128	0.3	1	16	8	0.896	0.420891736692132	0.577642231918346	LinRace-IST
128	0.3	1	16	8	0.936	0.367295891961221	0.677396377804087	LinTIMaT
128	0.3	1	16	8	0.928	0.311951326001767	0.722269987140472	DCLEAR-kmer-NJ
128	0.3	1	16	8	0.928	0.353192187587358	0.685653869559879	Cassiopeia-hybrid
256	0.3	1	16	8	0.798418972332016	0.487555977611143	0.549595154368607	LinRace-IST
256	0.3	1	16	8	0.885375494071146	0.432815411830423	0.604871283698816	LinTIMaT
256	0.3	1	16	8	0.920948616600791	0.380379468511507	0.62616732482269	DCLEAR-kmer-NJ
256	0.3	1	16	8	0.889328063241107	0.434835480428658	0.552478694468826	Cassiopeia-hybrid
512	0.3	1	16	8	0.931237721021611	0.35968454599523	0.616324608483546	LinRace-IST
512	0.3	1	16	8	0.948919449901768	0.33564335655295	0.696727586386075	LinTIMaT
512	0.3	1	16	8	0.972495088408644	0.221645122360586	0.844788147031544	DCLEAR-kmer-NJ
512	0.3	1	16	8	0.93909626719057	0.331920299722063	0.692211854258778	Cassiopeia-hybrid
1024	0.3	1	16	8	0.926542605288932	0.367927131585047	0.592876517455154	LinRace-IST
1024	0.3	1	16	8	0.948090107737512	0.342148572342014	0.654316810582571	LinTIMaT
1024	0.3	1	16	8	0.96767874632713	0.240420972274229	0.815662591568587	DCLEAR-kmer-NJ
1024	0.3	1	16	8	0.945151811949069	0.325831120421507	0.676066202985189	Cassiopeia-hybrid
2048	0.3	1	16	8	0.983863080684597	0.264979676736887	0.724506287208541	LinRace-IST
2048	0.3	1	16	8	0.984841075794621	0.250191217772523	0.793314321361005	LinTIMaT
2048	0.3	1	16	8	0.991687041564792	0.122461339393105	0.932084432360328	DCLEAR-kmer-NJ
2048	0.3	1	16	8	0.988264058679707	0.231315986313266	0.79572513316946	Cassiopeia-hybrid
128	0.1	1	16	9	0.664	0.614842584179368	0.499380277501673	LinRace-IST
128	0.1	1	16	9	0.832	0.437796773988032	0.688935262330311	LinTIMaT
128	0.1	1	16	9	0.68	0.625350968225813	0.444417725931573	DCLEAR-kmer-NJ
128	0.1	1	16	9	0.688	0.593990856292423	0.522918016654076	Cassiopeia-hybrid
256	0.1	1	16	9	0.715415019762846	0.574212819434125	0.535784290129672	LinRace-IST
256	0.1	1	16	9	0.861660079051383	0.393023218372297	0.717293901123174	LinTIMaT
256	0.1	1	16	9	0.715415019762846	0.557915310955858	0.540564356916657	DCLEAR-kmer-NJ
256	0.1	1	16	9	0.790513833992095	0.50591286947427	0.584285060194881	Cassiopeia-hybrid
512	0.1	1	16	9	0.754420432220039	0.51361259585336	0.595774364997683	LinRace-IST
512	0.1	1	16	9	0.899803536345776	0.362425891706315	0.748908753776699	LinTIMaT
512	0.1	1	16	9	0.805500982318271	0.468285402653674	0.633966610978737	DCLEAR-kmer-NJ
512	0.1	1	16	9	0.848722986247544	0.430538867264251	0.678713289729301	Cassiopeia-hybrid
1024	0.1	1	16	9	0.917727717923604	0.371522218804625	0.664452190605243	LinRace-IST
1024	0.1	1	16	9	0.950048971596474	0.301203621469049	0.796721422908075	LinTIMaT
1024	0.1	1	16	9	0.968658178256611	0.282695920239374	0.798257521308606	DCLEAR-kmer-NJ
1024	0.1	1	16	9	0.932419196865818	0.33341439278371	0.778418083296328	Cassiopeia-hybrid
2048	0.1	1	16	9	0.859657701711491	0.431898718257592	0.629051796145256	LinRace-IST
2048	0.1	1	16	9	0.905623471882641	0.352242234887936	0.791569190995792	LinTIMaT
2048	0.1	1	16	9	0.915403422982885	0.333193005903408	0.743776658140941	DCLEAR-kmer-NJ
2048	0.1	1	16	9	0.891931540342298	0.376835586737807	0.723936519658619	Cassiopeia-hybrid
128	0.3	1	16	9	0.752	0.54758025100441	0.453605103166922	LinRace-IST
128	0.3	1	16	9	0.864	0.470834031149435	0.558112273502457	LinTIMaT
128	0.3	1	16	9	0.856	0.478593497341116	0.532247214387146	DCLEAR-kmer-NJ
128	0.3	1	16	9	0.816	0.49650688337385	0.504977592324137	Cassiopeia-hybrid
256	0.3	1	16	9	0.826086956521739	0.466998552273652	0.550816759206927	LinRace-IST
256	0.3	1	16	9	0.91304347826087	0.381373780443207	0.650588207882141	LinTIMaT
256	0.3	1	16	9	0.893280632411067	0.380356057772236	0.580547635660054	DCLEAR-kmer-NJ
256	0.3	1	16	9	0.857707509881423	0.429971275177472	0.567870329791463	Cassiopeia-hybrid
512	0.3	1	16	9	0.87426326129666	0.407897881342526	0.543866581734725	LinRace-IST
512	0.3	1	16	9	0.933202357563851	0.343696793233437	0.693636663798267	LinTIMaT
512	0.3	1	16	9	0.931237721021611	0.290345776348163	0.717823404206892	DCLEAR-kmer-NJ
512	0.3	1	16	9	0.913555992141454	0.370022915252503	0.653730226492193	Cassiopeia-hybrid
1024	0.3	1	16	9	0.882468168462292	0.417280075599091	0.585235706747406	LinRace-IST
1024	0.3	1	16	9	0.918707149853085	0.368415338972536	0.670266415339868	LinTIMaT
1024	0.3	1	16	9	0.954946131243879	0.299333009000003	0.743882438502722	DCLEAR-kmer-NJ
1024	0.3	1	16	9	0.9128305582762	0.373825907303755	0.65176497045633	Cassiopeia-hybrid
2048	0.3	1	16	9	0.942298288508557	0.336192753291819	0.644615238168377	LinRace-IST
2048	0.3	1	16	9	0.962347188264059	0.296769692837383	0.746971648480082	LinTIMaT
2048	0.3	1	16	9	0.981418092909535	0.208158015572538	0.871630229646302	DCLEAR-kmer-NJ
2048	0.3	1	16	9	0.958435207823961	0.293649922907745	0.742309545373468	Cassiopeia-hybrid
128	0.1	1	16	10	0.688	0.578658416830531	0.515678110115677	LinRace-IST
128	0.1	1	16	10	0.84	0.443017550512308	0.684761573115537	LinTIMaT
128	0.1	1	16	10	0.736	0.546927442931182	0.5540296752799	DCLEAR-kmer-NJ
128	0.1	1	16	10	0.792	0.499466937479476	0.620603040542054	Cassiopeia-hybrid
256	0.1	1	16	10	0.711462450592885	0.574061345583887	0.515920253679587	LinRace-IST
256	0.1	1	16	10	0.849802371541502	0.418916057296368	0.677222865114566	LinTIMaT
256	0.1	1	16	10	0.786561264822134	0.510513983329003	0.610351137998427	DCLEAR-kmer-NJ
256	0.1	1	16	10	0.75098814229249	0.547057638385771	0.506749325769127	Cassiopeia-hybrid
512	0.1	1	16	10	0.799607072691552	0.489151485049965	0.592940029214356	LinRace-IST
512	0.1	1	16	10	0.903732809430255	0.356775667655094	0.751226996735483	LinTIMaT
512	0.1	1	16	10	0.87229862475442	0.415407391778237	0.668256962044848	DCLEAR-kmer-NJ
512	0.1	1	16	10	0.8762278978389	0.397719509644103	0.72133155196331	Cassiopeia-hybrid
1024	0.1	1	16	10	0.86973555337904	0.421403951377467	0.631468725436979	LinRace-IST
1024	0.1	1	16	10	0.922624877571009	0.332532974422967	0.767621654753038	LinTIMaT
1024	0.1	1	16	10	0.895200783545544	0.369216529620331	0.715260485962008	DCLEAR-kmer-NJ
1024	0.1	1	16	10	0.901077375122429	0.366804420447329	0.695311428292722	Cassiopeia-hybrid
2048	0.1	1	16	10	0.828361858190709	0.460623915650235	0.591649447430438	LinRace-IST
2048	0.1	1	16	10	0.909535452322738	0.334094588413562	0.804730402800808	LinTIMaT
2048	0.1	1	16	10	0.877750611246944	0.397540847577803	0.682049521008769	DCLEAR-kmer-NJ
2048	0.1	1	16	10	0.889486552567237	0.384475086058323	0.684475123075531	Cassiopeia-hybrid
128	0.3	1	16	10	0.728	0.565065788705867	0.450394772798511	LinRace-IST
128	0.3	1	16	10	0.816	0.496699041079777	0.567668597505244	LinTIMaT
128	0.3	1	16	10	0.816	0.514459663384559	0.467855020910666	DCLEAR-kmer-NJ
128	0.3	1	16	10	0.76	0.549271175328983	0.480026693716598	Cassiopeia-hybrid
256	0.3	1	16	10	0.897233201581028	0.42150338685116	0.554873530472065	LinRace-IST
256	0.3	1	16	10	0.920948616600791	0.400777380695441	0.578905676769324	LinTIMaT
256	0.3	1	16	10	0.952569169960474	0.32639709650555	0.718072384831104	DCLEAR-kmer-NJ
256	0.3	1	16	10	0.901185770750988	0.402050010909668	0.568843043202333	Cassiopeia-hybrid
512	0.3	1	16	10	0.880157170923379	0.434640010698605	0.548700907983343	LinRace-IST
512	0.3	1	16	10	0.903732809430255	0.382441193578368	0.692633964723741	LinTIMaT
512	0.3	1	16	10	0.950884086444008	0.310274132949137	0.729954896186685	DCLEAR-kmer-NJ
512	0.3	1	16	10	0.911591355599214	0.38425379808079	0.655603940971393	Cassiopeia-hybrid
1024	0.3	1	16	10	0.931439764936337	0.361966832324354	0.633923816867567	LinRace-IST
1024	0.3	1	16	10	0.957884427032321	0.327492545152353	0.702092850538838	LinTIMaT
1024	0.3	1	16	10	0.965719882468168	0.243284617128151	0.783024913525725	DCLEAR-kmer-NJ
1024	0.3	1	16	10	0.952987267384917	0.3275023999165	0.682886599160155	Cassiopeia-hybrid
2048	0.3	1	16	10	0.946699266503668	0.344429031573532	0.622865361810842	LinRace-IST
2048	0.3	1	16	10	0.962347188264059	0.317588831631189	0.708018628173855	LinTIMaT
2048	0.3	1	16	10	0.983374083129584	0.228911601023301	0.832092235383219	DCLEAR-kmer-NJ
2048	0.3	1	16	10	0.952567237163814	0.316340308214626	0.696148313520302	Cassiopeia-hybrid
