# Supplementary material for: LinRace: cell division history reconstruction of single cells using paired lineage barcode and gene expression data
Source: Nat Commun. 2023 Dec 16;14:8388. doi: 10.1038/s41467-023-44173-3 (PMC10725445; doi:10.1038/s41467-023-44173-3)
Supplement: Supplementary file 4 — Source Data [file 41467_2023_44173_MOESM4_ESM.zip › Source Data/Data_box_s8a.txt]

0.25	0	4	0.822539824326336	0.392259414225941
0.25	0	5	0.820159857904085	0.408206207259337
0.25	0	2	0.823552528163479	0.432558139534884
0.15	0	4	0.854626319002355	0.501968503937008
0.1	0	1	0.856473993360007	0.508076358296623
0.2	0	5	0.842641843971631	0.440779610194903
0.03	0	4	0.80003259452412	0.426659804426145
0.1	0	5	0.85268845779077	0.504663721158567
0.15	0	5	0.847893569844789	0.522358722358722
0.03	0	2	0.799076212471132	0.422004132231405
0.1	0	4	0.848700605197579	0.515686274509804
0.2	0	1	0.848472379384837	0.449477351916376
0.15	0	1	0.849798837729101	0.506889763779528
0.03	0	10	0.796975546975547	0.445408163265306
0.03	0	5	0.798643629904731	0.44120654396728
0.15	0	3	0.854959832343695	0.503685503685504
0.03	0	3	0.805432098765432	0.419072164948454
0.3	0	3	0.802604651162791	0.373873873873874
0.2	0	8	0.84192148978944	0.45382323733863
0.15	0	2	0.849932575611635	0.46259842519685
0.3	0	5	0.801066057490957	0.367382472431805
0.05	0	4	0.83073798239675	0.486111111111111
0.03	0	7	0.790446589236054	0.454545454545455
0.1	0	2	0.850495942290352	0.491159135559921
0.2	0	6	0.840576637693449	0.459325396825397
0.2	0	2	0.847293105173622	0.462109955423477
0.15	0	9	0.858455882352941	0.487696850393701
0.25	0	6	0.82103861517976	0.433865156973752
0.2	0	3	0.84192513368984	0.439401496259352
0.3	0	4	0.805781391147245	0.37010078387458
0.3	0	2	0.792129162462159	0.352397458116696
0.3	0	9	0.796778683634917	0.353714285714286
0.3	0	6	0.78970297029703	0.378097982708934
0.03	0	1	0.79524268723883	0.437275985663082
0.05	0	5	0.832036613272311	0.465208747514911
0.25	0	1	0.831101566447701	0.427985648385443
0.1	0	6	0.855857399948582	0.505149583128985
0.25	0	8	0.82977573628749	0.404407995899539
0.1	0	8	0.849550639474594	0.527397260273973
0.1	0	3	0.855550680122861	0.497782158698866
0.25	0	7	0.827291294357927	0.416666666666667
0.25	0	3	0.819889814945614	0.407602956705385
0.03	0	6	0.799935410947844	0.441752577319588
0.05	0	3	0.828125	0.461997019374069
0.03	0	9	0.80367321089297	0.430173292558614
0.03	0	8	0.797686003535272	0.447448979591837
0.2	0	7	0.844198895027624	0.48017839444995
0.05	0	9	0.828311473472764	0.464676616915423
0.3	0	1	0.809942509299966	0.371554575523705
0.25	0	9	0.832066250339397	0.402067183462532
0.1	0	7	0.855737704918033	0.49950884086444
0.3	0	7	0.795190713101161	0.35655737704918
0.05	0	1	0.834678834678835	0.458147597820703
0.05	0	2	0.829169022046354	0.484444444444444
0.2	0	9	0.84232185401776	0.455721393034826
0.2	0	4	0.845736918907651	0.452156668319286
0.15	0	6	0.851157662624035	0.484997540580423
0.3	0	8	0.798514754739105	0.368480725623583
0.05	0	7	0.828225901138899	0.463523573200993
0.15	0	7	0.856068289384719	0.509099852434825
0.15	0	8	0.854327490691127	0.502215657311669
0.1	0	9	0.852110852110852	0.518463810930576
0.05	0	6	0.830451821115722	0.466534457114527
0.05	0	8	0.830240549828179	0.469659595461273
0.3	1	4	0.684414327202323	0.317016317016317
0.25	1	4	0.728070175438597	0.277886497064579
0.25	1	5	0.75062656641604	0.302066772655008
0.2	1	4	0.772141014617369	0.219712525667351
0.2	1	2	0.784548422198041	0.287652645861601
0.3	1	3	0.691410392364793	0.28428927680798
0.2	1	3	0.781373844121532	0.25
0.15	1	4	0.860827512090274	0.290666666666667
0.05	1	4	0.874848851269649	0.318840579710145
0.3	1	1	0.683610867659947	0.319004524886878
0.03	1	4	0.924169859514687	0.332038834951456
0.1	1	4	0.824254881808839	0.262382864792503
0.15	1	5	0.836292613636364	0.270988310308183
0.25	0	10	0.834000258164451	0.40629839958699
0.15	0	10	0.853771120013935	0.508349705304519
0.1	1	2	0.867487120778477	0.302275189599133
0.05	1	3	0.895411134404845	0.314491264131552
0.03	1	6	0.916428571428571	0.347022587268994
0.3	1	6	0.730027548209366	0.287853577371048
0.15	1	3	0.839819318971508	0.27556512378902
0.05	1	1	0.848668846333489	0.247058823529412
0.03	1	2	0.909289834891585	0.336410256410256
0.15	1	2	0.825206611570248	0.272727272727273
0.2	0	10	0.845903418339664	0.428357463804294
0.2	1	5	0.770545693622617	0.255882352941176
0.15	1	6	0.834260289210234	0.266666666666667
0.25	1	1	0.793823401478904	0.273939393939394
0.05	1	6	0.866744366744367	0.288409703504043
0.1	1	3	0.846822130772748	0.257362355953905
0.03	1	5	0.826446280991736	0.395910780669145
0.3	1	2	0.7203125	0.28996282527881
0.05	1	8	0.904676661445514	0.284994964753273
0.1	0	10	0.858251422659079	0.489695780176644
0.2	1	8	0.813281586890901	0.263613861386139
0.03	1	9	0.910678840809845	0.314563106796116
0.3	1	5	0.711880261927035	0.294811320754717
0.3	1	7	0.705777777777778	0.25968992248062
0.25	1	7	0.75421822272216	0.277701778385773
0.25	1	6	0.741228070175439	0.271986970684039
0.03	1	3	0.908638743455497	0.306629834254144
0.2	1	6	0.807204257060991	0.283333333333333
0.05	0	10	0.825629507033928	0.475287069395906
0.25	1	2	0.786970010341262	0.247741935483871
0.03	1	7	0.862459546925566	0.30416068866571
0.05	1	7	0.90686061658706	0.289940828402367
0.25	1	3	0.761941448382126	0.260794473229706
0.03	1	1	0.904794364917064	0.358695652173913
0.2	1	1	0.802618816682832	0.252933507170795
0.1	1	6	0.854686446392448	0.307167235494881
0.3	1	8	0.749181401440733	0.280178837555887
0.05	1	5	0.896128170894526	0.27863436123348
0.25	1	8	0.753287743293004	0.328908554572271
0.15	1	1	0.833333333333333	0.301173402868318
0.05	1	2	0.872254871636251	0.336124401913876
0.03	1	8	0.91044776119403	0.375366568914956
0.1	1	1	0.856909239574816	0.248756218905473
0.3	0	10	0.797104323681079	0.361677344205009
0.1	1	5	0.864856126737795	0.271875
0.15	1	7	0.792682926829268	0.289099526066351
0.2	1	7	0.762958280657396	0.282988871224165
0.15	1	8	0.799894403379092	0.273408239700375
0.05	1	9	0.869565217391304	0.326502732240437
0.1	1	8	0.843670348343246	0.251585623678647
0.1	1	7	0.858648255813954	0.255225522552255
0.2	1	9	0.738566552901024	0.296979865771812
0.1	1	10	0.875109170305677	0.253253253253253
0.3	1	10	0.679087452471483	0.329710144927536
0.3	1	9	0.631009615384615	0.333333333333333
0.15	1	9	0.839731643682445	0.254861821903787
0.05	1	10	0.867013372956909	0.315862068965517
0.1	1	9	0.84331797235023	0.261797752808989
0.25	1	10	0.74565560821485	0.256849315068493
0.25	1	9	0.731014904187367	0.329749103942652
0.2	1	10	0.779190751445087	0.326388888888889
0.03	1	10	0.895600104139547	0.365333333333333
0.15	1	10	0.802294197031039	0.247391952309985
