# Supplementary material for: LinRace: cell division history reconstruction of single cells using paired lineage barcode and gene expression data
Source: Nat Commun. 2023 Dec 16;14:8388. doi: 10.1038/s41467-023-44173-3 (PMC10725445; doi:10.1038/s41467-023-44173-3)
Supplement: Supplementary file 4 — Source Data [file 41467_2023_44173_MOESM4_ESM.zip › Source Data/Data_cell_types_3b.csv]

cell	type
ABALAPAAAPA	neuron
ABALAPPAPPA	neuron
ABALPAAAAAA	epithelium
ABALPAAAAAP	muscle
ABALPAAAAPA	muscle
ABALPAAAPAA	muscle
ABALPAAAPPP	neuron
ABALPAAPAAP	epithelium
ABALPAAPAPA	marginal
ABALPAAPAPP	muscle
ABALPAAPPAA	other
ABALPAPAAPA	other
ABALPAPPAAPA	neuron
ABALPAPPAPA	epithelium
ABALPAPPAPP	marginal
ABALPAPPPAA	neuron
ABALPAPPPPA	marginal
ABALPAPPPPP	muscle
ABARAAAAAAA	epithelium
ABARAAAAAAP	muscle
ABARAAAAAPA	epithelium
ABARAAAAAPP	muscle
ABARAAAAPAP	epithelium
ABARAAAPAAP	epithelium
ABARAAAPAPA	marginal
ABARAAAPAPP	muscle
ABARAAAPPPA	other
ABARAAPAAAA	epithelium
ABARAAPAAAP	muscle
ABARAAPAAPA	muscle
ABARAAPAAPP	marginal
ABARAAPAPAAV	neuron
ABARAAPAPAP	muscle
ABARAAPAPPA	neuron
ABARAAPAPPP	neuron
ABARAAPPAAA	neuron
ABARAAPPAAP	muscle
ABARAAPPAPA	muscle
ABARAAPPAPP	marginal
ABARAAPPPAAV	neuron
ABARAAPPPAP	muscle
ABARAAPPPPA	neuron
ABARAAPPPPP	neuron
ABARAPAAAAA	epithelium
ABARAPAAAAP	muscle
ABARAPAAAPA	muscle
ABARAPAAPAA	muscle
ABARAPAAPPA	muscle
ABARAPAAPPP	neuron
ABARAPAPAAPA	neuron
ABARAPAPAPP	neuron
ABARAPAPPAA	neuron
ABARAPAPPPA	marginal
ABARAPAPPPP	muscle
ABARAPPAPPA	neuron
ABARPAAPAA	hypoderm
ABARPAAPAP	hypoderm
ABARPAAPPA	hypoderm
ABARPAAPPP	hypoderm
ABARPAPAPA	hypoderm
ABARPAPAPP	hypoderm
ABARPAPPAP	hypoderm
ABARPAPPPA	hypoderm
ABARPAPPPP	hypoderm
ABARPPAAAA	sheath
ABARPPAAAP	NA
ABARPPAAPA	hypoderm
ABARPPAAPPA	neuron
ABARPPAAPPP	neuron
ABARPPAPAA	NA
ABARPPAPAP	NA
ABARPPAPPA	NA
ABARPPAPPP	NA
ABARPPPAAA	sheath
ABARPPPAAP	NA
ABARPPPAPA	hypoderm
ABARPPPAPPA	neuron
ABARPPPAPPP	neuron
ABARPPPPAA	NA
ABARPPPPAP	NA
ABARPPPPPA	NA
ABARPPPPPP	NA
ABPLAAAAPA	hypoderm
ABPLAAAAPP	hypoderm
ABPLAAAPAP	hypoderm
ABPLAAAPPA	hypoderm
ABPLAAAPPP	NA
ABPLAAPAAAA	hypoderm
ABPLAAPAAP	NA
ABPLAAPPAA	hypoderm
ABPLAAPPAP	hypoderm
ABPLAAPPPA	hypoderm
ABPLAAPPPP	hypoderm
ABPLAPAAPA	NA
ABPLAPAAPP	NA
ABPLAPAPAAA	NA
ABPLAPAPAAP	hypoderm
ABPLAPAPAP	NA
ABPLAPAPPA	NA
ABPLAPAPPPPAA	neuron
ABPLAPAPPPPAP	neuron
ABPLAPPAAA	NA
ABPLAPPAAP	NA
ABPLAPPAPA	NA
ABPLAPPAPP	NA
ABPLAPPPAAA	neuron
ABPLAPPPAPPA	neuron
ABPLAPPPAPPP	neuron
ABPLAPPPPA	hypoderm
ABPLAPPPPP	NA
ABPLPAAAAPP	neuron
ABPLPAPAPPP	neuron
ABPLPAPPAAP	excretory
ABPLPAPPPAA	rectal
ABPLPAPPPAP	hypoderm
ABPLPAPPPPA	neuron
ABPLPAPPPPP	epithelium
ABPLPPAAPPP	neuron
ABPLPPAPAAAA	neuron
ABPLPPAPAAAP	neuron
ABPLPPAPAAP	neuron
ABPLPPAPAPA	neuron
ABPLPPAPAPP	neuron
ABPLPPAPPAA	neuron
ABPLPPAPPAP	neuron
ABPLPPAPPPA	neuron
ABPLPPAPPPP	neuron
ABPLPPPAAAA	neuron
ABPLPPPAAAP	neuron
ABPLPPPAAPAA	neuron
ABPLPPPAAPAP	neuron
ABPLPPPAAPP	neuron
ABPLPPPAPAA	sheath
ABPLPPPAPAP	hypoderm
ABPLPPPPAAA	neuron
ABPLPPPPAAP	epithelium
ABPLPPPPAPA	rectal
ABPLPPPPAPP	epithelium
ABPLPPPPPAA	muscle
ABPLPPPPPAP	muscle
ABPLPPPPPPP	hypoderm
ABPRAAPAAAA	hypoderm
ABPRAAPAAP	NA
ABPRAAPPAA	hypoderm
ABPRAAPPAP	hypoderm
ABPRAAPPPA	hypoderm
ABPRAAPPPP	hypoderm
ABPRAPAAPA	NA
ABPRAPAAPP	NA
ABPRAPAPAAA	NA
ABPRAPAPAAP	hypoderm
ABPRAPAPAP	NA
ABPRAPAPPA	NA
ABPRAPAPPPPAA	neuron
ABPRAPAPPPPAP	neuron
ABPRAPPAAA	NA
ABPRAPPAAP	NA
ABPRAPPAPA	NA
ABPRAPPAPP	NA
ABPRAPPPAAA	neuron
ABPRAPPPAPPA	neuron
ABPRAPPPAPPP	neuron
ABPRAPPPPA	hypoderm
ABPRAPPPPP	NA
ABPRPAAAAPA	NA
ABPRPAAAAPP	neuron
ABPRPAPAPPP	neuron
ABPRPAPPAPP	neuron
ABPRPAPPPAP	neuron
ABPRPAPPPPA	valve
ABPRPAPPPPP	valve
ABPRPPAAPPP	neuron
ABPRPPAPAAAA	neuron
ABPRPPAPAAAP	neuron
ABPRPPAPAAP	neuron
ABPRPPAPAPA	neuron
ABPRPPAPAPP	neuron
ABPRPPAPPAA	neuron
ABPRPPAPPAP	neuron
ABPRPPAPPPA	neuron
ABPRPPAPPPP	neuron
ABPRPPPAAAA	neuron
ABPRPPPAAAP	neuron
ABPRPPPAAPAA	neuron
ABPRPPPAAPAP	neuron
ABPRPPPAAPP	neuron
ABPRPPPAPAA	sheath
ABPRPPPAPAP	hypoderm
ABPRPPPPAAA	neuron
ABPRPPPPAAP	epithelium
ABPRPPPPAPA	rectal
ABPRPPPPAPP	neuron
ABPRPPPPPAA	muscle
ABPRPPPPPAP	muscle
ABPRPPPPPPP	hypoderm
EALAAD	intestine
EALAAV	intestine
EALAP	NA
EALPA	intestine
EALPP	NA
EARAAD	intestine
EARAAV	intestine
EARAP	NA
EARPA	intestine
EARPP	NA
EPLAA	NA
EPLAP	NA
EPLPA	NA
EPLPPA	NA
EPLPPP	NA
EPRAA	NA
EPRAP	NA
EPRPA	NA
EPRPPA	NA
EPRPPP	NA
MSAAAAAPAA	neuron
MSAAAAAPAP	gland
MSAAAAAPP	muscle
MSAAAAPAA	neuron
MSAAAAPAP	muscle
MSAAAAPPP	muscle
MSAAAPAAA	muscle
MSAAAPAAP	muscle
MSAAAPAPA	marginal
MSAAAPAPP	muscle
MSAAAPPP	valve
MSAAPAAAA	muscle
MSAAPAAAP	muscle
MSAAPAAPAA	gland
MSAAPAAPP	muscle
MSAAPAPAA	gland
MSAAPAPPA	muscle
MSAAPAPPP	valve
MSAAPPAA	valve
MSAAPPAP	valve
MSAAPPPAA	muscle
MSAAPPPAP	muscle
MSAAPPPPA	muscle
MSAAPPPPP	muscle
MSAPAAAP	muscle
MSAPAAP	NA
MSAPAPAAA	coelomocyte
MSAPAPAAP	coelomocyte
MSAPAPAP	muscle
MSAPAPPA	muscle
MSAPAPPP	muscle
MSAPPAAP	NA
MSAPPAPP	muscle
MSAPPPAA	muscle
MSAPPPAP	muscle
MSAPPPPA	muscle
MSAPPPPP	muscle
MSPAAAAAA	neuron
MSPAAAAPA	muscle
MSPAAAAPP	muscle
MSPAAAPAA	neuron
MSPAAAPAP	neuron
MSPAAAPPA	muscle
MSPAAAPPP	muscle
MSPAAPAAA	neuron
MSPAAPAPA	marginal
MSPAAPAPP	valve
MSPAPAAAA	muscle
MSPAPAAAP	muscle
MSPAPAAPAA	gland
MSPAPAAPP	muscle
MSPAPAPAA	gland
MSPAPAPPA	muscle
MSPAPAPPP	valve
MSPAPPAA	muscle
MSPAPPAP	muscle
MSPAPPPAA	muscle
MSPAPPPAP	muscle
MSPAPPPPA	muscle
MSPAPPPPP	muscle
MSPPAAAP	muscle
MSPPAAPP	muscle
MSPPAPAAA	coelomocyte
MSPPAPAAP	coelomocyte
MSPPAPAP	muscle
MSPPAPPA	muscle
MSPPAPPP	muscle
MSPPPAAP	NA
MSPPPAPP	muscle
MSPPPPAA	muscle
MSPPPPAP	muscle
MSPPPPPA	muscle
MSPPPPPP	muscle
CAAAAA	hypoderm
CAAAAP	hypoderm
CAAAPA	hypoderm
CAAAPP	hypoderm
CAAPAA	neuron
CAAPPD	hypoderm
CAAPPV	neuron
CAPAAAA	muscle
CAPAAAP	muscle
CAPAAPA	muscle
CAPAAPP	muscle
CAPAPAA	muscle
CAPAPAP	muscle
CAPAPPA	muscle
CAPAPPP	muscle
CAPPAAA	muscle
CAPPAAP	muscle
CAPPAPA	muscle
CAPPAPP	muscle
CAPPPAA	muscle
CAPPPAP	muscle
CAPPPPD	muscle
CAPPPPV	muscle
CPAAAA	hypoderm
CPAAAP	hypoderm
CPAAPA	hypoderm
CPAAPP	hypoderm
CPAPAA	hypoderm
CPAPAP	hypoderm
CPAPPD	hypoderm
CPAPPV	hypoderm
CPPAAAA	muscle
CPPAAAP	muscle
CPPAAPA	muscle
CPPAAPP	muscle
CPPAPAA	muscle
CPPAPAP	muscle
CPPAPPA	muscle
CPPAPPP	muscle
CPPPAAA	muscle
CPPPAAP	muscle
CPPPAPA	muscle
CPPPAPP	muscle
CPPPPAA	muscle
CPPPPAP	muscle
CPPPPPD	muscle
CPPPPPV	muscle
DAAAA	muscle
DAAAP	muscle
DAAPA	muscle
DAAPP	muscle
DAPAA	muscle
DAPAP	muscle
DAPPAA	muscle
DAPPAP	muscle
DAPPPA	muscle
DAPPPP	muscle
DPAAA	muscle
DPAAP	muscle
DPAPA	muscle
DPAPP	muscle
DPPAA	muscle
DPPAP	muscle
DPPPAA	muscle
DPPPAP	muscle
DPPPPA	muscle
DPPPPP	muscle
P4A	repro
P4P	repro
