# Supplementary material for: LinRace: cell division history reconstruction of single cells using paired lineage barcode and gene expression data
Source: Nat Commun. 2023 Dec 16;14:8388. doi: 10.1038/s41467-023-44173-3 (PMC10725445; doi:10.1038/s41467-023-44173-3)
Supplement: Supplementary file 4 — Source Data [file 41467_2023_44173_MOESM4_ESM.zip › Source Data/Data_count_3b.txt]

EALAAD.INT1DL	EALAAV.INT1VL	EARAAD.INT1DR	EARAAV.INT1VR	EALPA.INT2V	EARPA.INT2D	EALAP.INT3V	EARAP.INT3D	EPLAA.INT4V	EPRAA.INT4D	EALPP.INT5L	EARPP.INT5R	EPLAP.INT6L	EPRAP.INT6R	EPLPA.INT7L	EPRPA.INT7R	EPLPPA.INT8L	EPRPPA.INT8R	EPLPPP.INT9L	EPRPPP.INT9R	MSAPPAPP.MU_BODVL2	MSPPPAPP.MU_BODVR2	MSAPAPPA.MU_BODDL2	MSPPAPPA.MU_BODDR2	MSAPAPAP.MU_BODVL1	MSPPAPAP.MU_BODVR1	MSAPAAAP.MU_BODDL1	MSPPAAAP.MU_BODDR1	DAAPA.MU_BODVL4	DPAPA.MU_BODVR4	MSAPPPPA.MU_BODDL4	MSPPPPPA.MU_BODDR4	MSAPPPAA.MU_BODVL3	MSPPPPAA.MU_BODVR3	MSAPAPPP.MU_BODDL3	MSPPAPPP.MU_BODDR3	DAAPP.MU_BODVL6	DPAPP.MU_BODVR6	MSAPPPPP.MU_BODDL6	MSPPPPPP.MU_BODDR6	DAAAA.MU_BODVL5	DPAAA.MU_BODVR5	MSAPPPAP.MU_BODDL5	MSPPPPAP.MU_BODDR5	MSAAPPPAA.MU_BODVL8	MSPAPPPAA.MU_BODVR8	DAPPAA.MU_BODDL8	DPPPAA.MU_BODDR8	DAPAA.MU_BODVL7	DPPAA.MU_BODVR7
B0310_2	0	0	0	0	0	0	0	0	0	0	0	0	73.3105804811652	26.1213945642206	12.0114169846303	0	526.282121934383	0	0	0	9043.22897883913	8022.37832208458	8854.27002768114	7510.32582137965	7017.63943891508	7230.5841713218	6659.05532526919	7020.31489785685	6884.04420340864	6190.11974687512	7602.91769107499	8758.15104914343	4130.20000870351	5915.84264885855	3646.27248540525	4991.55225754492	4919.96918965042	5759.06904732288	7074.2290168203	8864.52018994219	7370.28230104269	5197.00297084992	7101.28320455909	7224.14238283662	7281.27443091616	9985.37846725015	7553.74226262098	7156.57395212147	4156.43647438417
ceh16	0	0	0	0	0	0	0	0	0	0	0	0	0	0	0	0	0	0	0	0	0	0	0	0	0	0	0	0	0	0	0	0	0	0	0	0	0	0	0	0	0	0	0	0	0	0	0	0	1683.88416366734
ceh21	36300.7318770090	38271.1401671159	36807.4183673992	51649.437709999	36915.3279759093	35941.0996809003	44388.2552866461	55623.5203937687	45729.1048490124	37329.2260867024	31453.3033532328	38950.2692875724	51748.883394409	46358.4208159015	44495.6198703126	41741.4028993533	41310.4406910922	33305.6108649544	37743.1190285858	39193.3497865999	42581.8285542424	55807.5387431668	44864.0558571257	59013.9793720439	59458.1360802623	51595.2113260644	47416.3686851153	45382.2585804969	37906.2923511665	54398.6197228956	43637.4843057730	45357.1725663602	52967.2979515198	49668.837080568	39088.4144305385	47043.094656762	16397.8595193507	41276.5928777225	43316.2522577584	41295.2024780814	42509.3683770778	42006.1340725526	40489.0898768086	46286.6137305128	49702.4356385071	61862.4754256598	50389.9169512262	60149.6549210138	43392.8513040999
ceh32	0	0	0	0	0	0	0	0	0	0	0	0	0	0	0	0	0	0	0	0	2683.14670677003	1402.83739036908	0	0	0	0	0	522.07271607524	80.263388195001	0	163.698499423824	457.426780730547	0	0	0	0	0	0	0	0	0	0	0	0	0	0	0	0	0
ceh34	0	0	0	0	0	0	0	0	0	0	0	0	0	0	0	0	0	0	0	0	13329.9313225886	11107.3520132045	9086.25733360727	7195.25112704377	16735.7367863359	18609.5730770702	20855.4918719573	20698.7755117697	69782.3701799518	89380.9668306243	91079.240570994	123290.001761166	33687.4904107386	29107.3061723203	14493.6706857723	26461.7549197464	0	600.64146233664	0	0	0	0	0	0	0	1637.72963420053	666.885659362849	0	0
ceh39	1382.78228840773	1224.83564920822	1405.26276083644	1368.38234630656	382.483898019864	939.267871603108	313.98976427886	259.089237225338	330.403702866561	200.536401206367	536.3070912892	231.088929475680	482.663790221355	370.561437262280	567.774305667453	707.713367026211	1307.03003321867	1761.94166288970	2085.53035760691	2493.45058276674	4744.1606405956	4209.86091754368	6292.40487987043	4532.82391934596	4045.24116652168	3664.85230346914	4194.47410084652	4528.83009472389	2550.45907162121	2455.8177261565	4099.29797610043	4028.25353251812	4407.58586932810	5395.73363206643	3835.39412313481	3626.46399700560	2492.9284161492	2456.29998448337	3372.15745761880	3947.9576201437	2283.23432786852	2101.06085347536	4181.79421624393	4737.05200873209	3058.12639345450	3502.29751268853	2105.77778565997	2112.78219652559	2114.88132687147
ceh41	0	0	0	0	0	0	0	0	0	0	0	0	0	0	0	0	0	0	0	0	26228.1995721877	26419.3316618822	27589.968843684	29340.0278138541	31268.1325955513	28632.1084432613	20874.8729232989	31195.2087262301	15833.5992494237	16090.4072000824	18215.8968553771	22303.9515806068	14618.1075891965	16304.9750837317	13018.9040351424	16293.5565695316	9476.18001523893	8683.18967573251	11373.9272315031	8959.01937941563	4387.3687791019	4735.50735130892	8616.90395788945	9327.2858882672	8206.05260587361	9371.3337137661	5298.23910013862	12445.7143281352	6842.03232996234
cnd1	0	0	0	0	0	0	0	0	0	0	0	0	0	0	0	0	0	0	0	0	0	0	0	0	83.7554112520531	30.4264081347029	0	0	0	0	809.489897625635	607.553247526703	2387.01287847932	930.50725812318	0	0	2524.13517791891	2847.11092107145	970.063662742027	412.699826092686	0	0	2619.53794852282	1238.83628433214	1456.42087610253	63.4290778719225	0	0	1753.88072218468
die1	0	0	0	0	0	0	0	0	0	0	0	0	0	0	0	0	0	0	290.240940340336	0	0	0	0	0	141.197365785726	453.790252407746	530.386703393336	0	3614.38688959231	1461.55637185362	0	1408.38945314317	0	0	224.296440996171	0	0	0	0	0	0	0	0	0	0	430.205681727584	0	0	0
F21A10_2	11605.1906135838	12611.4659698846	11213.8184196728	12226.0860242932	17257.4288637588	16287.2266726731	17043.2678859713	20024.2068617136	19686.9969201245	20428.0375204807	20207.6810628739	17652.5945229405	16023.3088664873	17420.6148893996	17887.5802814117	19474.4787387661	15073.3553939278	13955.2177942949	15555.5681468128	14185.9749955099	13351.0377588654	11713.6022693432	13349.4363183473	13176.6411822798	10759.3454079064	10027.9790012857	12876.1955326699	11842.3216634602	5128.57214474452	5397.58390935003	6696.15748075296	7201.6619994915	8344.09007729101	8738.5942396719	8218.25341562517	9092.56694216863	5930.42461904127	6098.97465645667	6928.00022039376	6986.13265291771	4623.59611915688	6339.32223708254	8194.55886959285	8432.75306654872	9601.04792177563	9362.12327082834	7155.15947891597	6077.37859746468	6399.25111922166
F27D4_4	7065.54944248478	9856.84146446886	7784.76202557401	6823.27168644499	7458.16840411686	7718.6490600886	10979.5617901573	9369.39916900789	5063.6665843192	8831.39404190225	10123.9531837243	9061.84449144951	8832.90362200605	8683.06887635167	10183.0955778647	9338.6628549828	7573.69778873603	10620.3840478501	15159.9025111445	10884.6920295482	4435.80342206983	2209.34842485098	2853.18102798497	1162.29293661402	6020.15654566564	3564.65148646343	4344.90252054486	1873.33032062089	51.998327828919	40.9398241638023	3605.05762816284	2218.71412413588	3481.80473437716	634.71799363412	2467.30209886584	61.1223120449335	0	0	4205.23506281461	1504.94042115921	0	0	4070.02847082502	213.806399323663	1844.24079137135	2295.150734904	0	7.7534319595427	0
fkh5	18972.2086259300	18590.4547597996	10862.0650472595	10237.9538576529	8222.84152124012	8896.91180744665	7254.48394577839	4056.77296109375	9718.6724719839	16321.7836699921	10575.2076771184	8781.66879321	10273.9558500044	15828.3451972786	4250.46713590452	8769.12536689631	7191.8498382285	6264.20028952952	6428.72996633994	5887.10666490206	859.604535132752	0	241.167073380916	17.6928529527426	0	0	150.131663415831	237.175349742839	16.0240433874493	0	0	0	0	89.92381691148	27.1645867833181	0	40.1836117674550	0	0	0	19.1503194864897	44.5382026604044	0	0	68.9227574910421	273.046421527893	0	0	381.803903487394
jkk1	0	0	0	0	0	0	0	0	0	0	0	0	0	0	0	0	0	0	0	0	0	0	0	0	0	0	0	0	0	0	0	0	32.8413409345085	61.3903009187125	0	4.89469611375467	1941.31852424834	2854.97867011186	2023.32090562604	1495.02148571829	402.120876909217	386.665953108754	1068.82567478584	39.1631141152341	1344.22051179921	637.913542279454	322.358122703922	69.2546352021335	493.550975685113
lin26	0	0	0	0	377.482746299275	0	0	0	0	0	39.9158033315632	0	0	0	0	0	0	0	0	0	2882.46092194777	3294.73707137527	3018.26343499629	2191.15188801303	2950.29140188158	2264.51853509149	3247.45126314378	3747.14039630613	1274.87148498954	1331.28647388198	1541.57506144703	1419.29451475507	2126.79943143895	1245.20018148270	1319.54800723015	1106.05410292078	359.452035698771	449.986311549787	971.801716245447	302.579869575154	724.091074935656	438.919324173397	3341.27138964294	2534.83703368357	1731.14520707178	2655.95148711063	842.46778828585	826.904102998612	592.196760085217
lin31	0	0	0	0	136.026256403172	0	72.6139496315547	16.6941620278195	307.240346161185	105.73311650448	236.142953426437	53.6341951522235	0	51.7283630806433	0	75.9894048764903	24.4990427869229	183.151700182359	148.722723837798	359.385315801979	0	336.975928250386	517.448948064236	166.989796555822	21.4674266088603	14.9114923691024	0	126.647681458321	13.8283548137112	117.165906401067	0	21.9667963742575	0	0	28.0644468520843	0	0	0	0	0	0	0	0	0	0	0	0	0	0
phi7	0	0	0	0	77.955813111567	0	63.789385943628	129.181199027996	70.4306511779075	108.584883964372	0	0	38.6341935723066	0	102.032858141543	33.1346634392348	86.4805196294251	26.9380158711884	38.5228586948405	264.311586390847	7890.67254611352	8896.49033582795	7048.83519088723	6342.94641571446	6925.50979095608	5171.28597784229	6412.35779857848	7765.87993603245	4389.35192325060	4340.00810932942	4413.26150326082	4686.72504009493	5866.01491396927	3796.17406245677	3213.59533945350	3680.51720450483	2634.22859374842	2884.09634904192	2719.82101292856	1959.3607486549	2725.72398454809	3031.42239905270	2967.98560045088	1948.28195451955	2689.91837168611	2654.26817180123	2973.25134242057	3338.41466350633	3081.45205101288
ref1	4494.57759354207	4714.7289556545	15693.980302205	14392.3155101520	4223.01927676498	11266.7210723562	1846.17764478232	4509.04968549141	3060.02518391421	10916.0204132513	2374.07119599982	6954.90637109183	7924.62582123063	16464.8733896734	4109.4298366541	0	11784.3775633343	0	12694.3909321182	0	10694.1324173220	10501.4374120655	10977.2759312878	11468.5631341127	18654.7773205129	18644.6798531783	15988.879566514	19177.1079649123	10476.0387991578	13318.7747776467	28140.946108089	21551.5639080503	10973.9677146417	12302.9094763618	8912.88691910617	6071.26339842451	29235.6542383187	46909.8130295761	55079.795963274	43880.6513862347	15300.1718048070	14591.9826312937	14607.3836704845	28277.8441450253	23936.5795874599	15767.5640231069	5658.61332051882	7820.03448224958	2238.53512823286
tbx11	3747.06278844859	3941.08495468804	4743.41896764111	4496.82547375744	4152.14939955092	7469.28412199928	3572.44449166769	5175.60169334873	3177.42540753411	2110.74690269087	11912.1011275539	5842.47413145383	4801.72773800770	5161.21500903237	3893.72298822647	5528.59789410403	3680.33751697807	6218.9256793671	3840.59310115942	5169.64524487329	2559.43104393673	1346.50263644181	2954.65156950175	1318.51535346722	17769.2515152900	26104.0481973722	14842.8910109103	15871.1786136769	3071.96530922232	6075.07937664882	8075.97115728793	7605.18027784386	5531.229341091	4896.87833999277	2916.40803616187	4470.80553847885	3065.18902493915	3392.53870761588	11278.5818836284	8424.02695059245	1064.91860660071	3223.56667843988	7081.0206861335	5365.919567056	0	319.4511223141	3786.55189308069	3799.86898466646	1622.71522261313
tbx33	152.896864741011	230.804424220733	8.67814367804833	58.5244964953157	117.510794786043	0	258.726746849617	110.967161102154	154.501887604267	208.882561735104	181.445683130617	37.1162568325269	170.798954929856	135.944412234958	137.723503492183	58.3026510929815	0	76.7498761072799	89.2397543750916	7.67857171190523	1102.15267328731	1020.78912491692	1562.64701726303	2045.62545665534	1439.89637437785	1279.09562268213	1462.92733851566	1674.49997562843	1270.15003142242	878.316173879015	2141.71135758178	1258.25135752637	1777.94529354312	520.373176417188	1165.09178496018	1071.84975752161	1449.66019261294	910.122480636114	667.524859688066	1444.24710312339	824.57487409483	958.082405490119	1565.20929464677	693.910220839694	1089.79738460919	1265.02388613221	281.982477615256	1475.43926905074	304.245713852717
unc14	12916.2274727973	13089.6487880122	13319.5094742565	15579.6930380336	12942.0746100857	17007.1620742463	19262.2260367635	15151.1971527146	19762.8930997489	18060.2626856279	16707.0664090318	15499.394081168	18629.3030513026	17468.0421840927	17546.7654149025	18913.5462221850	15196.1174647337	17665.4530726462	9933.95526475317	10525.7227336368	26949.3943425839	31365.9419149956	26885.8504912266	27511.6634453662	30437.693066134	29934.2698078619	24605.7589499082	28752.5943555582	11970.6897402825	14138.1292383370	16169.2509365670	15759.9289501221	13300.3895776715	15225.8562617480	14578.627918363	14454.8898228779	14140.8841676311	12946.7628742364	13291.0744372291	14007.0390693868	14289.6553271407	13463.3469129762	14105.5397215694	15943.0715196412	11787.2599270863	14041.1530612827	11000.0954017061	12305.2367408814	12404.4412528473
elt6	0	0	0	0	0	0	0	0	0	0	0	35.7838012827477	0	0	0	0	9.32417863290195	0	0	0	1033.98755396301	1395.08090925981	2549.12889699125	3685.41705116591	3124.40624407681	2491.68368358188	8337.94466968068	11094.1467839058	1322.01126279268	1762.90648449968	2232.75113627023	1085.78708327017	739.418461430044	1898.08456065443	2902.39594263032	514.86763124181	619.478576297648	675.592981804655	720.195191555875	789.130044584274	157.247782406196	5.3394803767755	366.442639187993	62.8206209172175	0	207.319276124462	99.7538310555328	252.106698570325	0
ceh49	876.354382865818	1000.15716150044	950.734180942092	1043.43991153201	998.290406769821	1228.7332126878	718.955857302792	1121.02983071047	796.302922332293	1020.2110445875	1193.88148474006	830.77803257962	763.42551026593	956.25019698641	1136.33552955259	822.959099703942	1559.75522559113	1329.17793028017	2488.45331858421	2185.96851069739	6038.36264845141	6236.68070151168	6796.43746268513	5684.88507401259	5727.75271541375	6948.82354120152	6564.26821225966	6051.06408357436	1373.42686784817	1345.60604485218	5910.50539622597	5856.03630686451	5200.15911442815	5663.0906745275	5166.0268620395	5764.52079508695	1481.33341586327	1313.2697535267	4494.84760300427	4983.32636735898	1568.20568270522	1284.77700785656	4436.65729293908	4911.34020363342	3785.75551865296	3577.51079011024	1091.2930253214	838.602335728684	1434.67303944199
jun1b	0	0	0	0	0	0	0	0	0	0	0	0	0	11.1775419042162	0	0	0	0	0	0	1888.73659229839	1371.12603448879	2810.37349408661	1685.03437610205	2656.21945600113	2264.5476408181	2687.74981294169	1051.93524734112	718.204628839394	787.757241829969	1436.76094607896	905.794743232722	927.444190736963	1134.50035904923	1544.46571454036	639.150853753088	588.699951320925	1255.15414660327	1030.55547992585	2045.87248778737	1821.99119185016	945.169876771833	1565.84253782201	1792.67448866753	3356.46133195296	3004.60377358127	1260.42171332951	1211.58657904128	1397.8882389307
dpy7	0	0	0	0	0	0	0	0	0	0	0	0	0	0	0	0	0	0	0	0	0	0	0	0	0	0	0	0	0	0	0	0	0	0	0	0	197.529183484475	0	0	0	0	0	0	0	0	0	0	0	0
elt3	0	0	0	0	0	0	0	0	0	0	0	0	0	0	0	0	0	0	0	0	0	0	0	0	0	0	0	0	2334.24831280685	837.913882483219	0	1745.83139285366	25.047167250975	0	0	0	0	57.5112249557436	0	66.4303925465879	1377.67813453019	0	0	0	0	0	891.46371655821	0	0
egl5	43.3078543261089	61.6910267084447	42.1576259533642	38.2330534591875	105.833857720741	26.1943156862308	82.8121094112855	106.070383043216	62.9831061173502	103.995188912056	78.497483027143	124.805967473357	70.1861502020121	124.924435848227	333.322992089249	93.2506029520904	148.701741024297	118.316945702291	168.182521590078	244.04847509592	0	0	0	0	0	0	0	0	21.1956921344654	0	8.14598342557277	0	36.2857721974973	0	0	0	14.9604773132875	0	0	0	0	0	19.8346870373725	0	0	0	0	0	0
mab5	0	0	0	0	0	0	0	0	0	0	0	0	0	0	0	0	0	0	0	9.3199047271052	13493.6181532614	17595.3427619357	12908.0510367918	16009.676146251	15610.2346470023	15618.3157890728	14840.1599530884	15197.6898609896	3570.2165824819	3565.48698171258	2934.33562961963	4572.00287641881	348.451428854715	3520.38645561487	3001.88287075413	3404.50155305223	1093.33434425651	0	68.095015836004	1032.44546506367	101.920803143783	0	0	910.381084471958	0	641.398872939871	0	21.9791637094091	0
unc54	0	0	0	0	0	373.315556432089	0	458.229050749717	0	264.56452101613	0	0	0	0	0	0	1225.65131916306	0	0	0	43322.8570145759	46052.8878432929	51930.2852187739	44705.6144155464	33079.7060779751	51625.0375254853	39442.2943974179	45761.9064404384	58142.3145844022	39449.5020416855	45182.431720785	27955.7747248066	32063.3626614235	42244.2270532909	29912.3454052154	30047.2380062855	50816.2953985162	37378.9613356061	26302.2088623069	27866.1726052448	42014.3544257339	35713.0907942988	29727.537715998	32973.9079006369	54563.2973522861	44260.4007970555	28311.7371699432	30342.5654795387	38459.8692880588
myo3	385.586161876312	190.310262551355	354.938103527141	1100.46263037376	904.523142771344	1493.90444920757	1102.172962033	898.771638877117	1030.39255257019	2016.45368420079	388.684516767052	768.357893040504	1579.95785451899	718.924427287778	1485.64973436071	986.26239841864	765.21013397889	987.110093986566	525.455154185858	890.624776707844	21198.8147231913	23721.8655023184	29639.9213977948	24177.9530485389	24222.8406811271	23795.586927621	24503.1513771912	22524.4508869405	33264.577234156	33006.2135767297	35831.121696132	30411.918565338	37048.1747544995	40438.4216463203	36431.3705157381	38369.5875430396	37318.9809720565	38212.1406846723	38322.01456387	36219.4034953096	39927.0467291814	31354.1891542632	41580.3839608382	38985.6627670212	40191.9184780319	43471.9850621366	43768.063381554	40833.7266058725	38911.4844098093
mif2	97.1877618858922	30.9256741765324	0	83.9615052930385	40.2768519358274	21.4868772857713	69.9295071805283	41.4309179739256	61.0044205403195	127.309548061411	47.1178311817737	0	0	0	5.36809193888334	1.43570545247711	17.6557328511037	34.0895824151063	8.68836898612933	70.2692949351177	4668.39320721775	4298.00868839744	4809.48493949571	5248.25304746864	3707.93068064809	4412.42896610049	5005.86730494239	5107.91295296941	1525.12328267753	2061.04270743727	2206.2623023378	2262.90114511637	1584.12570528586	1725.60857557103	685.096149886389	1550.04518625042	324.220011222961	283.888601058852	444.370241429262	481.564625414346	320.527083421043	222.50160239564	318.384645285485	599.229862364057	111.520284188598	291.755854831098	131.151846259261	145.534435019036	190.708522763032
aap1	9575.16441219527	8133.65413322103	7264.22859518812	7605.69136657854	7240.71814815589	8642.76498437774	5779.84458389089	4998.76207624767	5904.10529386765	6774.86655063463	7343.80065222948	6726.99206320141	7827.1653365564	7082.73434205368	7860.1206801473	8539.35879341743	13089.5118937946	10720.441698446	12600.8345128691	10603.5483849241	16714.9957614021	15000.8210082959	16843.6227159289	13201.2430865954	13482.9550779277	11978.6304207593	17222.7467503686	12114.5552216453	6368.12873687675	7419.97061301349	6194.33479124192	7645.05595902123	6424.04117626805	4268.54625687233	6280.28804686101	5442.00955864867	3463.00824283978	4003.72138848812	4581.45348334256	3250.52856262275	3666.8658238263	2371.75527134003	4387.61199929308	2787.81894493121	1765.36984471475	2569.520679249	3060.11520536435	4089.04866334837	2805.184326275
apy1	73742.1850453951	71697.1341215478	62343.2736791599	77232.5867172308	52424.2867890883	46299.5335683751	31609.0794653445	40920.3449313677	34962.6694870834	38032.8172015228	35861.8841529843	46909.8309796295	42997.0229927728	38240.3939303424	27901.8750764897	34651.3431222093	13275.0933102946	19028.976151951	11986.0581051269	10562.5011482389	220.344892939632	230.078700339802	0	182.068699062431	227.656242260224	243.592308387260	0	352.839074104006	1496.23680984298	4127.73766546357	2925.25282324427	2999.65571950804	3828.23716657987	5148.17972504106	3792.35343858208	1670.36278740721	805.116262945787	1150.13048563329	1820.2471027953	837.930088377003	81.6423381476742	329.275260771154	1481.44598082294	1869.63945337078	2517.04243740504	3110.54834854672	3798.10041500172	2459.38970299514	493.289491518297
R09H10_3	22869.2378719606	21408.0988844984	28895.381691384	24488.4757476222	26849.7585241661	30846.9105064742	23129.8340873224	27614.4479276063	23073.4800743348	19007.8043496016	22892.5455289081	25164.6679986096	21797.3924688734	20591.4878441839	31323.6665443027	25483.5775630269	19216.7523280544	16821.0128443497	18392.4180853667	14681.5116435535	0	0	0	0	0	0	0	0	0	0	0	0	0	0	0	0	0	0	0	0	0	0	0	0	0	0	0	0	0
elt7	31646.7207604435	29515.6436562632	53076.6402429055	50343.6607044895	37345.2755520776	54934.5034952952	28006.5793406531	61172.4293088740	24583.2559937391	36181.8604019028	31750.8257808709	60435.81148833	30698.7536262804	36700.9112066890	25934.1170691774	35329.1914828573	24828.4996862994	44787.5926075953	22809.2980674924	44702.2090778464	155.214287251839	138.381397221305	244.541309427833	274.072765696662	272.001809897103	272.902994276091	220.640419141462	176.000421365631	276.267408119870	150.218286309998	160.879652763221	217.745971151175	171.570412054289	214.740196579578	197.678431974286	267.881739938056	215.114375269564	257.120759787065	231.243227008296	309.736450243975	232.191947924562	209.368927051754	201.850674177574	246.066246900834	134.771411353841	308.093927821414	80.9012237599388	329.068584156249	284.455905479178
ugt22	183152.35458952	130806.188186127	144112.552343884	137034.267037264	105060.82061954	112587.552128492	90368.5023356551	87904.1267998573	91530.6282857977	98877.3626907173	98202.498575958	81253.4539973837	56607.1184574787	55752.3201646178	58115.9608763223	53317.9790153421	20124.156214218	11249.1534520855	5360.87678693493	6052.20162478411	0	0	0	0	0	0	0	0	0	0	0	0	0	0	0	0	0	0	0	0	0	0	0	0	0	0	0	0	0
F28B3_4	0	0	0	0	85658.8518951818	82165.9572912086	84373.5431352661	76543.011406161	80532.4277650687	70859.8170075294	75380.3286133226	78495.0577188545	66923.244433127	69682.5009247722	12338.1387933463	20589.6202057389	0	307.275815252221	0	0	1.61459589739154	0	43.8273290873598	0	0	0	20.3345671248566	0	22.5956445359595	0	0	0	7.811534790885	0	32.2904429517683	62.5066816401636	33.2122616394021	0	0	0	0	0	1.25431672592973	12.1670685550425	0	0	0	0	26.8171847301232
his7.2	2763.45309476636	2513.02288865927	4970.05571975037	3740.5385016285	7367.92880872867	5017.73981576495	4617.27302052101	3696.20459753687	4393.37193416466	5513.54533618221	5198.30216221874	4323.11188889022	5442.52148439336	7152.39227646835	7783.89359500863	8253.39651976579	8148.19391532655	4893.12521378152	7931.71895160069	4805.73228107105	32281.1461145698	24151.8658874786	15088.5975737123	15453.0735479832	25313.7150943432	16086.3085781154	24112.6871438133	20925.9719106584	243.071770384674	3198.81028520914	25834.1895067948	13534.2285990091	28727.6043796086	21039.2279267005	23208.3664269345	21274.0510184733	5924.8235514184	3179.2748609435	23888.5006778227	16374.9617394462	7701.28443936681	4748.95212942455	23528.4123761886	22568.2089511327	9781.7021650282	17629.3074112053	2523.21650536827	4690.64767738238	12753.3459278018
dpy30	6056.24128166838	5296.23013199537	5300.42206902696	5399.85979361526	5137.59603874607	5165.19631584407	5027.76405682016	5043.6985159762	4617.66754693886	4652.77737326902	4622.54144268782	4646.61182787311	4303.11791507408	3866.00685137527	4722.50977639642	4690.12401944726	6199.82969129065	5292.06521031128	5904.16070137614	7421.00406759614	4235.21535642537	4468.5872825999	3780.30997261089	3860.13635403042	2579.75065291437	2745.36532363415	3695.09495623176	4467.64500207056	3196.71006150985	2736.60646832537	2350.27109474659	3498.96610310875	4331.7304479774	4497.06719415492	3462.6724947986	3834.96505779045	2167.39050236646	2784.75023847497	3320.36351493706	2184.75881804487	3121.35309363789	2981.60824904019	3527.4675124232	2956.61556114859	3495.48312252343	3051.24199553086	2784.01157834417	2689.36679951051	2943.03921564483
elt5	98.0338626433635	89.3847495982025	112.020945950979	142.070514354844	152.518379468846	101.571174432761	169.873519831480	80.290960742039	84.835161719009	21.4100258078868	0	46.847554382498	42.6531014653356	74.912995625075	0	67.380954363872	184.758440917129	161.795673225170	56.7291537537315	271.156899314205	3500.14325028823	3719.14723930712	3318.26734534875	4302.89413860312	3981.53285304130	3610.77173916406	3193.15572450801	3769.54919797563	1527.65331856894	2020.74728082009	5173.57771613512	6360.86202696284	5239.83233056319	7651.98114929327	2610.20313367407	3301.61309067391	2977.02441574328	2275.95293071992	5984.21471437427	7843.27827876456	1275.83390354895	1114.27730960681	4823.90807737876	6771.14898675367	3866.88972016333	6294.94654140242	1348.56309133560	1631.88316830282	994.055001287795
C08B11_3	0	481.61369036325	419.944179818288	787.993505502737	1314.38714463779	0	0	0	0	0	379.48749988609	0	0	0	0	0	428.305420441222	542.684946533654	1978.58102862689	1306.14637796951	10110.7278584929	15122.3227909635	7703.17163800642	10331.8036236936	5520.80594816772	8843.60279546578	8977.9011023986	10310.7541004104	2704.49241504274	3103.24484519135	3928.51240763176	10683.1772585812	5462.17009747169	8451.50694255251	6697.04403719818	9942.47920312357	3812.28883962085	4036.62367352118	3650.99530650567	7600.33497337804	2338.26226771045	2763.4876360665	4476.20525753698	11915.3005645192	6681.46392047536	7675.11725025561	2677.23990675151	2432.93404000694	7485.82883319229
ztf12	44975.3564829708	52670.3557418555	55143.3962867227	55612.4704085512	29553.556369882	41231.7611029409	33001.3939860167	25267.6957124826	14047.1027092295	24256.7985476101	24855.0202395529	28782.5247130712	22298.2867671144	28932.1403104832	20194.3249593998	36644.747942501	32124.1339409899	56992.3672551918	28005.382113416	72185.8433570415	69350.4855465751	78591.9467404167	74229.9058912571	67241.091162549	60574.47354238	56951.1627758795	59026.2658473768	53781.9089517097	31559.9841884092	40807.5083981564	70632.419354913	46155.6817805579	81117.6879042899	72666.9086803047	80842.0200278498	47294.9514946586	18535.3445067732	43691.7095076533	56480.5412728313	55791.8859628053	3444.55911389241	42106.8946196407	62011.0249693608	57660.8552491684	48419.113950187	55086.318153251	46950.1712348442	28766.2973079022	38657.3968217193
pal1	0	0	0	0	930.721536918732	588.211884001716	91.0987083098244	2617.49972747822	0	0	15061.6328171137	19049.7059944361	1569.39085208682	21162.014349231	279.901817368912	0	4212.65258378612	2572.57634930014	3436.64063213701	4095.16430606297	317.755197003020	326.892582569491	232.847797549829	112.297038907385	415.893112936945	536.814010071245	6899.09189963522	5686.20004119214	3490.65930302494	4033.8507415267	572.613723492996	203.935731875476	173.736658936423	182.666641916288	6775.33015034345	3966.08247358684	4775.75204292989	3801.44703144463	572.262241341021	411.386666722201	2461.2618343538	2540.64769513815	35.3951901330304	1135.53191144214	480.393609850166	826.666949508973	2897.15304461713	2395.2286816729	2743.36180264450
trap2	102745.708148520	101463.106604852	100479.565908117	112140.263275435	89318.8735930164	84514.8444945	87988.8695952507	86701.9029048663	78920.9962021482	73813.1577272577	80483.6807453003	85107.938302797	87842.82718942	87010.9648491429	88198.5388411738	88178.7393146706	97175.5294446014	97987.837615443	101386.817994014	92615.7694109186	26659.8737249363	30721.2261707154	26978.5042513909	30414.5842244163	23623.2796529777	24040.2782713568	25297.1807688808	31587.6754935310	20246.9249225081	23864.3071946421	33986.4267893609	35959.7120212876	32020.3998634980	38332.8059054725	24703.3583587097	27025.9487133441	16871.9685246189	21466.5728525022	30237.8600556271	31735.7887020199	17161.1414564015	19069.4949780186	34360.2738058486	37289.9507620883	26508.2601880261	30237.4684863953	22451.7926888959	19252.4249088968	25903.5180796737
hsp3A2	65858.3574536952	66223.6684890045	65067.1489371956	66731.7709633996	50399.9722410289	53741.3953919316	47817.6492024591	47935.3434265175	48426.5556545522	47001.1580175346	48947.3826284488	49137.6857991897	48058.5105086041	50099.594829552	47041.3938481714	50307.6110706381	56698.2602185802	59249.9263312151	82923.8108393857	69826.1225982409	12410.4113900309	15347.9292414770	13160.3165780274	13203.2577978202	12168.0928146714	9627.3162302208	10171.2087680798	12157.5453242008	2649.35577882346	2764.95951814199	8316.13377076766	11717.6415402629	11298.8082779796	18149.6333790848	13807.4294039636	14627.5384201583	3162.75876221029	1864.30009095909	5827.82626291256	10969.1421771863	2058.25838502047	2984.06393916064	8091.1290315332	13389.495461766	10280.1840048639	9900.54944631632	3641.65928705250	2516.79265466241	4109.36326494157
vha12	48087.8036830623	50473.2423349505	48915.8677397324	47349.6543691081	60702.6501105403	58723.6316660923	59367.1169934262	66448.9851545149	62458.8266905187	57162.036504463	57300.3547114964	58593.9373343953	56995.1105894164	57874.14422034	52543.5057252866	52463.5554684389	41087.2586312137	40557.3561771752	30666.6255824662	35161.2409838273	4824.98099588653	5368.60227572484	5457.95534191785	5815.47204626351	5680.86093924017	5514.37129658636	6276.33114644277	5289.2951683354	4625.38766604048	3762.13215072842	3922.33745818022	3646.47294154287	4635.74715884319	5326.99721687037	5397.29505151365	4648.70296226694	3033.38414896449	3131.37327907061	3535.7277257236	4144.40267487524	3120.49264330741	2446.77630248605	3267.49601897967	4100.87846166246	4468.05655362998	2888.22475763347	2718.95107222595	2933.60569182766	3017.95331430856
eft3	70342.7535226134	70113.0157711904	75535.0784766293	69023.996677413	57700.2543640418	62312.2809879026	55910.9164751091	56458.9909838633	50962.5513323125	60508.426635328	60114.2140960378	60331.6662776632	55608.8215823950	57859.8975159433	57655.0493926456	61096.3142605772	64537.6224265822	64544.3574094014	67506.4129868588	64291.3642494274	33054.1476655885	36420.3660372682	34000.1050593745	35804.8461217069	35505.6702654825	34693.2358159508	33780.2704692853	36328.5908846997	29007.0649292129	25708.2668488117	33499.1038808732	40303.8106033853	38047.0126881278	39001.3301861556	37758.1564101519	34054.7754882517	27098.4380223933	25537.4735196054	44926.1890743935	36204.7660559583	24928.6268986929	26886.4607710693	35905.9126553107	37617.4613394450	32799.5647711432	28211.6396077876	23488.9701830312	21533.9209183605	23778.7617377654
egl27	125605.506746657	123020.882498653	93786.619306785	109782.163457202	29390.0976377296	45802.01490857	81751.0551425766	89126.0476637094	16500.7434438155	33727.7155495093	48489.1926141584	68851.997793281	43723.8626708588	32328.6664291002	40220.8487748852	56080.6024874411	120105.394384438	131379.363017116	180264.082440381	149275.259470283	11059.8823857113	6337.62597766483	6669.63985611835	3013.21500012805	13011.3571753681	7738.4092674269	8766.29804051547	6779.3174440803	1298.84549933897	1154.14074323868	8177.70062289725	10133.1770956340	8080.20656120602	9072.88224986749	5739.96263995954	3919.08946159942	2878.75097523959	1647.9840181672	8687.42800368839	9445.06003397657	64.099997161993	0	8124.10101197829	8769.3570628472	13383.2539341847	13608.7629778941	154.381545932295	324.363072391101	639.108937453915
lin39	3363.57460720078	0	0	287.296847951912	930.155003759315	0	4213.69702574337	3779.56079699009	2830.85402348737	5832.9038031615	707.939902589267	0	0	1737.90002718086	0	334.000122258421	1467.29607169948	2807.36191755098	512.276199250335	699.85563248634	0	0	0	0	0	0	0	0	0	880.48388745681	0	0	0	0	0	0	8415.02804949881	6163.15234918135	1611.66209476061	826.75790097296	0	0	552.585763863707	132.928444882588	0	16.8932994119801	962.86682737374	0	41.9921736833605
F11E6_3	6.48112040716345	0	0	0	0	0	13.0168341178952	0	0	0	0	0	0	0	0	6.64912451099975	20.7940074024609	0	0	1.21470076106683	30.8350766196744	35.6122487573749	0	0	44.0186302796182	26.6443442457446	24.8242326594718	0	0	0	0	0	0	0	0	0	0	0	0	0	0	0	0	0	0	0	2.34469203840167	0	0
sod3	21.4021811025691	17.6137048415794	15.5609213083742	21.6894393256617	0	0	0	0	0	4.13409812809029	0	10.566490227787	0	5.41029919752545	0	1.28965295447974	0	0	0	32.5115361102815	1780.88240694288	1018.10772365567	855.827281895636	840.593161400492	4361.9058005507	1418.35156649407	950.806248749358	754.70055591125	376.63653583914	189.059478337426	667.375000999376	632.025350449782	39.8969969515316	72.0020238501203	68.467613259424	258.359191183996	0	0	35.2415813445778	21.1894120223442	0	20.2013213797599	243.420169678093	96.74734474443	26.3467409853644	17.7844577942614	33.5081658543832	29.782611598268	0
C50F7_5	2383.12709610627	4040.55096774427	1984.40000206545	25422.5068242123	1781.34257069534	1706.74963551086	903.581173021017	9379.43640425232	4147.03673716425	3349.45725153071	1165.65080645207	1033.18563606255	1375.74108407434	2249.16417219937	2458.92901968684	1969.44218015894	2507.11330958022	2404.62345380094	2400.1013000417	2544.55644280056	951.186042150635	1847.43122717612	1813.4543336155	1242.98364975326	1950.55132542993	1724.38401111957	1445.03966269072	759.473840042006	2159.09324946291	2875.29419679889	2928.47460229509	2699.63871139039	3283.83851565861	3923.16966668985	2575.04273162671	1548.30916292906	3155.73658291989	2024.22551349027	3111.66588958682	1323.83450663254	3614.23808623713	2954.64224369858	2716.57104896627	2249.79845804876	3039.79631198327	2441.39963613807	2073.58548222543	2987.66676115998	4000.01026891644
mml1	68699.7414148488	70489.9203553142	68208.4065775542	67790.748594624	67945.0490329487	76253.2779503237	75067.2856590539	65264.3427976168	68927.3628515075	73948.63515949	76203.6793120524	73545.940486991	88669.5132428842	82297.1856922209	80873.1702227168	80685.9430657724	78756.2195222929	94582.0328412437	79488.9470622193	73485.4627802143	29482.1000442122	25039.5978764902	32732.8460875335	26134.2823975055	32487.0106255546	29908.3350074436	22706.0436358333	23471.8501427697	42151.5819295386	38649.1212356908	45771.0492426107	37176.4840579321	51071.038641946	41910.6815154474	39550.1751014552	38409.8391140418	40275.981389717	42232.6084618026	44210.0394630089	38343.2241095974	47750.3050358171	43149.8313074425	46223.5590362184	33723.9818006062	49076.538171745	49251.0209396618	44860.8558526392	43547.3414897893	54604.3311268916
nhr2	8033.74419195887	8423.05789973441	5938.60297226305	6412.73109310485	6097.84776425687	7513.82612793411	5439.62879633577	3636.04682089057	3891.80754722207	2976.07803388617	4476.03895495646	5441.18422865945	4069.75524989014	4629.75181856726	3381.01476477798	2921.19848988643	5205.07933352406	3726.34595056134	5753.39755830936	3830.78641791190	14947.5577552829	15633.1482057883	16330.0222516714	14889.871683967	9123.67553748994	9408.61099947	14720.1538704637	15110.1597434156	2382.46095592378	2261.86566490527	7609.04006261819	6774.97402877699	7135.73530547937	6958.79305240515	14191.0047366033	12275.3933026242	2578.48487511947	1582.86443192909	5273.22159736251	6047.44948684003	1204.78844860615	890.758119400595	5998.2021241932	5931.68871719033	7008.60689254483	6278.92206562105	585.755810174005	433.386856507541	2273.44374199566
kin18	23040.9173823032	24044.5100962464	20857.5398312795	22872.6408544192	22528.908291851	18808.0378325006	22285.7690335413	21410.0776409416	22715.6899209393	23307.5195520009	26832.6753870338	23428.2145438991	30845.8785713123	32421.3979175833	32784.0775142637	30511.5049118326	29472.8486467971	31999.5118252772	19135.2399931979	19538.8270222722	531.006614448933	729.745879857626	685.257759313671	694.517180739992	1015.04131104076	876.655275087255	235.759991211281	439.072020807083	556.463887748186	241.480513048084	676.738609362142	283.646208125444	591.201144183098	520.387328459992	298.342466743859	398.784402520903	752.543279143751	118.867490629238	715.315230414594	110.83522427044	703.728162857008	541.581093551741	486.335286910677	419.464633758175	535.456797212304	640.664086723768	138.992328911106	478.067121614899	777.164040734331
sdz28	0	13.3522624711588	303.883432526390	145.615145769059	0	0	0	0	0	0	0	0	0	0	0	0	127.494048890546	62.639546384004	181.035244596722	384.418018181681	10429.9392485029	8300.29005896356	10372.2395044727	8943.12754300458	9468.6841499104	9176.66255942746	11560.6134320554	9065.34784354542	2688.14526165957	2077.55626734786	8740.22169475753	8960.25616859877	9183.72909161902	9033.77655748911	10894.4421710199	9427.81941409985	2815.97747208847	1573.55641093471	8614.59382623378	9375.4859890767	2439.24176369144	891.707575535421	8903.65898219838	8403.87719946067	5324.03110693742	7769.99208001543	1107.42126749673	894.670722103594	1908.03942883851
C26B9_5	36415.8447689445	55048.569536221	63218.3860642264	61556.0154505978	23277.7131623521	31531.9802015063	32080.0159898772	22126.4978236646	26366.584620953	32992.5723586688	12655.533418204	26924.833085079	16940.9316983766	19265.7114925703	7960.0682801941	16624.1766452431	6837.59858051182	6557.48977063527	1157.20098967373	8428.96438767854	0	0	0	0	0	0	0	0	0	0	0	0	0	0	0	0	0	0	0	0	0	0	0	0	0	0	0	0	0
col93	0	0	0	0	0	0	0	0	0	0	0	0	102.942971579744	0	0	0	0	0	0	0	0	0	0	0	0	0	0	447.233832829265	159.089758223723	490.544029952575	0	0	0	0	0	2.39986195938998	0	243.643461242487	0	0	0	0	0	19.3964788376061	0	0	0	0	0
col34	0	0	0	0	0	0	0	0	0	0	0	0	0	0	0	0	0	0	0	0	0	0	0	0	0	0	0	0	0	0	0	0	0	0	0	0	0	0	0	0	0	0	0	0	0	0	0	0	0
csq1	64.1082238182425	66.142617948024	4.01737788546828	3.64184103886272	0	28.7198193178575	0	209.196873770435	0	0	0	87.5790214816795	0	0	2.33568134520110	129.180081678582	30.4692912421533	0	0	173.780051699733	23488.1881112045	19481.2177923943	18310.8505382528	17316.5309803168	22499.2089718474	21774.5611306356	19164.6499715924	20376.4368212409	25275.3114517003	25377.5434357858	22313.5705789052	21381.9326044724	25171.0607555136	29559.7065385102	25411.5357443838	21675.361866438	27369.4816274578	28100.7769395821	23613.5578888552	18311.7102658914	30578.0287196641	34237.295716982	30956.2872692731	36110.5441826614	23498.1895607918	23887.1715268001	23748.3189196314	19021.1440920650	36457.6169890929
cyp25A2	45913.1168382759	32463.5928338852	57347.9121456554	49645.6436379194	10936.9296040162	10686.5812423620	9076.98593372563	7906.21136282307	2145.01911105245	4251.6292130662	5131.29713880506	5528.50326638632	9097.14245785864	3870.52324072247	6321.41403094577	12029.1604759197	10423.1402248465	10197.6244878648	10372.2063019659	5453.84317976171	0	0	22.2245501875046	0	0	0	0	0	0	0	0	0	0	0	0	0	0	0	0	0	0	0	0	0	0	0	0	0	0
gst42	9800.62327447726	7086.08194034422	8544.49648841778	8322.99996699111	26575.5162227700	35033.3469532043	30542.7852524728	67784.0562288516	48005.2176698723	30194.5907159938	82616.4247851214	50914.5368550488	27134.5878079137	26500.4400317652	14638.1272033279	32189.1350044648	12396.5403178737	24364.8788631754	2704.21998736828	5284.00166184876	621.887863557096	726.25683351421	602.296941704501	1190.55792217358	142.613521162383	1144.08610770786	5147.37714504387	507.56417668784	164.877875514562	297.187615945481	0	0	0	28.7326579063285	18.5606325482921	0	170.940049197525	344.042722967270	53.403908418428	0	174.015914312383	271.182322446206	0	0	26.3459535634081	0	376.534419320953	132.754980398265	185.360419526824
hlh1SD	28.7114048060881	357.267888797682	26.7630663134691	243.825816379285	132.235350804247	0.429645981189843	340.707796349605	322.785272860815	212.627843855772	99.2805687711227	0	30.2597306122438	180.969511945669	54.1104486434736	221.328830524437	28.7060373252673	314.21625524406	19.8791569735044	0	16.8636105325459	19132.3543911123	11270.4630160610	6241.55840634527	4934.55562026012	20618.2644542277	18361.5499916528	52403.5757641292	39407.3261423080	8702.86119912533	13233.4015543067	50573.771210444	52089.3417187826	39938.9212859907	29010.3735794516	52206.0588251243	39750.8836706837	8979.80403592356	8539.87675045678	46442.9619483409	48152.0723387777	10383.9477641847	7700.01251293556	46268.2058488389	31881.8579419956	32672.7058277314	26654.9351774598	4952.0392807019	7375.88596784474	10150.2333448063
hmp2	42984.1097449554	41527.3490504884	43798.2573299996	38131.5193106428	41175.5031134132	34816.8407135852	38508.3733611739	32251.8073708636	44726.2698832785	39196.8314276408	41879.8262133866	34863.2457188347	53165.6064674647	47001.694604316	48952.5338870361	48214.6559081212	46752.2276497012	47040.3184298619	31890.7145557075	37725.9482230784	25824.7096360128	27946.5877721755	28583.2727196163	31992.2993550794	24151.8835415739	25606.5195518233	25987.961632355	29000.2463665258	13323.1784878781	14670.5524547825	13870.6184261761	18505.0904066294	13614.1205385068	15586.753326248	12100.5290700853	13269.1774241372	10212.3338773084	12579.1522953610	11307.2982570566	13779.1264506289	7650.29928671657	10706.4924407174	11349.1078692952	14159.3090667973	13060.990903462	12875.0170997224	8430.75281001965	11504.9067981673	11094.9203464376
hnd1	0	0	0	0	505.098717268789	0	0	0	0	0	33.4580906654915	0	0	0	37.5065818799174	0	0	0	0	1437.79633283998	64233.9307108909	61844.4838960351	26133.9317147637	24869.7005425016	23655.5918048535	25563.3388188448	46946.0220705691	64573.2199328422	653.44081820104	784.355888609392	49595.7868907604	68563.4182320806	50323.2438882525	76785.2177565439	35051.7758314116	58479.9695050242	176.567056727436	172.793698509238	36807.2821953079	67723.4354345719	155.664073198149	363.18440808792	42256.5837534848	76042.516899739	12519.3583019528	22269.1599529913	2062.31634561961	501.680432420808	243.809837053309
hsf1	7131.27497735465	5116.77837132204	5099.89166620977	7968.96577422344	6056.15594481116	8546.9058814353	8076.60675791129	9214.98268750574	7768.99306338877	7970.8235673405	9014.98278754667	9478.62759104953	8201.63002249952	7692.51580934474	11587.8452154490	6889.08905580617	10272.3674576776	12570.4421125469	8905.33268282242	12430.2108700091	18742.5281022978	19403.2882498074	17260.9926493567	20378.0592755577	19010.0072005339	18463.4231357532	16059.6480253549	18686.1525543262	22142.1247419931	22116.9084039136	26369.4188375481	24642.5607925384	29804.5392387009	34169.9610781599	26446.8051642630	33461.4081149344	31774.3589484693	28772.4144080518	28622.0005033199	30700.8692604669	31967.6218120605	29634.4372457788	33142.0621080325	39207.7951190964	29581.201122085	35487.5884905299	26920.7168387327	23164.7420283581	25848.3781448641
lin1SD	0	0	0	0	103.871749189573	0	0	725.261044972545	0	0	0	0	0	0	0	0	0	0	0	0	77308.3790275107	61770.0547814119	71394.4807778692	68327.1516509322	81630.9615794683	70682.2808249222	80399.1868608878	64818.6980538742	61558.0932042047	64168.3487699301	56870.3831127642	59789.9262960971	52596.3970418258	55233.3067205591	57417.4374066357	51084.7680732833	57714.0425838376	52623.3839084459	52092.3432298972	50187.2478433839	59864.8127119398	57764.5079857165	59394.5640943376	56239.7933440085	52292.1724477496	61169.8629987994	49638.5998523860	62972.4746534318	59338.1931014279
M02D8_1	0	0	0	0	0	28.2463181046441	0	0	0	0	0	0	0	0	0	40.5325031130714	0	0	0	0	69477.249642498	85767.6426563214	88241.8529152154	75030.2215615689	74713.8915756926	60921.8797390599	81148.1117162457	58369.5811635073	66021.6239302364	62673.6989179686	15085.6520253541	17064.2242320435	13445.6699765570	15176.5326047539	21746.5763848514	14098.0694427115	9246.4584898364	9749.1969388197	10891.7834667403	8807.43208421016	7476.36977628053	8046.24596396839	10736.7553478115	8364.2156484619	7088.81071465587	6903.2056157209	7296.3871862808	7481.58925771779	6852.27674573099
dmd4	20.7071372113196	11.1309561547779	18.3583355052126	3.42599956816847	18.6896644164474	30.6710617633101	137.883340446772	48.2213349809024	0.273180846087809	3.04596667010363	0	0	18.3094005057401	0	2.93752253774809	1.04532753615453	0	10.7013265613579	0	4.81188114012306	0	0	0	0	0	0	0.454195436493439	3.5111330330716	13.1686206825539	1.05658070626660	10.538598323898	0	26.2991152566414	2.07116459155800	0	2.82046836206047	14.2333026457146	0	0.00624861502073825	0	3.81176062194614	0	15.3250274475636	7.45052778444235	66.719510276177	27.2677777544769	2715.10148515702	10966.8404629394	39.8222986418593
glp1	0	0	0	0	0	0	8.56980945171113	4.25896831048945	0	0	0	0	0	0	0	0	0	0	0	0	0	0	0	0	0	0	0	20.4932566177722	0	0	52.6972457198381	54.1339272805598	0	40.6665099928879	0	0	0	0	0	0	0	0	0	28.4906545209001	42.7393934593114	0.148023352509425	0	5.67619544089358	0
hlh16	0	173.513194563608	0	0	0	0	0	0	0	0	0	0	0	0	0	0	0	0	0	0	0	0	0	0	0	0	0	0	0	0	0	0	82.4768457047023	97.6781760986109	0	0	0	0	0	0	221.543019471937	0	146.134498843275	130.011969089431	0	0	317.390451340275	246.004972481346	53.2755240847577
K02G10_1	9422.35189841766	9199.26945866122	10964.5222902283	11894.8708742193	10194.0377892876	12275.6405847432	9384.14272021929	10288.6852016494	8826.18930223245	9963.34350876056	5482.7800461184	10264.1466476988	7888.7047915188	10397.2235819502	7815.87592133285	6198.27145967311	4061.05443598517	4463.37652649732	3659.66909964145	4210.54814728043	329.389529893243	423.517756222535	431.890198113850	215.253415390102	632.792385146503	306.946501518161	229.767566532973	119.454255868254	123.31970098272	99.691551847356	175.691637502241	86.675511242742	359.732523275288	710.85375947306	445.613522047725	379.330295149472	353.339854301251	501.469850226812	247.662203727179	254.570973681918	456.678124739448	798.273524091132	414.084114171774	675.594926962711	423.298577220665	817.117387635275	275.127988808266	375.034011045807	579.306336075016
kin33	597.350267886308	527.687252033518	708.833656551687	690.29911657982	439.150940954426	876.322197148085	415.287200554268	526.162632227626	600.879975899485	701.29812303016	299.639024564182	486.592072835289	1060.75318118198	684.781076525937	891.32270429311	908.114599642898	613.144397504212	780.580114741193	757.558707842708	746.948704144574	1174.78854053285	1479.51828969687	1725.56384256945	1070.06108550632	471.305319697404	546.69322634537	830.506972675996	693.918810669652	23.7689565587972	156.871324840604	529.471891853521	780.302895070823	1042.04826256189	878.91890754298	816.186690006057	535.178485952251	0	31.5354417740523	433.084784169541	343.656603897062	11.5121922222640	39.7518579130196	491.464924126800	534.697274208563	428.583665232201	450.356860625766	718.166913754579	273.283835178894	245.890707250691
lin12	0	13.9089519740828	0	0	0	1.91041048365146	0	0	44.8741850928222	5.67403567651325	0	33.8836879702833	54.5782109008815	24.6531472784153	0	75.385519584344	19.6784853422982	45.1320107917184	26.6372829401410	74.0135084489735	23.3133390479225	0	13.5245103546423	27.1463220915427	1.01958189897974	9.5697488904122	11.7842504400849	7.37958527860515	17.8538197089717	3.04338533361270	7.75254623118745	15.5791745415448	73.2702159793406	36.6460539794807	0	0	37.2826797461620	0	7.0424977742676	31.6227628623259	10.132530712731	10.2224835069653	18.6708651772555	44.4566471389913	55.0621796288003	27.7059467547064	71.6959754886972	31.0526326415126	42.2705472566476
lin32	0	0	0	0	0	0	0	0	0	0	0	0	0	0	0	0	0	0	0	0	0	268.496387323807	813.899015848659	541.333227194486	3124.36407206425	3805.1871248415	0	246.595569913431	444.605447655603	850.841546155385	0	0	0	0	0	53.280387945945	11.3177409913079	0	0	1394.08888704222	1388.05069441271	2284.70887499081	0	0	0	0	0	0	0
mnm2	46.5866239681496	0	0	0	0	0	0	0	0	0	0	0	119.973380100751	0	57.171411509043	0	0	0	274.922244526405	0	0	0	0	0	0	0	0	0	0	0	0	0	0	0	0	0	0	0	0	0	0	0	0	0	0	0	0	0	0
moe3	79.826786574427	0	0	0	0	0	0	0	0	0	0	0	0	0	0	0	0	0	0	0	0	0	0	0	0	0	0	0	0	0	0	0	0	0	0	0	0	0	0	0	0	0	0	0	0	0	0	0	0
nhr57	65700.5339834852	45023.7613278969	62780.524350112	57900.3363123177	21933.3347817918	23707.1085428827	14792.9392077180	23163.7598827116	9350.81876344203	19880.6550854032	15093.6599819282	13141.0153882546	15603.9427861314	9329.15127548196	12489.5083666993	15457.4850988394	15116.7996906151	11229.0385618553	21653.0840849384	13782.3954967611	1623.31620720978	129.058785556236	0	349.405131583229	1011.87926107132	441.519097390817	1706.89598826500	15.3255660705607	271.685230493349	180.364193970334	576.49824416052	1020.93789477467	0	0	0	0	0	0	0	0	0	0	0	0	0	0	0	0	0
nhr67	0	0	0	0	83.3691870447695	25.4191948233925	33.0032632952739	0	0	0	31.7488808053572	37.4001002107751	40.4924877219598	46.2966775343620	0	194.506717460055	22.0073594051223	0	28.7631011490372	36.6643712448663	72.282402712453	0	0	0	10.2993781301815	43.0595677832101	26.5128114383814	3.66605317015962	0	0	0	0	22.7922145533318	0	14.5850541201558	24.8367702054699	504.873501056496	1137.17362337345	0	0	30.7065581150783	23.49962549546	4266.73924478822	3919.11427687867	5621.54200529693	4750.43402248582	0	5.14058781794075	37.3582519338411
nhr68	45972.7022277122	52483.7487697297	39670.5952838469	60804.7941009716	39135.3103882468	48386.9737641098	38796.5832138234	54461.4853491087	37187.7319963735	48872.1371625732	47515.3998940466	61413.3684428238	47138.0889512698	39658.194744864	42564.3680755709	38668.4809006324	43745.1077974649	35911.3326579679	41494.1831193219	39245.7755421374	613.650942355906	529.193314884145	1067.00678109346	845.590284388168	726.425448135795	782.740355055421	644.965870938067	1434.09850638069	0	35.8589790237432	513.191453153275	599.195720357375	846.702603145816	538.03359430978	321.63532978725	0	128.501043838687	53.004540887753	83.3555976930985	176.802008502202	47.1493749376366	238.536730030571	264.587597929110	150.816767710504	449.904860081637	5.707062250749	408.437794087297	17.5310104040230	725.535132245193
nhr69	86025.4290611661	73863.8295831352	70361.8500652098	66237.2456320675	52872.1075784177	69793.4158165662	62370.7912603608	61469.7698558127	61121.746807447	61859.5974604304	74891.3037866006	80106.3684552881	86316.5100967716	70559.9617382959	69262.6843942588	67379.9658732105	85602.7063365382	64960.4380479309	80105.9910880716	70051.1637703232	8141.21056445566	8364.1080367936	8687.82916098802	5526.59522907197	8725.24220278486	11079.5143036110	6466.18970178776	10490.7467873655	8332.39939881213	8923.39256184735	9143.50642375716	11397.2543186185	7891.02802927164	9452.40750249064	7381.41307358018	8982.70013042465	6828.45012583024	7171.32902966237	7048.33375790147	9058.80652330015	7384.03911714273	9190.36598594764	10014.4989100193	6995.41966885978	7921.50657030158	8750.638143112	9900.5304189353	9019.69688605757	6790.51725773188
nob1	0	0	0	0	0	0	0	0	1375.2138403365	2165.58922145985	0	0	29607.2863217872	29710.4100663313	19667.6443076254	22047.6857918537	48358.5850338688	56269.5265409778	75040.7840076264	63135.5514774829	0	0	0	0	0	0	0	0	0	0	0	0	0	0	0	0	0	0	0	0	0	0	0	0	0	0	0	0	0
pax3	0	0	0	0	0	791.732160269329	0	0	0	0	0	571.983554774977	0	0	0	933.182509494529	0	1013.13312843919	0	1182.48938291962	0	0	0	0	12.332907683297	0	0	0	0	0	0	0	0	0	0	0	0	0	0	0	0	0	0	0	0	0	0	0	0
pha4I	57907.6362370616	55356.15078032	59999.6713557198	54732.1664133546	45429.077626723	39916.3049979038	37201.2345645309	38774.1191888017	43921.0924455499	43678.6103287622	42701.5296621885	45157.3634041345	46465.9549859674	49882.9470551308	48826.3267351452	49165.9361115732	60638.6329443827	54263.8547464365	61660.9140499139	70301.4091460058	1007.76716474684	1051.79294017532	687.983370048665	312.564777934133	1178.68005160626	339.331664235592	130.905949556049	804.50727444912	56.520274052381	0	171.158846328493	464.804295582002	698.541584214635	93.833390654234	17.3660258938794	129.184166226090	257.297813661236	241.932867378347	127.697088303100	2.36217134377817	0	0	41.7973051524113	0	266.678086550771	161.594994331647	0	16.580388997008	48.0296631367071
ref2a	0	0	0	0	0	0	0	0	0	0	0	0	0	0	0	0	0	0	0	0	2581.74366452016	3370.05104206934	3032.64842712517	2977.43341912076	3385.29431706884	1952.97219759194	3039.78712493612	3765.48055466467	2270.98534658562	1420.55341927308	2874.10790973873	3338.54270463044	1207.08974909049	1073.72699843554	935.177782632258	1282.82489522013	1989.7713053514	1501.28139665286	3639.89688519509	2206.21957753528	465.623634853617	43.1927986372777	1676.32770266486	984.73676907725	1804.23469866132	2282.74250400768	2050.84208718283	851.01761351831	0
sdc2	27279.2669240803	25817.8581685972	30047.2768809465	27742.6113976937	26833.9729980475	29276.1638071913	20426.9490262201	26886.6411441127	21532.5249833164	23658.2873089859	24288.4843213802	25858.4223984445	27103.5410044355	24639.8923603796	35524.002251654	33777.1417942504	30806.0910405951	29234.7802336759	22737.2203492024	30040.7066250697	12064.0046383466	15710.6974556933	11358.1108758603	11723.1790774341	7841.68270796397	11614.7321792111	13216.1460575804	13445.6936576979	4056.89176799258	4125.66136871578	7042.24897967134	8709.56324706412	8526.3283729101	11230.4305509746	11951.6527113569	13859.2287223680	4547.18367803015	4232.28183574368	3551.51324140165	8621.17042906667	5060.64782435048	5842.13894396868	7970.14257955744	10438.5378942888	9383.88990871791	6761.57361811351	9091.32191693698	8586.49166530964	12888.9137753894
sea1	19910.5978593667	18502.3425041059	17345.7717204335	19736.0939686144	23374.7047602392	25609.8142792521	25979.9958488945	26449.3156724065	28544.9204039145	27835.4259873993	25461.1554331675	30342.021108818	26513.7395996262	26171.3576028878	26766.7772100753	29720.5128284752	17702.9891578172	16715.8536147823	12322.0156260942	14437.3908507813	5844.83014373532	6531.71282103261	5929.46450978415	5894.7221415701	4970.54834305392	5663.91990846288	6621.75362245867	5007.0746299355	4900.91977670763	4722.59803670523	6002.75933111992	5432.76758690204	6341.81712713016	5551.19373535958	5651.59410786815	5330.56237876005	4143.12085117789	3695.44067886111	4656.64702455818	5598.65298396021	5252.21124206799	5488.68611995564	6210.02786846976	6189.7627366066	7296.5931865976	5185.24637024962	5037.20869286284	4451.71043728488	7033.89734170956
sma9	83561.6174515317	87841.8146639347	94503.570444684	96330.8005359105	65102.7689455946	74156.3955382902	54515.0572846675	62358.8021209885	58225.001139883	57545.8966808723	54072.7508839609	58860.0474091741	58395.4156708907	53614.0657699701	56046.9630037352	51591.9456339956	57751.8696496004	62428.3478797991	47664.1805821722	50012.6130274893	15441.1489978045	14282.7897228331	13285.1273551736	14126.2586369768	12075.9678957054	13127.0563721364	10985.6071054031	14529.0559816672	10672.6616345856	10225.8146361841	11482.2985971332	11918.5801529518	16694.7969886526	13911.2498247975	9838.11830793787	11612.0166861024	13061.3711128353	11461.8127058115	16864.2932720205	17814.7665662460	21799.1206223026	21149.9643134231	22072.3040388970	20615.1593569827	10384.5824459140	11507.9782206287	14664.11007647	17174.5366377056	24376.8472488887
somi1	2151.19909174992	760.751388442897	1553.72691779497	2643.37753229552	673.128099171218	1098.46242989839	379.509215760645	131.067465962705	0	135.759016989972	0	321.740503383426	396.065953676409	377.679952505318	844.598612069469	517.846094990524	2413.67684384592	1383.94515857795	1347.91525229132	939.087456783473	4458.72564563903	6595.23494677353	5078.82841364313	4867.72088163215	3997.31975809639	5493.8484187641	5130.25919465455	4480.18268611072	4249.57664828526	4841.88808454795	5613.87878633453	5886.58729443691	4638.02990231246	6023.52171026496	3863.92157064597	5747.40886007594	1392.13734690292	4499.71808730081	5792.5965555642	4330.86899459654	4029.60183995677	5950.462571382	5167.31306406277	5326.3336877343	6264.18444742719	5244.40195014245	5545.89269004303	6411.8237490823	4993.71331808456
tlp1	0	0	0	0	0	0	0	0	0	0	46223.7276524854	34437.7216074435	81381.9477094758	78265.1204249387	61067.9172141757	74489.4704661634	86596.402278723	108263.877532505	130427.129022751	158046.989473873	0	0	0	0	0	0	0	445.393791132778	1231.61682712077	2235.84570820964	1721.20840254295	1821.78374095448	4647.94807389260	6358.36975730299	2497.88693940292	3044.00176527645	4364.92830076978	1060.69543532508	841.632728639805	1177.65695326842	5706.98926752463	16223.8075008085	3837.91886987956	434.754085982566	0	131.453153531467	0	0	0
unc39	0	0	0	0	0	0	0	0	0	0	0	0	0	0	0	0	0	0	0	0	480.56001368879	42.0344414654534	3494.97794892146	2973.93279167609	0	0	423.742774270693	294.135202183853	0	0	0	0	0	0	527.073477473474	3200.98790907182	0	0	0	0	0	0	0	0	0	0	0	0	0
unc130	628.722905347101	499.802823802934	507.096187401605	6.9119606823469	628.26803214709	210.333881358316	686.291407944805	1837.14472617062	984.227326701852	535.75217448501	4226.81217387856	4284.04968440013	649.53946666257	6938.45844669527	4774.73281314436	941.544441761145	0	0	0	56.5890929282585	0	0	0	0	0	0	0	0	0	0	0	1414.30449717707	0	0	0	0	0	373.771653712718	6.86470755244645	0	0	0	0	0	0	0	0	0	0
Y57A10C_6	79751.7936204922	76360.8983350031	72199.864679818	83707.5102796261	53500.7247672167	51555.5397579558	45186.5705681739	52186.1004966857	53068.3756248025	48445.2397709943	50060.6559201311	48402.7907824136	46394.1293004762	47343.0248272361	50989.7667169394	47034.045154133	60629.6266347314	47883.9893386888	68134.134288818	62118.5348883257	0	0	0	0	0	0	0	843.362072402185	71.9921930257245	317.859474946922	199.965271028793	490.098592413758	0	0	11.1747590079655	0	197.301092685522	95.9585077917385	0	72.513840479991	0	0	0	0	0	0.59068630822668	0	0	0
ZK185_1	0	0	0	0	0	0	0	0	0	0	0	0	0	0	0	0	0	0	0	10.4141237185440	14554.4107891735	15874.0527423032	19638.2926509324	21595.7878646937	22143.6327487521	20474.3113251465	17311.5609772673	19129.9606867412	3535.57201391518	4496.85663634792	3773.2137810324	4473.50217745624	4173.57143509063	2136.47507312783	3671.38325201297	4367.70010623179	1314.90204821809	1370.25680544145	2899.73271618932	1367.40088519846	526.521479995111	65.2049403775935	2683.89696038226	1997.43640696824	1365.14612282211	793.620142010632	345.357501200261	376.653413537486	460.254172554816
[truncated: 314 more columns]
