# Supplementary material for: LinRace: cell division history reconstruction of single cells using paired lineage barcode and gene expression data
Source: Nat Commun. 2023 Dec 16;14:8388. doi: 10.1038/s41467-023-44173-3 (PMC10725445; doi:10.1038/s41467-023-44173-3)
Supplement: Supplementary file 4 — Source Data [file 41467_2023_44173_MOESM4_ESM.zip › Source Data/Data_curve_s9.xlsx]

## Sheet: Sheet1
0.703557	8.43194	256	Cassiopeia-greedy
0.588933	9.56205	256	Cassiopeia-greedy
0.541502	11.7051	256	Cassiopeia-greedy
0.588933	12.4373	256	Cassiopeia-greedy
0.667984	13.5155	256	Cassiopeia-greedy
0.6917	12.3201	256	Cassiopeia-greedy
0.644269	14.7461	256	Cassiopeia-greedy
0.521739	18.5846	256	Cassiopeia-greedy
0.56917	19.4685	256	Cassiopeia-greedy
0.600791	19.2168	256	Cassiopeia-greedy
0.834971	15.7751	512	Cassiopeia-greedy
0.652259	24.478	512	Cassiopeia-greedy
0.736739	25.9027	512	Cassiopeia-greedy
0.860511	25.5659	512	Cassiopeia-greedy
0.815324	25.0954	512	Cassiopeia-greedy
0.829077	26.7888	512	Cassiopeia-greedy
0.756385	29.7961	512	Cassiopeia-greedy
0.616896	28.7758	512	Cassiopeia-greedy
0.585462	30.9026	512	Cassiopeia-greedy
0.64833	29.5909	512	Cassiopeia-greedy
0.757101	36.044	1024	Cassiopeia-greedy
0.730656	37.1971	1024	Cassiopeia-greedy
0.710088	40.7981	1024	Cassiopeia-greedy
0.784525	39.5989	1024	Cassiopeia-greedy
0.768854	40.8078	1024	Cassiopeia-greedy
0.804114	39.3034	1024	Cassiopeia-greedy
0.814887	42.8126	1024	Cassiopeia-greedy
0.654261	39.0098	1024	Cassiopeia-greedy
0.684623	40.1307	1024	Cassiopeia-greedy
0.774731	40.5259	1024	Cassiopeia-greedy
0.784841	75.7756	2048	Cassiopeia-greedy
0.810758	78.7962	2048	Cassiopeia-greedy
0.743765	83.8294	2048	Cassiopeia-greedy
0.73154	80.8749	2048	Cassiopeia-greedy
0.682152	89.0363	2048	Cassiopeia-greedy
0.709046	86.6118	2048	Cassiopeia-greedy
0.841565	88.2375	2048	Cassiopeia-greedy
0.764303	87.0171	2048	Cassiopeia-greedy
0.763325	88.5106	2048	Cassiopeia-greedy
0.729584	100.487	2048	Cassiopeia-greedy
0.517787	544.741	256	DCLEAR-kmer
0.545455	598.269	256	DCLEAR-kmer
0.70751	631.461	256	DCLEAR-kmer
0.620553	629.001	256	DCLEAR-kmer
0.652174	642.328	256	DCLEAR-kmer
0.644269	645.629	256	DCLEAR-kmer
0.620553	650.961	256	DCLEAR-kmer
0.758893	645.229	256	DCLEAR-kmer
0.58498	739.144	256	DCLEAR-kmer
0.482213	872.365	256	DCLEAR-kmer
0.888016	486.731	512	DCLEAR-kmer
0.868369	666.034	512	DCLEAR-kmer
0.823183	761.575	512	DCLEAR-kmer
0.687623	872.568	512	DCLEAR-kmer
0.689587	884.765	512	DCLEAR-kmer
0.587426	886.622	512	DCLEAR-kmer
0.764244	889.08	512	DCLEAR-kmer
0.89391	895.067	512	DCLEAR-kmer
0.819253	901.004	512	DCLEAR-kmer
0.591356	898.651	512	DCLEAR-kmer
0.867777	1210.41	1024	DCLEAR-kmer
0.819785	1215.48	1024	DCLEAR-kmer
0.722821	1212.83	1024	DCLEAR-kmer
0.825661	1214.04	1024	DCLEAR-kmer
0.754163	1221.6	1024	DCLEAR-kmer
0.665034	1228.91	1024	DCLEAR-kmer
0.788443	1229.82	1024	DCLEAR-kmer
0.851126	1229.52	1024	DCLEAR-kmer
0.820764	1232.07	1024	DCLEAR-kmer
0.798237	1237.25	1024	DCLEAR-kmer
0.903178	1384.98	2048	DCLEAR-kmer
0.73154	1387.36	2048	DCLEAR-kmer
0.767726	1384.21	2048	DCLEAR-kmer
0.845966	1386.05	2048	DCLEAR-kmer
0.797555	1388.03	2048	DCLEAR-kmer
0.83423	1394.21	2048	DCLEAR-kmer
0.797555	1392.71	2048	DCLEAR-kmer
0.773105	1398.43	2048	DCLEAR-kmer
0.748655	1396.27	2048	DCLEAR-kmer
0.768215	1397.56	2048	DCLEAR-kmer
0.6	80.4524	256	LinRace
0.521739	81.0386	256	LinRace
0.533597	86.4872	256	LinRace
0.598419	112.481	256	LinRace
0.656126	119.193	256	LinRace
0.626877	131.604	256	LinRace
0.575494	139.755	256	LinRace
0.641897	146.365	256	LinRace
0.643478	147.721	256	LinRace
0.713043	160.249	256	LinRace
0.590177	166.963	512	LinRace
0.75167	170.642	512	LinRace
0.60275	209.075	512	LinRace
0.783497	219.239	512	LinRace
0.592141	220.692	512	LinRace
0.637328	232.296	512	LinRace
0.823183	340.28	512	LinRace
0.803143	375.369	512	LinRace
0.80668	391.802	512	LinRace
0.879371	441.367	512	LinRace
0.712831	393.501	1024	LinRace
0.743976	418.689	1024	LinRace
0.625465	463.23	1024	LinRace
0.730069	502.88	1024	LinRace
0.735749	513.367	1024	LinRace
0.773164	526.03	1024	LinRace
0.801959	628.468	1024	LinRace
0.783154	636.196	1024	LinRace
0.8143	678.487	1024	LinRace
0.761606	803.267	1024	LinRace
0.697506	1262.22	2048	LinRace
0.746601	1341.89	2048	LinRace
0.785037	1420.28	2048	LinRace
0.842543	1653.57	2048	LinRace
0.783178	1662.41	2048	LinRace
0.746015	1865	2048	LinRace
0.721174	1955.64	2048	LinRace
0.741516	1997.68	2048	LinRace
0.773399	3141.78	2048	LinRace
0.794034	3833.17	2048	LinRace
0.703557	451	256	LinTIMaT
0.703557	467	256	LinTIMaT
0.656126	469	256	LinTIMaT
0.786561	472	256	LinTIMaT
0.774704	473	256	LinTIMaT
0.727273	474	256	LinTIMaT
0.747036	478	256	LinTIMaT
0.719368	498	256	LinTIMaT
0.72332	509	256	LinTIMaT
0.549407	520	256	LinTIMaT
0.880157	743	512	LinTIMaT
0.870334	775	512	LinTIMaT
0.874263	780	512	LinTIMaT
0.815324	788	512	LinTIMaT
0.805501	792	512	LinTIMaT
0.821218	794	512	LinTIMaT
0.844794	837	512	LinTIMaT
0.768173	844	512	LinTIMaT
0.726916	852	512	LinTIMaT
0.768173	877	512	LinTIMaT
0.806072	1540	1024	LinTIMaT
0.840353	1550	1024	LinTIMaT
0.832517	1573	1024	LinTIMaT
0.841332	1590	1024	LinTIMaT
0.790402	1592	1024	LinTIMaT
0.869736	1614	1024	LinTIMaT
0.785504	1614	1024	LinTIMaT
0.849167	1658	1024	LinTIMaT
0.794319	1740	1024	LinTIMaT
0.769833	1747	1024	LinTIMaT
0.804401	4735	2048	LinTIMaT
0.845966	4927	2048	LinTIMaT
0.888998	4958	2048	LinTIMaT
0.818093	5300	2048	LinTIMaT
0.796577	5419	2048	LinTIMaT
0.833741	5507	2048	LinTIMaT
0.857213	5617	2048	LinTIMaT
0.815159	5629	2048	LinTIMaT
0.755012	6428	2048	LinTIMaT
0.776528	7703	2048	LinTIMaT
