# Supplementary material for: LinRace: cell division history reconstruction of single cells using paired lineage barcode and gene expression data
Source: Nat Commun. 2023 Dec 16;14:8388. doi: 10.1038/s41467-023-44173-3 (PMC10725445; doi:10.1038/s41467-023-44173-3)
Supplement: Supplementary file 4 — Source Data [file 41467_2023_44173_MOESM4_ESM.zip › Source Data/Data_mouse_s1a.txt]

cellBC	r0	r1	r2	r3	r4	r5	r6	r7	r8	r9	r10	r11	r12	r13	r14	r15	r16	r17
AAACCTGAGTCGATAA-1	0	2	0	-	-	-	-	-	-	-	-	-	-	-	-	-	-	-
AAACCTGCAAATTGCC-1	-	-	-	2	0	0	-	-	-	-	-	-	-	-	-	-	-	-
AAACCTGCAAGCTGAG-1	2	0	0	-	-	-	-	-	-	-	-	-	-	-	-	-	-	-
AAACCTGCAATGACCT-1	2	0	0	-	-	-	-	-	-	-	-	-	-	-	-	-	-	-
AAACCTGCACACCGAC-1	2	0	0	-	-	-	0	0	0	-	-	-	-	-	-	-	-	-
AAACCTGCACCAGATT-1	2	0	0	-	-	-	-	-	-	-	-	-	-	-	-	-	-	-
AAACCTGCACCTATCC-1	0	0	0	2	2	0	2	2	0	-	-	-	-	-	-	-	-	-
AAACCTGCAGGGCATA-1	0	0	0	-	-	-	-	-	-	-	-	-	-	-	-	-	-	-
AAACCTGCAGTCTTCC-1	0	0	0	-	-	-	-	-	-	-	-	-	-	-	-	-	-	-
AAACCTGCATAAGACA-1	0	3	0	2	3	0	-	-	-	-	-	-	-	-	-	-	-	-
AAACCTGCATCACCCT-1	3	4	0	2	2	0	-	-	-	-	-	-	-	-	-	-	-	-
AAACCTGCATGACGGA-1	0	4	0	3	4	0	-	-	-	2	0	0	2	2	0	2	2	0
AAACCTGGTAGAGGAA-1	4	4	0	-	-	-	-	-	-	-	-	-	-	-	-	-	-	-
AAACCTGGTCCTGCTT-1	0	2	0	-	-	-	3	0	0	-	-	-	-	-	-	-	-	-
AAACCTGTCATACGGT-1	2	0	0	-	-	-	-	-	-	-	-	-	-	-	-	-	-	-
AAACCTGTCCCTCAGT-1	2	2	0	-	-	-	-	-	-	-	-	-	-	-	-	-	-	-
AAACCTGTCCTCAATT-1	3	4	0	2	2	0	-	-	-	-	-	-	-	-	-	-	-	-
AAACCTGTCTCCGGTT-1	0	0	0	2	0	0	0	0	0	-	-	-	-	-	-	-	-	-
AAACCTGTCTTGGGTA-1	0	0	0	2	5	0	-	-	-	-	-	-	-	-	-	-	-	-
AAACGGGAGCCAGTTT-1	0	4	0	2	0	0	-	-	-	-	-	-	-	-	-	-	-	-
AAACGGGAGGTGCACA-1	2	0	0	2	5	0	-	-	-	-	-	-	-	-	-	-	-	-
AAACGGGCACACTGCG-1	0	0	0	-	-	-	-	-	-	-	-	-	-	-	-	-	-	-
AAACGGGCACGAGGTA-1	0	4	0	2	0	0	-	-	-	-	-	-	-	-	-	-	-	-
AAACGGGCAGACGTAG-1	5	0	0	3	4	2	-	-	-	-	-	-	2	0	0	-	-	-
AAACGGGCAGCTTAAC-1	2	0	0	2	5	0	-	-	-	-	-	-	-	-	-	-	-	-
AAACGGGGTCAGCTAT-1	2	2	0	2	5	0	-	-	-	-	-	-	-	-	-	-	-	-
AAACGGGGTCATACTG-1	0	4	0	2	5	0	-	-	-	-	-	-	-	-	-	-	-	-
AAACGGGTCCATGAGT-1	2	0	0	-	-	-	-	-	-	-	-	-	-	-	-	-	-	-
AAACGGGTCCCTAACC-1	0	0	0	-	-	-	-	-	-	-	-	-	-	-	-	-	-	-
AAACGGGTCCGCGCAA-1	2	0	0	2	5	0	-	-	-	-	-	-	-	-	-	-	-	-
AAAGATGAGCCCAACC-1	2	0	0	2	5	0	0	0	0	-	-	-	-	-	-	-	-	-
AAAGATGCAAATCCGT-1	0	0	0	2	5	0	-	-	-	-	-	-	-	-	-	-	-	-
AAAGATGCACCTGGTG-1	2	0	0	-	-	-	-	-	-	-	-	-	-	-	-	-	-	-
AAAGATGCAGATCCAT-1	5	0	0	3	4	2	4	0	0	-	-	-	-	-	-	-	-	-
AAAGATGCAGCTCCGA-1	3	0	0	3	4	0	-	-	-	-	-	-	2	3	2	-	-	-
AAAGATGCAGCTTAAC-1	3	4	0	2	2	0	0	0	0	-	-	-	-	-	-	-	-	-
AAAGATGGTACATGTC-1	2	0	0	-	-	-	5	0	0	-	-	-	-	-	-	-	-	-
AAAGATGGTACTTAGC-1	6	4	0	2	6	0	-	-	-	-	-	-	-	-	-	-	-	-
AAAGATGGTAGAGCTG-1	0	0	0	2	0	0	-	-	-	-	-	-	-	-	-	-	-	-
AAAGATGGTCCGAATT-1	3	0	0	-	-	-	-	-	-	-	-	-	-	-	-	-	-	-
AAAGATGGTGACAAAT-1	0	0	0	-	-	-	-	-	-	-	-	-	-	-	-	-	-	-
AAAGATGGTTATCGGT-1	2	0	0	2	5	0	0	0	0	-	-	-	-	-	-	-	-	-
AAAGATGGTTCAGTAC-1	2	0	0	-	-	-	-	-	-	-	-	-	-	-	-	-	-	-
AAAGATGGTTGAACTC-1	0	0	0	2	0	0	2	2	0	-	-	-	-	-	-	-	-	-
AAAGATGTCAATCACG-1	0	2	0	4	7	0	-	-	-	-	-	-	-	-	-	-	-	-
AAAGATGTCACCTCGT-1	7	5	0	2	5	0	-	-	-	-	-	-	-	-	-	-	-	-
AAAGATGTCAGCGATT-1	2	0	0	2	0	0	-	-	-	-	-	-	-	-	-	-	-	-
AAAGATGTCAGTTCGA-1	8	0	0	2	8	0	0	0	0	-	-	-	-	-	-	-	-	-
AAAGATGTCATCTGCC-1	0	2	0	2	0	0	-	-	-	-	-	-	-	-	-	-	-	-
AAAGATGTCCACTCCA-1	0	0	0	-	-	-	0	0	0	-	-	-	-	-	-	-	-	-
AAAGATGTCCCTCAGT-1	3	0	0	2	2	0	-	-	-	-	-	-	-	-	-	-	-	-
AAAGATGTCGAATGCT-1	3	6	0	2	0	0	0	0	0	-	-	-	-	-	-	-	-	-
AAAGATGTCTAGCACA-1	9	2	0	-	-	-	3	0	0	-	-	-	-	-	-	-	-	-
AAAGATGTCTCGCTTG-1	0	2	0	2	2	0	-	-	-	-	-	-	-	-	-	-	-	-
AAAGCAAAGAAACGAG-1	-	-	-	2	9	0	-	-	-	-	-	-	-	-	-	-	-	-
AAAGCAAAGAAACGCC-1	3	0	0	2	10	0	-	-	-	-	-	-	-	-	-	-	-	-
AAAGCAAAGAATAGGG-1	5	0	2	-	-	-	6	0	0	-	-	-	2	0	0	-	-	-
AAAGCAAAGATGGCGT-1	3	0	0	2	0	0	5	0	0	-	-	-	-	-	-	-	-	-
AAAGCAAAGCCACCTG-1	0	2	0	-	-	-	3	0	0	-	-	-	-	-	-	-	-	-
AAAGCAAAGCGCTTAT-1	0	0	0	2	5	0	-	-	-	-	-	-	-	-	-	-	-	-
AAAGCAAAGGGTGTTG-1	2	0	0	-	-	-	-	-	-	-	-	-	-	-	-	-	-	-
AAAGCAAAGTGAACGC-1	5	0	0	3	4	0	7	0	0	-	-	-	2	0	0	3	3	0
AAAGCAACATTACGAC-1	0	7	0	-	-	-	-	-	-	-	-	-	-	-	-	-	-	-
AAAGCAAGTGTTTGGT-1	0	2	0	2	0	0	-	-	-	-	-	-	-	-	-	-	-	-
AAAGCAAGTTCGAATC-1	0	0	0	-	-	-	0	0	0	-	-	-	-	-	-	-	-	-
AAAGCAAGTTGGTTTG-1	2	0	0	2	5	0	-	-	-	-	-	-	-	-	-	-	-	-
AAAGCAAGTTTGTTGG-1	3	2	0	-	-	-	-	-	-	-	-	-	-	-	-	-	-	-
AAAGCAATCATAAAGG-1	0	0	0	2	0	2	0	0	0	-	-	-	-	-	-	-	-	-
AAAGCAATCGAGAGCA-1	0	0	0	-	-	-	-	-	-	-	-	-	-	-	-	-	-	-
AAAGCAATCGTACCGG-1	2	0	0	3	4	0	-	-	-	-	-	-	-	-	-	-	-	-
AAAGTAGAGGAGTTTA-1	0	0	0	2	0	2	-	-	-	-	-	-	-	-	-	-	-	-
AAAGTAGAGGCGATAC-1	10	2	0	-	-	-	-	-	-	-	-	-	-	-	-	-	-	-
AAAGTAGAGTGCTGCC-1	0	0	0	-	-	-	2	2	0	-	-	-	-	-	-	-	-	-
AAAGTAGCAAGCTGAG-1	6	6	0	2	5	0	-	-	-	-	-	-	-	-	-	-	-	-
AAAGTAGCAAGTTGTC-1	0	2	0	-	-	-	-	-	-	-	-	-	-	-	-	-	-	-
AAAGTAGCAGGAATCG-1	0	2	0	2	0	0	-	-	-	-	-	-	-	-	-	-	-	-
AAAGTAGCAGTCTTCC-1	3	0	0	-	-	-	0	2	0	-	-	-	-	-	-	-	-	-
AAAGTAGCATTACGAC-1	0	0	0	2	0	0	-	-	-	-	-	-	-	-	-	-	-	-
AAAGTAGGTAGCGCTC-1	2	0	0	2	5	0	0	0	0	-	-	-	-	-	-	-	-	-
AAAGTAGGTCCAAGTT-1	11	0	0	-	-	-	-	-	-	-	-	-	-	-	-	-	-	-
AAAGTAGGTTATCCGA-1	0	2	0	2	11	0	-	-	-	-	-	-	-	-	-	-	-	-
AAATGCCAGAATGTGT-1	2	0	0	-	-	-	3	0	0	-	-	-	-	-	-	-	-	-
AAATGCCAGACCACGA-1	2	0	0	-	-	-	-	-	-	-	-	-	-	-	-	-	-	-
AAATGCCAGAGGACGG-1	2	0	0	-	-	-	-	-	-	-	-	-	-	-	-	-	-	-
AAATGCCAGCGCTCCA-1	3	0	0	-	-	-	8	2	0	-	-	-	-	-	-	-	-	-
AAATGCCAGGCTAGGT-1	0	0	0	-	-	-	-	-	-	-	-	-	-	-	-	-	-	-
AAATGCCAGTATCGAA-1	-	-	-	2	0	0	-	-	-	-	-	-	-	-	-	-	-	-
AAATGCCAGTCTTGCA-1	3	2	0	2	12	0	-	-	-	-	-	-	-	-	-	-	-	-
AAATGCCAGTGAAGTT-1	0	0	0	2	0	0	-	-	-	-	-	-	-	-	-	-	-	-
AAATGCCAGTTTAGGA-1	0	4	0	2	5	0	9	0	0	-	-	-	-	-	-	-	-	-
AAATGCCCACCGAAAG-1	0	0	0	-	-	-	-	-	-	-	-	-	-	-	-	-	-	-
AAATGCCCACGGTGTC-1	0	0	0	2	0	0	-	-	-	-	-	-	-	-	-	-	-	-
AAATGCCCAGATGAGC-1	5	0	2	3	4	3	10	2	0	3	2	0	-	-	-	4	0	2
AAATGCCCATACGCTA-1	-	-	-	-	-	-	0	0	0	-	-	-	2	0	0	-	-	-
AAATGCCCATATGAGA-1	12	0	0	-	-	-	-	-	-	-	-	-	-	-	-	-	-	-
AAATGCCCATGGAATA-1	3	0	0	2	0	0	0	3	0	-	-	-	-	-	-	-	-	-
AAATGCCCATTACGAC-1	3	0	0	2	2	0	-	-	-	-	-	-	-	-	-	-	-	-
AAATGCCGTATCACCA-1	0	0	0	-	-	-	-	-	-	-	-	-	-	-	-	-	-	-
AAATGCCGTATTCTCT-1	3	8	0	2	2	0	0	2	0	-	-	-	-	-	-	-	-	-
AAATGCCGTCAGATAA-1	3	0	0	2	2	0	8	2	0	-	-	-	-	-	-	-	-	-
AAATGCCGTCATATCG-1	0	4	0	-	-	-	0	0	0	-	-	-	-	-	-	-	-	-
AAATGCCGTGACAAAT-1	0	0	0	2	5	0	0	0	0	-	-	-	-	-	-	-	-	-
AAATGCCGTGCAGGTA-1	0	0	0	2	0	0	-	-	-	-	-	-	-	-	-	-	-	-
AAATGCCGTGTTTGTG-1	3	4	0	-	-	-	-	-	-	-	-	-	-	-	-	-	-	-
AAATGCCGTTATGTGC-1	2	0	0	-	-	-	-	-	-	-	-	-	-	-	-	-	-	-
AAATGCCTCAAACCAC-1	0	0	0	-	-	-	-	-	-	-	-	-	-	-	-	-	-	-
AAATGCCTCAAAGTAG-1	2	0	0	2	5	0	-	-	-	-	-	-	-	-	-	-	-	-
AAATGCCTCAGGCCCA-1	0	2	0	2	8	0	-	-	-	-	-	-	-	-	-	-	-	-
AAATGCCTCCACTCCA-1	3	9	0	2	12	0	0	4	0	-	-	-	-	-	-	-	-	-
AAATGCCTCGCCGTGA-1	5	0	2	3	4	0	-	-	-	4	0	0	2	4	3	5	0	0
AAATGCCTCGGCCGAT-1	2	0	0	2	5	0	-	-	-	-	-	-	-	-	-	-	-	-
AAATGCCTCTTCAACT-1	3	0	0	-	-	-	8	2	0	-	-	-	-	-	-	-	-	-
AAATGCCTCTTTAGTC-1	2	0	0	-	-	-	0	0	0	-	-	-	-	-	-	-	-	-
AACACGTAGAAGGTTT-1	2	0	0	-	-	-	-	-	-	-	-	-	-	-	-	-	-	-
AACACGTAGACGCACA-1	2	0	0	-	-	-	0	0	0	-	-	-	-	-	-	-	-	-
AACACGTAGGAATCGC-1	2	0	0	2	5	0	-	-	-	-	-	-	-	-	-	-	-	-
AACACGTAGGACACCA-1	3	10	0	2	2	0	8	2	0	-	-	-	-	-	-	-	-	-
AACACGTAGGAGCGTT-1	-	-	-	2	0	0	-	-	-	-	-	-	-	-	-	-	-	-
AACACGTAGGAGTCTG-1	2	0	0	2	5	0	0	0	0	-	-	-	-	-	-	-	-	-
AACACGTAGTCCCACG-1	-	-	-	-	-	-	11	3	0	-	-	-	-	-	-	-	-	-
AACACGTAGTTCGCGC-1	3	0	0	2	2	0	-	-	-	-	-	-	-	-	-	-	-	-
AACACGTAGTTTAGGA-1	0	0	0	-	-	-	-	-	-	-	-	-	-	-	-	-	-	-
AACACGTCACGAAACG-1	2	0	0	2	5	0	-	-	-	-	-	-	-	-	-	-	-	-
AACACGTCACGACGAA-1	-	-	-	2	0	0	-	-	-	-	-	-	-	-	-	-	-	-
AACACGTCACGCTTTC-1	2	0	0	-	-	-	5	0	0	-	-	-	-	-	-	-	-	-
AACACGTCAGGTCCAC-1	0	0	0	2	5	0	0	0	0	-	-	-	-	-	-	-	-	-
AACACGTCATACAGCT-1	13	2	0	-	-	-	9	2	0	-	-	-	3	5	4	-	-	-
AACACGTCATGTAAGA-1	0	0	0	-	-	-	-	-	-	-	-	-	-	-	-	-	-	-
AACACGTCATTCACTT-1	-	-	-	2	5	0	-	-	-	-	-	-	-	-	-	-	-	-
AACACGTGTAGCTAAA-1	0	0	0	2	5	0	0	0	0	-	-	-	-	-	-	-	-	-
AACACGTGTCATATGC-1	2	0	0	2	5	0	-	-	-	-	-	-	-	-	-	-	-	-
AACACGTGTCTAGAGG-1	-	-	-	2	0	4	-	-	-	-	-	-	-	-	-	-	-	-
AACACGTGTCTTGCGG-1	3	0	0	2	2	0	-	-	-	-	-	-	-	-	-	-	-	-
AACACGTGTGGACGAT-1	3	0	0	2	2	0	5	2	0	-	-	-	-	-	-	-	-	-
AACACGTGTGTATGGG-1	3	0	0	-	-	-	-	-	-	-	-	-	-	-	-	-	-	-
AACACGTGTGTGGTTT-1	0	2	0	2	8	0	-	-	-	-	-	-	-	-	-	-	-	-
AACACGTGTTAGGGTG-1	3	11	0	2	2	0	5	2	0	-	-	-	-	-	-	-	-	-
AACACGTGTTTGGCGC-1	2	0	0	-	-	-	-	-	-	-	-	-	-	-	-	-	-	-
AACACGTGTTTGTTTC-1	-	-	-	2	0	0	0	0	0	-	-	-	-	-	-	-	-	-
AACACGTTCCCTCAGT-1	3	12	0	-	-	-	-	-	-	-	-	-	-	-	-	-	-	-
AACACGTTCCGCGGTA-1	2	0	0	2	5	0	9	0	0	-	-	-	-	-	-	-	-	-
AACACGTTCCTTGACC-1	-	-	-	2	5	0	-	-	-	-	-	-	-	-	-	-	-	-
AACCATGAGCTGTTCA-1	2	0	0	2	5	0	-	-	-	-	-	-	-	-	-	-	-	-
AACCATGCATCCTAGA-1	0	0	0	-	-	-	-	-	-	-	-	-	-	-	-	-	-	-
AACCATGGTAAATACG-1	3	0	0	2	0	0	-	-	-	-	-	-	-	-	-	-	-	-
AACCATGGTAGTACCT-1	3	0	0	-	-	-	-	-	-	-	-	-	-	-	-	-	-	-
AACCATGGTCAAGCGA-1	0	4	0	-	-	-	-	-	-	-	-	-	-	-	-	-	-	-
AACCATGGTTATGCGT-1	3	4	0	-	-	-	-	-	-	-	-	-	-	-	-	-	-	-
AACCATGGTTTAAGCC-1	0	0	0	2	0	0	-	-	-	-	-	-	-	-	-	-	-	-
AACCATGTCAGCGACC-1	0	0	0	2	5	0	-	-	-	-	-	-	-	-	-	-	-	-
AACCATGTCCAAGTAC-1	2	0	0	2	5	0	-	-	-	-	-	-	-	-	-	-	-	-
AACCATGTCGAATGCT-1	12	0	0	-	-	-	-	-	-	-	-	-	-	-	-	-	-	-
AACCATGTCGCAAACT-1	-	-	-	2	0	0	-	-	-	-	-	-	4	6	0	-	-	-
AACCATGTCGCCATAA-1	3	4	0	2	0	0	-	-	-	-	-	-	-	-	-	-	-	-
AACCATGTCTTACCTA-1	0	0	0	-	-	-	2	2	0	-	-	-	-	-	-	-	-	-
AACCGCGAGATAGCAT-1	0	0	0	3	4	0	-	-	-	-	-	-	-	-	-	-	-	-
AACCGCGAGATCGATA-1	-	-	-	2	0	0	11	0	0	-	-	-	-	-	-	-	-	-
AACCGCGAGCAGGCTA-1	0	2	0	2	5	0	0	4	0	-	-	-	-	-	-	-	-	-
AACCGCGAGCTCCTTC-1	2	0	0	2	5	0	0	3	0	-	-	-	-	-	-	-	-	-
AACCGCGAGGCTCAGA-1	3	0	0	-	-	-	-	-	-	-	-	-	-	-	-	-	-	-
AACCGCGAGGGCTCTC-1	3	4	0	-	-	-	-	-	-	-	-	-	-	-	-	-	-	-
AACCGCGAGTCGAGTG-1	-	-	-	2	0	0	-	-	-	-	-	-	-	-	-	-	-	-
AACCGCGAGTCTCCTC-1	3	4	0	2	12	0	8	2	0	-	-	-	-	-	-	-	-	-
AACCGCGAGTGCTGCC-1	6	0	0	2	5	0	8	0	0	-	-	-	-	-	-	-	-	-
AACCGCGCAAATTGCC-1	2	0	0	2	5	0	0	0	0	-	-	-	-	-	-	-	-	-
AACCGCGCAAGTTGTC-1	2	4	0	-	-	-	-	-	-	-	-	-	-	-	-	-	-	-
AACCGCGCACAGACAG-1	3	0	0	-	-	-	-	-	-	-	-	-	-	-	-	-	-	-
AACCGCGCACATGACT-1	3	0	0	2	2	0	-	-	-	-	-	-	-	-	-	-	-	-
AACCGCGCACGGCGTT-1	0	2	0	-	-	-	-	-	-	-	-	-	-	-	-	-	-	-
AACCGCGCAGTTCATG-1	0	2	0	-	-	-	-	-	-	-	-	-	-	-	-	-	-	-
AACCGCGCATACTCTT-1	2	0	0	2	5	0	0	0	0	-	-	-	-	-	-	-	-	-
AACCGCGCATGGATGG-1	0	0	0	2	0	0	-	-	-	-	-	-	-	-	-	-	-	-
AACCGCGGTAACGCGA-1	2	0	0	-	-	-	-	-	-	-	-	-	-	-	-	-	-	-
AACCGCGGTCATCGGC-1	0	0	0	-	-	-	-	-	-	-	-	-	-	-	-	-	-	-
AACCGCGGTCGCATAT-1	2	0	0	2	5	0	-	-	-	-	-	-	-	-	-	-	-	-
AACCGCGGTCTGCAAT-1	3	0	0	-	-	-	-	-	-	-	-	-	-	-	-	-	-	-
AACCGCGGTTGAACTC-1	0	2	0	-	-	-	0	0	0	-	-	-	-	-	-	-	-	-
AACCGCGTCAACGAAA-1	0	4	0	2	5	0	-	-	-	-	-	-	-	-	-	-	-	-
AACCGCGTCCAATGGT-1	3	0	0	-	-	-	-	-	-	-	-	-	-	-	-	-	-	-
AACCGCGTCCATGAGT-1	2	0	0	-	-	-	-	-	-	-	-	-	-	-	-	-	-	-
AACCGCGTCCGGCACA-1	-	-	-	2	2	0	-	-	-	-	-	-	-	-	-	-	-	-
AACCGCGTCGCTTAGA-1	2	0	0	2	5	0	0	0	0	-	-	-	-	-	-	-	-	-
AACCGCGTCTGACCTC-1	-	-	-	3	4	0	-	-	-	-	-	-	2	3	0	-	-	-
AACGTTGAGACAGAGA-1	2	0	0	-	-	-	-	-	-	-	-	-	-	-	-	-	-	-
AACGTTGAGATGTTAG-1	3	0	0	2	0	0	-	-	-	-	-	-	-	-	-	-	-	-
AACGTTGAGGGTTCCC-1	3	9	0	2	0	0	8	2	0	-	-	-	-	-	-	-	-	-
AACGTTGAGTTGCAGG-1	4	0	0	2	5	0	-	-	-	-	-	-	-	-	-	-	-	-
AACGTTGCAAGCTGGA-1	3	0	0	2	5	0	0	2	0	-	-	-	-	-	-	-	-	-
AACGTTGCAATCAGAA-1	0	2	0	2	8	0	3	0	0	-	-	-	-	-	-	-	-	-
AACGTTGCACTACAGT-1	0	0	0	-	-	-	-	-	-	-	-	-	-	-	-	-	-	-
AACGTTGCACTTACGA-1	5	0	2	3	4	0	-	-	-	-	-	-	2	0	0	5	0	0
AACGTTGCATTGGGCC-1	0	0	0	2	0	0	0	0	0	-	-	-	-	-	-	-	-	-
AACGTTGGTAAACCTC-1	14	13	3	2	12	0	-	-	-	-	-	-	-	-	-	-	-	-
AACGTTGGTAATTGGA-1	0	0	0	2	5	0	-	-	-	-	-	-	-	-	-	-	-	-
AACGTTGGTACCGGCT-1	0	0	0	2	5	0	-	-	-	-	-	-	-	-	-	-	-	-
AACGTTGGTACCGTTA-1	2	0	0	2	5	0	0	0	0	-	-	-	-	-	-	-	-	-
AACGTTGGTCTCTCGT-1	2	0	0	-	-	-	-	-	-	-	-	-	-	-	-	-	-	-
AACGTTGGTTACGGAG-1	10	4	0	-	-	-	-	-	-	-	-	-	-	-	-	-	-	-
AACGTTGTCAGCCTAA-1	0	0	0	-	-	-	3	0	0	-	-	-	-	-	-	-	-	-
AACGTTGTCAGGTTCA-1	-	-	-	2	0	0	0	3	0	-	-	-	-	-	-	-	-	-
AACGTTGTCATACGGT-1	2	0	0	-	-	-	-	-	-	-	-	-	-	-	-	-	-	-
AACGTTGTCGGCTACG-1	0	2	0	2	5	0	-	-	-	-	-	-	-	-	-	-	-	-
AACTCAGAGACAAGCC-1	0	0	0	-	-	-	-	-	-	-	-	-	-	-	-	-	-	-
AACTCAGAGAGCTGCA-1	2	0	0	2	5	0	-	-	-	-	-	-	-	-	-	-	-	-
AACTCAGAGAGGTACC-1	3	14	0	-	-	-	-	-	-	-	-	-	-	-	-	-	-	-
AACTCAGAGGACGAAA-1	2	15	0	2	5	0	-	-	-	-	-	-	-	-	-	-	-	-
AACTCAGAGGTTCCTA-1	3	0	0	2	0	0	-	-	-	-	-	-	-	-	-	-	-	-
AACTCAGCAAGACGTG-1	2	15	0	2	5	0	-	-	-	-	-	-	-	-	-	-	-	-
AACTCAGCAATCTGCA-1	0	0	0	2	13	2	-	-	-	-	-	-	-	-	-	-	-	-
AACTCAGCAGTGGGAT-1	2	0	0	-	-	-	-	-	-	-	-	-	-	-	-	-	-	-
AACTCAGCATGATCCA-1	6	6	0	2	5	0	12	5	0	-	-	-	-	-	-	-	-	-
AACTCAGCATTCACTT-1	3	0	0	-	-	-	-	-	-	-	-	-	-	-	-	-	-	-
AACTCAGGTAAATACG-1	5	2	0	-	-	-	-	-	-	5	0	0	2	3	0	3	2	0
AACTCAGGTACGAAAT-1	2	0	0	-	-	-	5	0	0	-	-	-	-	-	-	-	-	-
AACTCAGGTTAAGAAC-1	2	9	0	2	5	0	-	-	-	-	-	-	-	-	-	-	-	-
AACTCAGGTTCCATGA-1	0	2	0	2	8	0	-	-	-	-	-	-	-	-	-	-	-	-
AACTCAGTCAACACCA-1	3	0	0	-	-	-	-	-	-	-	-	-	-	-	-	-	-	-
AACTCAGTCAACACGT-1	2	0	0	2	5	0	-	-	-	-	-	-	-	-	-	-	-	-
AACTCAGTCATGCATG-1	0	0	0	-	-	-	-	-	-	-	-	-	-	-	-	-	-	-
AACTCAGTCCCATTTA-1	2	0	0	2	5	0	-	-	-	-	-	-	-	-	-	-	-	-
AACTCAGTCCTAGAAC-1	2	2	0	2	0	0	-	-	-	-	-	-	-	-	-	-	-	-
AACTCAGTCCTCAATT-1	3	0	0	2	0	0	0	2	0	-	-	-	-	-	-	-	-	-
AACTCAGTCGGAGCAA-1	3	0	0	2	12	0	-	-	-	-	-	-	-	-	-	-	-	-
AACTCAGTCTGCTGCT-1	-	-	-	-	-	-	11	0	0	-	-	-	2	0	0	-	-	-
AACTCCCAGATCTGAA-1	0	0	0	-	-	-	-	-	-	-	-	-	-	-	-	-	-	-
AACTCCCAGATGCCTT-1	3	4	0	-	-	-	-	-	-	-	-	-	-	-	-	-	-	-
AACTCCCAGCCCGAAA-1	10	6	0	2	2	0	12	6	0	-	-	-	-	-	-	-	-	-
AACTCCCAGGGCTTCC-1	3	4	0	2	2	0	0	2	0	-	-	-	-	-	-	-	-	-
AACTCCCAGTCAAGGC-1	0	2	0	-	-	-	3	0	0	-	-	-	-	-	-	-	-	-
AACTCCCCAAGCGCTC-1	0	0	0	2	0	0	0	0	0	-	-	-	-	-	-	-	-	-
AACTCCCCACTTAACG-1	0	0	0	-	-	-	0	0	0	-	-	-	2	0	0	-	-	-
AACTCCCCATCCGCGA-1	15	16	0	2	8	0	-	-	-	-	-	-	-	-	-	-	-	-
AACTCCCCATGCAACT-1	0	2	0	-	-	-	-	-	-	-	-	-	-	-	-	-	-	-
AACTCCCGTACCAGTT-1	2	0	0	-	-	-	0	7	0	-	-	-	-	-	-	-	-	-
AACTCCCTCATACGGT-1	0	4	0	2	5	0	0	0	0	-	-	-	-	-	-	-	-	-
AACTCCCTCATGTCTT-1	0	0	0	-	-	-	0	0	0	-	-	-	-	-	-	-	-	-
AACTCCCTCCTATTCA-1	2	9	0	-	-	-	-	-	-	-	-	-	-	-	-	-	-	-
AACTCCCTCTACCAGA-1	3	0	0	-	-	-	-	-	-	-	-	-	-	-	-	-	-	-
AACTCCCTCTTTACAC-1	2	0	0	-	-	-	-	-	-	-	-	-	-	-	-	-	-	-
AACTCTTAGACAAGCC-1	-	-	-	2	5	0	-	-	-	-	-	-	-	-	-	-	-	-
AACTCTTAGACCTAGG-1	2	4	0	-	-	-	-	-	-	-	-	-	-	-	-	-	-	-
AACTCTTAGCGTTTAC-1	0	0	0	2	0	0	0	4	0	-	-	-	-	-	-	-	-	-
AACTCTTAGGATGGAA-1	0	2	0	2	0	0	-	-	-	-	-	-	-	-	-	-	-	-
AACTCTTAGGCTACGA-1	3	0	0	-	-	-	-	-	-	-	-	-	-	-	-	-	-	-
AACTCTTAGGGCACTA-1	0	0	0	-	-	-	-	-	-	-	-	-	-	-	-	-	-	-
AACTCTTCAAGCGATG-1	4	0	0	-	-	-	-	-	-	-	-	-	-	-	-	-	-	-
AACTCTTCACTAGTAC-1	5	4	0	3	4	0	9	0	0	6	0	0	2	0	0	3	0	0
AACTCTTCAGTATCTG-1	2	0	0	-	-	-	0	0	0	-	-	-	-	-	-	-	-	-
AACTCTTCATTTCAGG-1	0	0	0	2	5	0	0	0	0	-	-	-	-	-	-	-	-	-
AACTCTTGTAGCTAAA-1	0	2	0	2	8	0	-	-	-	-	-	-	-	-	-	-	-	-
AACTCTTGTCAAAGCG-1	2	0	0	-	-	-	-	-	-	-	-	-	-	-	-	-	-	-
AACTCTTGTTACCGAT-1	3	0	0	-	-	-	-	-	-	-	-	-	-	-	-	-	-	-
AACTCTTGTTCCACTC-1	3	4	0	-	-	-	-	-	-	-	-	-	-	-	-	-	-	-
AACTCTTTCAGCCTAA-1	-	-	-	2	0	0	-	-	-	-	-	-	-	-	-	-	-	-
AACTCTTTCCTACAGA-1	16	0	0	-	-	-	2	2	0	-	-	-	-	-	-	-	-	-
AACTCTTTCGCCTGAG-1	2	0	0	-	-	-	-	-	-	-	-	-	-	-	-	-	-	-
AACTCTTTCGTGACAT-1	17	0	0	2	5	0	-	-	-	-	-	-	-	-	-	-	-	-
AACTGGTAGAAGGGTA-1	0	0	0	2	5	0	-	-	-	-	-	-	-	-	-	-	-	-
AACTGGTAGAGTTGGC-1	0	2	0	2	5	0	11	3	0	-	-	-	-	-	-	-	-	-
AACTGGTAGCTAGGCA-1	-	-	-	2	14	0	-	-	-	-	-	-	-	-	-	-	-	-
AACTGGTAGGAATTAC-1	0	0	0	-	-	-	-	-	-	-	-	-	-	-	-	-	-	-
AACTGGTAGGCAATTA-1	2	2	0	-	-	-	-	-	-	-	-	-	-	-	-	-	-	-
AACTGGTAGTGTTAGA-1	5	0	2	3	4	3	3	2	0	-	-	-	-	-	-	6	0	2
AACTGGTCAAAGCAAT-1	0	2	0	2	5	0	3	0	0	-	-	-	-	-	-	-	-	-
AACTGGTCACCATGTA-1	3	0	0	-	-	-	-	-	-	-	-	-	-	-	-	-	-	-
AACTGGTCAGACGCAA-1	3	0	0	-	-	-	0	2	0	-	-	-	-	-	-	-	-	-
AACTGGTCATCAGTCA-1	2	0	0	-	-	-	-	-	-	-	-	-	-	-	-	-	-	-
AACTGGTCATCGATTG-1	2	0	0	-	-	-	-	-	-	-	-	-	-	-	-	-	-	-
AACTGGTCATGAACCT-1	2	0	0	2	5	0	-	-	-	-	-	-	-	-	-	-	-	-
AACTGGTCATTAGGCT-1	5	4	2	3	4	0	13	0	0	-	-	-	2	0	0	7	4	0
AACTGGTGTCAACTGT-1	2	17	0	2	5	0	0	0	0	-	-	-	-	-	-	-	-	-
AACTGGTGTCTACCTC-1	0	4	0	2	5	0	0	0	0	-	-	-	-	-	-	-	-	-
AACTGGTGTCTCCCTA-1	2	0	0	-	-	-	-	-	-	-	-	-	-	-	-	-	-	-
AACTGGTGTCTGCCAG-1	0	2	0	-	-	-	3	0	0	-	-	-	-	-	-	-	-	-
AACTGGTGTCTTGATG-1	0	4	0	2	8	0	-	-	-	-	-	-	-	-	-	-	-	-
AACTGGTGTGGTGTAG-1	2	2	0	2	5	0	-	-	-	-	-	-	-	-	-	-	-	-
AACTGGTTCAGCATGT-1	0	0	0	-	-	-	2	2	0	-	-	-	-	-	-	-	-	-
AACTGGTTCAGCTCTC-1	0	11	0	-	-	-	0	0	0	-	-	-	-	-	-	-	-	-
AACTGGTTCATTGCGA-1	2	0	0	-	-	-	14	8	0	-	-	-	-	-	-	-	-	-
AACTGGTTCGCAAGCC-1	18	0	0	-	-	-	-	-	-	-	-	-	-	-	-	-	-	-
AACTTTCAGAATTCCC-1	3	0	0	-	-	-	-	-	-	-	-	-	-	-	-	-	-	-
AACTTTCAGGCAATTA-1	2	0	0	-	-	-	-	-	-	-	-	-	-	-	-	-	-	-
AACTTTCAGGCTAGCA-1	2	0	0	2	5	0	-	-	-	-	-	-	-	-	-	-	-	-
AACTTTCAGTATGACA-1	0	0	0	-	-	-	-	-	-	-	-	-	-	-	-	-	-	-
AACTTTCAGTGGGTTG-1	3	0	0	-	-	-	-	-	-	-	-	-	-	-	-	-	-	-
AACTTTCAGTGGTAAT-1	2	0	0	-	-	-	7	0	0	-	-	-	-	-	-	-	-	-
AACTTTCCAAGGACAC-1	0	0	0	-	-	-	-	-	-	-	-	-	-	-	-	-	-	-
AACTTTCCAATCTACG-1	-	-	-	2	2	0	-	-	-	-	-	-	-	-	-	-	-	-
AACTTTCCACCTGGTG-1	0	2	0	-	-	-	-	-	-	-	-	-	-	-	-	-	-	-
AACTTTCCACGGTAGA-1	0	0	0	2	5	0	-	-	-	-	-	-	-	-	-	-	-	-
AACTTTCGTAAGTTCC-1	2	6	0	-	-	-	-	-	-	-	-	-	-	-	-	-	-	-
AACTTTCGTGAGTATA-1	-	-	-	2	15	0	11	0	2	-	-	-	-	-	-	-	-	-
AACTTTCGTGCAGACA-1	3	9	0	2	2	0	-	-	-	-	-	-	-	-	-	-	-	-
AACTTTCGTGCGATAG-1	0	0	0	2	5	0	-	-	-	-	-	-	-	-	-	-	-	-
AACTTTCGTGTGCGTC-1	0	0	0	-	-	-	-	-	-	-	-	-	-	-	-	-	-	-
AACTTTCGTTGTGGCC-1	0	0	0	-	-	-	0	0	0	-	-	-	-	-	-	-	-	-
AACTTTCTCACAAACC-1	5	0	0	3	4	0	5	0	0	-	-	-	2	0	0	-	-	-
AACTTTCTCATCGATG-1	14	13	3	-	-	-	-	-	-	-	-	-	-	-	-	-	-	-
AACTTTCTCGATGAGG-1	5	4	2	3	4	0	-	-	-	-	-	-	2	0	0	7	4	0
AACTTTCTCGCATGGC-1	2	0	0	-	-	-	0	0	0	-	-	-	-	-	-	-	-	-
AACTTTCTCGTCACGG-1	0	0	0	2	0	0	2	2	0	-	-	-	-	-	-	-	-	-
AACTTTCTCGTGGTCG-1	0	0	0	2	0	0	0	3	0	-	-	-	-	-	-	-	-	-
AACTTTCTCTGAGTGT-1	2	0	0	-	-	-	0	0	0	-	-	-	-	-	-	-	-	-
AACTTTCTCTGCGACG-1	0	2	0	-	-	-	-	-	-	-	-	-	-	-	-	-	-	-
AACTTTCTCTTGTTTG-1	3	0	0	-	-	-	-	-	-	-	-	-	-	-	-	-	-	-
AAGACCTAGAGAGCTC-1	0	18	0	2	5	0	-	-	-	-	-	-	-	-	-	-	-	-
AAGACCTAGATGTTAG-1	10	0	0	-	-	-	0	0	0	-	-	-	-	-	-	-	-	-
AAGACCTAGCAGCCTC-1	-	-	-	2	5	0	0	0	0	-	-	-	-	-	-	-	-	-
AAGACCTAGCCAGTTT-1	3	0	0	2	2	0	-	-	-	-	-	-	-	-	-	-	-	-
AAGACCTAGCTCAACT-1	0	2	0	-	-	-	9	0	0	-	-	-	-	-	-	-	-	-
AAGACCTAGCTGAAAT-1	0	9	0	2	5	0	0	0	0	-	-	-	-	-	-	-	-	-
AAGACCTAGGAGTAGA-1	0	0	0	2	0	0	-	-	-	-	-	-	-	-	-	-	-	-
AAGACCTAGTTCGCAT-1	3	2	0	2	0	0	8	2	0	-	-	-	-	-	-	-	-	-
AAGACCTCAAACGTGG-1	0	0	0	2	5	0	0	0	0	-	-	-	-	-	-	-	-	-
AAGACCTCACGAAACG-1	0	19	0	-	-	-	-	-	-	-	-	-	-	-	-	-	-	-
AAGACCTCAGGACGTA-1	0	0	0	-	-	-	-	-	-	-	-	-	-	-	-	-	-	-
AAGACCTCAGGGTTAG-1	2	0	0	-	-	-	-	-	-	-	-	-	-	-	-	-	-	-
AAGACCTCAGTTCCCT-1	0	0	0	-	-	-	-	-	-	-	-	-	-	-	-	-	-	-
AAGACCTGTAGCGATG-1	3	0	0	-	-	-	-	-	-	-	-	-	-	-	-	-	-	-
AAGACCTGTCGATTGT-1	19	4	0	-	-	-	15	0	0	-	-	-	-	-	-	-	-	-
AAGACCTGTGCGCTTG-1	0	2	0	3	4	0	0	2	0	-	-	-	-	-	-	-	-	-
AAGACCTGTGTGAAAT-1	20	0	0	-	-	-	0	0	0	-	-	-	-	-	-	-	-	-
AAGACCTTCAGGCCCA-1	2	0	0	-	-	-	-	-	-	-	-	-	-	-	-	-	-	-
AAGACCTTCATGTCTT-1	0	4	0	-	-	-	-	-	-	-	-	-	-	-	-	-	-	-
AAGACCTTCCTCAACC-1	0	0	0	2	5	0	0	0	0	-	-	-	-	-	-	-	-	-
AAGACCTTCTTAGCCC-1	10	0	0	-	-	-	0	0	0	-	-	-	-	-	-	-	-	-
AAGACCTTCTTTACAC-1	0	0	0	-	-	-	-	-	-	-	-	-	-	-	-	-	-	-
AAGCCGCAGCCGATTT-1	0	0	0	2	5	0	-	-	-	-	-	-	-	-	-	-	-	-
AAGCCGCAGGCACATG-1	3	10	0	2	0	0	-	-	-	-	-	-	-	-	-	-	-	-
AAGCCGCAGGCTATCT-1	3	0	0	2	5	0	-	-	-	-	-	-	-	-	-	-	-	-
AAGCCGCAGTGACATA-1	3	4	0	2	5	0	-	-	-	-	-	-	-	-	-	-	-	-
AAGCCGCAGTGGTAGC-1	21	0	0	-	-	-	-	-	-	-	-	-	-	-	-	-	-	-
AAGCCGCCAGCCAATT-1	2	0	0	2	5	0	-	-	-	-	-	-	-	-	-	-	-	-
AAGCCGCGTCAACATC-1	3	0	0	-	-	-	8	2	0	-	-	-	-	-	-	-	-	-
AAGCCGCGTCATTAGC-1	22	20	0	-	-	-	-	-	-	-	-	-	-	-	-	-	-	-
AAGCCGCGTGCACCAC-1	0	21	0	-	-	-	-	-	-	-	-	-	-	-	-	-	-	-
AAGCCGCGTGGTCTCG-1	0	2	0	-	-	-	3	0	0	-	-	-	-	-	-	-	-	-
AAGCCGCGTTCGTGAT-1	0	0	0	2	5	0	-	-	-	-	-	-	-	-	-	-	-	-
AAGCCGCGTTGTCGCG-1	0	0	0	-	-	-	-	-	-	-	-	-	-	-	-	-	-	-
AAGCCGCTCATCGGAT-1	2	0	0	2	5	0	-	-	-	-	-	-	-	-	-	-	-	-
AAGCCGCTCCGTTGCT-1	-	-	-	2	0	0	-	-	-	-	-	-	-	-	-	-	-	-
AAGCCGCTCTACCAGA-1	0	4	0	-	-	-	-	-	-	-	-	-	-	-	-	-	-	-
AAGCCGCTCTCGTATT-1	5	0	0	3	4	0	4	0	0	7	0	0	2	0	0	8	5	3
AAGCCGCTCTTAACCT-1	0	2	0	-	-	-	-	-	-	-	-	-	-	-	-	-	-	-
AAGGAGCAGAGACGAA-1	0	0	0	-	-	-	-	-	-	-	-	-	-	-	-	-	-	-
AAGGAGCAGCCACGCT-1	2	0	0	2	5	0	-	-	-	-	-	-	-	-	-	-	-	-
AAGGAGCAGCCATCGC-1	0	19	0	-	-	-	-	-	-	-	-	-	-	-	-	-	-	-
AAGGAGCAGTCAAGCG-1	2	0	0	2	5	0	5	0	0	-	-	-	-	-	-	-	-	-
AAGGAGCAGTCCGTAT-1	2	22	0	-	-	-	-	-	-	-	-	-	-	-	-	-	-	-
AAGGAGCCAGCTGGCT-1	0	0	0	2	5	0	-	-	-	-	-	-	-	-	-	-	-	-
AAGGAGCCAGTGGGAT-1	0	0	0	2	0	2	0	3	0	-	-	-	-	-	-	-	-	-
AAGGAGCCATTTCAGG-1	2	4	0	2	5	0	-	-	-	-	-	-	-	-	-	-	-	-
AAGGAGCGTCGCATAT-1	2	4	0	-	-	-	-	-	-	-	-	-	-	-	-	-	-	-
AAGGAGCGTCTCCACT-1	0	4	0	-	-	-	-	-	-	-	-	-	-	-	-	-	-	-
AAGGAGCGTTGGTGGA-1	2	0	0	-	-	-	-	-	-	-	-	-	2	0	0	-	-	-
AAGGAGCTCAGGTAAA-1	0	2	0	2	0	0	0	0	0	-	-	-	-	-	-	-	-	-
AAGGAGCTCCAGGGCT-1	2	0	0	-	-	-	-	-	-	-	-	-	-	-	-	-	-	-
AAGGAGCTCCGAAGAG-1	0	2	0	-	-	-	-	-	-	-	-	-	-	-	-	-	-	-
AAGGAGCTCTCCGGTT-1	-	-	-	2	2	0	-	-	-	-	-	-	-	-	-	-	-	-
AAGGCAGAGACCTAGG-1	2	23	0	-	-	-	-	-	-	-	-	-	-	-	-	-	-	-
AAGGCAGAGACGACGT-1	-	-	-	2	5	0	0	0	0	-	-	-	-	-	-	-	-	-
AAGGCAGAGAGTACAT-1	0	0	0	2	0	0	-	-	-	-	-	-	-	-	-	-	-	-
AAGGCAGAGATGTCGG-1	0	2	0	2	8	0	-	-	-	-	-	-	-	-	-	-	-	-
AAGGCAGAGGATATAC-1	0	0	0	2	5	0	-	-	-	-	-	-	-	-	-	-	-	-
AAGGCAGAGTAGCGGT-1	0	0	0	-	-	-	-	-	-	-	-	-	-	-	-	-	-	-
AAGGCAGAGTTAGCGG-1	0	0	0	2	0	0	-	-	-	-	-	-	-	-	-	-	-	-
AAGGCAGAGTTGAGAT-1	2	0	0	2	5	0	-	-	-	-	-	-	-	-	-	-	-	-
AAGGCAGCAAGGTTCT-1	0	24	0	2	5	0	-	-	-	-	-	-	2	7	0	-	-	-
AAGGCAGCAAGTCTGT-1	2	0	0	-	-	-	0	0	0	-	-	-	-	-	-	-	-	-
AAGGCAGCAATAACGA-1	0	2	0	2	5	0	-	-	-	-	-	-	-	-	-	-	-	-
AAGGCAGCAATCGAAA-1	2	0	0	-	-	-	-	-	-	-	-	-	-	-	-	-	-	-
AAGGCAGCAATCTGCA-1	0	0	0	2	0	0	0	0	0	-	-	-	-	-	-	-	-	-
AAGGCAGCACACATGT-1	0	0	0	-	-	-	16	0	0	-	-	-	-	-	-	-	-	-
AAGGCAGCACCTGGTG-1	0	0	0	2	5	0	0	0	0	-	-	-	-	-	-	-	-	-
AAGGCAGCACGAAGCA-1	-	-	-	2	5	0	-	-	-	-	-	-	-	-	-	-	-	-
AAGGCAGCACGTTGGC-1	2	0	0	2	5	0	12	0	0	-	-	-	-	-	-	-	-	-
AAGGCAGCAGCCAGAA-1	-	-	-	2	0	0	-	-	-	-	-	-	-	-	-	-	-	-
AAGGCAGCAGCTCCGA-1	3	0	0	2	2	0	-	-	-	-	-	-	-	-	-	-	-	-
AAGGCAGCAGGGAGAG-1	0	0	0	-	-	-	0	0	0	-	-	-	-	-	-	-	-	-
AAGGCAGCAGTCAGAG-1	3	0	0	-	-	-	-	-	-	-	-	-	-	-	-	-	-	-
AAGGCAGGTACAGACG-1	2	0	0	-	-	-	-	-	-	-	-	-	-	-	-	-	-	-
AAGGCAGGTCATCCCT-1	3	0	0	2	0	0	-	-	-	-	-	-	-	-	-	-	-	-
AAGGCAGGTCCGCTGA-1	3	0	0	2	2	0	-	-	-	-	-	-	-	-	-	-	-	-
AAGGCAGGTCTCCCTA-1	-	-	-	-	-	-	11	0	0	-	-	-	-	-	-	-	-	-
AAGGCAGGTTCACCTC-1	0	0	0	3	4	5	-	-	-	-	-	-	-	-	-	-	-	-
AAGGCAGGTTCTGAAC-1	3	0	0	2	2	0	-	-	-	-	-	-	-	-	-	-	-	-
AAGGCAGTCAACACCA-1	0	4	0	2	5	0	-	-	-	-	-	-	-	-	-	-	-	-
AAGGCAGTCCGCTGTT-1	3	0	0	-	-	-	-	-	-	-	-	-	-	-	-	-	-	-
AAGGCAGTCGAATCCA-1	3	0	0	2	0	0	0	0	0	-	-	-	-	-	-	-	-	-
AAGGCAGTCGTCCGTT-1	2	0	0	-	-	-	-	-	-	-	-	-	-	-	-	-	-	-
AAGGCAGTCTGGAGCC-1	3	0	0	2	2	0	0	2	0	-	-	-	-	-	-	-	-	-
AAGGCAGTCTTGGGTA-1	2	0	0	-	-	-	0	0	0	-	-	-	-	-	-	-	-	-
AAGGTTCAGAGACTAT-1	2	0	0	-	-	-	0	0	0	-	-	-	-	-	-	-	-	-
AAGGTTCAGAGTCTGG-1	2	0	0	-	-	-	-	-	-	-	-	-	-	-	-	-	-	-
AAGGTTCAGGAGTAGA-1	-	-	-	2	0	0	-	-	-	-	-	-	-	-	-	-	-	-
AAGGTTCCAATTGCTG-1	2	0	0	-	-	-	-	-	-	-	-	-	-	-	-	-	-	-
AAGGTTCCACAACGCC-1	0	0	0	-	-	-	-	-	-	-	-	-	-	-	-	-	-	-
AAGGTTCCAGGCGATA-1	0	0	0	2	5	0	0	0	0	-	-	-	-	-	-	-	-	-
AAGGTTCCATTAGCCA-1	0	4	0	-	-	-	0	0	0	-	-	-	-	-	-	-	-	-
AAGGTTCGTAGAAAGG-1	0	2	0	-	-	-	-	-	-	-	-	-	-	-	-	-	-	-
AAGGTTCGTATCAGTC-1	0	0	0	-	-	-	-	-	-	-	-	-	-	-	-	-	-	-
AAGGTTCGTCAGGACA-1	0	0	0	2	0	0	0	0	0	-	-	-	-	-	-	-	-	-
AAGGTTCGTCATATGC-1	0	0	0	-	-	-	0	0	0	-	-	-	-	-	-	-	-	-
AAGGTTCGTCGAAAGC-1	0	2	0	-	-	-	-	-	-	-	-	-	-	-	-	-	-	-
AAGGTTCGTGACCAAG-1	23	4	0	-	-	-	2	0	0	-	-	-	-	-	-	-	-	-
AAGGTTCGTGTAAGTA-1	3	0	0	-	-	-	-	-	-	-	-	-	-	-	-	-	-	-
AAGGTTCGTGTTAAGA-1	-	-	-	2	5	0	5	0	0	-	-	-	-	-	-	-	-	-
AAGGTTCGTTCCCTTG-1	3	0	0	2	2	0	5	2	0	-	-	-	-	-	-	-	-	-
AAGGTTCGTTGACGTT-1	0	4	0	-	-	-	-	-	-	-	-	-	-	-	-	-	-	-
AAGGTTCGTTTGTTGG-1	2	25	0	-	-	-	-	-	-	-	-	-	-	-	-	-	-	-
AAGGTTCTCAGCAACT-1	2	0	0	-	-	-	-	-	-	-	-	-	-	-	-	-	-	-
AAGGTTCTCCGTAGGC-1	3	2	0	2	2	0	-	-	-	-	-	-	-	-	-	-	-	-
AAGGTTCTCGCGGATC-1	0	0	0	-	-	-	-	-	-	-	-	-	-	-	-	-	-	-
AAGGTTCTCGGAATCT-1	3	0	0	-	-	-	8	2	0	-	-	-	-	-	-	-	-	-
AAGTCTGAGACAGACC-1	2	0	0	-	-	-	-	-	-	-	-	-	-	-	-	-	-	-
AAGTCTGAGAGACTAT-1	6	0	0	2	0	0	-	-	-	-	-	-	-	-	-	-	-	-
AAGTCTGAGCCCAATT-1	2	26	0	-	-	-	-	-	-	-	-	-	-	-	-	-	-	-
AAGTCTGAGCTAGTGG-1	-	-	-	2	5	0	-	-	-	-	-	-	-	-	-	-	-	-
AAGTCTGAGCTGATAA-1	2	0	0	-	-	-	-	-	-	-	-	-	-	-	-	-	-	-
AAGTCTGAGGCTACGA-1	2	0	0	2	5	0	-	-	-	-	-	-	-	-	-	-	-	-
AAGTCTGAGTACGACG-1	5	4	2	3	4	0	-	-	-	-	-	-	2	0	0	-	-	-
AAGTCTGAGTGCCAGA-1	2	0	0	2	5	0	0	0	0	-	-	-	-	-	-	-	-	-
AAGTCTGCAATGGATA-1	0	0	0	-	-	-	-	-	-	-	-	-	-	-	-	-	-	-
AAGTCTGCACTAGTAC-1	0	2	0	2	3	0	-	-	-	-	-	-	-	-	-	-	-	-
AAGTCTGCAGGCTGAA-1	2	0	0	2	5	0	-	-	-	-	-	-	-	-	-	-	-	-
AAGTCTGCAGTCACTA-1	3	0	0	-	-	-	-	-	-	-	-	-	-	-	-	-	-	-
AAGTCTGCATTGCGGC-1	-	-	-	2	5	0	-	-	-	-	-	-	-	-	-	-	-	-
AAGTCTGGTAGCGTCC-1	24	0	0	-	-	-	0	0	0	-	-	-	-	-	-	-	-	-
AAGTCTGGTATCGCAT-1	0	27	0	-	-	-	0	0	0	-	-	-	-	-	-	-	-	-
AAGTCTGGTCATGCCG-1	-	-	-	-	-	-	11	0	0	-	-	-	-	-	-	-	-	-
AAGTCTGGTCCGCTGA-1	25	4	0	-	-	-	-	-	-	-	-	-	-	-	-	-	-	-
AAGTCTGGTGTATGGG-1	2	0	0	2	5	0	-	-	-	-	-	-	-	-	-	-	-	-
AAGTCTGTCAAAGACA-1	2	0	0	-	-	-	-	-	-	-	-	-	-	-	-	-	-	-
AAGTCTGTCGCCTGAG-1	0	28	0	2	5	0	-	-	-	-	-	-	-	-	-	-	-	-
AAGTCTGTCTAAGCCA-1	0	0	0	2	0	0	-	-	-	-	-	-	-	-	-	-	-	-
AAGTCTGTCTGTCTAT-1	0	29	0	2	0	0	-	-	-	-	-	-	-	-	-	-	-	-
AATCCAGAGAACAATC-1	3	0	0	-	-	-	8	2	0	-	-	-	-	-	-	-	-	-
AATCCAGAGCGTTGCC-1	0	2	0	-	-	-	0	0	0	-	-	-	-	-	-	-	-	-
AATCCAGAGGCTCAGA-1	-	-	-	2	5	0	-	-	-	-	-	-	-	-	-	-	-	-
AATCCAGAGGGTTTCT-1	0	0	0	-	-	-	-	-	-	-	-	-	-	-	-	-	-	-
AATCCAGAGGTCATCT-1	2	0	0	2	5	0	-	-	-	-	-	-	-	-	-	-	-	-
AATCCAGAGTCCGTAT-1	2	0	0	-	-	-	-	-	-	-	-	-	-	-	-	-	-	-
AATCCAGAGTCTTGCA-1	2	0	0	-	-	-	5	0	0	-	-	-	-	-	-	-	-	-
AATCCAGCAAGCTGGA-1	12	0	0	2	0	0	-	-	-	-	-	-	-	-	-	-	-	-
AATCCAGCAATCTACG-1	2	0	0	2	5	0	12	2	0	-	-	-	-	-	-	-	-	-
AATCCAGCATGGAATA-1	0	0	0	2	13	0	-	-	-	-	-	-	-	-	-	-	-	-
AATCCAGCATTGGCGC-1	2	4	0	2	5	0	0	0	0	-	-	-	-	-	-	-	-	-
AATCCAGGTGTAAGTA-1	2	0	0	2	5	0	0	0	0	-	-	-	-	-	-	-	-	-
AATCCAGGTGTGACCC-1	0	0	0	-	-	-	-	-	-	-	-	-	-	-	-	-	-	-
AATCCAGGTTGATTCG-1	2	0	0	-	-	-	-	-	-	-	-	-	-	-	-	-	-	-
AATCGGTAGAACTCGG-1	-	-	-	2	0	0	-	-	-	-	-	-	-	-	-	-	-	-
AATCGGTAGAATTCCC-1	2	0	0	2	5	0	-	-	-	-	-	-	-	-	-	-	-	-
AATCGGTAGATCGATA-1	2	0	0	-	-	-	5	0	0	-	-	-	-	-	-	-	-	-
AATCGGTAGCACGCCT-1	26	29	0	-	-	-	-	-	-	-	-	-	-	-	-	-	-	-
AATCGGTAGCAGATCG-1	0	0	0	2	0	0	-	-	-	-	-	-	-	-	-	-	-	-
AATCGGTAGCTAGTTC-1	2	0	0	-	-	-	-	-	-	-	-	-	-	-	-	-	-	-
AATCGGTAGGACACCA-1	3	0	0	2	2	0	0	2	0	-	-	-	-	-	-	-	-	-
AATCGGTAGTCCCACG-1	2	30	0	-	-	-	-	-	-	-	-	-	-	-	-	-	-	-
AATCGGTAGTGCGTGA-1	0	0	0	2	5	0	-	-	-	-	-	-	-	-	-	-	-	-
AATCGGTCACGTCTCT-1	2	4	0	-	-	-	-	-	-	-	-	-	-	-	-	-	-	-
AATCGGTCAGACGTAG-1	0	0	0	-	-	-	-	-	-	-	-	-	-	-	-	-	-	-
AATCGGTCATTGTGCA-1	6	0	0	2	0	0	-	-	-	-	-	-	-	-	-	-	-	-
AATCGGTGTCCTAGCG-1	0	0	0	2	0	0	0	0	0	-	-	-	-	-	-	-	-	-
AATCGGTGTGCCTGTG-1	0	2	0	2	0	0	11	0	0	-	-	-	-	-	-	-	-	-
AATCGGTGTGTAACGG-1	2	0	0	2	5	0	0	0	0	-	-	-	-	-	-	-	-	-
AATCGGTTCAGCTTAG-1	5	0	2	3	4	0	-	-	-	-	-	-	2	0	0	6	0	0
AATCGGTTCCTGCCAT-1	0	0	0	2	0	0	-	-	-	-	-	-	-	-	-	-	-	-
AATCGGTTCGGCGCTA-1	3	0	0	-	-	-	-	-	-	-	-	-	-	-	-	-	-	-
AATCGGTTCGGCTTGG-1	2	0	0	-	-	-	-	-	-	-	-	-	-	-	-	-	-	-
AATCGGTTCTCGATGA-1	0	0	0	2	5	0	11	3	0	-	-	-	-	-	-	-	-	-
ACACCAAAGACCGGAT-1	-	-	-	-	-	-	0	0	0	-	-	-	-	-	-	-	-	-
ACACCAAAGAGTTGGC-1	3	0	0	-	-	-	-	-	-	-	-	-	-	-	-	-	-	-
ACACCAAAGCGATATA-1	3	0	0	-	-	-	-	-	-	-	-	-	-	-	-	-	-	-
ACACCAAAGCTTTGGT-1	3	4	0	2	2	0	0	2	0	-	-	-	-	-	-	-	-	-
ACACCAAAGGACGAAA-1	2	31	0	2	5	0	-	-	-	-	-	-	-	-	-	-	-	-
ACACCAAAGTATTGGA-1	2	0	0	2	5	0	-	-	-	-	-	-	-	-	-	-	-	-
ACACCAAAGTGGGTTG-1	0	0	0	2	2	0	-	-	-	-	-	-	-	-	-	-	-	-
ACACCAAAGTTAGCGG-1	0	0	0	-	-	-	-	-	-	-	-	-	-	-	-	-	-	-
ACACCAAAGTTCCACA-1	3	0	0	2	0	0	8	2	0	-	-	-	-	-	-	-	-	-
ACACCAACAAGCCATT-1	2	4	0	2	5	0	0	0	0	-	-	-	-	-	-	-	-	-
ACACCAACAATCGAAA-1	-	-	-	2	5	0	-	-	-	-	-	-	-	-	-	-	-	-
ACACCAACACCATCCT-1	6	0	0	-	-	-	-	-	-	-	-	-	-	-	-	-	-	-
ACACCAACAGACGCCT-1	27	0	0	2	0	0	-	-	-	-	-	-	-	-	-	-	-	-
ACACCAACATCCGTGG-1	6	0	0	2	0	0	-	-	-	-	-	-	-	-	-	-	-	-
ACACCAAGTCCGAATT-1	2	0	0	-	-	-	-	-	-	-	-	-	-	-	-	-	-	-
ACACCAAGTCCGTTAA-1	0	6	0	2	0	0	-	-	-	-	-	-	-	-	-	-	-	-
ACACCAAGTCGACTAT-1	19	4	0	2	5	0	15	0	0	-	-	-	-	-	-	-	-	-
ACACCAAGTTGAACTC-1	2	4	0	2	5	0	-	-	-	-	-	-	-	-	-	-	-	-
ACACCAATCACGAAGG-1	3	0	0	2	2	0	-	-	-	-	-	-	-	-	-	-	-	-
ACACCAATCAGTCCCT-1	2	2	0	-	-	-	-	-	-	-	-	-	-	-	-	-	-	-
ACACCAATCAGTGCAT-1	6	0	0	-	-	-	-	-	-	-	-	-	-	-	-	-	-	-
ACACCAATCCAAACTG-1	0	2	0	2	5	0	-	-	-	-	-	-	-	-	-	-	-	-
ACACCAATCCCTCAGT-1	3	0	0	2	2	0	0	2	0	-	-	-	-	-	-	-	-	-
ACACCAATCCGCATCT-1	0	0	0	2	0	0	-	-	-	-	-	-	-	-	-	-	-	-
ACACCAATCCTAGAAC-1	0	0	0	2	5	0	-	-	-	-	-	-	-	-	-	-	-	-
ACACCAATCGAGCCCA-1	2	0	0	2	5	0	-	-	-	-	-	-	-	-	-	-	-	-
ACACCAATCGCATGAT-1	2	0	0	-	-	-	-	-	-	-	-	-	-	-	-	-	-	-
ACACCAATCGGGAGTA-1	-	-	-	2	2	0	-	-	-	-	-	-	-	-	-	-	-	-
ACACCAATCGTCACGG-1	2	0	0	2	5	0	0	0	0	-	-	-	-	-	-	-	-	-
ACACCAATCTAACTTC-1	0	2	0	-	-	-	3	0	0	-	-	-	-	-	-	-	-	-
ACACCCTAGATAGCAT-1	3	0	0	-	-	-	8	2	0	-	-	-	-	-	-	-	-	-
ACACCCTCATAAGACA-1	3	0	0	-	-	-	-	-	-	-	-	-	-	-	-	-	-	-
ACACCCTCATGTCGAT-1	3	32	0	-	-	-	-	-	-	-	-	-	-	-	-	-	-	-
ACACCCTGTCATACTG-1	3	4	0	-	-	-	-	-	-	-	-	-	-	-	-	-	-	-
ACACCCTGTCTAGCCG-1	2	0	0	2	5	0	0	0	0	-	-	-	-	-	-	-	-	-
ACACCCTGTTTACTCT-1	3	0	0	-	-	-	0	2	3	-	-	-	-	-	-	-	-	-
ACACCCTTCAAGATCC-1	0	0	0	-	-	-	-	-	-	-	-	-	-	-	-	-	-	-
ACACCCTTCACCTCGT-1	0	0	0	2	0	0	12	0	0	-	-	-	-	-	-	-	-	-
ACACCCTTCAGAGCTT-1	2	0	0	-	-	-	-	-	-	-	-	-	-	-	-	-	-	-
ACACCCTTCAGCAACT-1	-	-	-	2	0	0	11	0	0	-	-	-	-	-	-	-	-	-
ACACCCTTCAGCGATT-1	3	0	0	-	-	-	-	-	-	-	-	-	-	-	-	-	-	-
ACACCCTTCATCTGCC-1	28	0	0	2	5	0	-	-	-	-	-	-	-	-	-	-	-	-
ACACCCTTCTTGAGGT-1	0	2	0	-	-	-	-	-	-	-	-	-	-	-	-	-	-	-
ACACCGGAGACTTTCG-1	13	0	0	2	0	0	9	0	0	-	-	-	3	5	4	-	-	-
ACACCGGAGCAGGTCA-1	3	4	0	-	-	-	8	2	0	-	-	-	-	-	-	-	-	-
ACACCGGAGCGCCTCA-1	2	0	0	2	5	0	-	-	-	-	-	-	-	-	-	-	-	-
ACACCGGAGCTAGTCT-1	5	0	2	-	-	-	10	2	0	3	3	0	-	-	-	4	0	2
ACACCGGAGGACCACA-1	0	0	0	-	-	-	0	3	0	-	-	-	-	-	-	-	-	-
ACACCGGAGGGAACGG-1	0	4	0	2	5	0	6	0	0	-	-	-	-	-	-	-	-	-
ACACCGGCACCACGTG-1	3	0	0	2	2	0	0	2	0	-	-	-	-	-	-	-	-	-
ACACCGGCACGAGAGT-1	5	33	0	3	4	0	3	3	0	5	0	0	2	3	0	3	6	0
ACACCGGCACTGTGTA-1	0	0	0	3	4	0	-	-	-	-	-	-	-	-	-	-	-	-
ACACCGGCATGCAATC-1	0	0	0	-	-	-	-	-	-	-	-	-	-	-	-	-	-	-
ACACCGGCATGTCCTC-1	3	0	0	2	0	0	-	-	-	-	-	-	-	-	-	-	-	-
ACACCGGGTCCATCCT-1	0	2	0	-	-	-	-	-	-	-	-	-	-	-	-	-	-	-
ACACCGGGTCTCACCT-1	2	4	0	-	-	-	-	-	-	-	-	-	-	-	-	-	-	-
ACACCGGGTGATAAGT-1	-	-	-	-	-	-	11	0	0	-	-	-	-	-	-	-	-	-
ACACCGGGTTATTCTC-1	2	0	0	-	-	-	0	0	0	-	-	-	-	-	-	-	-	-
ACACCGGTCATGCAAC-1	0	0	0	-	-	-	9	9	0	-	-	-	-	-	-	-	-	-
ACACCGGTCATGTCCC-1	0	4	2	2	11	0	0	0	0	-	-	-	-	-	-	-	-	-
ACACCGGTCCCGGATG-1	2	0	0	-	-	-	-	-	-	-	-	-	-	-	-	-	-	-
ACACCGGTCCGGCACA-1	0	2	0	-	-	-	-	-	-	-	-	-	-	-	-	-	-	-
ACACCGGTCGCATGAT-1	0	29	0	2	0	0	-	-	-	-	-	-	-	-	-	-	-	-
ACACTGAAGACCTTTG-1	12	0	0	-	-	-	-	-	-	-	-	-	-	-	-	-	-	-
ACACTGAAGCGAAGGG-1	-	-	-	-	-	-	11	3	0	-	-	-	-	-	-	-	-	-
ACACTGAAGCTAGTGG-1	2	0	0	2	5	0	-	-	-	-	-	-	-	-	-	-	-	-
ACACTGAAGCTGTCTA-1	3	0	0	-	-	-	8	2	0	-	-	-	-	-	-	-	-	-
ACACTGAAGGAGCGAG-1	2	2	0	2	5	0	0	0	0	-	-	-	-	-	-	-	-	-
ACACTGAAGTCCTCCT-1	0	0	0	2	5	0	-	-	-	-	-	-	-	-	-	-	-	-
ACACTGAAGTTCGCAT-1	10	0	0	2	0	0	0	0	0	-	-	-	-	-	-	-	-	-
ACACTGACACATAACC-1	3	0	0	2	0	0	-	-	-	-	-	-	-	-	-	-	-	-
ACACTGACACGAAGCA-1	0	0	0	2	0	0	-	-	-	-	-	-	-	-	-	-	-	-
ACACTGACAGACGCAA-1	10	0	0	-	-	-	-	-	-	-	-	-	-	-	-	-	-	-
ACACTGACAGCAGTTT-1	2	0	0	-	-	-	-	-	-	-	-	-	-	-	-	-	-	-
ACACTGACAGTAAGAT-1	3	34	0	-	-	-	-	-	-	-	-	-	-	-	-	-	-	-
ACACTGACATCGGAAG-1	0	2	0	2	5	0	-	-	-	-	-	-	-	-	-	3	2	0
ACACTGACATCTGGTA-1	27	0	0	-	-	-	2	2	0	-	-	-	-	-	-	-	-	-
ACACTGACATGTAAGA-1	0	0	0	-	-	-	-	-	-	-	-	-	-	-	-	-	-	-
ACACTGAGTAACGTTC-1	3	0	0	-	-	-	-	-	-	-	-	-	-	-	-	-	-	-
ACACTGAGTCAAGCGA-1	2	0	0	-	-	-	0	0	0	-	-	-	-	-	-	-	-	-
ACACTGAGTCAATGTC-1	-	-	-	2	2	0	-	-	-	-	-	-	-	-	-	-	-	-
ACACTGAGTCTCCATC-1	2	0	0	-	-	-	0	3	0	-	-	-	-	-	-	-	-	-
ACACTGAGTCTGCAAT-1	0	0	0	2	5	0	-	-	-	-	-	-	-	-	-	-	-	-
ACACTGAGTGCCTGTG-1	0	0	0	2	5	0	-	-	-	-	-	-	-	-	-	-	-	-
ACACTGAGTGTGAAAT-1	2	0	0	2	5	0	0	3	0	-	-	-	-	-	-	-	-	-
ACACTGAGTTGTGGCC-1	3	0	0	-	-	-	-	-	-	-	-	-	-	-	-	-	-	-
ACACTGATCAGTCAGT-1	3	0	0	2	0	0	-	-	-	-	-	-	-	-	-	-	-	-
ACACTGATCATGTCCC-1	0	2	0	-	-	-	-	-	-	-	-	-	-	-	-	-	-	-
ACACTGATCCACTGGG-1	2	0	0	-	-	-	11	0	0	-	-	-	-	-	-	-	-	-
ACACTGATCCTTTCTC-1	2	0	0	-	-	-	0	0	0	-	-	-	-	-	-	-	-	-
ACACTGATCGCATGGC-1	2	0	0	-	-	-	-	-	-	-	-	-	-	-	-	-	-	-
ACACTGATCGCCTGTT-1	5	0	2	3	4	3	-	-	-	3	0	0	-	-	-	4	7	2
ACACTGATCGGCCGAT-1	16	4	0	-	-	-	-	-	-	-	-	-	-	-	-	-	-	-
ACACTGATCGTTGACA-1	0	2	0	-	-	-	-	-	-	-	-	-	-	-	-	-	-	-
ACACTGATCTAACGGT-1	0	0	0	2	5	0	0	0	0	-	-	-	-	-	-	-	-	-
ACACTGATCTCGCTTG-1	0	0	0	-	-	-	-	-	-	-	-	-	-	-	-	-	-	-
ACACTGATCTTTACAC-1	2	0	0	2	5	0	0	0	0	-	-	-	-	-	-	-	-	-
ACAGCCGAGAGGGATA-1	0	2	0	2	0	0	-	-	-	-	-	-	-	-	-	-	-	-
ACAGCCGAGAGTACAT-1	0	2	0	-	-	-	-	-	-	-	-	-	-	-	-	-	-	-
ACAGCCGAGCTTTGGT-1	3	0	0	2	2	0	0	2	0	-	-	-	-	-	-	-	-	-
ACAGCCGAGGAGTTTA-1	2	0	0	-	-	-	8	2	0	-	-	-	-	-	-	-	-	-
ACAGCCGAGTAGATGT-1	0	0	0	2	5	0	0	0	0	-	-	-	-	-	-	-	-	-
ACAGCCGAGTATCGAA-1	0	0	0	-	-	-	0	0	0	-	-	-	-	-	-	-	-	-
ACAGCCGAGTGAATTG-1	2	0	0	-	-	-	-	-	-	-	-	-	-	-	-	-	-	-
ACAGCCGAGTGTACTC-1	0	0	2	2	5	0	-	-	-	-	-	-	-	-	-	-	-	-
ACAGCCGAGTTAACGA-1	3	0	0	-	-	-	-	-	-	-	-	-	-	-	-	-	-	-
ACAGCCGCACACAGAG-1	2	2	0	-	-	-	-	-	-	-	-	-	-	-	-	-	-	-
ACAGCCGCAGGATCGA-1	0	2	0	2	0	0	-	-	-	-	-	-	-	-	-	-	-	-
ACAGCCGCATCGGACC-1	0	4	0	-	-	-	-	-	-	-	-	-	-	-	-	-	-	-
ACAGCCGCATGCAATC-1	29	0	0	2	12	0	-	-	-	-	-	-	-	-	-	-	-	-
ACAGCCGCATTCTCAT-1	0	2	0	-	-	-	-	-	-	-	-	-	-	-	-	-	-	-
ACAGCCGGTCACACGC-1	0	0	0	-	-	-	-	-	-	-	-	-	-	-	-	-	-	-
ACAGCCGGTCGCATCG-1	-	-	-	2	0	0	11	0	0	-	-	-	-	-	-	-	-	-
ACAGCCGGTTACCAGT-1	0	0	0	-	-	-	-	-	-	-	-	-	-	-	-	-	-	-
ACAGCCGGTTACTGAC-1	2	0	0	-	-	-	-	-	-	-	-	-	-	-	-	-	-	-
ACAGCCGGTTTAAGCC-1	12	2	0	2	0	0	-	-	-	-	-	-	-	-	-	-	-	-
ACAGCCGTCAGGCAAG-1	29	0	0	2	5	0	9	2	0	-	-	-	-	-	-	-	-	-
ACAGCCGTCAGGTTCA-1	-	-	-	3	4	0	-	-	-	-	-	-	-	-	-	-	-	-
ACAGCCGTCCTAGAAC-1	2	0	0	-	-	-	-	-	-	-	-	-	-	-	-	-	-	-
ACAGCTAAGCCTTGAT-1	2	0	0	2	5	0	0	0	0	-	-	-	-	-	-	-	-	-
ACAGCTACAGGTCTCG-1	0	0	0	-	-	-	0	0	0	-	-	-	-	-	-	-	-	-
ACAGCTACATGCCTAA-1	3	0	0	-	-	-	-	-	-	-	-	-	-	-	-	-	-	-
ACAGCTAGTAGTACCT-1	2	0	0	-	-	-	-	-	-	-	-	-	-	-	-	-	-	-
ACAGCTAGTATTCGTG-1	0	2	0	-	-	-	-	-	-	-	-	-	-	-	-	-	-	-
ACAGCTAGTCACCTAA-1	12	0	0	-	-	-	-	-	-	-	-	-	-	-	-	-	-	-
ACAGCTAGTCCGACGT-1	0	0	0	2	5	0	-	-	-	-	-	-	-	-	-	-	-	-
ACAGCTAGTGATGATA-1	0	0	0	2	0	0	-	-	-	-	-	-	-	-	-	-	-	-
ACAGCTAGTGGCGAAT-1	2	15	0	-	-	-	-	-	-	-	-	-	-	-	-	-	-	-
ACAGCTAGTTCCGGCA-1	0	2	0	2	0	0	-	-	-	-	-	-	-	-	-	-	-	-
ACAGCTAGTTTGACAC-1	2	0	0	-	-	-	-	-	-	-	-	-	-	-	-	-	-	-
ACAGCTATCACATAGC-1	4	0	0	2	0	0	0	0	0	-	-	-	-	-	-	-	-	-
ACAGCTATCACCAGGC-1	2	2	0	2	5	0	-	-	-	-	-	-	-	-	-	-	-	-
ACAGCTATCCACGACG-1	0	2	0	-	-	-	-	-	-	-	-	-	-	-	-	-	-	-
ACAGCTATCCCGACTT-1	2	2	0	2	5	0	-	-	-	-	-	-	-	-	-	-	-	-
ACAGCTATCGTCTGCT-1	0	0	0	2	0	0	-	-	-	-	-	-	-	-	-	-	-	-
ACAGCTATCTATCCTA-1	2	0	0	-	-	-	14	8	0	-	-	-	-	-	-	-	-	-
ACAGCTATCTATCGCC-1	0	2	0	-	-	-	-	-	-	-	-	-	-	-	-	-	-	-
ACAGCTATCTCGTTTA-1	5	35	2	3	4	0	12	0	0	-	-	-	2	3	0	-	-	-
ACAGCTATCTGTCTAT-1	3	0	0	-	-	-	-	-	-	-	-	-	-	-	-	-	-	-
ACATACGAGAAACGAG-1	0	2	0	-	-	-	-	-	-	-	-	-	-	-	-	-	-	-
ACATACGAGACTAGGC-1	-	-	-	2	2	0	-	-	-	-	-	-	-	-	-	-	-	-
ACATACGAGTGACTCT-1	-	-	-	2	0	0	-	-	-	-	-	-	-	-	-	-	-	-
ACATACGCAAGAAAGG-1	2	0	0	-	-	-	0	0	0	-	-	-	-	-	-	-	-	-
ACATACGCACGACTCG-1	0	2	0	2	8	0	-	-	-	-	-	-	-	-	-	-	-	-
ACATACGCATTCTTAC-1	3	4	0	-	-	-	0	2	0	-	-	-	-	-	-	-	-	-
ACATACGCATTTGCTT-1	0	0	0	-	-	-	12	0	0	-	-	-	-	-	-	-	-	-
ACATACGGTACAGTTC-1	2	0	0	2	5	0	-	-	-	-	-	-	-	-	-	-	-	-
ACATACGGTAGCGTAG-1	0	0	0	2	5	0	12	0	0	-	-	-	-	-	-	-	-	-
ACATACGGTCCGTCAG-1	2	2	0	2	5	0	-	-	-	-	-	-	-	-	-	-	-	-
ACATACGGTGAAAGAG-1	3	36	0	-	-	-	-	-	-	-	-	-	-	-	-	-	-	-
ACATACGGTGCACGAA-1	30	0	0	-	-	-	-	-	-	-	-	-	-	-	-	-	-	-
ACATACGGTGCGATAG-1	2	2	0	2	5	0	0	0	0	-	-	-	-	-	-	-	-	-
ACATACGTCAACGCTA-1	3	2	0	-	-	-	-	-	-	-	-	-	-	-	-	-	-	-
ACATACGTCATCTGCC-1	0	0	0	2	5	0	-	-	-	-	-	-	-	-	-	-	-	-
ACATACGTCATGTCCC-1	0	2	0	-	-	-	3	0	0	-	-	-	-	-	-	-	-	-
ACATACGTCCCTAACC-1	3	0	0	-	-	-	-	-	-	-	-	-	-	-	-	-	-	-
ACATACGTCCGTCATC-1	0	4	0	-	-	-	0	0	0	-	-	-	-	-	-	-	-	-
ACATACGTCGCAGGCT-1	-	-	-	2	0	0	-	-	-	-	-	-	-	-	-	-	-	-
ACATACGTCGGCTACG-1	2	0	0	-	-	-	5	0	0	-	-	-	-	-	-	-	-	-
ACATCAGAGAGCTATA-1	6	0	0	2	0	0	-	-	-	-	-	-	-	-	-	-	-	-
ACATCAGAGATCGGGT-1	2	0	0	-	-	-	-	-	-	-	-	-	-	-	-	-	-	-
ACATCAGAGCACCGCT-1	2	4	0	2	5	0	-	-	-	-	-	-	-	-	-	-	-	-
ACATCAGAGTGCCATT-1	2	0	0	-	-	-	-	-	-	-	-	-	-	-	-	-	-	-
ACATCAGCAAGAAAGG-1	0	0	0	-	-	-	-	-	-	-	-	-	-	-	-	-	-	-
ACATCAGCAAGCCCAC-1	23	0	0	2	0	0	-	-	-	-	-	-	-	-	-	-	-	-
ACATCAGCACGTTGGC-1	0	0	0	2	5	0	-	-	-	-	-	-	-	-	-	-	-	-
ACATCAGCAGAGTGTG-1	27	0	0	-	-	-	-	-	-	-	-	-	-	-	-	-	-	-
ACATCAGCATAAGACA-1	3	0	0	-	-	-	0	2	0	-	-	-	-	-	-	-	-	-
ACATCAGGTAGAGCTG-1	2	4	0	2	5	0	-	-	-	-	-	-	-	-	-	-	-	-
ACATCAGGTGCCTGGT-1	5	0	0	3	4	0	4	0	0	4	0	0	2	0	2	9	5	3
ACATCAGGTGCGGTAA-1	2	0	0	-	-	-	0	0	0	-	-	-	-	-	-	-	-	-
ACATCAGGTGTTCGAT-1	0	0	0	-	-	-	-	-	-	-	-	-	-	-	-	-	-	-
ACATCAGGTTCGGGCT-1	-	-	-	2	5	0	-	-	-	-	-	-	-	-	-	-	-	-
ACATCAGTCAATCTCT-1	3	0	0	-	-	-	0	2	0	-	-	-	-	-	-	-	-	-
ACATCAGTCAGCAACT-1	0	0	0	2	5	0	-	-	-	-	-	-	-	-	-	-	-	-
ACATCAGTCCCAAGTA-1	0	0	0	2	0	0	0	0	0	-	-	-	-	-	-	-	-	-
ACATCAGTCCCTGACT-1	0	0	0	-	-	-	2	2	0	-	-	-	-	-	-	-	-	-
ACATCAGTCCTCAACC-1	0	4	0	2	5	0	0	0	0	-	-	-	-	-	-	-	-	-
ACATCAGTCGCGTAGC-1	0	0	0	3	4	0	-	-	-	-	-	-	-	-	-	-	-	-
ACATCAGTCGGACAAG-1	3	2	0	-	-	-	-	-	-	-	-	-	-	-	-	-	-	-
ACATCAGTCTCTAGGA-1	3	0	0	-	-	-	-	-	-	-	-	-	-	-	-	4	0	0
ACATCAGTCTGTTTGT-1	2	0	0	-	-	-	-	-	-	-	-	-	-	-	-	-	-	-
ACATCAGTCTTCTGGC-1	3	0	0	-	-	-	-	-	-	-	-	-	-	-	-	-	-	-
ACATCAGTCTTGTATC-1	0	2	0	2	5	0	0	0	0	-	-	-	-	-	-	-	-	-
ACATGGTAGAGGTTGC-1	2	0	0	2	5	0	-	-	-	-	-	-	-	-	-	-	-	-
ACATGGTAGCAGGCTA-1	-	-	-	2	0	0	-	-	-	-	-	-	-	-	-	-	-	-
ACATGGTAGGATGCGT-1	0	11	0	-	-	-	-	-	-	-	-	-	-	-	-	-	-	-
ACATGGTAGTTATCGC-1	2	0	0	-	-	-	-	-	-	-	-	-	-	-	-	-	-	-
ACATGGTCAAAGTCAA-1	5	0	2	3	4	0	12	0	0	8	0	0	-	-	-	-	-	-
ACATGGTCAACTGCGC-1	2	0	0	-	-	-	-	-	-	-	-	-	-	-	-	-	-	-
ACATGGTCAAGGACTG-1	2	37	0	2	5	0	-	-	-	-	-	-	-	-	-	-	-	-
ACATGGTCACAGAGGT-1	0	0	0	2	5	0	-	-	-	-	-	-	-	-	-	-	-	-
ACATGGTCACTGTTAG-1	0	0	0	-	-	-	-	-	-	-	-	-	-	-	-	-	-	-
ACATGGTCATTTCAGG-1	2	0	0	-	-	-	-	-	-	-	-	-	-	-	-	-	-	-
ACATGGTGTGCTAGCC-1	12	0	0	2	0	0	16	3	0	-	-	-	-	-	-	-	-	-
ACATGGTGTGCTTCTC-1	2	0	0	2	5	0	0	0	0	-	-	-	-	-	-	-	-	-
ACATGGTTCAGTTAGC-1	2	0	0	2	5	0	-	-	-	-	-	-	-	-	-	-	-	-
ACATGGTTCATCTGCC-1	2	0	0	2	5	0	-	-	-	-	-	-	-	-	-	-	-	-
ACATGGTTCATGCAAC-1	0	0	0	-	-	-	-	-	-	-	-	-	-	-	-	-	-	-
ACATGGTTCCGATATG-1	3	2	0	-	-	-	8	2	0	-	-	-	-	-	-	-	-	-
ACCAGTAAGAGCTTCT-1	2	2	0	2	5	0	-	-	-	-	-	-	-	-	-	-	-	-
ACCAGTAAGATAGGAG-1	0	0	0	2	0	0	-	-	-	-	-	-	-	-	-	-	-	-
ACCAGTAAGATCGGGT-1	2	0	0	-	-	-	-	-	-	-	-	-	-	-	-	-	-	-
ACCAGTAAGGAGCGAG-1	2	0	0	2	5	0	-	-	-	-	-	-	-	-	-	-	-	-
ACCAGTAAGTACGCCC-1	0	0	0	2	0	0	-	-	-	-	-	-	-	-	-	-	-	-
ACCAGTACAAGAGTCG-1	-	-	-	2	2	0	-	-	-	-	-	-	-	-	-	-	-	-
ACCAGTACACGTCAGC-1	-	-	-	2	5	0	-	-	-	-	-	-	-	-	-	-	-	-
ACCAGTACAGATCCAT-1	2	0	0	-	-	-	-	-	-	-	-	-	-	-	-	-	-	-
ACCAGTACAGGGCATA-1	3	0	0	2	2	0	8	2	0	9	0	0	-	-	-	-	-	-
ACCAGTAGTACCAGTT-1	3	38	0	-	-	-	-	-	-	-	-	-	-	-	-	-	-	-
ACCAGTAGTATAGTAG-1	0	0	0	2	5	0	0	0	0	-	-	-	-	-	-	-	-	-
ACCAGTAGTCATGCAT-1	0	2	0	2	8	0	-	-	-	-	-	-	-	-	-	-	-	-
ACCAGTAGTCATGCCG-1	0	0	0	-	-	-	0	0	0	-	-	-	-	-	-	-	-	-
ACCAGTAGTGAAATCA-1	0	2	0	-	-	-	-	-	-	-	-	-	-	-	-	-	-	-
ACCAGTAGTGTTTGGT-1	0	0	0	-	-	-	-	-	-	-	-	-	-	-	-	-	-	-
ACCAGTAGTTAAGATG-1	0	0	0	2	0	0	0	0	0	-	-	-	-	-	-	-	-	-
ACCAGTATCAAGCCTA-1	-	-	-	2	13	0	-	-	-	-	-	-	-	-	-	-	-	-
ACCAGTATCACCCGAG-1	2	0	0	-	-	-	-	-	-	-	-	-	-	-	-	-	-	-
ACCAGTATCACCGTAA-1	2	0	0	-	-	-	0	10	0	-	-	-	-	-	-	-	-	-
ACCAGTATCAGGCGAA-1	2	6	0	2	5	0	0	0	0	-	-	-	-	-	-	-	-	-
ACCAGTATCAGTTCGA-1	0	2	0	-	-	-	-	-	-	-	-	-	-	-	-	-	-	-
ACCAGTATCATACGGT-1	2	0	0	-	-	-	5	0	0	-	-	-	-	-	-	-	-	-
ACCAGTATCCATTCTA-1	2	0	0	2	0	0	0	0	0	-	-	-	-	-	-	-	-	-
ACCCACTAGATCGATA-1	0	0	0	-	-	-	-	-	-	-	-	-	-	-	-	-	-	-
ACCCACTAGATGTTAG-1	0	0	0	2	5	0	0	0	0	-	-	-	-	-	-	-	-	-
ACCCACTAGCATCATC-1	0	11	0	-	-	-	6	0	0	-	-	-	-	-	-	-	-	-
ACCCACTAGCGAAGGG-1	3	0	0	-	-	-	-	-	-	-	-	-	-	-	-	-	-	-
ACCCACTAGCGACGTA-1	0	0	0	2	0	0	-	-	-	10	0	0	-	-	-	-	-	-
ACCCACTAGGAATTAC-1	-	-	-	2	5	0	0	3	0	-	-	-	-	-	-	-	-	-
ACCCACTCAATCGAAA-1	0	0	0	-	-	-	-	-	-	-	-	-	-	-	-	-	-	-
ACCCACTCAATGAAAC-1	-	-	-	2	2	0	-	-	-	-	-	-	-	-	-	-	-	-
ACCCACTCACAACGCC-1	0	0	0	-	-	-	-	-	-	-	-	-	-	-	-	-	-	-
ACCCACTCAGGACGTA-1	0	0	0	2	5	0	0	0	0	-	-	-	-	-	-	-	-	-
ACCCACTCAGGTGCCT-1	0	2	0	-	-	-	-	-	-	-	-	-	-	-	-	-	-	-
ACCCACTGTATATCCG-1	5	4	0	3	4	0	-	-	-	2	0	0	2	2	5	8	2	0
ACCCACTGTCATGCAT-1	0	4	0	-	-	-	0	0	0	-	-	-	-	-	-	-	-	-
ACCCACTGTTCTGGTA-1	2	0	0	2	5	0	0	0	0	-	-	-	-	-	-	-	-	-
ACCCACTTCCACTGGG-1	3	4	0	-	-	-	-	-	-	-	-	-	-	-	-	-	-	-
ACCGTAAAGATGGGTC-1	19	4	0	-	-	-	-	-	-	-	-	-	-	-	-	-	-	-
ACCGTAAAGATGTAAC-1	2	0	0	-	-	-	5	0	0	-	-	-	-	-	-	-	-	-
ACCGTAAAGCAACGGT-1	-	-	-	2	2	0	-	-	-	-	-	-	-	-	-	-	-	-
ACCGTAAAGCTGGAAC-1	0	2	0	2	8	0	3	0	0	-	-	-	-	-	-	-	-	-
ACCGTAAAGTACCGGA-1	0	0	0	-	-	-	-	-	-	-	-	-	-	-	-	-	-	-
ACCGTAACACACATGT-1	2	0	0	2	5	0	-	-	-	-	-	-	-	-	-	-	-	-
ACCGTAACAGCGATCC-1	0	0	0	-	-	-	0	0	0	-	-	-	-	-	-	-	-	-
ACCGTAACAGTTCCCT-1	-	-	-	2	0	0	-	-	-	-	-	-	-	-	-	-	-	-
ACCGTAAGTAGCAAAT-1	0	0	0	-	-	-	0	0	0	-	-	-	-	-	-	-	-	-
ACCGTAAGTCTACCTC-1	0	0	0	-	-	-	-	-	-	-	-	-	-	-	-	-	-	-
ACCGTAAGTCTGCAAT-1	3	0	0	-	-	-	0	2	0	-	-	-	-	-	-	-	-	-
ACCGTAAGTGCACCAC-1	0	0	0	-	-	-	0	0	0	-	-	-	-	-	-	-	-	-
ACCGTAAGTGGTACAG-1	3	0	0	-	-	-	-	-	-	-	-	-	-	-	-	-	-	-
ACCGTAAGTGGTTTCA-1	0	2	0	2	8	0	-	-	-	-	-	-	-	-	-	-	-	-
ACCGTAAGTGTGCGTC-1	0	2	0	2	0	0	-	-	-	-	-	-	-	-	-	-	-	-
ACCGTAAGTTCCACTC-1	3	0	0	-	-	-	0	0	0	-	-	-	-	-	-	-	-	-
ACCGTAAGTTGGTAAA-1	2	15	0	-	-	-	0	0	0	-	-	-	-	-	-	-	-	-
ACCTTTAAGAAGCCCA-1	3	0	0	-	-	-	-	-	-	-	-	-	-	-	-	-	-	-
ACCTTTAAGACCGGAT-1	0	4	0	-	-	-	-	-	-	-	-	-	-	-	-	-	-	-
ACCTTTAAGCCAGGAT-1	2	0	0	-	-	-	-	-	-	-	-	-	-	-	-	-	-	-
ACCTTTAAGCTGATAA-1	0	0	0	-	-	-	-	-	-	-	-	-	-	-	-	-	-	-
ACCTTTAAGGCGTACA-1	2	4	0	2	5	0	-	-	-	-	-	-	-	-	-	-	-	-
ACCTTTAAGTTGTAGA-1	0	2	0	2	0	0	0	0	0	-	-	-	-	-	-	-	-	-
ACCTTTACACCAGTTA-1	2	0	0	2	5	0	-	-	-	-	-	-	-	-	-	-	-	-
ACCTTTACACCTCGGA-1	3	0	0	2	5	0	-	-	-	-	-	-	-	-	-	-	-	-
ACCTTTACACGACGAA-1	0	2	0	-	-	-	-	-	-	-	-	-	-	-	-	-	-	-
ACCTTTACACTGAAGG-1	0	0	0	-	-	-	-	-	-	-	-	-	-	-	-	-	-	-
ACCTTTACACTTGGAT-1	0	2	0	-	-	-	0	2	0	-	-	-	-	-	-	-	-	-
ACCTTTACAGCCAATT-1	5	10	2	3	4	0	-	-	-	-	-	-	2	0	2	-	-	-
ACCTTTACAGGCTGAA-1	3	4	0	2	2	0	3	2	0	-	-	-	-	-	-	-	-	-
ACCTTTAGTAAGTGGC-1	3	0	0	2	0	0	8	2	0	-	-	-	-	-	-	-	-	-
ACCTTTAGTAGCGCTC-1	0	0	0	-	-	-	0	0	0	-	-	-	-	-	-	-	-	-
ACCTTTAGTTAAAGTG-1	2	0	0	-	-	-	0	3	0	-	-	-	-	-	-	-	-	-
ACCTTTAGTTCCACAA-1	3	0	0	-	-	-	-	-	-	-	-	-	-	-	-	-	-	-
ACCTTTATCCTTCAAT-1	3	4	0	2	2	0	-	-	-	-	-	-	-	-	-	-	-	-
ACCTTTATCTATGTGG-1	0	0	0	-	-	-	-	-	-	-	-	-	-	-	-	-	-	-
ACCTTTATCTGGTTCC-1	2	0	0	2	0	0	-	-	-	-	-	-	-	-	-	-	-	-
ACGAGCCAGAATAGGG-1	2	0	0	2	5	0	-	-	-	-	-	-	-	-	-	-	-	-
ACGAGCCAGACTCGGA-1	0	2	0	2	5	0	-	-	-	-	-	-	-	-	-	-	-	-
ACGAGCCAGAGAGCTC-1	2	0	0	2	5	0	-	-	-	-	-	-	-	-	-	-	-	-
ACGAGCCAGAGGACGG-1	-	-	-	2	0	0	11	0	0	-	-	-	-	-	-	-	-	-
ACGAGCCAGCACCGTC-1	0	2	0	2	0	0	-	-	-	-	-	-	-	-	-	-	-	-
ACGAGCCAGCCCAGCT-1	0	0	0	-	-	-	-	-	-	-	-	-	-	-	-	-	-	-
ACGAGCCAGCCCGAAA-1	-	-	-	2	5	0	-	-	-	-	-	-	-	-	-	-	-	-
ACGAGCCAGTACATGA-1	0	2	0	2	8	0	-	-	-	-	-	-	-	-	-	-	-	-
ACGAGCCCACCCATGG-1	3	0	0	-	-	-	-	-	-	-	-	-	-	-	-	-	-	-
ACGAGCCCACTTAAGC-1	0	0	0	-	-	-	0	0	0	-	-	-	-	-	-	-	-	-
ACGAGCCCAGTGGAGT-1	-	-	-	-	-	-	8	2	0	-	-	-	-	-	-	-	-	-
ACGAGCCCATGGTTGT-1	31	4	0	2	5	0	0	0	0	-	-	-	-	-	-	-	-	-
ACGAGCCGTAGAGGAA-1	5	0	2	3	4	0	-	-	-	-	-	-	2	3	0	5	0	0
ACGAGCCGTCACACGC-1	2	0	0	2	5	0	-	-	-	-	-	-	-	-	-	-	-	-
ACGAGCCGTGAGCGAT-1	0	2	0	-	-	-	-	-	-	-	-	-	-	-	-	-	-	-
ACGAGCCGTTCCATGA-1	0	4	0	2	5	0	-	-	-	-	-	-	-	-	-	-	-	-
ACGAGCCTCCCAAGTA-1	0	39	0	-	-	-	-	-	-	-	-	-	-	-	-	-	-	-
ACGAGCCTCCTCAACC-1	0	0	0	2	0	0	0	11	0	-	-	-	-	-	-	-	-	-
ACGAGCCTCGTTTGCC-1	0	0	0	-	-	-	-	-	-	-	-	-	-	-	-	-	-	-
ACGAGCCTCTCTTGAT-1	2	31	0	2	5	0	0	0	0	-	-	-	-	-	-	-	-	-
ACGAGCCTCTGCGTAA-1	2	0	0	-	-	-	-	-	-	-	-	-	-	-	-	-	-	-
ACGAGCCTCTTGCATT-1	-	-	-	2	5	0	-	-	-	-	-	-	-	-	-	-	-	-
ACGAGGAAGAACTCGG-1	2	0	0	-	-	-	-	-	-	-	-	-	-	-	-	-	-	-
ACGAGGAAGAGGTAGA-1	3	0	0	2	15	0	8	2	0	-	-	-	-	-	-	-	-	-
ACGAGGAAGCCAGTAG-1	5	0	2	3	4	0	-	-	-	-	-	-	2	0	0	-	-	-
ACGAGGAAGCCATCGC-1	0	0	0	2	5	0	2	0	0	-	-	-	-	-	-	-	-	-
ACGAGGAAGGAGCGAG-1	-	-	-	2	5	0	-	-	-	-	-	-	-	-	-	-	-	-
ACGAGGAAGGCTAGCA-1	0	0	0	-	-	-	-	-	-	-	-	-	-	-	-	-	-	-
ACGAGGACAAAGGAAG-1	3	0	0	2	2	0	-	-	-	-	-	-	-	-	-	-	-	-
ACGAGGACACTTAACG-1	3	0	0	-	-	-	-	-	-	4	0	0	-	-	-	-	-	-
ACGAGGACAGTTTACG-1	0	4	0	2	5	0	-	-	-	-	-	-	-	-	-	-	-	-
ACGAGGACATGGTTGT-1	3	0	0	-	-	-	-	-	-	-	-	-	-	-	-	-	-	-
ACGAGGACATGTCCTC-1	3	0	0	-	-	-	-	-	-	-	-	-	-	-	-	-	-	-
ACGAGGAGTAGCAAAT-1	0	0	2	2	5	0	0	0	0	-	-	-	-	-	-	-	-	-
ACGAGGAGTGACGGTA-1	8	0	0	-	-	-	-	-	-	-	-	-	-	-	-	-	-	-
ACGAGGAGTGTTGAGG-1	-	-	-	2	5	0	-	-	-	-	-	-	-	-	-	-	-	-
ACGAGGAGTTCTCATT-1	2	0	0	-	-	-	-	-	-	-	-	-	-	-	-	-	-	-
ACGAGGATCATAGCAC-1	2	0	0	2	5	0	-	-	-	-	-	-	-	-	-	-	-	-
ACGAGGATCCTTGCCA-1	2	0	0	2	5	0	0	0	0	-	-	-	-	-	-	-	-	-
ACGAGGATCGAACGGA-1	0	0	0	2	5	0	-	-	-	-	-	-	-	-	-	-	-	-
ACGAGGATCGCCAGCA-1	3	4	0	-	-	-	-	-	-	-	-	-	-	-	-	-	-	-
ACGAGGATCGTTACGA-1	3	11	0	2	12	0	-	-	-	-	-	-	-	-	-	-	-	-
ACGAGGATCTCAAGTG-1	0	0	0	2	0	0	-	-	-	-	-	-	-	-	-	-	-	-
ACGATACAGTCCCACG-1	0	0	0	2	0	0	2	2	0	-	-	-	-	-	-	-	-	-
ACGATACAGTTGAGAT-1	0	0	0	-	-	-	-	-	-	-	-	-	-	-	-	-	-	-
ACGATACCAAGAAGAG-1	0	0	0	-	-	-	-	-	-	-	-	-	-	-	-	-	-	-
ACGATACCAGAGTGTG-1	3	0	0	-	-	-	-	-	-	-	-	-	-	-	-	-	-	-
ACGATACCAGCGTCCA-1	2	0	0	2	5	0	0	0	0	-	-	-	-	-	-	-	-	-
ACGATACCATACAGCT-1	0	0	0	-	-	-	0	9	0	-	-	-	-	-	-	-	-	-
ACGATACCATCAGTCA-1	3	0	0	2	5	0	-	-	-	-	-	-	-	-	-	-	-	-
ACGATACGTAGGGACT-1	0	0	0	2	0	0	0	3	0	-	-	-	-	-	-	-	-	-
ACGATACGTCAAAGCG-1	12	0	0	2	2	0	0	2	0	-	-	-	-	-	-	-	-	-
ACGATACGTCCTGCTT-1	2	0	0	-	-	-	-	-	-	-	-	-	-	-	-	-	-	-
ACGATACGTCGAAAGC-1	-	-	-	-	-	-	11	0	0	-	-	-	-	-	-	-	-	-
ACGATACGTCGTTGTA-1	8	4	0	-	-	-	-	-	-	-	-	-	-	-	-	-	-	-
ACGATACGTCTCATCC-1	3	0	0	-	-	-	-	-	-	-	-	-	-	-	-	-	-	-
ACGATACGTCTGATTG-1	3	0	0	-	-	-	-	-	-	-	-	-	-	-	-	-	-	-
ACGATACGTGTGACGA-1	27	0	0	-	-	-	-	-	-	-	-	-	-	-	-	-	-	-
ACGATACGTGTTGAGG-1	0	0	0	-	-	-	-	-	-	-	-	-	-	-	-	-	-	-
ACGATACGTTCCATGA-1	3	0	0	-	-	-	0	2	0	-	-	-	-	-	-	-	-	-
ACGATACGTTCCGGCA-1	2	4	0	-	-	-	-	-	-	-	-	-	-	-	-	-	-	-
ACGATACGTTTGGGCC-1	0	2	0	2	2	0	-	-	-	-	-	-	-	-	-	-	-	-
ACGATACTCCCGACTT-1	5	0	2	-	-	-	-	-	-	-	-	-	-	-	-	-	-	-
ACGATACTCGCCAGCA-1	3	0	0	-	-	-	-	-	-	-	-	-	-	-	-	-	-	-
ACGATACTCGGTTCGG-1	2	0	0	2	5	0	0	0	0	-	-	-	-	-	-	-	-	-
ACGATGTAGAAACCGC-1	2	0	0	-	-	-	-	-	-	-	-	-	-	-	-	-	-	-
ACGATGTAGCACCGCT-1	0	0	0	2	5	0	17	12	0	-	-	-	-	-	-	-	-	-
ACGATGTAGCGTTCCG-1	2	0	0	-	-	-	-	-	-	-	-	-	-	-	-	-	-	-
ACGATGTAGCTAGTGG-1	0	0	0	-	-	-	2	0	0	-	-	-	-	-	-	-	-	-
ACGATGTAGGACACCA-1	2	0	0	-	-	-	0	0	0	-	-	-	-	-	-	-	-	-
ACGATGTCAAGGGTCA-1	3	0	0	-	-	-	-	-	-	-	-	-	-	-	-	-	-	-
ACGATGTCACACTGCG-1	2	0	0	-	-	-	0	0	0	-	-	-	-	-	-	-	-	-
ACGATGTCACAGGTTT-1	3	0	0	-	-	-	-	-	-	-	-	-	-	-	-	-	-	-
ACGATGTCACCACCAG-1	10	0	0	-	-	-	-	-	-	-	-	-	-	-	-	-	-	-
ACGATGTCAGGTGCCT-1	2	0	0	-	-	-	-	-	-	-	-	-	-	-	-	-	-	-
ACGATGTCATGGTTGT-1	-	-	-	2	5	0	-	-	-	-	-	-	-	-	-	-	-	-
ACGATGTGTACCGTAT-1	2	4	0	-	-	-	-	-	-	-	-	-	-	-	-	-	-	-
ACGATGTGTATAGGGC-1	0	2	0	2	5	0	-	-	-	-	-	-	-	-	-	-	-	-
ACGATGTGTCATGCAT-1	3	0	0	-	-	-	5	2	0	-	-	-	-	-	-	-	-	-
ACGATGTGTCGACTGC-1	3	4	0	-	-	-	8	2	0	-	-	-	-	-	-	-	-	-
ACGATGTGTCTCAACA-1	0	4	0	2	0	0	2	2	0	-	-	-	-	-	-	-	-	-
ACGATGTGTCTTTCAT-1	3	2	0	-	-	-	-	-	-	-	-	-	-	-	-	-	-	-
ACGATGTGTGATAAAC-1	0	0	0	-	-	-	-	-	-	-	-	-	-	-	-	-	-	-
ACGATGTGTTGACGTT-1	2	0	0	2	5	0	-	-	-	-	-	-	-	-	-	-	-	-
ACGATGTTCAACACGT-1	0	0	0	-	-	-	-	-	-	-	-	-	-	-	-	-	-	-
ACGATGTTCAGCTGGC-1	8	0	0	2	5	0	0	0	0	-	-	-	-	-	-	-	-	-
ACGATGTTCAGGATCT-1	2	0	0	2	3	0	-	-	-	-	-	-	-	-	-	-	-	-
ACGATGTTCATCACCC-1	12	0	0	2	3	0	-	-	-	-	-	-	-	-	-	-	-	-
ACGATGTTCCTTGACC-1	0	40	0	2	5	0	-	-	-	-	-	-	-	-	-	-	-	-
ACGATGTTCCTTGGTC-1	0	4	0	2	0	0	9	0	0	-	-	-	-	-	-	-	-	-
ACGCAGCAGAGGTTAT-1	0	0	0	2	0	0	0	0	0	-	-	-	-	-	-	-	-	-
ACGCAGCAGCTTATCG-1	2	0	0	-	-	-	-	-	-	-	-	-	-	-	-	-	-	-
ACGCAGCAGGGTATCG-1	12	0	0	2	0	0	9	0	0	-	-	-	-	-	-	-	-	-
ACGCAGCAGTGCGTGA-1	2	0	0	2	5	0	-	-	-	-	-	-	-	-	-	-	-	-
ACGCAGCCAGCGTCCA-1	2	0	0	-	-	-	-	-	-	-	-	-	-	-	-	-	-	-
ACGCAGCCATTGCGGC-1	-	-	-	2	5	0	-	-	-	-	-	-	-	-	-	-	-	-
ACGCAGCGTCGGATCC-1	3	0	0	2	0	0	-	-	-	-	-	-	-	-	-	-	-	-
ACGCAGCGTGGGTATG-1	5	0	0	-	-	-	-	-	-	9	0	0	-	-	-	-	-	-
ACGCAGCGTTCCACGG-1	2	23	0	-	-	-	-	-	-	-	-	-	-	-	-	-	-	-
ACGCAGCTCACCTCGT-1	2	0	0	-	-	-	-	-	-	-	-	-	-	-	-	-	-	-
ACGCAGCTCACGACTA-1	2	0	0	2	5	0	-	-	-	-	-	-	-	-	-	-	-	-
ACGCAGCTCATGCAAC-1	0	2	0	2	0	0	-	-	-	-	-	-	-	-	-	-	-	-
ACGCAGCTCCATGCTC-1	2	9	0	2	16	0	-	-	-	-	-	-	-	-	-	-	-	-
ACGCCAGAGATCGGGT-1	12	0	0	2	0	0	12	0	0	-	-	-	-	-	-	-	-	-
ACGCCAGCAAGGCTCC-1	2	0	0	2	5	0	-	-	-	-	-	-	-	-	-	-	-	-
ACGCCAGGTAACGTTC-1	-	-	-	-	-	-	2	2	0	-	-	-	-	-	-	-	-	-
ACGCCAGGTAGAGGAA-1	2	0	0	-	-	-	-	-	-	-	-	-	-	-	-	-	-	-
ACGCCAGGTGAGGGAG-1	2	0	0	-	-	-	0	0	0	-	-	-	-	-	-	-	-	-
ACGCCAGTCAGTTAGC-1	3	0	0	-	-	-	-	-	-	-	-	-	-	-	-	-	-	-
ACGCCAGTCCAACCAA-1	0	0	0	2	0	0	-	-	-	-	-	-	-	-	-	-	-	-
ACGCCAGTCGTCACGG-1	3	0	0	2	2	0	-	-	-	-	-	-	-	-	-	-	-	-
ACGCCAGTCTCATTCA-1	10	0	0	2	0	0	-	-	-	-	-	-	-	-	-	-	-	-
ACGCCAGTCTGAAAGA-1	2	0	0	2	5	0	-	-	-	-	-	-	-	-	-	-	-	-
ACGCCGAAGACTGTAA-1	0	0	0	-	-	-	0	0	0	-	-	-	-	-	-	-	-	-
ACGCCGAAGGCACATG-1	-	-	-	2	5	0	-	-	-	-	-	-	-	-	-	-	-	-
ACGCCGAAGTATCTCG-1	0	2	0	-	-	-	3	0	0	-	-	-	-	-	-	-	-	-
ACGCCGAAGTGCGTGA-1	0	2	0	-	-	-	-	-	-	-	-	-	-	-	-	-	-	-
ACGCCGAAGTGGTCCC-1	0	0	0	2	5	0	0	0	0	-	-	-	-	-	-	-	-	-
ACGCCGAAGTTGAGAT-1	0	2	0	-	-	-	-	-	-	-	-	-	-	-	-	-	-	-
ACGCCGACAAGAAAGG-1	0	2	0	-	-	-	-	-	-	-	-	-	-	-	-	-	-	-
ACGCCGACACTATCTT-1	12	0	0	2	5	0	-	-	-	-	-	-	-	-	-	-	-	-
ACGCCGACAGGAATCG-1	2	0	0	-	-	-	-	-	-	-	-	-	-	-	-	-	-	-
ACGCCGAGTACCGTTA-1	2	0	0	-	-	-	-	-	-	-	-	-	-	-	-	-	-	-
ACGCCGAGTCAACTGT-1	-	-	-	2	2	0	-	-	-	-	-	-	-	-	-	-	-	-
ACGCCGAGTTCCGGCA-1	5	0	2	2	0	0	-	-	-	8	0	0	-	-	-	-	-	-
ACGCCGATCACCGGGT-1	3	23	0	2	2	0	-	-	-	-	-	-	-	-	-	-	-	-
ACGCCGATCAGCTGGC-1	2	0	0	-	-	-	11	0	0	-	-	-	-	-	-	-	-	-
ACGCCGATCATCGGAT-1	2	4	0	2	5	0	5	0	0	-	-	-	-	-	-	-	-	-
ACGCCGATCGGTTCGG-1	0	0	0	2	0	0	0	0	0	-	-	-	-	-	-	-	-	-
ACGGAGAAGAGACGAA-1	2	0	0	2	0	0	5	0	0	-	-	-	-	-	-	-	-	-
ACGGAGAAGATGGGTC-1	0	0	0	-	-	-	0	13	0	-	-	-	-	-	-	-	-	-
ACGGAGAAGCCCTAAT-1	2	0	0	2	5	0	-	-	-	-	-	-	-	-	-	-	-	-
ACGGAGAAGCGACGTA-1	2	0	0	2	5	0	-	-	-	-	-	-	-	-	-	-	-	-
ACGGAGAAGGACAGCT-1	0	4	0	2	0	0	-	-	-	-	-	-	-	-	-	-	-	-
ACGGAGAAGGAGTAGA-1	2	4	0	2	5	0	0	0	0	-	-	-	-	-	-	-	-	-
ACGGAGAAGGCTAGGT-1	0	0	0	2	5	0	0	0	0	-	-	-	-	-	-	-	-	-
ACGGAGAAGTCATGCT-1	3	0	0	-	-	-	-	-	-	-	-	-	-	-	-	-	-	-
ACGGAGAAGTCTCGGC-1	2	0	0	2	5	0	-	-	-	-	-	-	-	-	-	-	-	-
ACGGAGACAAGCCATT-1	0	2	0	-	-	-	8	2	0	-	-	-	-	-	-	-	-	-
ACGGAGACAGACAAGC-1	0	0	0	2	5	0	-	-	-	-	-	-	-	-	-	-	-	-
ACGGAGACAGATTGCT-1	3	0	0	-	-	-	-	-	-	-	-	-	-	-	-	-	-	-
ACGGAGACAGCTGTGC-1	0	0	0	2	0	0	0	0	0	-	-	-	-	-	-	-	-	-
ACGGAGAGTTCCATGA-1	0	0	0	2	0	2	0	3	0	-	-	-	-	-	-	-	-	-
ACGGAGAGTTCGAATC-1	0	2	0	-	-	-	-	-	-	-	-	-	-	-	-	-	-	-
ACGGAGATCCACGACG-1	0	2	0	-	-	-	-	-	-	-	-	-	-	-	-	-	-	-
ACGGAGATCCAGTAGT-1	-	-	-	2	5	0	-	-	-	-	-	-	-	-	-	-	-	-
ACGGAGATCGCCTGAG-1	-	-	-	2	5	0	0	0	0	-	-	-	-	-	-	-	-	-
ACGGAGATCGTAGGAG-1	-	-	-	2	5	0	-	-	-	-	-	-	-	-	-	-	-	-
ACGGCCAAGAGTTGGC-1	-	-	-	2	0	4	-	-	-	-	-	-	-	-	-	-	-	-
ACGGCCAAGATCCCGC-1	0	0	0	2	0	0	-	-	-	-	-	-	-	-	-	-	-	-
ACGGCCAAGGCAATTA-1	2	0	0	2	5	0	-	-	-	-	-	-	-	-	-	-	-	-
ACGGCCAAGGGTCTCC-1	28	0	0	-	-	-	0	0	0	-	-	-	-	-	-	-	-	-
ACGGCCAAGTACATGA-1	2	0	0	-	-	-	-	-	-	-	-	-	-	-	-	-	-	-
ACGGCCAAGTCCGGTC-1	0	0	0	2	5	0	0	0	0	-	-	-	-	-	-	-	-	-
ACGGCCAAGTGTTTGC-1	0	2	0	-	-	-	3	0	0	-	-	-	-	-	-	-	-	-
ACGGCCACAACCGCCA-1	2	0	0	2	5	0	-	-	-	-	-	-	-	-	-	-	-	-
ACGGCCACACTGTCGG-1	0	0	0	-	-	-	-	-	-	-	-	-	-	-	-	-	-	-
ACGGCCACATACTACG-1	3	0	0	2	0	0	-	-	-	-	-	-	-	-	-	-	-	-
ACGGCCACATGCATGT-1	6	0	0	2	5	0	-	-	-	-	-	-	-	-	-	-	-	-
ACGGCCACATTCCTCG-1	10	0	0	-	-	-	-	-	-	-	-	-	-	-	-	-	-	-
ACGGCCACATTGGCGC-1	10	2	0	2	5	0	-	-	-	-	-	-	-	-	-	-	-	-
ACGGCCAGTGCATCTA-1	3	0	0	2	2	0	-	-	-	-	-	-	-	-	-	-	-	-
ACGGCCAGTGCCTGTG-1	-	-	-	2	0	0	-	-	-	-	-	-	-	-	-	-	-	-
ACGGCCAGTGGACGAT-1	0	0	0	2	0	0	2	0	0	-	-	-	-	-	-	-	-	-
ACGGCCAGTGTCGCTG-1	2	4	0	2	5	0	0	0	0	-	-	-	-	-	-	-	-	-
ACGGCCAGTTAAAGTG-1	12	41	0	2	0	0	-	-	-	-	-	-	-	-	-	-	-	-
ACGGCCAGTTATTCTC-1	2	0	0	-	-	-	-	-	-	-	-	-	-	-	-	-	-	-
ACGGCCATCAACACCA-1	-	-	-	2	5	0	0	0	0	-	-	-	-	-	-	-	-	-
ACGGCCATCAGGCAAG-1	3	0	0	-	-	-	-	-	-	-	-	-	-	-	-	-	-	-
ACGGCCATCAGGCGAA-1	3	2	0	-	-	-	-	-	-	-	-	-	-	-	-	-	-	-
ACGGCCATCGCGCCAA-1	0	0	0	2	0	0	-	-	-	-	-	-	-	-	-	-	-	-
ACGGCCATCGCTTAGA-1	3	0	0	-	-	-	-	-	-	-	-	-	-	-	-	-	-	-
ACGGCCATCGTCACGG-1	2	0	0	-	-	-	0	0	0	-	-	-	-	-	-	-	-	-
ACGGCCATCTAACTCT-1	0	4	0	-	-	-	0	0	0	-	-	-	-	-	-	-	-	-
ACGGGCTAGCAATATG-1	2	0	0	-	-	-	-	-	-	-	-	-	-	-	-	-	-	-
ACGGGCTAGCCCAACC-1	3	0	0	-	-	-	-	-	-	-	-	-	-	-	-	-	-	-
ACGGGCTAGTAGGCCA-1	5	6	2	-	-	-	-	-	-	-	-	-	-	-	-	-	-	-
ACGGGCTAGTGACATA-1	3	0	0	2	0	0	8	2	0	-	-	-	-	-	-	-	-	-
ACGGGCTCAAGCTGGA-1	0	0	0	2	0	0	-	-	-	-	-	-	-	-	-	-	-	-
ACGGGCTCAATGGACG-1	2	4	0	2	5	0	-	-	-	-	-	-	-	-	-	-	-	-
ACGGGCTCACCACGTG-1	2	0	0	-	-	-	5	0	0	-	-	-	-	-	-	-	-	-
ACGGGCTCACGAAACG-1	4	2	0	2	0	0	-	-	-	-	-	-	-	-	-	-	-	-
ACGGGCTCACTTAAGC-1	2	0	0	2	5	0	-	-	-	-	-	-	-	-	-	-	-	-
ACGGGCTCAGGCAGTA-1	0	0	0	-	-	-	-	-	-	-	-	-	-	-	-	-	-	-
ACGGGCTCATTAGCCA-1	6	0	0	-	-	-	-	-	-	-	-	-	-	-	-	-	-	-
ACGGGCTCATTGGGCC-1	0	0	0	-	-	-	-	-	-	-	-	-	-	-	-	-	-	-
ACGGGCTGTAAGTGGC-1	0	0	0	-	-	-	-	-	-	-	-	-	-	-	-	-	-	-
ACGGGCTGTAGCTCCG-1	-	-	-	2	0	0	-	-	-	-	-	-	-	-	-	-	-	-
ACGGGCTGTCATATCG-1	0	4	0	-	-	-	0	0	0	-	-	-	-	-	-	-	-	-
ACGGGCTGTTCTCATT-1	0	0	0	2	5	0	0	0	0	-	-	-	-	-	-	-	-	-
ACGGGCTGTTGAACTC-1	2	42	0	-	-	-	-	-	-	-	-	-	-	-	-	-	-	-
ACGGGCTGTTTGGCGC-1	-	-	-	2	2	0	-	-	-	-	-	-	-	-	-	-	-	-
ACGGGCTTCAGGATCT-1	2	6	0	2	5	0	5	0	0	-	-	-	-	-	-	-	-	-
ACGGGCTTCCGCATAA-1	5	0	0	3	4	0	0	0	0	-	-	-	-	-	-	3	0	0
ACGGGCTTCTCTTATG-1	2	0	0	-	-	-	-	-	-	-	-	-	-	-	-	-	-	-
ACGGGCTTCTGACCTC-1	-	-	-	2	5	0	11	0	4	-	-	-	-	-	-	-	-	-
ACGGGTCAGAGAACAG-1	2	0	0	2	5	0	-	-	-	-	-	-	-	-	-	-	-	-
ACGGGTCAGCTGAACG-1	0	0	0	-	-	-	-	-	-	-	-	-	-	-	-	-	-	-
ACGGGTCAGGACATTA-1	2	0	0	-	-	-	-	-	-	-	-	-	-	-	-	-	-	-
ACGGGTCAGGACCACA-1	3	0	0	-	-	-	-	-	-	-	-	-	-	-	-	-	-	-
ACGGGTCAGGCTAGCA-1	0	2	0	2	2	0	-	-	-	-	-	-	-	-	-	-	-	-
ACGGGTCCAAACCTAC-1	5	4	0	3	4	0	-	-	-	2	4	0	2	0	0	8	2	0
ACGGGTCCAAACGCGA-1	5	2	0	3	4	0	-	-	-	-	-	-	2	3	0	-	-	-
ACGGGTCCAAGCGAGT-1	2	2	0	2	5	0	-	-	-	-	-	-	-	-	-	-	-	-
ACGGGTCCAATAAGCA-1	0	0	0	-	-	-	-	-	-	-	-	-	-	-	-	-	-	-
ACGGGTCGTCGGCATC-1	3	4	0	-	-	-	0	14	0	-	-	-	-	-	-	-	-	-
ACGGGTCGTCTTCGTC-1	2	0	0	-	-	-	-	-	-	-	-	-	-	-	-	-	-	-
ACGGGTCGTTTCGCTC-1	2	0	0	2	5	0	-	-	-	-	-	-	-	-	-	-	-	-
ACGGGTCTCAAACCAC-1	3	0	0	2	0	0	-	-	-	-	-	-	-	-	-	-	-	-
ACGGGTCTCACTTACT-1	0	2	0	-	-	-	-	-	-	-	-	-	-	-	-	-	-	-
ACGGGTCTCAGCAACT-1	2	0	0	-	-	-	5	15	0	-	-	-	-	-	-	-	-	-
ACGGGTCTCATAAAGG-1	0	4	0	2	0	0	0	0	0	-	-	-	-	-	-	-	-	-
ACGGGTCTCCCTAACC-1	0	2	0	-	-	-	-	-	-	-	-	-	-	-	-	-	-	-
ACGGGTCTCCGCGTTT-1	0	0	0	-	-	-	-	-	-	-	-	-	-	-	-	-	-	-
ACGGGTCTCGCTTGTC-1	3	0	0	-	-	-	-	-	-	-	-	-	-	-	-	-	-	-
ACGGGTCTCGGTGTTA-1	-	-	-	2	5	0	-	-	-	-	-	-	-	-	-	-	-	-
ACGGGTCTCTCAAACG-1	0	2	0	2	2	0	-	-	-	-	-	-	-	-	-	-	-	-
ACGGGTCTCTGGCGTG-1	12	35	0	2	2	0	-	-	-	-	-	-	-	-	-	-	-	-
ACGTCAAAGGATATAC-1	-	-	-	2	5	0	-	-	-	-	-	-	-	-	-	-	-	-
ACGTCAACAAGCCTAT-1	5	0	0	3	4	0	4	0	0	-	-	-	2	0	0	-	-	-
ACGTCAACAATGGATA-1	2	0	0	2	5	0	-	-	-	-	-	-	-	-	-	-	-	-
ACGTCAACACACCGAC-1	3	0	0	2	2	0	-	-	-	-	-	-	-	-	-	-	-	-
ACGTCAACACGTTGGC-1	3	0	0	2	0	4	-	-	-	-	-	-	-	-	-	-	-	-
ACGTCAACAGATGGCA-1	2	15	0	2	5	0	-	-	-	-	-	-	-	-	-	-	-	-
ACGTCAACAGTGGGAT-1	0	2	0	-	-	-	-	-	-	-	-	-	-	-	-	-	-	-
ACGTCAACATAACCTG-1	0	4	0	-	-	-	-	-	-	-	-	-	-	-	-	-	-	-
ACGTCAACATCCCATC-1	2	0	0	-	-	-	-	-	-	-	-	-	-	-	-	-	-	-
ACGTCAAGTACAGTTC-1	2	2	0	-	-	-	-	-	-	-	-	-	-	-	-	-	-	-
ACGTCAAGTACTCAAC-1	2	2	4	2	5	0	-	-	-	-	-	-	-	-	-	-	-	-
ACGTCAAGTATCACCA-1	0	0	0	2	5	0	-	-	-	-	-	-	-	-	-	-	-	-
ACGTCAAGTCCTCTTG-1	0	0	0	2	5	0	0	0	0	-	-	-	-	-	-	-	-	-
ACGTCAAGTCGCCATG-1	2	0	0	2	5	0	-	-	-	-	-	-	-	-	-	-	-	-
ACGTCAAGTGAGCGAT-1	2	0	0	-	-	-	0	0	0	-	-	-	-	-	-	-	-	-
ACGTCAATCACTCCTG-1	3	0	0	-	-	-	0	2	0	-	-	-	-	-	-	-	-	-
ACGTCAATCCAAACTG-1	8	0	0	2	5	0	0	2	0	-	-	-	-	-	-	-	-	-
ACGTCAATCCCTGACT-1	2	0	0	-	-	-	-	-	-	-	-	-	-	-	-	-	-	-
ACGTCAATCCTATGTT-1	10	0	0	-	-	-	0	2	0	-	-	-	-	-	-	-	-	-
ACGTCAATCCTCATTA-1	3	0	0	-	-	-	-	-	-	-	-	-	-	-	-	-	-	-
ACGTCAATCTGCTGTC-1	0	0	0	2	0	0	-	-	-	-	-	-	-	-	-	-	-	-
ACTATCTAGTAGATGT-1	0	2	0	-	-	-	-	-	-	-	-	-	-	-	-	-	-	-
ACTATCTCACAGTCGC-1	2	0	0	2	5	0	-	-	-	-	-	-	-	-	-	-	-	-
ACTATCTGTACCGCTG-1	2	0	0	2	5	0	-	-	-	-	-	-	-	-	-	-	-	-
ACTATCTGTCAGTGGA-1	2	2	0	-	-	-	0	0	0	-	-	-	-	-	-	-	-	-
ACTATCTGTCATACTG-1	0	4	0	-	-	-	-	-	-	-	-	-	-	-	-	-	-	-
ACTATCTGTCGGCTCA-1	0	2	0	2	8	0	-	-	-	-	-	-	-	-	-	-	-	-
ACTATCTTCAAGATCC-1	-	-	-	3	4	0	-	-	-	-	-	-	2	7	0	-	-	-
ACTATCTTCAGCTCGG-1	2	0	0	2	5	0	-	-	-	-	-	-	-	-	-	-	-	-
ACTATCTTCATGCATG-1	3	0	0	-	-	-	0	0	0	-	-	-	-	-	-	-	-	-
ACTATCTTCCCTCAGT-1	2	3	0	-	-	-	-	-	-	-	-	-	-	-	-	-	-	-
ACTATCTTCGGTCTAA-1	0	0	0	-	-	-	-	-	-	-	-	-	-	-	-	-	-	-
ACTATCTTCGTAGGTT-1	0	0	0	2	5	0	-	-	-	-	-	-	-	-	-	-	-	-
ACTATCTTCGTCTGCT-1	0	0	0	2	5	0	-	-	-	-	-	-	-	-	-	-	-	-
ACTGAACAGAACAACT-1	2	0	0	2	5	0	-	-	-	-	-	-	-	-	-	-	-	-
ACTGAACAGCGCCTCA-1	2	0	0	-	-	-	-	-	-	-	-	-	-	-	-	-	-	-
ACTGAACAGTGCTGCC-1	2	0	0	2	5	0	-	-	-	-	-	-	-	-	-	-	-	-
ACTGAACCAAATCCGT-1	0	2	0	2	8	0	3	0	0	-	-	-	-	-	-	-	-	-
ACTGAACCAAGAAGAG-1	-	-	-	2	5	0	-	-	-	-	-	-	-	-	-	-	-	-
ACTGAACCAAGCGAGT-1	2	0	0	-	-	-	-	-	-	-	-	-	-	-	-	-	-	-
ACTGAACCACAGACAG-1	0	0	0	2	5	0	-	-	-	-	-	-	-	-	-	-	-	-
ACTGAACCACCGCTAG-1	3	43	0	-	-	-	-	-	-	-	-	-	-	-	-	-	-	-
ACTGAACCACGTGAGA-1	4	4	0	2	0	0	-	-	-	-	-	-	-	-	-	-	-	-
ACTGAACCACTGCCAG-1	3	0	0	-	-	-	-	-	-	-	-	-	-	-	-	-	-	-
ACTGAACCAGGCTCAC-1	2	2	0	-	-	-	5	0	0	-	-	-	-	-	-	-	-	-
ACTGAACCATCTCCCA-1	0	0	0	2	5	0	-	-	-	-	-	-	-	-	-	-	-	-
ACTGAACGTATCGCAT-1	32	2	5	2	5	0	0	0	0	-	-	-	-	-	-	-	-	-
ACTGAACGTTACGGAG-1	3	2	0	-	-	-	-	-	-	-	-	-	-	-	-	-	-	-
ACTGAACTCAGTTTGG-1	0	2	0	-	-	-	-	-	-	-	-	-	-	-	-	-	-	-
ACTGAACTCCACGCAG-1	0	0	0	2	5	0	-	-	-	-	-	-	-	-	-	-	-	-
ACTGAACTCGTAGGTT-1	3	0	0	2	2	0	-	-	-	-	-	-	-	-	-	-	-	-
ACTGAACTCTGGGCCA-1	2	0	0	2	5	0	-	-	-	-	-	-	-	-	-	-	-	-
ACTGAGTAGAAACCGC-1	0	0	0	2	0	0	-	-	-	-	-	-	-	-	-	-	-	-
ACTGAGTAGCTGCCCA-1	0	0	0	2	13	2	-	-	-	-	-	-	-	-	-	-	-	-
ACTGAGTAGGGATGGG-1	3	4	0	-	-	-	-	-	-	-	-	-	-	-	-	-	-	-
ACTGAGTAGTATGACA-1	33	0	0	-	-	-	-	-	-	-	-	-	-	-	-	-	-	-
ACTGAGTCAAAGTGCG-1	3	4	0	2	2	0	-	-	-	-	-	-	-	-	-	-	-	-
ACTGAGTCAGGGCATA-1	34	44	0	2	5	0	-	-	-	-	-	-	-	-	-	-	-	-
ACTGAGTCATCGATTG-1	2	10	0	-	-	-	-	-	-	-	-	-	-	-	-	-	-	-
ACTGAGTCATTTGCTT-1	3	4	0	-	-	-	5	2	0	-	-	-	-	-	-	-	-	-
ACTGAGTGTACAGCAG-1	0	0	0	-	-	-	11	0	0	-	-	-	-	-	-	-	-	-
ACTGAGTGTAGTGAAT-1	0	2	0	-	-	-	-	-	-	-	-	-	-	-	-	-	-	-
ACTGAGTGTATAGTAG-1	2	0	0	2	5	0	-	-	-	-	-	-	-	-	-	-	-	-
ACTGAGTGTCTCGTTC-1	2	2	0	-	-	-	0	0	0	-	-	-	-	-	-	-	-	-
ACTGAGTGTTGAACTC-1	2	0	0	-	-	-	-	-	-	-	-	-	-	-	-	-	-	-
ACTGAGTTCACAATGC-1	2	0	0	2	5	0	-	-	-	-	-	-	-	-	-	-	-	-
ACTGAGTTCACCGTAA-1	0	0	0	2	2	0	-	-	-	-	-	-	-	-	-	-	-	-
ACTGAGTTCTGATACG-1	2	0	0	-	-	-	-	-	-	-	-	-	-	-	-	-	-	-
ACTGATGAGATGAGAG-1	3	2	0	-	-	-	-	-	-	-	-	-	-	-	-	-	-	-
ACTGATGAGCAGCGTA-1	0	2	0	2	8	0	-	-	-	-	-	-	-	-	-	-	-	-
ACTGATGAGCTAGTCT-1	3	0	0	2	0	0	-	-	-	-	-	-	-	-	-	-	-	-
ACTGATGAGGACAGCT-1	14	13	3	2	0	0	-	-	-	-	-	-	-	-	-	-	-	-
ACTGATGAGGCCCTTG-1	3	2	0	-	-	-	-	-	-	-	-	-	-	-	-	-	-	-
ACTGATGAGTGGGTTG-1	3	4	0	2	2	0	5	2	0	-	-	-	-	-	-	-	-	-
ACTGATGAGTGTCCCG-1	3	0	0	2	0	0	-	-	-	-	-	-	-	-	-	-	-	-
ACTGATGCAAGCGATG-1	5	0	2	3	4	0	3	2	0	-	-	-	-	-	-	10	8	0
ACTGATGCAATGGAAT-1	0	0	0	-	-	-	-	-	-	-	-	-	-	-	-	-	-	-
ACTGATGCACCTCGTT-1	3	4	0	-	-	-	0	2	0	-	-	-	-	-	-	-	-	-
ACTGATGCAGCAGTTT-1	9	4	0	2	5	0	-	-	-	-	-	-	-	-	-	-	-	-
ACTGATGCAGGCAGTA-1	0	0	0	-	-	-	-	-	-	-	-	-	-	-	-	-	-	-
ACTGATGCATCCCACT-1	3	0	0	2	5	0	-	-	-	-	-	-	-	-	-	-	-	-
ACTGATGCATGGTAGG-1	10	4	0	2	17	0	0	0	0	-	-	-	-	-	-	-	-	-
ACTGATGCATTAACCG-1	0	0	0	2	0	0	-	-	-	-	-	-	-	-	-	-	-	-
ACTGATGGTGACTACT-1	2	0	0	2	5	0	-	-	-	-	-	-	-	-	-	-	-	-
ACTGATGGTGGGTCAA-1	2	0	0	2	5	0	-	-	-	-	-	-	-	-	-	-	-	-
ACTGATGGTTGTGGAG-1	2	45	0	2	5	0	-	-	-	-	-	-	-	-	-	-	-	-
ACTGATGTCAGGTTCA-1	0	2	0	-	-	-	-	-	-	-	-	-	-	-	-	-	-	-
ACTGATGTCCGCAGTG-1	0	0	0	2	5	0	0	0	0	-	-	-	2	0	0	-	-	-
ACTGATGTCGCGTAGC-1	-	-	-	2	0	0	8	2	0	-	-	-	-	-	-	-	-	-
ACTGATGTCTGACCTC-1	0	0	0	2	5	0	-	-	-	-	-	-	-	-	-	-	-	-
ACTGCTCAGACAAAGG-1	2	0	0	-	-	-	-	-	-	-	-	-	-	-	-	-	-	-
ACTGCTCAGAGACGAA-1	0	2	0	-	-	-	-	-	-	-	-	-	-	-	-	-	-	-
ACTGCTCAGCGATATA-1	2	0	0	2	16	0	0	0	0	-	-	-	-	-	-	-	-	-
ACTGCTCAGGCTCTTA-1	3	10	0	2	0	0	8	2	0	-	-	-	-	-	-	-	-	-
ACTGCTCAGGGAGTAA-1	9	4	0	-	-	-	-	-	-	-	-	-	-	-	-	-	-	-
ACTGCTCAGTCAAGCG-1	2	0	0	2	5	0	0	0	0	-	-	-	-	-	-	-	-	-
ACTGCTCAGTCTCAAC-1	0	0	0	2	5	0	-	-	-	-	-	-	-	-	-	-	-	-
ACTGCTCCAATGGATA-1	27	0	0	2	0	0	-	-	-	-	-	-	-	-	-	-	-	-
ACTGCTCCACGGTTTA-1	0	2	0	-	-	-	-	-	-	-	-	-	-	-	-	-	-	-
ACTGCTCCAGCGAACA-1	2	0	0	2	0	2	-	-	-	-	-	-	-	-	-	-	-	-
ACTGCTCCAGTGGGAT-1	12	4	0	-	-	-	-	-	-	-	-	-	-	-	-	-	-	-
ACTGCTCCAGTTTACG-1	2	0	0	2	5	0	-	-	-	-	-	-	-	-	-	-	-	-
ACTGCTCGTCATCGGC-1	2	0	0	2	5	0	-	-	-	-	-	-	-	-	-	-	-	-
ACTGCTCGTCCAGTAT-1	-	-	-	2	5	0	-	-	-	-	-	-	-	-	-	-	-	-
ACTGCTCGTGACGCCT-1	3	0	0	2	2	0	-	-	-	-	-	-	-	-	-	-	-	-
ACTGCTCGTTCCCTTG-1	2	0	2	2	5	0	-	-	-	-	-	-	-	-	-	-	-	-
ACTGCTCTCAACACCA-1	-	-	-	2	0	0	-	-	-	-	-	-	-	-	-	-	-	-
ACTGCTCTCAGTACGT-1	2	0	0	2	2	0	-	-	-	-	-	-	-	-	-	-	-	-
ACTGCTCTCATAACCG-1	0	0	0	-	-	-	-	-	-	-	-	-	-	-	-	-	-	-
ACTGCTCTCCAGTAGT-1	0	0	0	-	-	-	-	-	-	-	-	-	-	-	-	-	-	-
ACTGCTCTCCGCATCT-1	0	0	0	2	5	0	-	-	-	-	-	-	-	-	-	-	-	-
ACTGTCCAGACTTTCG-1	3	0	0	-	-	-	-	-	-	-	-	-	-	-	-	-	-	-
ACTGTCCAGTCTCAAC-1	2	2	0	-	-	-	-	-	-	-	-	-	-	-	-	-	-	-
ACTGTCCAGTGAATTG-1	-	-	-	3	4	0	-	-	-	-	-	-	2	0	0	-	-	-
ACTGTCCCAACACCCG-1	2	0	0	-	-	-	8	2	0	-	-	-	-	-	-	-	-	-
ACTGTCCCACCAGCAC-1	12	0	0	2	5	0	-	-	-	-	-	-	-	-	-	-	-	-
ACTGTCCCACGAAATA-1	2	0	0	-	-	-	-	-	-	-	-	-	-	-	-	-	-	-
ACTGTCCCATACCATG-1	2	0	0	-	-	-	-	-	-	-	-	-	-	-	-	-	-	-
ACTGTCCGTAAGAGAG-1	-	-	-	-	-	-	2	2	0	-	-	-	-	-	-	-	-	-
ACTGTCCGTATTACCG-1	0	3	0	2	2	0	-	-	-	-	-	-	-	-	-	-	-	-
ACTGTCCGTCCAAGTT-1	-	-	-	2	0	0	-	-	-	-	-	-	-	-	-	-	-	-
ACTGTCCGTCCGAGTC-1	3	4	0	2	5	0	-	-	-	-	-	-	-	-	-	-	-	-
ACTGTCCGTCCGTGAC-1	0	0	0	2	0	0	2	2	0	-	-	-	-	-	-	-	-	-
ACTGTCCGTCGTGGCT-1	0	0	0	-	-	-	-	-	-	-	-	-	-	-	-	-	-	-
ACTGTCCGTCTTGATG-1	0	4	0	2	0	6	9	0	0	-	-	-	-	-	-	-	-	-
ACTGTCCGTGCGCTTG-1	3	0	0	2	2	0	-	-	-	-	-	-	-	-	-	-	-	-
ACTGTCCGTTTGTGTG-1	3	0	0	2	0	0	-	-	-	-	-	-	-	-	-	-	-	-
ACTGTCCTCAAAGACA-1	2	0	0	-	-	-	-	-	-	-	-	-	-	-	-	-	-	-
ACTGTCCTCAAGGTAA-1	2	15	0	2	5	0	-	-	-	-	-	-	-	-	-	-	-	-
ACTGTCCTCACTGGGC-1	0	2	0	-	-	-	-	-	-	-	-	-	-	-	-	-	-	-
ACTGTCCTCTAACGGT-1	2	0	0	2	5	0	-	-	-	-	-	-	-	-	-	-	-	-
ACTGTCCTCTCGCATC-1	2	0	0	2	5	0	0	0	0	-	-	-	-	-	-	-	-	-
ACTTACTAGAATCTCC-1	3	2	0	2	0	0	-	-	-	-	-	-	-	-	-	-	-	-
ACTTACTAGCGATAGC-1	5	4	2	3	4	0	18	0	0	0	0	0	2	0	0	0	0	4
ACTTACTAGCGTGAAC-1	0	27	0	-	-	-	-	-	-	-	-	-	-	-	-	-	-	-
ACTTACTAGGCTACGA-1	0	0	0	2	0	0	0	3	0	11	0	0	2	0	0	7	4	0
ACTTACTAGGTCATCT-1	0	0	0	-	-	-	2	2	0	-	-	-	-	-	-	-	-	-
ACTTACTAGTATGACA-1	0	0	0	2	0	0	-	-	-	-	-	-	-	-	-	-	-	-
ACTTACTCAAATACAG-1	2	0	0	-	-	-	-	-	-	-	-	-	-	-	-	-	-	-
ACTTACTCAAGGCTCC-1	2	9	0	-	-	-	-	-	-	-	-	-	-	-	-	-	-	-
ACTTACTCAATGGATA-1	0	0	0	-	-	-	0	9	0	-	-	-	-	-	-	-	-	-
ACTTACTCACATTAGC-1	6	0	0	2	0	0	0	0	0	-	-	-	-	-	-	-	-	-
ACTTACTCATCCTTGC-1	3	22	0	-	-	-	-	-	-	-	-	-	-	-	-	-	-	-
ACTTACTGTAGGCTGA-1	0	0	0	-	-	-	0	0	0	-	-	-	-	-	-	-	-	-
ACTTACTGTATCTGCA-1	0	2	0	-	-	-	0	3	0	-	-	-	-	-	-	-	-	-
ACTTACTGTATGCTTG-1	0	2	0	-	-	-	-	-	-	-	-	-	-	-	-	-	-	-
ACTTACTGTCATGCAT-1	0	2	0	-	-	-	0	2	0	-	-	-	-	-	-	-	-	-
ACTTACTGTCGTTGTA-1	0	4	0	2	5	0	0	2	0	-	-	-	-	-	-	-	-	-
ACTTACTTCAAACGGG-1	2	0	0	2	5	0	-	-	-	-	-	-	-	-	-	-	-	-
ACTTACTTCCAGATCA-1	0	0	0	2	0	0	-	-	-	-	-	-	-	-	-	-	-	-
ACTTACTTCCAGGGCT-1	5	0	0	3	4	0	4	0	0	-	-	-	-	-	-	-	-	-
ACTTACTTCCTGCCAT-1	2	0	0	2	5	0	-	-	-	-	-	-	-	-	-	-	-	-
ACTTACTTCGATCCCT-1	0	0	0	2	0	0	0	0	0	-	-	-	-	-	-	-	-	-
ACTTACTTCGCTAGCG-1	2	4	0	2	5	0	0	0	0	-	-	-	-	-	-	-	-	-
ACTTACTTCGTACGGC-1	-	-	-	2	0	0	-	-	-	-	-	-	-	-	-	-	-	-
ACTTACTTCGTAGGTT-1	3	0	0	2	0	0	-	-	-	-	-	-	-	-	-	-	-	-
ACTTACTTCTAACGGT-1	0	0	0	-	-	-	-	-	-	-	-	-	-	-	-	-	-	-
ACTTACTTCTCGCATC-1	2	0	0	-	-	-	0	0	0	-	-	-	-	-	-	-	-	-
ACTTACTTCTCGGACG-1	-	-	-	2	0	0	-	-	-	-	-	-	-	-	-	-	-	-
ACTTACTTCTGCCAGG-1	0	2	0	2	8	0	3	0	0	-	-	-	-	-	-	-	-	-
ACTTACTTCTGGGCCA-1	2	0	0	-	-	-	-	-	-	-	-	-	-	-	-	-	-	-
ACTTACTTCTGGTATG-1	0	0	0	-	-	-	-	-	-	-	-	-	-	-	-	-	-	-
ACTTGTTAGATCTGAA-1	0	34	0	-	-	-	0	0	0	-	-	-	-	-	-	-	-	-
ACTTGTTCACCACCAG-1	3	4	0	-	-	-	-	-	-	-	-	-	-	-	-	-	-	-
ACTTGTTCAGGTCTCG-1	0	0	0	2	5	0	0	0	0	-	-	-	-	-	-	-	-	-
ACTTGTTCAGTGGAGT-1	2	0	0	2	5	0	0	16	0	-	-	-	-	-	-	-	-	-
ACTTGTTGTAAGCACG-1	2	0	0	2	5	0	-	-	-	-	-	-	-	-	-	-	-	-
ACTTGTTGTATAGTAG-1	0	2	0	-	-	-	-	-	-	-	-	-	-	-	-	-	-	-
ACTTGTTGTCAGAGGT-1	2	4	0	-	-	-	0	0	0	-	-	-	-	-	-	-	-	-
ACTTGTTGTCTAACGT-1	2	0	0	-	-	-	-	-	-	-	-	-	-	-	-	-	-	-
ACTTGTTTCACATGCA-1	2	0	0	2	5	0	-	-	-	-	-	-	-	-	-	-	-	-
ACTTGTTTCGGAGGTA-1	0	0	0	-	-	-	19	0	0	-	-	-	-	-	-	-	-	-
ACTTGTTTCTTCTGGC-1	35	46	0	2	5	0	-	-	-	-	-	-	-	-	-	-	-	-
ACTTTCAAGAACAACT-1	2	4	0	-	-	-	-	-	-	-	-	-	-	-	-	-	-	-
ACTTTCAAGACCCACC-1	5	2	0	3	4	0	-	-	-	4	5	2	2	3	0	3	0	0
ACTTTCAAGATCCGAG-1	0	0	0	-	-	-	0	0	0	-	-	-	-	-	-	-	-	-
ACTTTCAAGCAAATCA-1	2	37	0	-	-	-	-	-	-	-	-	-	-	-	-	-	-	-
ACTTTCAAGCCTATGT-1	0	2	0	-	-	-	-	-	-	-	-	-	-	-	-	-	-	-
ACTTTCAAGTGTTAGA-1	-	-	-	2	0	0	2	2	0	-	-	-	-	-	-	-	-	-
ACTTTCACAAACGTGG-1	0	2	0	-	-	-	-	-	-	-	-	-	-	-	-	-	-	-
ACTTTCACAATCCAAC-1	0	0	0	2	0	0	-	-	-	-	-	-	-	-	-	-	-	-
ACTTTCACAGCCTTTC-1	-	-	-	2	0	0	-	-	-	-	-	-	-	-	-	-	-	-
ACTTTCACAGCTGTAT-1	3	0	0	2	8	0	8	2	0	-	-	-	-	-	-	-	-	-
ACTTTCACAGTGACAG-1	2	0	0	2	5	0	0	0	0	-	-	-	-	-	-	-	-	-
ACTTTCACATCGACGC-1	0	2	0	-	-	-	-	-	-	-	-	-	-	-	-	-	-	-
ACTTTCACATGCCACG-1	0	0	0	-	-	-	-	-	-	-	-	-	-	-	-	-	-	-
ACTTTCACATGGAATA-1	0	0	0	-	-	-	-	-	-	-	-	-	-	-	-	-	-	-
ACTTTCACATGTAAGA-1	0	0	0	2	0	0	16	3	0	-	-	-	-	-	-	-	-	-
ACTTTCAGTACGACCC-1	3	6	0	-	-	-	-	-	-	-	-	-	-	-	-	-	-	-
ACTTTCAGTGGCTCCA-1	2	47	0	2	5	0	-	-	-	-	-	-	-	-	-	-	-	-
ACTTTCAGTGTAAGTA-1	0	0	0	-	-	-	-	-	-	-	-	-	-	-	-	-	-	-
ACTTTCAGTTAAGAAC-1	0	2	0	-	-	-	-	-	-	-	-	-	-	-	-	-	-	-
ACTTTCAGTTGCTCCT-1	2	37	0	2	5	0	-	-	-	-	-	-	-	-	-	-	-	-
ACTTTCAGTTTCCACC-1	0	0	0	2	5	0	0	0	0	-	-	-	-	-	-	-	-	-
ACTTTCATCAAAGTAG-1	2	0	0	2	5	0	-	-	-	-	-	-	-	-	-	-	-	-
ACTTTCATCACCACCT-1	0	4	0	-	-	-	-	-	-	-	-	-	-	-	-	-	-	-
ACTTTCATCCTCAATT-1	-	-	-	-	-	-	11	0	0	-	-	-	-	-	-	-	-	-
ACTTTCATCCTTAATC-1	3	0	0	-	-	-	-	-	-	-	-	-	-	-	-	-	-	-
ACTTTCATCGCACTCT-1	2	0	0	-	-	-	-	-	-	-	-	-	-	-	-	-	-	-
ACTTTCATCGGAAATA-1	0	2	0	-	-	-	-	-	-	-	-	-	-	-	-	-	-	-
ACTTTCATCTTTAGGG-1	2	0	0	2	5	0	-	-	-	-	-	-	-	-	-	-	-	-
AGAATAGAGCACACAG-1	0	0	0	2	0	0	-	-	-	-	-	-	-	-	-	-	-	-
AGAATAGAGGAGTACC-1	2	0	0	2	5	0	0	0	0	-	-	-	-	-	-	-	-	-
AGAATAGAGGCCCTTG-1	3	0	0	-	-	-	-	-	-	-	-	-	-	-	-	-	-	-
AGAATAGCACAGGCCT-1	2	11	0	-	-	-	-	-	-	-	-	-	-	-	-	-	-	-
AGAATAGCACGACGAA-1	2	0	0	-	-	-	-	-	-	-	-	-	-	-	-	-	-	-
AGAATAGCACGTGAGA-1	-	-	-	2	2	0	-	-	-	-	-	-	-	-	-	-	-	-
AGAATAGCACTCTGTC-1	2	0	0	2	5	0	0	3	0	-	-	-	-	-	-	-	-	-
AGAATAGCAGCTGCAC-1	2	0	0	2	5	0	-	-	-	-	-	-	-	-	-	-	-	-
AGAATAGCATCGTCGG-1	2	4	0	2	5	0	0	0	0	-	-	-	-	-	-	-	-	-
AGAATAGGTCAGAATA-1	0	0	0	2	0	0	-	-	-	-	-	-	-	-	-	-	-	-
AGAATAGGTTAAGGGC-1	2	0	0	3	4	0	11	0	0	-	-	-	2	8	0	-	-	-
AGAATAGTCACTGGGC-1	3	2	0	2	5	0	-	-	-	-	-	-	-	-	-	-	-	-
AGAATAGTCCCATTAT-1	0	0	0	-	-	-	-	-	-	-	-	-	-	-	-	-	-	-
AGAATAGTCGCCTGTT-1	2	0	0	-	-	-	-	-	-	-	-	-	-	-	-	-	-	-
AGAATAGTCGTACCGG-1	5	0	0	3	4	0	5	0	0	10	0	0	2	9	0	3	9	0
AGAATAGTCGTCTGAA-1	0	0	0	2	5	0	0	0	0	-	-	-	-	-	-	-	-	-
AGAATAGTCGTTACAG-1	3	0	0	2	2	0	-	-	-	-	-	-	-	-	-	-	-	-
AGACGTTAGAGACTTA-1	0	2	0	-	-	-	11	0	0	-	-	-	-	-	-	-	-	-
AGACGTTAGAGCAATT-1	-	-	-	2	5	0	-	-	-	-	-	-	-	-	-	-	-	-
AGACGTTAGATATACG-1	0	24	0	2	5	0	9	0	0	-	-	-	-	-	-	-	-	-
AGACGTTAGCGATATA-1	3	0	0	-	-	-	-	-	-	-	-	-	-	-	-	-	-	-
AGACGTTAGCTGTCTA-1	2	2	0	2	5	0	0	0	0	-	-	-	-	-	-	-	-	-
AGACGTTAGGAGCGAG-1	0	0	0	2	5	0	0	0	0	-	-	-	-	-	-	-	-	-
AGACGTTCAATCAGAA-1	2	0	0	-	-	-	-	-	-	-	-	-	-	-	-	-	-	-
AGACGTTCACGACTCG-1	0	0	0	2	5	0	0	17	0	-	-	-	-	-	-	-	-	-
AGACGTTGTAAGTTCC-1	10	0	0	2	5	0	0	9	0	-	-	-	-	-	-	-	-	-
AGACGTTGTATTACCG-1	0	4	0	2	0	0	-	-	-	-	-	-	-	-	-	-	-	-
AGACGTTGTGACGCCT-1	3	0	0	2	2	0	5	2	0	-	-	-	-	-	-	-	-	-
AGACGTTGTTTGGGCC-1	10	4	0	-	-	-	-	-	-	-	-	-	2	2	2	-	-	-
AGACGTTTCAATACCG-1	0	2	0	2	8	0	3	0	0	-	-	-	-	-	-	-	-	-
AGACGTTTCAATCTCT-1	2	0	0	2	5	0	-	-	-	-	-	-	-	-	-	-	-	-
AGACGTTTCACGCATA-1	2	0	0	2	5	0	-	-	-	-	-	-	-	-	-	-	-	-
AGAGCGAAGAAACCGC-1	-	-	-	2	0	0	-	-	-	-	-	-	-	-	-	-	-	-
AGAGCGAAGACACGAC-1	0	2	0	-	-	-	3	0	0	-	-	-	-	-	-	-	-	-
AGAGCGAAGCAACGGT-1	0	2	0	2	2	0	-	-	-	-	-	-	-	-	-	-	-	-
AGAGCGAAGCAGCGTA-1	0	2	0	-	-	-	-	-	-	-	-	-	-	-	-	-	-	-
AGAGCGAAGCTTTGGT-1	0	0	0	2	5	0	-	-	-	-	-	-	-	-	-	-	-	-
AGAGCGAAGGAGCGAG-1	-	-	-	-	-	-	-	-	-	-	-	-	2	0	0	-	-	-
AGAGCGAAGGAGCGTT-1	2	0	0	2	5	0	-	-	-	-	-	-	-	-	-	-	-	-
AGAGCGAAGGGCATGT-1	3	0	0	-	-	-	0	2	3	-	-	-	-	-	-	-	-	-
AGAGCGAAGTAGGCCA-1	0	2	0	2	5	0	0	0	0	-	-	-	-	-	-	-	-	-
AGAGCGACAAGCTGGA-1	0	0	0	2	5	0	-	-	-	-	-	-	-	-	-	-	-	-
AGAGCGACACCATGTA-1	2	0	0	2	5	0	5	0	0	-	-	-	-	-	-	-	-	-
AGAGCGAGTCCAAGTT-1	2	0	0	-	-	-	-	-	-	-	-	-	-	-	-	-	-	-
AGAGCGAGTCGATTGT-1	3	0	0	-	-	-	-	-	-	-	-	-	-	-	-	-	-	-
AGAGCGAGTGAAATCA-1	3	0	0	-	-	-	0	2	0	-	-	-	-	-	-	-	-	-
AGAGCGATCGCGTTTC-1	0	0	0	2	0	0	-	-	-	-	-	-	-	-	-	-	-	-
AGAGCGATCTAACCGA-1	2	0	0	-	-	-	-	-	-	-	-	-	-	-	-	-	-	-
AGAGCGATCTCAAACG-1	0	2	0	-	-	-	-	-	-	-	-	-	-	-	-	-	-	-
AGAGCGATCTTTAGTC-1	0	0	0	-	-	-	-	-	-	-	-	-	-	-	-	-	-	-
AGAGCTTAGATGTGGC-1	-	-	-	-	-	-	8	2	0	-	-	-	-	-	-	-	-	-
AGAGCTTAGCCAGTTT-1	2	0	0	2	0	0	-	-	-	-	-	-	-	-	-	-	-	-
AGAGCTTAGGGCTTGA-1	2	0	0	-	-	-	-	-	-	-	-	-	-	-	-	-	-	-
AGAGCTTAGGTGATAT-1	0	2	0	2	0	0	0	0	0	-	-	-	-	-	-	-	-	-
AGAGCTTCAACACCTA-1	0	0	0	2	0	0	-	-	-	-	-	-	-	-	-	-	-	-
AGAGCTTCAAGAGTCG-1	0	6	0	-	-	-	0	0	0	-	-	-	-	-	-	-	-	-
AGAGCTTCAATGGACG-1	0	0	0	-	-	-	-	-	-	-	-	-	-	-	-	-	-	-
AGAGCTTCACATGACT-1	0	0	0	2	5	0	0	0	0	-	-	-	-	-	-	-	-	-
AGAGCTTCAGGACCCT-1	-	-	-	2	5	0	-	-	-	-	-	-	-	-	-	-	-	-
AGAGCTTCATATACGC-1	10	0	0	-	-	-	-	-	-	-	-	-	-	-	-	-	-	-
AGAGCTTCATCCTAGA-1	0	0	0	2	3	0	0	0	0	-	-	-	-	-	-	-	-	-
AGAGCTTGTAGCCTAT-1	2	0	0	2	5	0	-	-	-	-	-	-	-	-	-	-	-	-
AGAGCTTGTCATATCG-1	3	0	0	2	2	0	-	-	-	-	-	-	-	-	-	-	-	-
AGAGCTTGTCTAAACC-1	0	2	0	-	-	-	3	0	0	-	-	-	-	-	-	-	-	-
AGAGCTTTCACAGTAC-1	0	0	0	2	5	0	0	0	0	-	-	-	-	-	-	-	-	-
AGAGCTTTCCTCAACC-1	2	0	0	2	5	0	-	-	-	-	-	-	-	-	-	-	-	-
AGAGCTTTCTATCCCG-1	3	0	0	-	-	-	-	-	-	-	-	-	-	-	-	-	-	-
AGAGTGGAGCGCCTCA-1	14	13	3	2	0	0	-	-	-	-	-	-	-	-	-	-	-	-
AGAGTGGCAAAGTCAA-1	3	0	0	2	0	0	-	-	-	-	-	-	-	-	-	-	-	-
AGAGTGGCAACGCACC-1	4	0	0	2	5	0	-	-	-	-	-	-	-	-	-	-	-	-
AGAGTGGCAGCCAGAA-1	3	0	0	2	2	0	-	-	-	-	-	-	-	-	-	-	-	-
AGAGTGGCATAAGACA-1	3	0	0	2	2	0	0	2	0	-	-	-	-	-	-	-	-	-
AGAGTGGGTAAGGGAA-1	0	2	0	-	-	-	-	-	-	-	-	-	-	-	-	-	-	-
AGAGTGGGTCGGATCC-1	3	2	0	2	5	0	-	-	-	-	-	-	-	-	-	-	-	-
AGAGTGGGTCTAGGTT-1	3	2	0	2	0	0	-	-	-	-	-	-	-	-	-	-	-	-
AGAGTGGGTGAGGGTT-1	0	0	0	2	0	0	-	-	-	-	-	-	-	-	-	-	-	-
AGAGTGGGTGCCTGTG-1	2	0	0	-	-	-	-	-	-	-	-	-	-	-	-	-	-	-
AGAGTGGGTTCTGTTT-1	2	0	0	2	5	0	0	0	0	-	-	-	-	-	-	-	-	-
AGAGTGGGTTGAGTTC-1	2	0	0	-	-	-	-	-	-	-	-	-	-	-	-	-	-	-
AGAGTGGTCAGGCGAA-1	0	0	0	2	0	0	0	0	0	-	-	-	-	-	-	-	-	-
AGAGTGGTCCCACTTG-1	0	0	0	2	0	0	-	-	-	-	-	-	-	-	-	-	-	-
AGAGTGGTCGTTACAG-1	2	48	0	-	-	-	-	-	-	-	-	-	-	-	-	-	-	-
AGATCTGAGAGTCGGT-1	0	2	0	2	0	0	0	0	0	-	-	-	-	-	-	-	-	-
AGATCTGAGCCAGGAT-1	3	0	0	-	-	-	-	-	-	-	-	-	-	-	-	-	-	-
AGATCTGAGCCCAATT-1	2	0	0	2	5	0	-	-	-	-	-	-	-	-	-	-	-	-
AGATCTGAGGGCATGT-1	-	-	-	2	15	0	-	-	-	-	-	-	-	-	-	-	-	-
AGATCTGAGTTGTAGA-1	2	0	0	2	5	0	0	0	0	-	-	-	-	-	-	-	-	-
AGATCTGCAAAGTCAA-1	0	0	0	2	5	0	-	-	-	-	-	-	-	-	-	-	-	-
AGATCTGCAAGGTGTG-1	0	0	0	2	0	0	-	-	-	-	-	-	-	-	-	-	-	-
AGATCTGCAGCTTAAC-1	0	0	0	-	-	-	-	-	-	-	-	-	-	-	-	-	-	-
AGATCTGCAGTATAAG-1	-	-	-	2	5	0	-	-	-	-	-	-	-	-	-	-	-	-
AGATCTGCATCCTTGC-1	0	0	0	2	0	0	12	0	0	-	-	-	-	-	-	-	-	-
AGATCTGCATGACGGA-1	21	2	0	-	-	-	2	2	0	-	-	-	-	-	-	-	-	-
AGATCTGGTTAAGATG-1	3	6	0	2	0	0	-	-	-	-	-	-	-	-	-	-	-	-
AGATCTGGTTACGTCA-1	3	2	0	-	-	-	-	-	-	-	-	-	-	-	-	-	-	-
AGATCTGGTTGAGTTC-1	3	0	0	2	12	0	0	0	0	-	-	-	-	-	-	-	-	-
AGATCTGTCACATGCA-1	14	13	3	2	0	0	-	-	-	-	-	-	-	-	-	-	-	-
AGATCTGTCGAACGGA-1	0	0	0	-	-	-	2	2	0	-	-	-	-	-	-	-	-	-
AGATCTGTCGGCTACG-1	0	2	5	-	-	-	11	0	0	-	-	-	-	-	-	-	-	-
AGATCTGTCGGCTTGG-1	0	0	0	-	-	-	-	-	-	-	-	-	-	-	-	-	-	-
AGATCTGTCTTGACGA-1	3	0	0	-	-	-	-	-	-	-	-	-	-	-	-	-	-	-
AGATTGCAGCGATAGC-1	3	0	0	2	0	0	-	-	-	-	-	-	-	-	-	-	-	-
AGATTGCAGCTCCTCT-1	3	0	0	2	18	0	0	2	0	-	-	-	-	-	-	-	-	-
AGATTGCAGGGAAACA-1	0	2	0	-	-	-	-	-	-	-	-	-	-	-	-	-	-	-
AGATTGCAGGGAACGG-1	2	0	0	2	5	0	0	0	0	-	-	-	-	-	-	-	-	-
AGATTGCAGTGTCTCA-1	2	0	0	2	5	0	5	0	0	-	-	-	-	-	-	-	-	-
AGATTGCCAACGCACC-1	0	0	0	-	-	-	-	-	-	-	-	-	-	-	-	-	-	-
AGATTGCCACCGAAAG-1	0	0	0	2	0	0	-	-	-	-	-	-	-	-	-	-	-	-
AGATTGCCATACCATG-1	0	0	0	2	5	0	-	-	-	-	-	-	-	-	-	-	-	-
AGATTGCGTATTACCG-1	2	0	0	2	5	0	-	-	-	-	-	-	-	-	-	-	-	-
AGATTGCGTCAGAAGC-1	0	2	0	-	-	-	0	0	0	-	-	-	-	-	-	-	-	-
AGATTGCGTCGCCATG-1	0	0	0	-	-	-	-	-	-	-	-	-	-	-	-	-	-	-
AGATTGCGTCTGCGGT-1	0	0	0	-	-	-	-	-	-	-	-	-	-	-	-	-	-	-
AGATTGCGTTGCTCCT-1	5	0	0	3	4	0	4	0	0	-	-	-	2	0	0	4	5	3
AGATTGCTCCCTCAGT-1	0	0	0	-	-	-	-	-	-	-	-	-	-	-	-	-	-	-
AGATTGCTCTTCGGTC-1	0	2	0	2	8	0	-	-	-	-	-	-	-	-	-	-	-	-
AGCAGCCAGACCTTTG-1	0	9	0	-	-	-	-	-	-	-	-	-	-	-	-	-	-	-
AGCAGCCAGGATGGTC-1	8	0	0	2	5	0	0	2	0	-	-	-	-	-	-	-	-	-
AGCAGCCAGTCACGCC-1	3	0	0	2	2	0	-	-	-	-	-	-	-	-	-	-	-	-
AGCAGCCAGTGGAGTC-1	2	22	0	2	5	0	0	0	0	-	-	-	-	-	-	-	-	-
AGCAGCCAGTTACCCA-1	2	0	0	2	5	0	-	-	-	-	-	-	-	-	-	-	-	-
AGCAGCCCAGATTGCT-1	10	0	0	2	0	0	-	-	-	-	-	-	-	-	-	-	-	-
AGCAGCCCAGCTCGAC-1	8	2	0	4	7	0	-	-	-	-	-	-	-	-	-	-	-	-
AGCAGCCCATAAGACA-1	2	0	0	2	5	0	0	0	0	-	-	-	-	-	-	-	-	-
AGCAGCCCATCCTTGC-1	2	0	0	2	5	0	-	-	-	-	-	-	-	-	-	-	-	-
AGCAGCCGTTGGAGGT-1	21	0	0	-	-	-	2	2	0	-	-	-	-	-	-	-	-	-
AGCAGCCTCCAGAAGG-1	36	2	0	-	-	-	-	-	-	-	-	-	-	-	-	-	-	-
AGCAGCCTCCTAGGGC-1	0	2	0	2	8	0	-	-	-	-	-	-	-	-	-	-	-	-
AGCAGCCTCCTCCTAG-1	4	0	0	2	5	0	0	0	0	-	-	-	-	-	-	-	-	-
AGCAGCCTCTTACCTA-1	2	4	0	2	5	0	-	-	-	-	-	-	-	-	-	-	-	-
AGCATACAGACAGACC-1	0	0	0	2	5	0	0	0	0	-	-	-	-	-	-	-	-	-
AGCATACAGACTTTCG-1	3	0	0	2	2	0	-	-	-	-	-	-	-	-	-	-	-	-
AGCATACAGCTCAACT-1	0	0	0	2	5	0	-	-	-	-	-	-	-	-	-	-	-	-
AGCATACAGGACTGGT-1	0	0	0	-	-	-	-	-	-	-	-	-	-	-	-	-	-	-
AGCATACAGGTTCCTA-1	14	13	3	2	0	0	-	-	-	-	-	-	-	-	-	-	-	-
AGCATACCAATAGCGG-1	0	2	0	-	-	-	-	-	-	-	-	-	-	-	-	-	-	-
AGCATACCATCCGTGG-1	2	0	0	2	5	0	-	-	-	-	-	-	-	-	-	-	-	-
AGCATACCATTAGCCA-1	2	15	0	2	5	0	0	0	0	-	-	-	-	-	-	-	-	-
AGCATACCATTCTCAT-1	3	4	0	2	2	0	0	2	0	-	-	-	-	-	-	-	-	-
AGCATACGTACCGGCT-1	2	0	0	2	5	0	-	-	-	-	-	-	-	-	-	-	-	-
AGCATACGTAGCGATG-1	3	39	6	-	-	-	-	-	-	-	-	-	-	-	-	-	-	-
AGCATACGTCAGCTAT-1	0	0	0	-	-	-	-	-	-	-	-	-	-	-	-	-	-	-
AGCATACGTCGCGTGT-1	0	0	0	-	-	-	-	-	-	-	-	-	-	-	-	-	-	-
AGCATACGTTTGGGCC-1	0	2	0	2	0	0	0	0	0	-	-	-	-	-	-	-	-	-
AGCATACTCAGTCAGT-1	2	0	0	2	5	0	0	0	0	-	-	-	-	-	-	-	-	-
AGCATACTCATGCATG-1	3	0	0	-	-	-	-	-	-	-	-	-	-	-	-	-	-	-
AGCATACTCCCAACGG-1	2	0	0	2	5	0	-	-	-	-	-	-	-	-	-	-	-	-
AGCATACTCCCAAGAT-1	3	0	0	-	-	-	-	-	-	-	-	-	-	-	-	-	-	-
AGCATACTCCTTTCGG-1	3	4	0	-	-	-	6	2	0	-	-	-	-	-	-	-	-	-
AGCATACTCGGCTACG-1	3	6	0	-	-	-	-	-	-	-	-	-	-	-	-	-	-	-
AGCATACTCGTGGACC-1	10	2	0	2	5	0	0	0	0	-	-	-	-	-	-	-	-	-
AGCATACTCGTTACGA-1	3	48	0	-	-	-	-	-	-	-	-	-	-	-	-	-	-	-
AGCATACTCTCGATGA-1	3	0	0	-	-	-	-	-	-	-	-	-	-	-	-	-	-	-
AGCATACTCTCTTGAT-1	0	0	0	-	-	-	-	-	-	-	-	-	-	-	-	-	-	-
AGCCTAAAGTATCGAA-1	-	-	-	2	5	0	-	-	-	-	-	-	-	-	-	-	-	-
AGCCTAAAGTCCAGGA-1	3	3	0	-	-	-	-	-	-	-	-	-	-	-	-	-	-	-
AGCCTAACAAGAGGCT-1	3	0	0	2	0	0	8	2	0	-	-	-	-	-	-	-	-	-
AGCCTAACACATAACC-1	2	0	0	2	5	0	0	0	0	-	-	-	-	-	-	-	-	-
AGCCTAAGTACACCGC-1	0	2	0	-	-	-	-	-	-	-	-	-	-	-	-	-	-	-
AGCCTAAGTCGACTAT-1	3	0	0	-	-	-	8	2	0	-	-	-	2	0	0	-	-	-
AGCCTAAGTGCTCTTC-1	2	0	0	2	5	0	-	-	-	-	-	-	-	-	-	-	-	-
AGCCTAAGTGTGACGA-1	2	0	0	2	0	0	-	-	-	-	-	-	-	-	-	-	-	-
AGCCTAAGTGTTCGAT-1	3	0	0	-	-	-	-	-	-	-	-	-	-	-	-	-	-	-
AGCCTAAGTTGATTGC-1	2	0	0	-	-	-	-	-	-	-	-	-	-	-	-	-	-	-
AGCCTAAGTTGGTAAA-1	3	0	0	-	-	-	-	-	-	-	-	-	-	-	-	-	-	-
AGCCTAATCCTAAGTG-1	3	0	0	-	-	-	-	-	-	-	-	-	-	-	-	-	-	-
AGCCTAATCTTTACGT-1	2	0	0	-	-	-	-	-	-	-	-	-	-	-	-	-	-	-
AGCGGTCAGAACTCGG-1	0	0	0	-	-	-	0	0	0	-	-	-	-	-	-	-	-	-
AGCGGTCAGAATGTGT-1	2	0	0	2	5	0	-	-	-	-	-	-	-	-	-	-	-	-
AGCGGTCAGGATGTAT-1	2	42	0	-	-	-	-	-	-	-	-	-	-	-	-	-	-	-
AGCGGTCCAAGAGGCT-1	-	-	-	3	4	0	4	18	0	-	-	-	-	-	-	4	5	3
AGCGGTCCACACAGAG-1	0	2	0	-	-	-	-	-	-	-	-	-	-	-	-	-	-	-
AGCGGTCCATGTAAGA-1	2	0	0	-	-	-	-	-	-	-	-	-	-	-	-	-	-	-
AGCGGTCCATTGCGGC-1	0	2	0	-	-	-	-	-	-	-	-	-	-	-	-	-	-	-
AGCGGTCCATTTGCTT-1	0	2	0	-	-	-	-	-	-	-	-	-	-	-	-	-	-	-
AGCGGTCGTAAGTTCC-1	0	49	0	-	-	-	-	-	-	-	-	-	-	-	-	-	-	-
AGCGGTCGTACTTGAC-1	6	0	0	2	0	0	0	3	0	-	-	-	-	-	-	-	-	-
AGCGGTCGTAGCGATG-1	0	0	0	-	-	-	-	-	-	-	-	-	-	-	-	-	-	-
AGCGGTCGTATGAAAC-1	5	0	0	3	4	0	9	0	0	0	6	0	2	3	0	3	0	0
AGCGGTCGTCACTTCC-1	10	0	0	-	-	-	-	-	-	-	-	-	-	-	-	-	-	-
AGCGGTCGTCTTGATG-1	3	6	0	-	-	-	-	-	-	-	-	-	-	-	-	-	-	-
AGCGGTCGTGACGCCT-1	0	0	0	2	0	0	3	0	0	-	-	-	-	-	-	-	-	-
AGCGGTCGTGATGTCT-1	2	0	0	2	5	0	0	0	0	-	-	-	-	-	-	-	-	-
AGCGGTCGTGCGAAAC-1	-	-	-	2	2	0	-	-	-	-	-	-	-	-	-	-	-	-
AGCGGTCGTGGGTATG-1	3	22	0	2	0	0	-	-	-	-	-	-	-	-	-	-	-	-
AGCGGTCGTGTCGCTG-1	0	2	0	2	5	0	-	-	-	-	-	-	-	-	-	-	-	-
AGCGGTCTCGCTTAGA-1	0	0	0	-	-	-	-	-	-	-	-	-	-	-	-	-	-	-
AGCGTATAGACAGGCT-1	-	-	-	2	5	0	-	-	-	-	-	-	-	-	-	-	-	-
AGCGTATAGAGCCCAA-1	2	37	0	-	-	-	-	-	-	-	-	-	-	-	-	-	-	-
AGCGTATAGCACACAG-1	3	0	0	2	0	0	-	-	-	-	-	-	-	-	-	-	-	-
AGCGTATAGCCCAGCT-1	2	0	0	2	5	0	0	0	0	-	-	-	-	-	-	-	-	-
AGCGTATAGCTAAGAT-1	0	2	0	-	-	-	-	-	-	-	-	-	-	-	-	-	-	-
AGCGTATAGCTCAACT-1	0	2	0	-	-	-	0	0	0	-	-	-	-	-	-	-	-	-
AGCGTATCACCAACCG-1	0	0	0	2	5	0	-	-	-	-	-	-	-	-	-	-	-	-
AGCGTATCACCCATGG-1	2	4	0	-	-	-	-	-	-	-	-	-	-	-	-	-	-	-
AGCGTATCAGCTTCGG-1	-	-	-	2	0	0	-	-	-	-	-	-	-	-	-	-	-	-
AGCGTATCAGGAACGT-1	3	0	0	-	-	-	-	-	-	-	-	-	-	-	-	-	-	-
AGCGTATCATGATCCA-1	2	0	0	2	5	0	-	-	-	-	-	-	-	-	-	-	-	-
AGCGTATGTCTCTCGT-1	0	2	0	2	5	0	-	-	-	-	-	-	-	-	-	-	-	-
AGCGTATGTGCTAGCC-1	3	0	0	-	-	-	-	-	-	-	-	-	-	-	-	-	-	-
AGCGTATGTGGTCCGT-1	0	0	2	-	-	-	-	-	-	-	-	-	-	-	-	-	-	-
AGCGTATGTTTAGCTG-1	8	0	0	-	-	-	0	0	0	-	-	-	-	-	-	-	-	-
AGCGTATTCAGCTGGC-1	10	2	0	2	5	0	0	3	0	-	-	-	-	-	-	-	-	-
AGCGTATTCATTCACT-1	2	0	0	-	-	-	-	-	-	-	-	-	-	-	-	-	-	-
AGCGTATTCCACGACG-1	0	0	0	2	0	4	11	0	0	-	-	-	-	-	-	-	-	-
AGCGTATTCGATCCCT-1	0	0	0	2	12	0	0	0	0	-	-	-	-	-	-	-	-	-
AGCGTATTCGTTACAG-1	2	4	0	-	-	-	11	0	0	-	-	-	-	-	-	-	-	-
AGCGTATTCTAACTTC-1	0	2	0	-	-	-	0	0	0	-	-	-	-	-	-	-	-	-
AGCGTCGAGACACGAC-1	0	0	0	2	5	0	-	-	-	-	-	-	-	-	-	-	-	-
AGCGTCGAGAGTTGGC-1	4	4	0	-	-	-	-	-	-	-	-	-	-	-	-	-	-	-
AGCGTCGAGATCCCGC-1	3	0	0	2	0	0	8	2	0	-	-	-	-	-	-	-	-	-
AGCGTCGAGATCCTGT-1	2	0	0	-	-	-	5	0	0	-	-	-	-	-	-	-	-	-
AGCGTCGAGCAACGGT-1	2	0	0	2	5	0	0	0	0	-	-	-	-	-	-	-	-	-
AGCGTCGAGCGATGAC-1	0	0	0	-	-	-	-	-	-	-	-	-	-	-	-	-	-	-
AGCGTCGAGCGTTGCC-1	3	0	0	3	4	2	0	2	0	-	-	-	-	-	-	-	-	-
AGCGTCGAGCTGATAA-1	0	0	0	-	-	-	-	-	-	-	-	-	-	-	-	-	-	-
AGCGTCGAGTCCTCCT-1	0	2	0	2	0	0	-	-	-	-	-	-	-	-	-	-	-	-
AGCGTCGCAATGAAAC-1	2	0	0	2	5	0	-	-	-	-	-	-	-	-	-	-	-	-
AGCGTCGCAATGTTGC-1	8	0	0	3	4	0	-	-	-	-	-	-	-	-	-	-	-	-
AGCGTCGCACTCTGTC-1	3	4	0	2	19	0	-	-	-	-	-	-	-	-	-	-	-	-
AGCGTCGCAGACTCGC-1	-	-	-	2	0	0	0	0	0	-	-	-	-	-	-	-	-	-
AGCGTCGCAGGAATGC-1	3	0	0	2	2	0	-	-	-	-	-	-	-	-	-	-	-	-
AGCGTCGCATGCGCAC-1	0	0	0	2	20	0	-	-	-	-	-	-	-	-	-	-	-	-
AGCGTCGCATTAGCCA-1	0	0	0	2	2	0	0	0	0	-	-	-	-	-	-	-	-	-
AGCGTCGGTACTCGCG-1	2	0	0	-	-	-	-	-	-	-	-	-	-	-	-	-	-	-
AGCGTCGGTCTTGTCC-1	2	0	0	2	5	0	-	-	-	-	-	-	-	-	-	-	-	-
AGCGTCGGTTCGCGAC-1	0	11	0	2	5	0	-	-	-	-	-	-	-	-	-	-	-	-
AGCGTCGTCATGTAGC-1	-	-	-	2	5	0	-	-	-	-	-	-	-	-	-	-	-	-
AGCGTCGTCCGCGTTT-1	-	-	-	2	2	0	-	-	-	-	-	-	-	-	-	-	-	-
AGCGTCGTCTGTCAAG-1	2	0	0	-	-	-	0	0	0	-	-	-	-	-	-	-	-	-
AGCTCCTAGCGGCTTC-1	2	0	0	-	-	-	-	-	-	-	-	-	-	-	-	-	-	-
AGCTCCTAGCTGATAA-1	0	0	0	-	-	-	-	-	-	-	-	-	-	-	-	-	-	-
AGCTCCTAGGAATTAC-1	11	50	0	2	12	0	-	-	-	-	-	-	-	-	-	-	-	-
AGCTCCTAGGATATAC-1	2	0	0	2	5	0	0	0	0	-	-	-	-	-	-	-	-	-
AGCTCCTAGTGGGTTG-1	2	0	0	2	5	0	0	0	0	-	-	-	-	-	-	-	-	-
AGCTCCTCAAAGCAAT-1	0	2	0	-	-	-	-	-	-	-	-	-	-	-	-	-	-	-
AGCTCCTCAACAACCT-1	0	2	7	-	-	-	0	0	0	-	-	-	-	-	-	-	-	-
AGCTCCTCAAGGTTTC-1	0	0	0	-	-	-	-	-	-	-	-	-	-	-	-	-	-	-
AGCTCCTCACAACGCC-1	3	0	0	2	2	0	0	2	0	-	-	-	-	-	-	-	-	-
AGCTCCTCACGGTAGA-1	2	2	0	-	-	-	-	-	-	-	-	-	-	-	-	-	-	-
AGCTCCTCAGAAGCAC-1	10	2	0	2	5	0	0	3	0	-	-	-	-	-	-	-	-	-
AGCTCCTCATCATCCC-1	-	-	-	-	-	-	11	0	0	-	-	-	-	-	-	-	-	-
AGCTCCTCATGTCGAT-1	3	8	0	2	12	0	0	0	0	-	-	-	-	-	-	-	-	-
AGCTCCTGTAGAGGAA-1	0	0	0	2	5	0	-	-	-	-	-	-	-	-	-	-	-	-
AGCTCCTGTGTATGGG-1	0	0	0	-	-	-	-	-	-	-	-	-	-	-	-	-	-	-
AGCTCCTGTTATCGGT-1	3	0	0	-	-	-	0	0	0	-	-	-	-	-	-	-	-	-
AGCTCCTGTTCGGCAC-1	2	0	0	2	5	0	0	0	0	-	-	-	-	-	-	-	-	-
AGCTCCTTCAAGAAGT-1	0	0	0	-	-	-	2	2	0	-	-	-	-	-	-	-	-	-
AGCTCCTTCAATACCG-1	2	0	0	2	5	0	-	-	-	-	-	-	-	-	-	-	-	-
AGCTCCTTCCGTCATC-1	5	14	2	3	4	0	-	-	-	-	-	-	2	0	0	6	0	0
AGCTCCTTCTGGTTCC-1	3	0	0	2	2	0	5	2	0	-	-	-	-	-	-	-	-	-
AGCTCCTTCTTGACGA-1	0	0	0	2	5	0	-	-	-	-	-	-	-	-	-	-	-	-
AGCTCTCAGATGGCGT-1	0	0	0	2	2	0	-	-	-	-	-	-	-	-	-	-	-	-
AGCTCTCAGGTAAACT-1	2	0	0	2	5	0	-	-	-	-	-	-	-	-	-	-	-	-
AGCTCTCAGTAGCCGA-1	3	0	0	2	2	0	-	-	-	-	-	-	-	-	-	-	-	-
AGCTCTCAGTGTCCCG-1	2	37	0	2	5	0	-	-	-	-	-	-	-	-	-	-	-	-
AGCTCTCAGTTGAGTA-1	5	2	0	3	4	0	20	19	0	-	-	-	2	7	0	3	2	0
AGCTCTCCAAAGGTGC-1	2	0	0	-	-	-	0	0	0	-	-	-	-	-	-	-	-	-
AGCTCTCCAATGGAGC-1	2	0	0	2	2	0	-	-	-	-	-	-	-	-	-	-	-	-
AGCTCTCCACGCCAGT-1	0	2	0	-	-	-	3	0	0	-	-	-	-	-	-	-	-	-
AGCTCTCCACTTCTGC-1	0	2	0	-	-	-	12	20	0	-	-	-	2	0	0	-	-	-
AGCTCTCCAGCTCCGA-1	2	0	0	2	5	0	-	-	-	-	-	-	-	-	-	-	-	-
AGCTCTCCAGGGTACA-1	2	23	0	-	-	-	-	-	-	-	-	-	-	-	-	-	-	-
AGCTCTCGTAAATGAC-1	27	0	0	2	0	0	-	-	-	-	-	-	-	-	-	-	-	-
AGCTCTCGTCCTGCTT-1	0	0	0	-	-	-	0	0	0	-	-	-	-	-	-	-	-	-
AGCTCTCGTCGACTGC-1	0	0	0	-	-	-	-	-	-	-	-	-	-	-	-	-	-	-
AGCTCTCGTGGGTATG-1	0	0	0	2	5	0	0	0	0	-	-	-	-	-	-	-	-	-
AGCTCTCGTGGTAACG-1	-	-	-	-	-	-	8	2	0	-	-	-	-	-	-	-	-	-
AGCTCTCGTTAGATGA-1	10	0	0	-	-	-	-	-	-	-	-	-	-	-	-	-	-	-
AGCTCTCGTTCCATGA-1	2	0	0	-	-	-	0	0	0	-	-	-	-	-	-	-	-	-
AGCTCTCGTTGAGGTG-1	2	0	0	-	-	-	0	0	0	-	-	-	-	-	-	-	-	-
AGCTCTCTCACAGGCC-1	4	4	0	-	-	-	2	2	0	-	-	-	-	-	-	-	-	-
AGCTCTCTCCAAAGTC-1	0	0	0	-	-	-	-	-	-	-	-	-	-	-	-	-	-	-
AGCTCTCTCCATTCTA-1	2	0	0	2	5	0	-	-	-	-	-	-	-	-	-	-	-	-
AGCTCTCTCCGTCAAA-1	3	0	0	2	2	0	-	-	-	-	-	-	-	-	-	-	-	-
AGCTCTCTCGCCAGCA-1	3	0	0	2	0	0	-	-	-	-	-	-	-	-	-	-	-	-
AGCTCTCTCGGGAGTA-1	3	51	0	2	0	0	-	-	-	-	-	-	-	-	-	-	-	-
AGCTCTCTCGTCTGCT-1	0	0	0	-	-	-	-	-	-	-	-	-	-	-	-	-	-	-
AGCTCTCTCTGTGCAA-1	3	0	0	2	0	0	-	-	-	-	-	-	-	-	-	-	-	-
AGCTTGAAGGCGCTCT-1	0	0	0	-	-	-	0	0	0	-	-	-	-	-	-	-	-	-
AGCTTGAAGTGAACGC-1	0	0	0	2	5	0	0	0	0	-	-	-	-	-	-	-	-	-
AGCTTGACACCAGGCT-1	0	52	0	2	5	0	-	-	-	-	-	-	-	-	-	-	-	-
AGCTTGACACGGATAG-1	2	0	0	-	-	-	0	0	0	-	-	-	-	-	-	-	-	-
AGCTTGACAGATCGGA-1	2	6	0	-	-	-	-	-	-	-	-	-	-	-	-	-	-	-
AGCTTGACAGGTCCAC-1	0	0	0	-	-	-	-	-	-	-	-	-	-	-	-	-	-	-
AGCTTGACATATGGTC-1	2	0	0	2	5	0	5	0	0	-	-	-	-	-	-	-	-	-
AGCTTGAGTAATCACC-1	2	0	0	2	5	0	0	0	0	-	-	-	-	-	-	-	-	-
AGCTTGAGTACCATCA-1	2	0	0	-	-	-	0	2	3	-	-	-	-	-	-	-	-	-
AGCTTGAGTACTTGAC-1	2	0	0	2	5	0	-	-	-	-	-	-	-	-	-	-	-	-
AGCTTGAGTAGCGTCC-1	3	36	0	-	-	-	0	2	0	-	-	-	-	-	-	-	-	-
AGCTTGAGTGTCAATC-1	2	0	0	-	-	-	5	15	0	-	-	-	-	-	-	-	-	-
AGCTTGAGTTCGGGCT-1	0	0	0	-	-	-	0	0	0	-	-	-	-	-	-	-	-	-
AGCTTGATCACAACGT-1	2	0	0	-	-	-	0	0	0	-	-	-	-	-	-	-	-	-
AGCTTGATCCCAAGAT-1	0	2	0	-	-	-	-	-	-	-	-	-	-	-	-	-	-	-
AGCTTGATCTAAGCCA-1	0	36	0	2	3	0	-	-	-	-	-	-	-	-	-	-	-	-
AGCTTGATCTGGAGCC-1	0	53	0	-	-	-	0	0	0	-	-	-	-	-	-	-	-	-
AGCTTGATCTGGTGTA-1	2	0	0	-	-	-	0	0	0	-	-	-	-	-	-	-	-	-
AGGCCACAGACTAGGC-1	14	13	3	-	-	-	-	-	-	-	-	-	-	-	-	-	-	-
AGGCCACAGCCAGAAC-1	3	0	0	2	2	0	-	-	-	-	-	-	-	-	-	-	-	-
AGGCCACAGCTTATCG-1	0	2	0	2	5	0	-	-	-	-	-	-	-	-	-	3	0	0
AGGCCACAGTACGCGA-1	5	0	0	3	4	0	21	21	0	4	0	0	2	3	0	3	0	0
AGGCCACAGTGTACTC-1	2	0	0	-	-	-	-	-	-	-	-	-	-	-	-	-	-	-
AGGCCACCAAGGTGTG-1	2	0	0	2	0	0	-	-	-	-	-	-	-	-	-	-	-	-
AGGCCACCACAGGAGT-1	3	0	0	2	12	0	-	-	-	-	-	-	-	-	-	-	-	-
AGGCCACCACCGAATT-1	2	0	0	2	5	0	5	0	0	-	-	-	-	-	-	-	-	-
AGGCCACCACCTTGTC-1	-	-	-	2	5	0	0	0	0	-	-	-	-	-	-	-	-	-
AGGCCACCATCGATTG-1	3	6	0	-	-	-	8	2	0	-	-	-	-	-	-	-	-	-
AGGCCACGTCTAGTCA-1	0	2	0	-	-	-	-	-	-	-	-	-	-	-	-	-	-	-
AGGCCACGTGGCTCCA-1	5	0	0	3	4	0	14	8	0	0	0	0	-	-	-	3	0	0
AGGCCACGTTGGTTTG-1	5	0	2	3	4	0	-	-	-	4	0	0	2	0	0	5	0	0
AGGCCACTCAAGGCTT-1	2	0	0	-	-	-	5	22	0	-	-	-	-	-	-	-	-	-
AGGCCACTCATAAAGG-1	-	-	-	2	0	0	-	-	-	-	-	-	-	-	-	-	-	-
AGGCCACTCCAGTATG-1	3	0	0	2	0	0	-	-	-	-	-	-	-	-	-	-	-	-
AGGCCACTCCGCATCT-1	2	0	0	2	5	0	-	-	-	-	-	-	-	-	-	-	-	-
AGGCCACTCCTGTAGA-1	0	0	0	2	5	0	-	-	-	-	-	-	-	-	-	-	-	-
AGGCCACTCGTTGCCT-1	2	0	0	-	-	-	-	-	-	-	-	-	-	-	-	-	-	-
AGGCCACTCTCGCATC-1	0	0	0	2	5	0	0	0	0	-	-	-	-	-	-	-	-	-
AGGCCGTAGAAGGCCT-1	0	0	0	-	-	-	0	0	0	-	-	-	-	-	-	-	-	-
AGGCCGTAGAATTGTG-1	0	0	0	2	0	0	2	2	0	-	-	-	-	-	-	-	-	-
AGGCCGTAGAGTTGGC-1	2	0	0	2	5	0	-	-	-	-	-	-	-	-	-	-	-	-
AGGCCGTAGATGCCTT-1	2	0	0	2	5	0	0	10	0	-	-	-	-	-	-	-	-	-
AGGCCGTAGGAGCGAG-1	5	0	2	3	4	0	0	0	0	12	7	0	2	0	0	0	2	0
AGGCCGTAGTTTAGGA-1	2	0	0	-	-	-	-	-	-	-	-	-	-	-	-	-	-	-
AGGCCGTCACAAGACG-1	0	0	0	-	-	-	-	-	-	-	-	-	-	-	-	-	-	-
AGGCCGTCAGTACACT-1	12	0	0	2	5	0	-	-	-	-	-	-	-	-	-	-	-	-
AGGCCGTCATGTCCTC-1	2	0	0	3	4	3	3	2	0	-	-	-	-	-	-	11	0	2
AGGCCGTCATGTTGAC-1	3	0	0	2	2	0	-	-	-	-	-	-	-	-	-	-	-	-
AGGCCGTCATTCACTT-1	2	0	0	-	-	-	-	-	-	-	-	-	-	-	-	-	-	-
AGGCCGTGTCAGAAGC-1	5	4	2	3	4	0	0	0	0	0	0	0	2	0	0	8	0	0
AGGCCGTGTGATGTGG-1	2	2	0	2	5	0	-	-	-	-	-	-	-	-	-	-	-	-
AGGCCGTGTGCCTGCA-1	5	4	2	3	4	0	-	-	-	-	-	-	2	0	0	-	-	-
AGGCCGTGTGGTCCGT-1	0	2	0	-	-	-	-	-	-	-	-	-	-	-	-	-	-	-
AGGCCGTGTGTTGAGG-1	-	-	-	2	3	0	-	-	-	-	-	-	-	-	-	-	-	-
AGGCCGTGTTAAGTAG-1	5	0	2	3	4	0	-	-	-	-	-	-	2	0	2	0	9	0
AGGCCGTGTTATCCGA-1	37	0	0	2	5	0	0	0	0	-	-	-	-	-	-	-	-	-
AGGCCGTTCCGTTGTC-1	0	0	0	2	5	0	-	-	-	-	-	-	-	-	-	-	-	-
AGGCCGTTCTACCTGC-1	0	0	0	2	0	0	-	-	-	-	-	-	-	-	-	-	-	-
AGGGAGTAGATGTTAG-1	2	0	0	-	-	-	0	0	0	-	-	-	-	-	-	-	-	-
AGGGAGTAGCCATCGC-1	0	2	0	-	-	-	-	-	-	-	-	-	-	-	-	-	-	-
AGGGAGTAGGCGCTCT-1	2	0	0	3	4	0	-	-	-	-	-	-	-	-	-	-	-	-
AGGGAGTAGGGTGTTG-1	2	2	0	2	5	0	-	-	-	-	-	-	-	-	-	-	-	-
AGGGAGTCACAGGCCT-1	0	0	0	-	-	-	-	-	-	-	-	-	-	-	-	-	-	-
AGGGAGTCACATTCGA-1	-	-	-	2	5	0	-	-	-	-	-	-	-	-	-	-	-	-
AGGGAGTCACCGGAAA-1	3	4	0	2	12	0	-	-	-	-	-	-	-	-	-	-	-	-
AGGGAGTCAGACGCAA-1	0	2	0	-	-	-	-	-	-	-	-	-	-	-	-	-	-	-
AGGGAGTCAGCTGTAT-1	2	15	0	2	5	0	-	-	-	-	-	-	-	-	-	-	-	-
AGGGAGTCAGCTTCGG-1	-	-	-	2	0	0	11	0	0	-	-	-	-	-	-	-	-	-
AGGGAGTCAGGATCGA-1	3	0	0	-	-	-	-	-	-	-	-	-	-	-	-	-	-	-
AGGGAGTCATGTTCCC-1	0	0	0	2	2	0	-	-	-	-	-	-	-	-	-	-	-	-
AGGGAGTGTAGGCTGA-1	0	2	0	2	5	0	-	-	-	-	-	-	-	-	-	-	-	-
AGGGAGTGTATCGCAT-1	2	0	0	2	5	0	-	-	-	-	-	-	-	-	-	-	-	-
AGGGAGTGTCGGCACT-1	3	0	0	-	-	-	0	0	0	-	-	-	-	-	-	-	-	-
AGGGAGTGTCTAGAGG-1	3	4	0	-	-	-	-	-	-	-	-	-	-	-	-	-	-	-
AGGGAGTGTGTCGCTG-1	2	4	0	2	5	0	-	-	-	-	-	-	-	-	-	-	-	-
AGGGAGTGTTATCGGT-1	2	0	0	-	-	-	-	-	-	-	-	-	-	-	-	-	-	-
AGGGAGTGTTCACCTC-1	0	0	0	2	0	0	-	-	-	-	-	-	-	-	-	-	-	-
AGGGAGTTCAGAGACG-1	0	0	0	2	5	0	-	-	-	-	-	-	-	-	-	-	-	-
AGGGAGTTCAGGCGAA-1	21	4	0	2	0	0	2	2	0	-	-	-	-	-	-	-	-	-
AGGGAGTTCAGTTTGG-1	2	0	0	-	-	-	-	-	-	-	-	-	-	-	-	-	-	-
AGGGAGTTCCAAGTAC-1	0	2	0	-	-	-	3	0	0	-	-	-	-	-	-	-	-	-
AGGGAGTTCCTCAATT-1	5	0	2	3	4	0	14	8	0	-	-	-	2	0	0	8	0	0
AGGGAGTTCTACGAGT-1	2	0	0	2	5	0	-	-	-	-	-	-	-	-	-	-	-	-
AGGGAGTTCTACTATC-1	36	0	0	2	5	0	-	-	-	-	-	-	-	-	-	-	-	-
AGGGATGAGAGGACGG-1	0	4	0	2	5	0	0	0	0	-	-	-	-	-	-	-	-	-
AGGGATGAGAGGTAGA-1	10	0	0	-	-	-	12	0	0	-	-	-	-	-	-	-	-	-
AGGGATGAGATAGCAT-1	-	-	-	2	0	0	-	-	-	-	-	-	-	-	-	-	-	-
AGGGATGAGCCATCGC-1	0	2	0	-	-	-	-	-	-	-	-	-	-	-	-	-	-	-
AGGGATGAGCGATATA-1	2	0	0	2	5	0	-	-	-	-	-	-	-	-	-	-	-	-
AGGGATGAGGCGACAT-1	-	-	-	-	-	-	11	0	0	-	-	-	-	-	-	-	-	-
AGGGATGAGTGGTCCC-1	3	6	0	2	0	0	-	-	-	-	-	-	-	-	-	-	-	-
AGGGATGCATTGCGGC-1	3	0	0	2	12	0	0	0	0	-	-	-	-	-	-	-	-	-
AGGGATGGTAAGGGAA-1	2	2	0	-	-	-	5	15	0	-	-	-	-	-	-	-	-	-
AGGGATGGTATTAGCC-1	3	0	0	-	-	-	5	2	0	-	-	-	-	-	-	-	-	-
AGGGATGGTCCCTTGT-1	2	0	0	-	-	-	-	-	-	-	-	-	-	-	-	-	-	-
AGGGATGGTCGAGTTT-1	2	0	0	-	-	-	-	-	-	-	-	-	-	-	-	-	-	-
AGGGATGGTCTCGTTC-1	0	4	0	-	-	-	-	-	-	-	-	-	-	-	-	-	-	-
AGGGATGGTCTTGTCC-1	12	0	0	-	-	-	-	-	-	-	-	-	-	-	-	-	-	-
AGGGATGGTTAAGACA-1	12	0	0	2	5	0	-	-	-	-	-	-	-	-	-	-	-	-
AGGGATGGTTCGCTAA-1	38	54	0	-	-	-	0	0	0	-	-	-	-	-	-	-	-	-
AGGGATGGTTTAAGCC-1	0	0	0	-	-	-	0	0	0	-	-	-	-	-	-	-	-	-
AGGGATGTCACATGCA-1	2	0	0	2	5	0	-	-	-	-	-	-	-	-	-	-	-	-
AGGGATGTCGAACTGT-1	2	0	0	2	5	0	-	-	-	-	-	-	-	-	-	-	-	-
AGGGATGTCGAATCCA-1	13	3	0	2	0	0	9	0	0	-	-	-	3	5	4	-	-	-
AGGGATGTCGCGTTTC-1	-	-	-	2	5	0	0	0	0	-	-	-	-	-	-	-	-	-
AGGGTGAAGACGACGT-1	3	0	0	2	2	0	0	2	0	-	-	-	-	-	-	-	-	-
AGGGTGAAGCGCTCCA-1	2	0	0	2	5	0	-	-	-	-	-	-	-	-	-	-	-	-
AGGGTGAAGGATGCGT-1	2	0	0	-	-	-	-	-	-	-	-	-	-	-	-	-	-	-
AGGGTGAAGTAGGCCA-1	21	0	0	2	0	0	-	-	-	-	-	-	-	-	-	-	-	-
AGGGTGACAAGGTGTG-1	0	4	0	2	5	0	-	-	-	-	-	-	-	-	-	-	-	-
AGGGTGACAGCCTTTC-1	0	2	0	-	-	-	-	-	-	-	-	-	-	-	-	-	-	-
AGGGTGACAGGTCTCG-1	3	10	0	2	0	0	8	2	0	-	-	-	-	-	-	-	-	-
AGGGTGAGTGTAATGA-1	3	0	0	2	0	0	8	2	0	-	-	-	-	-	-	-	-	-
AGGGTGAGTTACGTCA-1	2	0	0	-	-	-	-	-	-	-	-	-	-	-	-	-	-	-
AGGGTGATCAAGGCTT-1	0	2	0	2	8	0	-	-	-	-	-	-	-	-	-	-	-	-
AGGGTGATCAGAGCTT-1	3	0	0	-	-	-	-	-	-	-	-	-	-	-	-	-	-	-
AGGGTGATCCGTCATC-1	39	55	8	-	-	-	-	-	-	-	-	-	-	-	-	-	-	-
AGGGTGATCCTCTAGC-1	2	15	0	-	-	-	-	-	-	-	-	-	-	-	-	-	-	-
AGGGTGATCCTTTCTC-1	2	0	0	-	-	-	3	0	0	-	-	-	-	-	-	-	-	-
AGGGTGATCGTAGATC-1	2	2	0	2	5	0	-	-	-	-	-	-	-	-	-	-	-	-
AGGGTGATCGTTACGA-1	2	0	0	2	0	0	-	-	-	-	-	-	-	-	-	-	-	-
AGGGTGATCTAACCGA-1	2	4	0	-	-	-	-	-	-	-	-	-	-	-	-	-	-	-
AGGGTGATCTTGTTTG-1	0	0	0	-	-	-	-	-	-	-	-	-	-	-	-	-	-	-
AGGTCATAGATGTCGG-1	10	0	0	2	0	0	2	2	0	-	-	-	-	-	-	-	-	-
AGGTCATAGGAGTAGA-1	3	0	0	-	-	-	-	-	-	-	-	-	-	-	-	-	-	-
AGGTCATCACACCGAC-1	3	0	0	-	-	-	5	2	0	-	-	-	-	-	-	-	-	-
AGGTCATCACATTAGC-1	5	4	0	3	4	0	-	-	-	-	-	-	2	10	0	4	10	0
AGGTCATCATGCGCAC-1	0	0	0	2	0	0	2	2	0	-	-	-	-	-	-	-	-	-
AGGTCATCATGCTAGT-1	0	2	0	-	-	-	0	0	0	-	-	-	-	-	-	-	-	-
AGGTCATGTAGCGCTC-1	2	0	0	-	-	-	0	3	0	-	-	-	-	-	-	-	-	-
AGGTCATGTATGCTTG-1	0	0	0	2	0	0	2	2	0	-	-	-	-	-	-	-	-	-
AGGTCATGTGTCAATC-1	-	-	-	2	0	0	2	2	0	-	-	-	-	-	-	-	-	-
AGGTCATTCAACCATG-1	2	0	0	2	5	0	-	-	-	-	-	-	-	-	-	-	-	-
AGGTCATTCAGCATGT-1	2	0	0	2	5	0	0	0	0	-	-	-	-	-	-	-	-	-
AGGTCATTCAGGCAAG-1	2	0	0	2	5	0	-	-	-	-	-	-	-	-	-	-	-	-
AGGTCCGAGAAACCTA-1	3	0	0	2	2	0	-	-	-	-	-	-	-	-	-	-	-	-
AGGTCCGAGAGATGAG-1	3	0	0	-	-	-	-	-	-	-	-	-	-	-	-	-	-	-
AGGTCCGAGAGTACCG-1	2	0	0	2	5	0	-	-	-	-	-	-	-	-	-	-	-	-
AGGTCCGAGATACACA-1	2	0	0	2	5	0	-	-	-	-	-	-	-	-	-	-	-	-
AGGTCCGAGTCATGCT-1	5	4	0	3	4	0	12	3	0	13	8	2	2	0	0	4	0	0
AGGTCCGCAATGGAGC-1	3	0	0	2	2	0	-	-	-	-	-	-	-	-	-	6	11	0
AGGTCCGCACAGGCCT-1	5	0	2	-	-	-	22	3	0	11	0	0	2	0	0	-	-	-
AGGTCCGCACCACCAG-1	0	4	0	-	-	-	2	2	0	-	-	-	-	-	-	-	-	-
AGGTCCGGTAGCCTCG-1	2	4	0	-	-	-	-	-	-	-	-	-	-	-	-	-	-	-
AGGTCCGGTAGCGCTC-1	0	0	0	-	-	-	-	-	-	-	-	-	-	-	-	-	-	-
AGGTCCGGTCTTGCGG-1	3	56	0	-	-	-	-	-	-	-	-	-	-	-	-	-	-	-
AGGTCCGGTTCGGCAC-1	2	0	0	-	-	-	-	-	-	-	-	-	-	-	-	-	-	-
AGGTCCGGTTGCGCAC-1	5	0	2	3	4	0	3	0	0	-	-	-	2	0	2	-	-	-
AGGTCCGTCAGGCGAA-1	2	0	0	-	-	-	-	-	-	-	-	-	-	-	-	-	-	-
AGGTCCGTCATGCAAC-1	-	-	-	2	5	0	-	-	-	-	-	-	-	-	-	-	-	-
AGGTCCGTCCCTCTTT-1	2	4	0	2	0	0	-	-	-	-	-	-	-	-	-	-	-	-
AGGTCCGTCGTGGGAA-1	3	0	0	2	2	0	5	2	0	-	-	-	-	-	-	-	-	-
AGGTCCGTCTACCAGA-1	2	4	0	2	5	0	-	-	-	-	-	-	-	-	-	-	-	-
AGGTCCGTCTCGAGTA-1	3	42	0	2	5	0	-	-	-	-	-	-	-	-	-	-	-	-
AGTAGTCCAAAGGTGC-1	-	-	-	2	0	0	8	2	0	-	-	-	-	-	-	-	-	-
AGTAGTCCACCAGGTC-1	0	0	0	2	5	0	-	-	-	-	-	-	-	-	-	-	-	-
AGTAGTCCAGGGATTG-1	10	4	0	2	5	0	-	-	-	-	-	-	-	-	-	-	-	-
AGTAGTCCATCACGAT-1	2	0	0	2	5	0	-	-	-	-	-	-	-	-	-	-	-	-
AGTAGTCGTACAGCAG-1	3	0	0	-	-	-	-	-	-	-	-	-	-	-	-	-	-	-
AGTAGTCGTGCCTGCA-1	2	0	0	2	5	0	-	-	-	-	-	-	-	-	-	-	-	-
AGTAGTCGTGTTTGGT-1	0	0	0	2	5	0	-	-	-	-	-	-	-	-	-	-	-	-
AGTAGTCGTTCCCGAG-1	2	0	0	2	5	0	0	0	0	-	-	-	-	-	-	-	-	-
AGTAGTCGTTTGGCGC-1	5	0	2	3	4	0	8	0	0	-	-	-	2	11	0	-	-	-
AGTAGTCTCCGGGTGT-1	8	57	0	2	5	0	-	-	-	-	-	-	-	-	-	-	-	-
AGTAGTCTCCTTAATC-1	2	0	0	2	5	0	0	0	0	-	-	-	-	-	-	-	-	-
AGTAGTCTCGCTGATA-1	0	2	0	-	-	-	-	-	-	-	-	-	-	-	-	-	-	-
AGTCTTTAGAGACTTA-1	3	7	2	2	0	2	-	-	-	-	-	-	-	-	-	-	-	-
AGTCTTTCAAATACAG-1	10	0	0	-	-	-	-	-	-	-	-	-	-	-	-	-	-	-
AGTCTTTCACAGTCGC-1	2	0	0	-	-	-	-	-	-	-	-	-	-	-	-	-	-	-
AGTCTTTCAGACACTT-1	2	0	0	2	5	0	0	0	0	-	-	-	-	-	-	-	-	-
AGTCTTTCATAGGATA-1	3	4	0	2	0	0	-	-	-	-	-	-	-	-	-	-	-	-
AGTCTTTCATCGGACC-1	0	2	0	2	0	0	-	-	-	-	-	-	-	-	-	-	-	-
AGTCTTTGTCATCGGC-1	2	0	0	2	5	0	-	-	-	-	-	-	-	-	-	-	-	-
AGTCTTTGTGTAAGTA-1	40	0	0	-	-	-	0	0	0	-	-	-	-	-	-	-	-	-
AGTCTTTGTTCAGGCC-1	0	2	0	2	0	0	-	-	-	-	-	-	-	-	-	-	-	-
AGTCTTTTCCATGAGT-1	0	0	0	2	0	0	-	-	-	-	-	-	-	-	-	-	-	-
AGTCTTTTCGAATCCA-1	2	37	0	2	5	0	0	3	0	-	-	-	-	-	-	-	-	-
AGTCTTTTCGCACTCT-1	3	0	0	-	-	-	0	2	0	-	-	-	-	-	-	-	-	-
AGTCTTTTCGCCGTGA-1	2	0	0	2	5	0	-	-	-	-	-	-	-	-	-	-	-	-
AGTCTTTTCTCTGTCG-1	3	2	0	-	-	-	-	-	-	-	-	-	-	-	-	-	-	-
AGTGAGGAGAGCCCAA-1	0	0	0	2	3	0	-	-	-	-	-	-	-	-	-	-	-	-
AGTGAGGAGAGGTAGA-1	-	-	-	2	5	0	-	-	-	-	-	-	-	-	-	-	-	-
AGTGAGGAGAGTAAGG-1	0	0	0	-	-	-	-	-	-	-	-	-	-	-	-	-	-	-
AGTGAGGAGATCTGAA-1	0	0	0	2	0	0	-	-	-	-	-	-	-	-	-	-	-	-
AGTGAGGAGGAGTTGC-1	2	4	0	2	5	0	23	0	0	-	-	-	-	-	-	-	-	-
AGTGAGGCAAGCCCAC-1	0	0	0	2	5	0	-	-	-	-	-	-	-	-	-	-	-	-
AGTGAGGCACATGGGA-1	0	0	0	-	-	-	-	-	-	-	-	-	-	-	-	-	-	-
AGTGAGGCACCAACCG-1	0	0	0	-	-	-	-	-	-	-	-	-	-	-	-	-	-	-
AGTGAGGCAGCAGTTT-1	12	0	0	-	-	-	-	-	-	-	-	-	-	-	-	-	-	-
AGTGAGGCAGGTGGAT-1	2	0	0	2	5	0	5	0	0	-	-	-	-	-	-	-	-	-
AGTGAGGCATCCCATC-1	3	10	0	2	2	0	8	2	0	-	-	-	-	-	-	-	-	-
AGTGAGGTCAGTCCCT-1	0	0	0	2	5	0	-	-	-	-	-	-	-	-	-	-	-	-
AGTGAGGTCTGGGCCA-1	2	0	0	-	-	-	-	-	-	-	-	-	-	-	-	-	-	-
AGTGGGAAGAGGGCTT-1	0	0	0	2	0	0	12	0	0	-	-	-	-	-	-	-	-	-
AGTGGGAAGCGAAGGG-1	10	0	0	-	-	-	3	0	0	-	-	-	-	-	-	-	-	-
AGTGGGAAGGGCTTCC-1	2	0	0	-	-	-	-	-	-	-	-	-	-	-	-	-	-	-
AGTGGGACAATAACGA-1	0	0	0	2	0	0	2	2	0	-	-	-	-	-	-	-	-	-
AGTGGGACACAGATTC-1	2	0	0	-	-	-	0	0	0	-	-	-	-	-	-	-	-	-
AGTGGGACACTCAGGC-1	2	4	0	-	-	-	14	8	0	-	-	-	-	-	-	-	-	-
AGTGGGACACTGTGTA-1	-	-	-	2	0	4	-	-	-	-	-	-	-	-	-	-	-	-
AGTGGGACAGACGCAA-1	3	0	0	2	2	0	0	2	0	-	-	-	-	-	-	-	-	-
AGTGGGACAGTCCTTC-1	2	0	0	2	5	0	-	-	-	-	-	-	-	-	-	-	-	-
AGTGGGAGTACAGACG-1	0	0	0	-	-	-	-	-	-	-	-	-	-	-	-	-	-	-
AGTGGGAGTCAAGCGA-1	-	-	-	2	5	0	0	0	0	-	-	-	-	-	-	-	-	-
AGTGGGAGTCACACGC-1	0	2	0	-	-	-	-	-	-	-	-	-	-	-	-	-	-	-
AGTGGGATCATAAAGG-1	0	0	0	-	-	-	-	-	-	-	-	-	-	-	-	-	-	-
AGTGGGATCCCAAGAT-1	0	0	0	2	0	0	-	-	-	-	-	-	-	-	-	-	-	-
AGTGGGATCCTGCTTG-1	-	-	-	2	0	0	11	3	0	-	-	-	-	-	-	-	-	-
AGTGTCAAGAATAGGG-1	2	2	0	-	-	-	0	0	0	-	-	-	-	-	-	-	-	-
AGTGTCAAGACGCACA-1	-	-	-	2	5	0	-	-	-	-	-	-	-	-	-	-	-	-
AGTGTCAAGACGCTTT-1	0	0	0	-	-	-	-	-	-	-	-	-	-	-	-	-	-	-
AGTGTCAAGAGCAATT-1	0	4	0	-	-	-	-	-	-	-	-	-	-	-	-	-	-	-
AGTGTCAAGATGCGAC-1	3	0	0	-	-	-	-	-	-	-	-	-	-	-	-	-	-	-
AGTGTCAAGCAGACTG-1	5	0	0	3	4	0	-	-	-	5	0	2	2	3	0	3	0	0
AGTGTCAAGCCAGTTT-1	3	0	0	-	-	-	-	-	-	-	-	-	-	-	-	-	-	-
AGTGTCAAGGACTGGT-1	3	2	0	2	2	0	-	-	-	-	-	-	-	-	-	-	-	-
AGTGTCAAGGCGACAT-1	2	0	0	-	-	-	-	-	-	-	-	-	-	-	-	-	-	-
AGTGTCAAGTTAACGA-1	5	4	0	3	4	2	24	2	0	7	0	0	2	12	0	12	12	0
AGTGTCACAATCACAC-1	3	0	0	2	2	0	0	2	0	-	-	-	-	-	-	-	-	-
AGTGTCACACAGACAG-1	2	0	0	2	5	0	-	-	-	-	-	-	-	-	-	-	-	-
AGTGTCACACCGAATT-1	0	0	0	-	-	-	12	0	0	-	-	-	-	-	-	-	-	-
AGTGTCACAGCGATCC-1	3	22	0	-	-	-	-	-	-	-	-	-	-	-	-	-	-	-
AGTGTCACAGCTTAAC-1	41	0	0	2	0	0	2	2	0	-	-	-	-	-	-	-	-	-
AGTGTCACAGGCAGTA-1	-	-	-	-	-	-	5	0	0	-	-	-	-	-	-	-	-	-
AGTGTCACATGCCTTC-1	0	0	0	-	-	-	2	2	0	-	-	-	-	-	-	-	-	-
AGTGTCACATGGGAAC-1	0	4	0	2	0	0	-	-	-	-	-	-	-	-	-	-	-	-
AGTGTCACATGGTCAT-1	0	2	0	-	-	-	-	-	-	-	-	-	-	-	-	-	-	-
AGTGTCAGTAAAGTCA-1	0	2	0	2	0	0	-	-	-	-	-	-	-	-	-	-	-	-
AGTGTCAGTCAAACTC-1	3	2	0	2	0	0	8	2	0	-	-	-	-	-	-	-	-	-
AGTGTCATCAAAGACA-1	2	0	0	-	-	-	-	-	-	-	-	-	-	-	-	-	-	-
AGTGTCATCAACGGCC-1	2	0	0	2	5	0	-	-	-	-	-	-	-	-	-	-	-	-
AGTGTCATCACCCGAG-1	-	-	-	-	-	-	11	0	0	-	-	-	-	-	-	-	-	-
AGTGTCATCGGATGTT-1	3	0	0	2	2	0	0	2	3	-	-	-	-	-	-	-	-	-
AGTGTCATCGGCGCAT-1	0	0	0	2	0	0	-	-	-	-	-	-	-	-	-	-	-	-
AGTGTCATCGTCACGG-1	5	4	0	3	4	0	5	0	0	0	0	0	2	0	0	3	0	0
AGTGTCATCTCCAGGG-1	3	0	0	-	-	-	-	-	-	-	-	-	-	-	-	-	-	-
AGTGTCATCTCCGGTT-1	2	9	0	2	5	0	0	0	0	-	-	-	-	-	-	-	-	-
AGTTGGTAGAAACGCC-1	2	58	0	2	5	0	0	0	0	-	-	-	-	-	-	-	-	-
AGTTGGTAGCTAGCCC-1	4	0	0	2	8	0	-	-	-	-	-	-	-	-	-	-	-	-
AGTTGGTCAAACGCGA-1	3	4	0	2	0	0	-	-	-	-	-	-	-	-	-	-	-	-
AGTTGGTCAACTGGCC-1	2	0	0	-	-	-	-	-	-	-	-	-	-	-	-	-	-	-
AGTTGGTCAAGACGTG-1	0	2	0	2	0	0	-	-	-	-	-	-	-	-	-	-	-	-
AGTTGGTCAAGTAATG-1	2	0	0	2	5	0	-	-	-	-	-	-	-	-	-	-	-	-
AGTTGGTCACAGGAGT-1	3	59	9	2	2	0	-	-	-	-	-	-	-	-	-	-	-	-
AGTTGGTCATATGAGA-1	0	2	0	-	-	-	-	-	-	-	-	-	-	-	-	-	-	-
AGTTGGTCATCGGACC-1	0	4	0	2	5	0	0	0	0	-	-	-	-	-	-	-	-	-
AGTTGGTCATGAGCGA-1	3	0	0	-	-	-	-	-	-	-	-	-	-	-	-	-	-	-
AGTTGGTGTCGGCACT-1	0	0	0	2	0	0	-	-	-	-	-	-	-	-	-	-	-	-
AGTTGGTGTGCACTTA-1	2	0	0	2	5	0	-	-	-	-	-	-	-	-	-	-	-	-
AGTTGGTGTTACCGAT-1	0	0	0	-	-	-	-	-	-	-	-	-	-	-	-	-	-	-
AGTTGGTTCAGGCGAA-1	2	4	0	2	5	0	0	0	0	-	-	-	-	-	-	-	-	-
AGTTGGTTCGTACGGC-1	10	0	0	-	-	-	-	-	-	-	-	-	-	-	-	-	-	-
AGTTGGTTCGTAGATC-1	2	0	0	2	5	0	-	-	-	-	-	-	-	-	-	-	-	-
AGTTGGTTCTGCCAGG-1	2	60	0	-	-	-	-	-	-	-	-	-	-	-	-	-	-	-
AGTTGGTTCTGTCTCG-1	0	0	0	2	5	0	-	-	-	-	-	-	-	-	-	-	-	-
ATAACGCAGACTGTAA-1	2	0	0	-	-	-	-	-	-	-	-	-	-	-	-	-	-	-
ATAACGCAGCAAATCA-1	0	2	0	-	-	-	-	-	-	-	-	-	-	-	-	-	-	-
ATAACGCAGTGGGATC-1	3	0	0	2	0	0	8	2	0	-	-	-	-	-	-	-	-	-
ATAACGCAGTTAGGTA-1	2	0	0	-	-	-	-	-	-	-	-	-	-	-	-	-	-	-
ATAACGCCACCAACCG-1	0	0	0	2	0	0	-	-	-	-	-	-	-	-	-	-	-	-
ATAACGCCACCGTTGG-1	2	61	10	2	5	0	-	-	-	-	-	-	-	-	-	-	-	-
ATAACGCCACGTGAGA-1	2	0	0	-	-	-	0	0	0	-	-	-	-	-	-	-	-	-
ATAACGCCACTAAGTC-1	0	2	0	-	-	-	-	-	-	-	-	-	-	-	-	-	-	-
ATAACGCCAGCTGTTA-1	0	2	0	2	5	0	-	-	-	-	-	-	-	-	-	-	-	-
ATAACGCCAGGCTGAA-1	2	2	0	-	-	-	-	-	-	-	-	-	-	-	-	-	-	-
ATAACGCCATGGAATA-1	0	0	0	3	4	0	-	-	-	-	-	-	-	-	-	-	-	-
ATAACGCCATTTGCTT-1	2	53	0	2	0	0	-	-	-	-	-	-	-	-	-	-	-	-
ATAACGCGTACTTGAC-1	3	0	0	-	-	-	-	-	-	-	-	-	-	-	-	-	-	-
ATAACGCGTCGAATCT-1	-	-	-	2	0	0	11	0	0	-	-	-	-	-	-	-	-	-
ATAACGCGTGGCGAAT-1	2	0	0	2	5	0	0	0	0	-	-	-	-	-	-	-	-	-
ATAACGCGTTCCATGA-1	0	0	0	2	0	0	0	3	0	-	-	-	-	-	-	-	-	-
ATAACGCGTTCCCTTG-1	0	0	0	2	0	0	0	0	0	-	-	-	-	-	-	-	-	-
ATAACGCGTTCGGCAC-1	3	0	0	2	2	0	0	2	0	-	-	-	-	-	-	-	-	-
ATAACGCGTTGAGGTG-1	2	0	0	-	-	-	-	-	-	-	-	-	-	-	-	-	-	-
ATAACGCTCAACACCA-1	3	0	0	-	-	-	-	-	-	-	-	-	-	-	-	-	-	-
ATAACGCTCACTTCAT-1	2	6	0	-	-	-	-	-	-	-	-	-	-	-	-	-	-	-
ATAACGCTCAGCATGT-1	3	0	0	2	0	0	-	-	-	-	-	-	-	-	-	-	-	-
ATAACGCTCAGCCTAA-1	2	0	0	2	5	0	-	-	-	4	0	0	-	-	-	-	-	-
ATAACGCTCGCCCTTA-1	5	4	2	3	4	0	-	-	-	-	-	-	2	0	0	-	-	-
ATAACGCTCGTGGGAA-1	0	0	11	-	-	-	-	-	-	-	-	-	-	-	-	-	-	-
ATAACGCTCTGCAGTA-1	2	0	0	-	-	-	0	0	0	-	-	-	-	-	-	-	-	-
ATAAGAGAGAAGATTC-1	3	4	0	2	0	0	9	0	0	-	-	-	3	5	4	-	-	-
ATAAGAGAGAGTACAT-1	3	0	0	2	0	0	-	-	-	-	-	-	-	-	-	5	0	0
ATAAGAGAGCCGGTAA-1	2	0	0	2	5	0	-	-	-	-	-	-	-	-	-	-	-	-
ATAAGAGAGCTCCTCT-1	2	0	0	-	-	-	0	0	0	-	-	-	-	-	-	-	-	-
ATAAGAGAGTTGCAGG-1	0	2	0	-	-	-	3	0	0	-	-	-	-	-	-	-	-	-
ATAAGAGCAAGCCTAT-1	3	0	0	2	2	0	-	-	-	-	-	-	-	-	-	-	-	-
ATAAGAGCACCGCTAG-1	0	2	0	2	8	0	-	-	-	-	-	-	-	-	-	-	-	-
ATAAGAGCATGCCTAA-1	5	0	2	3	4	0	-	-	-	4	0	0	2	7	0	-	-	-
ATAAGAGGTATAGGGC-1	2	0	0	2	5	0	-	-	-	-	-	-	-	-	-	-	-	-
ATAAGAGGTCGACTAT-1	2	15	0	2	5	0	-	-	-	-	-	-	-	-	-	-	-	-
ATAAGAGGTCTTCTCG-1	2	4	0	2	5	0	0	0	0	-	-	-	-	-	-	-	-	-
ATAAGAGGTTCGTTGA-1	3	2	0	2	0	0	-	-	-	-	-	-	-	-	-	-	-	-
ATAAGAGTCAGCTGGC-1	-	-	-	2	5	0	-	-	-	-	-	-	-	-	-	-	-	-
ATAAGAGTCCAACCAA-1	16	0	0	2	5	0	-	-	-	-	-	-	-	-	-	-	-	-
ATAAGAGTCCACTGGG-1	0	2	0	-	-	-	-	-	-	-	-	-	-	-	-	-	-	-
ATAAGAGTCCGAGCCA-1	2	62	0	2	5	0	-	-	-	-	-	-	-	-	-	-	-	-
ATAAGAGTCCGCATCT-1	0	2	0	-	-	-	-	-	-	-	-	-	-	-	-	-	-	-
ATAAGAGTCCGGGTGT-1	0	0	0	2	5	0	-	-	-	-	-	-	-	-	-	-	-	-
ATAAGAGTCCTACAGA-1	3	0	0	-	-	-	-	-	-	-	-	-	-	-	-	-	-	-
ATAAGAGTCCTGTAGA-1	5	0	0	-	-	-	25	23	0	-	-	-	2	0	0	-	-	-
ATAAGAGTCGCATGGC-1	0	2	0	-	-	-	-	-	-	-	-	-	-	-	-	-	-	-
ATAAGAGTCGGCATCG-1	2	0	0	2	5	0	-	-	-	-	-	-	-	-	-	-	-	-
ATAAGAGTCTGCCAGG-1	2	0	0	2	5	0	-	-	-	-	-	-	-	-	-	-	-	-
ATAAGAGTCTTAACCT-1	0	2	0	-	-	-	3	0	0	-	-	-	-	-	-	-	-	-
ATAGACCAGAATTGTG-1	3	0	0	-	-	-	11	0	0	-	-	-	-	-	-	-	-	-
ATAGACCAGATCACGG-1	-	-	-	2	0	0	11	3	0	-	-	-	-	-	-	-	-	-
ATAGACCAGTTGCAGG-1	0	2	0	2	0	0	-	-	-	-	-	-	-	-	-	-	-	-
ATAGACCCAAAGGCGT-1	2	0	0	-	-	-	-	-	-	-	-	-	-	-	-	-	-	-
ATAGACCCAAGAGTCG-1	0	0	0	-	-	-	-	-	-	-	-	-	-	-	-	-	-	-
ATAGACCCACATTTCT-1	0	0	0	2	0	0	-	-	-	-	-	-	-	-	-	-	-	-
ATAGACCCAGACTCGC-1	2	0	0	-	-	-	0	0	0	-	-	-	-	-	-	-	-	-
ATAGACCCATAGGATA-1	0	2	0	-	-	-	-	-	-	-	-	-	-	-	-	-	-	-
ATAGACCCATCCTTGC-1	2	63	0	-	-	-	5	24	0	-	-	-	-	-	-	-	-	-
ATAGACCCATCGATGT-1	3	0	0	-	-	-	2	2	0	-	-	-	-	-	-	-	-	-
ATAGACCGTAAATGAC-1	3	0	0	-	-	-	-	-	-	-	-	-	-	-	-	-	-	-
ATAGACCGTGTGACCC-1	5	2	0	3	4	0	-	-	-	-	-	-	-	-	-	-	-	-
ATAGACCTCCACTGGG-1	2	0	0	2	5	0	-	-	-	-	-	-	-	-	-	-	-	-
ATAGACCTCGTTTAGG-1	2	0	0	2	5	0	16	0	0	-	-	-	-	-	-	-	-	-
ATAGACCTCTAACTGG-1	0	4	0	2	5	0	0	3	0	-	-	-	-	-	-	-	-	-
ATAGACCTCTGCTGTC-1	2	0	0	2	5	0	-	-	-	-	-	-	-	-	-	-	-	-
ATCACGAAGACCGGAT-1	2	0	0	2	5	0	-	-	-	-	-	-	-	-	-	-	-	-
ATCACGAAGCCGATTT-1	0	0	0	-	-	-	-	-	-	-	-	-	-	-	-	-	-	-
ATCACGAAGCTAACAA-1	2	0	0	2	5	0	-	-	-	-	-	-	-	-	-	-	-	-
ATCACGAAGCTGCAAG-1	2	0	0	2	5	0	0	0	0	-	-	-	-	-	-	-	-	-
ATCACGAAGTTTGCGT-1	0	0	0	-	-	-	-	-	-	-	-	-	-	-	-	-	-	-
ATCACGACACAACTGT-1	-	-	-	2	0	0	11	0	0	-	-	-	-	-	-	-	-	-
ATCACGACATGAAGTA-1	0	0	0	-	-	-	-	-	-	-	-	-	-	-	-	-	-	-
ATCACGACATTCTTAC-1	0	2	0	2	0	0	-	-	-	-	-	-	-	-	-	-	-	-
ATCACGACATTTGCCC-1	0	0	0	2	0	2	0	3	0	-	-	-	-	-	-	-	-	-
ATCACGAGTAGCACGA-1	0	2	0	-	-	-	-	-	-	-	-	-	-	-	-	-	-	-
ATCACGAGTCATGCCG-1	0	0	0	-	-	-	-	-	-	-	-	-	-	-	-	-	-	-
ATCACGAGTCCAGTGC-1	0	2	0	-	-	-	-	-	-	-	-	-	-	-	-	-	-	-
ATCACGAGTCCAGTTA-1	2	0	0	-	-	-	-	-	-	-	-	-	-	-	-	-	-	-
ATCACGAGTCGGATCC-1	2	0	0	2	5	0	0	0	0	-	-	-	-	-	-	-	-	-
ATCACGAGTCGTTGTA-1	-	-	-	2	5	0	0	0	0	-	-	-	-	-	-	-	-	-
ATCACGAGTCTGCCAG-1	2	0	0	-	-	-	-	-	-	-	-	-	-	-	-	-	-	-
ATCACGAGTGCCTTGG-1	12	0	0	2	5	0	-	-	-	-	-	-	-	-	-	-	-	-
ATCACGAGTGCTGTAT-1	2	2	0	2	5	0	0	0	0	-	-	-	-	-	-	-	-	-
ATCACGAGTTGCGTTA-1	0	0	0	2	0	0	0	0	0	-	-	-	-	-	-	-	-	-
ATCACGAGTTTGGCGC-1	3	0	0	-	-	-	0	2	3	-	-	-	-	-	-	-	-	-
ATCACGATCACAAACC-1	2	0	0	-	-	-	-	-	-	-	-	-	-	-	-	-	-	-
ATCACGATCACCCTCA-1	2	9	0	-	-	-	-	-	-	-	-	-	-	-	-	-	-	-
ATCACGATCCGTTGTC-1	5	35	0	3	4	0	0	0	0	0	0	0	2	0	0	3	0	0
ATCACGATCGTTACGA-1	0	2	0	-	-	-	-	-	-	-	-	-	-	-	-	-	-	-
ATCACGATCTGGCGTG-1	3	0	0	-	-	-	-	-	-	-	-	-	-	-	-	-	-	-
ATCATCTAGACGCTTT-1	2	0	0	-	-	-	-	-	-	-	-	-	-	-	-	-	-	-
ATCATCTAGCTAACAA-1	2	0	0	-	-	-	0	0	0	-	-	-	-	-	-	-	-	-
ATCATCTAGGCCCGTT-1	0	2	0	-	-	-	-	-	-	-	-	-	-	-	-	-	-	-
ATCATCTAGGTGTTAA-1	2	0	0	-	-	-	-	-	-	-	-	-	-	-	-	-	-	-
ATCATCTCACAGAGGT-1	3	0	0	2	0	0	-	-	-	-	-	-	-	-	-	-	-	-
ATCATCTCACGGTTTA-1	-	-	-	2	2	0	-	-	-	-	-	-	-	-	-	-	-	-
ATCATCTGTAAAGTCA-1	2	0	0	-	-	-	-	-	-	-	-	-	-	-	-	-	-	-
ATCATCTGTACCATCA-1	3	4	0	-	-	-	-	-	-	-	-	-	-	-	-	-	-	-
ATCATCTGTATGAATG-1	2	0	0	2	5	0	0	0	0	-	-	-	-	-	-	-	-	-
ATCATCTGTCTCTTTA-1	2	0	0	2	5	0	-	-	-	-	-	-	-	-	-	-	-	-
ATCATCTTCAGCTGGC-1	2	0	0	-	-	-	-	-	-	-	-	-	-	-	-	-	-	-
ATCATCTTCCGTAGGC-1	-	-	-	2	5	0	-	-	-	2	0	0	-	-	-	-	-	-
ATCATCTTCGTTTGCC-1	0	2	0	-	-	-	3	0	0	-	-	-	-	-	-	-	-	-
ATCATCTTCTCCAACC-1	3	0	0	-	-	-	-	-	-	-	-	-	-	-	-	-	-	-
ATCATCTTCTGTGCAA-1	0	2	0	2	0	0	-	-	-	-	-	-	-	-	-	-	-	-
ATCATCTTCTTGTCAT-1	2	0	0	2	5	0	0	0	0	-	-	-	-	-	-	-	-	-
ATCATGGAGACACGAC-1	0	0	0	-	-	-	0	0	0	-	-	-	-	-	-	-	-	-
ATCATGGAGACAGGCT-1	3	0	0	-	-	-	-	-	-	-	-	-	-	-	-	-	-	-
ATCATGGAGACATAAC-1	0	4	0	2	0	0	-	-	-	-	-	-	-	-	-	-	-	-
ATCATGGAGAGGTAGA-1	2	0	0	-	-	-	-	-	-	-	-	-	-	-	-	-	-	-
ATCATGGAGCAATATG-1	3	0	0	-	-	-	-	-	-	-	-	-	-	-	-	-	-	-
ATCATGGAGCATCATC-1	2	4	0	2	5	0	-	-	-	-	-	-	-	-	-	-	-	-
ATCATGGAGCGTGAGT-1	2	0	0	2	5	0	-	-	-	-	-	-	-	-	-	-	-	-
ATCATGGAGGAGTAGA-1	0	0	0	-	-	-	0	0	0	-	-	-	-	-	-	-	-	-
ATCATGGAGGCAAAGA-1	0	2	0	2	0	0	-	-	-	-	-	-	-	-	-	-	-	-
ATCATGGCAAACAACA-1	3	0	0	2	2	0	-	-	-	-	-	-	-	-	-	-	-	-
ATCATGGCACCAACCG-1	42	64	2	2	8	0	-	-	-	-	-	-	-	-	-	-	-	-
ATCATGGCAGTCAGCC-1	0	0	0	-	-	-	-	-	-	-	-	-	-	-	-	-	-	-
ATCATGGCATACGCCG-1	2	0	0	-	-	-	0	0	0	-	-	-	-	-	-	-	-	-
ATCATGGGTAAATGAC-1	3	0	0	-	-	-	-	-	-	-	-	-	-	-	-	-	-	-
ATCATGGGTAGCTCCG-1	3	0	0	2	19	0	-	-	-	-	-	-	-	-	-	-	-	-
ATCATGGGTCTTCTCG-1	2	0	2	2	5	0	-	-	-	-	-	-	-	-	-	-	-	-
ATCATGGGTTTGGGCC-1	3	0	0	-	-	-	-	-	-	-	-	-	-	-	-	-	-	-
ATCATGGTCAACACCA-1	0	0	0	-	-	-	-	-	-	-	-	-	-	-	-	-	-	-
ATCATGGTCAGGCCCA-1	0	2	0	2	5	0	-	-	-	-	-	-	-	-	-	-	-	-
ATCATGGTCGCGTAGC-1	27	0	0	2	5	0	19	0	0	-	-	-	-	-	-	-	-	-
ATCATGGTCGGCCGAT-1	0	0	0	-	-	-	-	-	-	-	-	-	-	-	-	-	-	-
ATCATGGTCTCTTGAT-1	0	2	0	-	-	-	-	-	-	-	-	-	-	-	-	-	-	-
ATCCACCAGATGTTAG-1	5	0	2	3	4	0	12	0	0	8	0	0	2	0	0	7	4	0
ATCCACCAGGCAATTA-1	0	0	0	5	5	0	-	-	-	-	-	-	-	-	-	-	-	-
ATCCACCAGTGACATA-1	10	0	0	-	-	-	-	-	-	-	-	-	-	-	-	-	-	-
ATCCACCCAAGAGTCG-1	2	0	0	-	-	-	0	0	0	-	-	-	-	-	-	-	-	-
ATCCACCCACTGCCAG-1	3	0	0	-	-	-	-	-	-	-	-	-	-	-	-	-	-	-
ATCCACCCAGCTGTGC-1	2	9	0	2	0	0	-	-	-	-	-	-	-	-	-	-	-	-
ATCCACCCATAAAGGT-1	12	17	0	-	-	-	-	-	-	-	-	-	-	-	-	-	-	-
ATCCACCGTATAATGG-1	43	65	2	3	4	0	-	-	-	9	0	0	2	7	0	6	0	0
ATCCACCGTCCAGTGC-1	3	0	0	2	2	0	-	-	-	-	-	-	-	-	-	-	-	-
ATCCACCGTCGGCACT-1	3	2	0	-	-	-	0	2	0	-	-	-	-	-	-	-	-	-
ATCCACCGTGACTACT-1	-	-	-	6	3	0	-	-	-	-	-	-	5	9	0	13	0	0
ATCCACCGTTTAGCTG-1	3	0	0	-	-	-	-	-	-	-	-	-	-	-	-	-	-	-
ATCCACCTCAGCGATT-1	3	0	0	2	0	0	-	-	-	-	-	-	-	-	-	-	-	-
ATCCACCTCAGTTCGA-1	2	0	0	2	5	0	-	-	-	-	-	-	-	-	-	-	-	-
ATCCGAAAGGACGAAA-1	2	0	0	2	5	0	0	0	0	-	-	-	2	0	0	-	-	-
ATCCGAAAGGAGCGTT-1	4	0	0	2	5	0	0	0	0	-	-	-	-	-	-	-	-	-
ATCCGAAAGTGACATA-1	-	-	-	-	-	-	11	0	5	-	-	-	-	-	-	-	-	-
ATCCGAAAGTTAGGTA-1	0	0	0	-	-	-	-	-	-	-	-	-	-	-	-	-	-	-
ATCCGAACAAGGTTCT-1	13	0	0	2	0	0	16	0	2	-	-	-	3	5	4	-	-	-
ATCCGAACACAGCGTC-1	0	0	0	2	0	0	-	-	-	-	-	-	-	-	-	-	-	-
ATCCGAACACCATCCT-1	10	2	0	-	-	-	-	-	-	-	-	-	-	-	-	-	-	-
ATCCGAACACCCATGG-1	0	0	0	-	-	-	-	-	-	-	-	-	-	-	-	-	-	-
ATCCGAACACCTCGTT-1	0	2	0	2	0	0	-	-	-	-	-	-	-	-	-	-	-	-
ATCCGAACACCTTGTC-1	0	2	0	-	-	-	-	-	-	-	-	-	-	-	-	-	-	-
ATCCGAACAGGACGTA-1	3	0	0	-	-	-	-	-	-	-	-	-	-	-	-	-	-	-
ATCCGAACAGGGCATA-1	0	2	0	-	-	-	-	-	-	-	-	-	-	-	-	-	-	-
ATCCGAACATAGGATA-1	2	0	0	2	5	0	-	-	-	-	-	-	-	-	-	-	-	-
ATCCGAACATGCCTAA-1	0	0	0	2	0	0	-	-	-	-	-	-	-	-	-	-	-	-
ATCCGAAGTACCCAAT-1	2	0	0	-	-	-	-	-	-	-	-	-	-	-	-	-	-	-
ATCCGAAGTATCAGTC-1	0	0	0	-	-	-	-	-	-	5	0	0	2	0	0	-	-	-
ATCCGAAGTATCTGCA-1	0	4	0	2	0	0	-	-	-	-	-	-	-	-	-	-	-	-
ATCCGAAGTTAGATGA-1	3	0	0	2	8	0	-	-	-	-	-	-	-	-	-	-	-	-
ATCGAGTAGACGCACA-1	2	0	0	2	5	0	-	-	-	-	-	-	-	-	-	-	-	-
ATCGAGTAGACTAGAT-1	2	0	0	2	5	0	-	-	-	-	-	-	-	-	-	-	-	-
ATCGAGTAGCAGGTCA-1	-	-	-	2	5	0	-	-	-	-	-	-	-	-	-	-	-	-
ATCGAGTAGCATCATC-1	21	0	0	-	-	-	2	2	0	-	-	-	-	-	-	-	-	-
ATCGAGTAGGCTAGCA-1	23	0	0	2	5	0	-	-	-	-	-	-	-	-	-	-	-	-
ATCGAGTAGTGTTTGC-1	2	0	0	2	5	0	0	0	0	-	-	-	-	-	-	-	-	-
ATCGAGTAGTTAGGTA-1	3	2	0	-	-	-	-	-	-	-	-	-	-	-	-	-	-	-
ATCGAGTCAAGTCATC-1	3	0	0	-	-	-	-	-	-	-	-	-	-	-	-	-	-	-
ATCGAGTCAGGTCTCG-1	2	0	0	2	5	0	-	-	-	-	-	-	-	-	-	-	-	-
ATCGAGTCATAGAAAC-1	0	2	0	2	8	0	-	-	-	-	-	-	-	-	-	-	-	-
ATCGAGTGTCAGTGGA-1	0	2	0	-	-	-	-	-	-	-	-	-	-	-	-	-	-	-
ATCGAGTGTCTCATCC-1	2	0	0	-	-	-	-	-	-	-	-	-	-	-	-	-	-	-
ATCGAGTTCAAGGTAA-1	0	0	0	-	-	-	2	2	0	-	-	-	-	-	-	-	-	-
ATCGAGTTCCTATTCA-1	3	2	0	-	-	-	-	-	-	-	-	-	-	-	-	-	-	-
ATCGAGTTCTGGCGAC-1	2	2	0	2	5	0	-	-	-	-	-	-	-	-	-	-	-	-
ATCGAGTTCTGTACGA-1	0	2	0	2	0	0	-	-	-	-	-	-	-	-	-	-	-	-
ATCTACTAGACAGAGA-1	27	0	0	2	0	0	2	2	0	-	-	-	-	-	-	-	-	-
ATCTACTAGAGGTTAT-1	0	2	0	-	-	-	3	0	0	-	-	-	-	-	-	-	-	-
ATCTACTAGTTAACGA-1	6	2	0	2	11	0	0	16	0	-	-	-	-	-	-	-	-	-
ATCTACTCAAGCGCTC-1	3	0	0	2	12	0	8	2	0	-	-	-	-	-	-	-	-	-
ATCTACTCACAGGCCT-1	0	29	0	2	0	0	-	-	-	-	-	-	-	-	-	-	-	-
ATCTACTGTGGTCCGT-1	0	0	0	2	0	0	0	0	0	-	-	-	-	-	-	-	-	-
ATCTACTTCAGGATCT-1	-	-	-	2	5	0	0	0	0	-	-	-	-	-	-	-	-	-
ATCTACTTCATACGGT-1	2	0	0	-	-	-	-	-	-	-	-	-	-	-	-	-	-	-
ATCTACTTCATTTGGG-1	2	0	0	2	5	0	0	0	0	-	-	-	-	-	-	-	-	-
ATCTACTTCGACAGCC-1	3	0	0	2	2	0	-	-	-	-	-	-	-	-	-	-	-	-
ATCTACTTCGTTTATC-1	2	0	0	-	-	-	-	-	-	-	-	-	-	-	-	-	-	-
ATCTACTTCTGTTTGT-1	2	0	0	-	-	-	0	0	0	-	-	-	-	-	-	-	-	-
ATCTGCCAGAATTCCC-1	0	4	0	2	5	0	-	-	-	-	-	-	-	-	-	-	-	-
ATCTGCCAGAGCCTAG-1	12	2	0	2	0	0	16	3	0	-	-	-	-	-	-	-	-	-
ATCTGCCAGATATGGT-1	0	0	0	2	5	0	-	-	-	-	-	-	-	-	-	-	-	-
ATCTGCCAGATCACGG-1	2	0	0	2	5	0	0	0	0	-	-	-	-	-	-	-	-	-
ATCTGCCAGGCCCTCA-1	2	4	0	2	5	0	0	0	0	-	-	-	-	-	-	-	-	-
ATCTGCCAGTCCGGTC-1	5	0	2	3	4	0	-	-	-	4	0	0	2	0	0	5	0	0
ATCTGCCAGTGGAGAA-1	14	13	3	2	0	0	-	-	-	-	-	-	-	-	-	-	-	-
ATCTGCCAGTGTTGAA-1	0	0	0	2	0	0	-	-	-	-	-	-	-	-	-	-	-	-
ATCTGCCAGTTAACGA-1	0	2	0	-	-	-	-	-	-	-	-	-	-	-	-	-	-	-
ATCTGCCCAACTGCTA-1	12	2	0	2	8	0	3	0	0	-	-	-	-	-	-	-	-	-
ATCTGCCCAAGAGGCT-1	0	2	0	2	5	0	-	-	-	-	-	-	-	-	-	-	-	-
ATCTGCCCAAGTTAAG-1	0	2	0	-	-	-	-	-	-	-	-	-	-	-	-	-	-	-
ATCTGCCCAATCCGAT-1	2	2	0	-	-	-	-	-	-	-	-	-	-	-	-	-	-	-
ATCTGCCCATGTCTCC-1	2	0	0	2	5	0	0	0	0	-	-	-	-	-	-	-	-	-
ATCTGCCCATTACGAC-1	0	0	0	-	-	-	-	-	-	-	-	-	-	-	-	-	-	-
ATCTGCCCATTCCTGC-1	2	0	0	-	-	-	-	-	-	-	-	-	-	-	-	-	-	-
ATCTGCCGTCATTAGC-1	0	0	0	-	-	-	-	-	-	-	-	-	-	-	-	-	-	-
ATCTGCCGTTACAGAA-1	3	0	0	-	-	-	0	2	3	-	-	-	-	-	-	-	-	-
ATCTGCCGTTGGGACA-1	2	0	0	-	-	-	-	-	-	-	-	-	-	-	-	-	-	-
ATCTGCCTCAACCAAC-1	3	0	0	2	5	0	0	0	0	-	-	-	-	-	-	-	-	-
ATCTGCCTCAGCTGGC-1	-	-	-	2	0	4	-	-	-	-	-	-	-	-	-	-	-	-
ATCTGCCTCAGTTGAC-1	0	2	0	2	5	0	-	-	-	-	-	-	-	-	-	-	-	-
ATCTGCCTCCGTAGTA-1	0	2	0	-	-	-	-	-	-	-	-	-	-	-	-	-	-	-
ATCTGCCTCGACAGCC-1	0	2	0	-	-	-	-	-	-	-	-	-	-	-	-	-	-	-
ATCTGCCTCGACGGAA-1	2	0	0	2	5	0	-	-	-	-	-	-	-	-	-	-	-	-
ATCTGCCTCTACTCAT-1	3	0	0	2	2	0	5	2	0	-	-	-	-	-	-	-	-	-
ATCTGCCTCTGCCAGG-1	-	-	-	2	5	0	-	-	-	-	-	-	-	-	-	-	-	-
ATCTGCCTCTTAACCT-1	0	6	0	-	-	-	0	0	0	-	-	-	-	-	-	-	-	-
ATGAGGGAGAAGGCCT-1	3	0	0	-	-	-	-	-	-	-	-	-	-	-	-	-	-	-
ATGAGGGAGACACTAA-1	0	2	0	-	-	-	-	-	-	-	-	-	-	-	-	-	-	-
ATGAGGGAGATGCCAG-1	3	0	0	2	2	0	-	-	-	-	-	-	-	-	-	-	-	-
ATGAGGGAGATGGCGT-1	0	0	0	2	5	0	-	-	-	-	-	-	-	-	-	-	-	-
ATGAGGGAGATTACCC-1	3	0	0	2	0	0	-	-	-	-	-	-	-	-	-	-	-	-
ATGAGGGAGGAACTGC-1	0	9	0	2	0	0	-	-	-	-	-	-	-	-	-	-	-	-
ATGAGGGAGGTGTTAA-1	0	2	0	2	8	0	-	-	-	-	-	-	-	-	-	-	-	-
ATGAGGGCAAAGGCGT-1	2	0	0	-	-	-	-	-	-	-	-	-	-	-	-	-	-	-
ATGAGGGCAAAGGTGC-1	0	0	0	2	5	0	-	-	-	-	-	-	-	-	-	-	-	-
ATGAGGGCACCAACCG-1	2	2	0	-	-	-	-	-	-	-	-	-	-	-	-	-	-	-
ATGAGGGCAGGTGGAT-1	2	2	4	-	-	-	-	-	-	-	-	-	-	-	-	-	-	-
ATGAGGGCAGTAAGAT-1	0	2	0	-	-	-	-	-	-	-	-	-	-	-	-	-	-	-
ATGAGGGCATCGATTG-1	2	37	0	2	5	0	-	-	-	-	-	-	-	-	-	-	-	-
ATGAGGGGTAATCGTC-1	0	0	0	-	-	-	-	-	-	-	-	-	-	-	-	-	-	-
ATGAGGGGTAGCTGCC-1	0	2	0	-	-	-	-	-	-	-	-	-	-	-	-	-	-	-
ATGAGGGGTCGACTGC-1	3	0	0	-	-	-	-	-	-	-	-	-	-	-	-	-	-	-
ATGAGGGGTGACGCCT-1	2	0	0	-	-	-	-	-	-	-	-	-	-	-	-	-	-	-
ATGAGGGGTGACTCAT-1	0	2	0	2	8	0	-	-	-	-	-	-	-	-	-	-	-	-
ATGAGGGGTGTGACGA-1	-	-	-	-	-	-	0	0	0	-	-	-	-	-	-	-	-	-
ATGAGGGTCATGCAAC-1	2	31	0	-	-	-	-	-	-	-	-	-	-	-	-	-	-	-
ATGAGGGTCGAATCCA-1	0	2	0	2	0	0	-	-	-	-	-	-	-	-	-	-	-	-
ATGAGGGTCTAACTTC-1	3	0	0	2	2	0	0	2	0	-	-	-	-	-	-	-	-	-
ATGAGGGTCTGTCTCG-1	0	2	0	-	-	-	3	0	0	-	-	-	-	-	-	-	-	-
ATGAGGGTCTTCGAGA-1	2	0	0	2	5	0	-	-	-	-	-	-	-	-	-	-	-	-
ATGCGATAGCATGGCA-1	0	0	0	2	0	0	-	-	-	-	-	-	-	-	-	-	-	-
ATGCGATAGCCCAGCT-1	0	0	0	2	5	0	-	-	-	-	-	-	-	-	-	-	-	-
ATGCGATAGTAGGTGC-1	2	0	0	2	5	0	-	-	-	-	-	-	-	-	-	5	0	0
ATGCGATAGTCGAGTG-1	-	-	-	2	5	0	-	-	-	-	-	-	-	-	-	-	-	-
ATGCGATCATACCATG-1	0	0	0	2	0	0	26	4	0	-	-	-	-	-	-	-	-	-
ATGCGATCATCGACGC-1	0	0	0	2	0	0	-	-	-	-	-	-	-	-	-	-	-	-
ATGCGATGTAGCAAAT-1	-	-	-	2	0	0	-	-	-	-	-	-	-	-	-	-	-	-
ATGCGATGTCAAAGCG-1	2	0	0	-	-	-	-	-	-	-	-	-	-	-	-	-	-	-
ATGCGATGTCCTCCAT-1	-	-	-	2	2	0	-	-	-	-	-	-	-	-	-	-	-	-
ATGCGATGTCTCGTTC-1	2	15	0	-	-	-	-	-	-	-	-	-	-	-	-	-	-	-
ATGCGATGTCTCTCGT-1	3	4	0	-	-	-	-	-	-	-	-	-	-	-	-	-	-	-
ATGCGATGTTCCACTC-1	0	0	0	2	5	0	-	-	-	-	-	-	-	-	-	-	-	-
ATGCGATGTTGGTTTG-1	3	42	0	-	-	-	-	-	-	-	-	-	-	-	-	-	-	-
ATGCGATTCACCATAG-1	2	0	0	2	5	0	0	0	0	-	-	-	-	-	-	-	-	-
ATGCGATTCAGATAAG-1	0	2	0	-	-	-	9	0	0	-	-	-	-	-	-	-	-	-
ATGCGATTCCTTGGTC-1	2	0	0	-	-	-	-	-	-	-	-	-	-	-	-	-	-	-
ATGCGATTCTCGATGA-1	3	0	0	-	-	-	0	2	0	-	-	-	-	-	-	-	-	-
ATGCGATTCTTTACAC-1	0	0	0	2	0	0	2	2	6	-	-	-	-	-	-	-	-	-
ATGGGAGAGCTTATCG-1	0	0	0	-	-	-	-	-	-	-	-	-	-	-	-	-	-	-
ATGGGAGAGGCTCTTA-1	3	2	0	-	-	-	8	2	0	-	-	-	-	-	-	-	-	-
ATGGGAGAGTCATCCA-1	0	0	0	-	-	-	0	0	0	-	-	-	-	-	-	-	-	-
ATGGGAGCAAATCCGT-1	2	4	0	2	5	0	-	-	-	-	-	-	-	-	-	-	-	-
ATGGGAGCAACACCCG-1	0	0	0	2	0	0	-	-	-	-	-	-	-	-	-	-	-	-
ATGGGAGCATCTCCCA-1	2	0	0	-	-	-	-	-	-	-	-	-	-	-	-	-	-	-
ATGGGAGCATGCCTTC-1	2	0	0	2	5	0	-	-	-	-	-	-	2	3	0	-	-	-
ATGGGAGCATTACGAC-1	3	0	0	-	-	-	-	-	-	-	-	-	-	-	-	-	-	-
ATGGGAGCATTGTGCA-1	2	0	0	2	5	0	5	0	0	-	-	-	-	-	-	-	-	-
ATGGGAGGTACCGTTA-1	3	0	0	-	-	-	0	2	0	-	-	-	-	-	-	-	-	-
ATGGGAGGTCAAACTC-1	0	2	0	2	8	0	3	0	0	-	-	-	-	-	-	-	-	-
ATGGGAGGTGGCAAAC-1	-	-	-	-	-	-	-	-	-	-	-	-	2	3	0	-	-	-
ATGGGAGGTGGTAACG-1	14	13	3	2	0	0	-	-	-	-	-	-	-	-	-	-	-	-
ATGGGAGTCACCCTCA-1	0	0	0	2	5	0	-	-	-	-	-	-	-	-	-	-	-	-
ATGGGAGTCCCATTAT-1	5	0	2	3	4	3	-	-	-	-	-	-	-	-	-	-	-	-
ATGGGAGTCTCGTATT-1	0	4	0	2	5	0	0	0	0	-	-	-	-	-	-	-	-	-
ATGGGAGTCTTGTCAT-1	10	0	0	-	-	-	-	-	-	-	-	-	-	-	-	-	-	-
ATGTGTGAGAGGTACC-1	0	0	0	2	2	0	-	-	-	-	-	-	-	-	-	-	-	-
ATGTGTGAGATACACA-1	2	0	0	-	-	-	0	0	0	-	-	-	-	-	-	-	-	-
ATGTGTGAGGGTTTCT-1	2	0	0	2	5	0	-	-	-	-	-	-	-	-	-	-	-	-
ATGTGTGAGTACGACG-1	3	0	0	-	-	-	-	-	-	-	-	-	-	-	-	-	-	-
ATGTGTGCAAGGGTCA-1	3	0	0	2	5	0	-	-	-	-	-	-	-	-	-	-	-	-
ATGTGTGCACCACCAG-1	-	-	-	2	0	0	-	-	-	-	-	-	-	-	-	-	-	-
ATGTGTGCACGGTGTC-1	8	0	0	2	0	0	2	2	0	-	-	-	-	-	-	-	-	-
ATGTGTGCACGTAAGG-1	2	0	0	-	-	-	-	-	-	-	-	-	-	-	-	-	-	-
ATGTGTGCAGAGTGTG-1	0	0	0	-	-	-	0	0	0	-	-	-	-	-	-	-	-	-
ATGTGTGGTATATGGA-1	2	0	0	2	5	0	-	-	-	-	-	-	-	-	-	-	-	-
ATGTGTGGTCGTGGCT-1	0	0	0	-	-	-	-	-	-	-	-	-	-	-	-	-	-	-
ATGTGTGTCCTTCAAT-1	0	0	0	-	-	-	-	-	-	-	-	-	-	-	-	-	-	-
ATTACTCAGCCCTAAT-1	3	0	0	2	12	0	-	-	-	-	-	-	-	-	-	-	-	-
ATTACTCAGGGCATGT-1	3	0	0	2	19	0	-	-	-	-	-	-	-	-	-	-	-	-
ATTACTCAGTCTCGGC-1	3	0	0	-	-	-	-	-	-	-	-	-	-	-	-	-	-	-
ATTACTCAGTTGTAGA-1	2	0	0	2	5	0	-	-	-	-	-	-	-	-	-	-	-	-
ATTACTCCAAACGCGA-1	0	0	0	2	5	0	-	-	-	-	-	-	-	-	-	-	-	-
ATTACTCCAACGATCT-1	2	2	0	-	-	-	-	-	-	-	-	-	-	-	-	-	-	-
ATTACTCCAAGTTCTG-1	2	0	0	-	-	-	-	-	-	-	-	-	-	-	-	-	-	-
ATTACTCCACAGTCGC-1	-	-	-	-	-	-	11	0	0	-	-	-	-	-	-	-	-	-
ATTACTCCACTGCCAG-1	4	2	0	2	2	0	-	-	-	-	-	-	-	-	-	-	-	-
ATTACTCCATTATCTC-1	3	42	0	2	5	0	0	0	0	-	-	-	-	-	-	-	-	-
ATTACTCGTATGAAAC-1	2	0	0	2	5	0	0	0	0	-	-	-	-	-	-	-	-	-
ATTACTCGTCAATGTC-1	0	2	0	2	0	0	-	-	-	-	-	-	-	-	-	-	-	-
ATTACTCGTCGACTAT-1	-	-	-	3	4	0	-	-	-	-	-	-	2	0	2	14	9	0
[truncated: 17,020 more rows]
