# Supplementary material for: LinRace: cell division history reconstruction of single cells using paired lineage barcode and gene expression data
Source: Nat Commun. 2023 Dec 16;14:8388. doi: 10.1038/s41467-023-44173-3 (PMC10725445; doi:10.1038/s41467-023-44173-3)
Supplement: Supplementary file 4 — Source Data [file 41467_2023_44173_MOESM4_ESM.zip › Source Data/Data_tedsim_s1b.csv]

	V1	V2	V3	V4	V5	V6	V7	V8	V9	V10	V11	V12	V13	V14	V15	V16
cell_896	5	2	2	2	5	0	5	5	2	6	45	5	2	2	5	4
cell_853	5	2	3	2	5	0	5	5	5	6	2	5	2	2	5	4
cell_351	5	4	5	3	2	0	24	0	5	5	2	2	2	2	10	2
cell_589	5	2	5	6	5	2	5	5	9	4	2	8	3	2	2	4
cell_817	5	2	29	2	2	3	5	5	9	6	3	5	5	2	5	4
cell_311	5	3	0	3	2	2	4	6	5	4	2	2	2	3	3	2
cell_845	5	2	2	2	5	2	5	5	9	6	22	5	0	2	5	4
cell_790	5	2	25	2	0	0	5	5	9	6	0	5	2	2	0	4
cell_754	2	2	2	2	2	2	5	5	2	4	4	16	0	2	2	4
cell_697	5	2	2	2	2	2	5	5	2	4	4	3	2	2	2	4
cell_469	5	2	9	5	2	0	0	5	2	2	2	9	2	2	2	2
cell_530	2	2	2	6	2	2	5	5	9	4	0	2	3	2	2	4
cell_780	5	2	0	2	0	0	5	5	9	6	2	5	0	2	0	4
cell_354	5	4	4	3	2	2	2	2	5	2	2	2	2	2	12	2
cell_788	5	2	25	2	0	58	5	5	9	6	0	5	2	2	2	4
cell_368	5	4	4	3	2	2	2	2	5	2	2	2	2	2	3	2
cell_630	5	2	2	6	2	2	5	5	9	4	2	2	3	2	2	4
cell_254	5	2	21	2	2	0	0	2	8	2	2	0	2	69	3	2
cell_252	5	2	21	2	2	6	0	2	8	2	2	0	2	69	3	2
cell_380	5	4	4	3	2	0	2	2	5	2	2	2	2	2	2	2
cell_795	5	2	25	2	2	3	5	5	9	6	36	5	2	2	0	4
cell_772	5	2	4	2	0	5	5	5	9	6	2	5	0	2	2	4
cell_719	0	2	2	2	2	5	5	5	2	4	4	16	0	2	2	4
cell_173	5	2	21	2	2	4	2	2	2	67	2	3	2	69	2	2
cell_432	5	2	9	5	2	3	2	3	2	11	2	2	2	0	2	2
cell_972	5	2	2	2	2	5	5	5	0	4	2	5	0	2	4	4
cell_399	5	2	9	2	2	3	5	3	2	11	2	0	2	0	3	2
cell_950	5	2	3	2	2	8	5	5	5	4	2	5	10	3	0	4
cell_676	3	2	2	2	2	2	5	5	2	4	4	3	2	2	2	4
cell_84	5	2	21	2	2	2	2	14	2	3	2	0	2	5	2	2
cell_992	5	2	3	5	2	0	5	5	0	4	2	5	2	2	2	4
cell_481	5	2	9	4	2	0	2	0	5	2	2	2	2	0	6	2
cell_238	5	2	21	2	2	5	4	2	2	2	2	2	2	69	3	2
cell_596	5	2	0	6	8	2	5	5	9	4	2	2	3	2	2	4
cell_170	5	2	21	2	2	4	0	0	2	67	2	3	2	69	2	2
cell_397	5	2	9	2	2	3	5	3	2	11	2	0	2	3	3	2
cell_429	5	2	9	5	2	3	0	3	2	11	2	2	2	0	0	2
cell_389	5	2	9	0	2	3	5	3	2	11	2	0	2	4	2	2
cell_50	5	5	21	2	2	2	2	14	2	3	2	12	2	5	3	2
cell_402	5	2	9	5	2	3	2	3	3	11	2	4	2	0	2	2
cell_970	5	2	2	2	2	5	5	5	0	4	2	5	0	2	0	4
cell_569	2	2	2	6	0	2	5	5	9	4	0	2	3	2	2	4
cell_746	2	2	2	2	0	2	5	5	2	4	4	16	2	2	2	4
cell_920	5	2	2	0	2	2	5	5	9	9	2	5	0	0	5	4
cell_605	5	2	3	6	0	2	5	5	9	4	2	2	3	2	2	4
cell_756	2	2	2	2	2	0	5	5	2	4	4	16	0	2	2	4
cell_624	5	2	3	6	2	2	5	5	9	4	2	0	3	2	2	4
cell_623	5	2	3	6	2	2	5	5	9	4	2	0	3	2	2	4
cell_131	5	2	21	2	2	2	0	16	2	67	2	3	2	69	5	2
cell_547	2	2	0	6	67	2	5	5	9	4	4	0	3	2	2	4
cell_550	2	2	2	6	0	2	5	5	9	4	2	0	3	2	2	4
cell_1012	5	2	8	0	2	24	5	5	4	5	2	5	55	2	3	4
cell_735	0	2	2	2	2	5	5	5	2	4	4	16	2	2	2	4
cell_598	5	2	2	6	0	2	5	5	9	4	2	2	3	2	2	4
cell_744	2	2	2	2	2	0	5	5	2	4	4	16	2	2	2	4
cell_134	5	2	21	2	2	0	0	0	2	67	2	3	2	69	0	2
cell_211	5	2	21	2	2	3	5	2	0	0	2	2	2	69	2	2
cell_144	5	2	21	2	2	4	0	4	2	67	2	3	2	69	54	2
cell_82	5	2	21	2	2	2	2	14	2	3	2	0	2	5	2	2
cell_185	5	2	21	2	2	4	2	2	2	67	2	3	2	69	2	2
cell_178	5	2	21	2	2	4	2	0	2	67	2	3	2	69	0	2
cell_704	3	2	2	2	2	2	5	5	2	4	4	3	2	2	2	4
cell_97	5	2	21	2	2	3	5	14	0	3	2	2	2	5	5	2
cell_880	5	2	2	2	5	0	5	5	0	6	4	5	2	2	5	4
cell_148	5	2	21	2	2	3	0	0	2	67	2	3	2	69	2	2
cell_193	5	2	21	2	2	3	3	2	0	0	2	2	2	69	0	2
cell_247	5	2	21	2	2	3	2	2	8	3	2	110	2	69	2	2
cell_543	2	2	2	6	2	2	5	5	9	4	3	2	3	2	2	4
cell_902	5	2	2	5	2	0	5	5	5	2	2	5	0	0	5	4
cell_154	5	2	21	2	2	5	3	9	2	67	2	3	2	69	3	2
cell_428	5	2	9	5	2	3	2	3	2	11	2	16	2	2	0	2
cell_888	5	2	2	2	5	10	5	5	2	6	45	5	3	2	5	4
cell_591	5	2	0	6	5	2	5	5	9	4	2	0	3	2	2	4
cell_492	5	2	9	4	2	2	0	0	2	2	2	3	2	3	6	2
cell_266	5	0	7	3	2	3	5	6	5	0	2	2	2	6	3	2
cell_1021	5	2	8	3	2	0	5	5	2	5	2	5	55	2	3	4
cell_292	5	4	0	3	2	5	2	6	5	2	2	2	2	0	3	2
cell_239	5	2	21	2	2	0	4	2	2	0	2	0	2	69	3	2
cell_717	2	2	2	2	2	5	5	5	2	4	4	16	5	2	2	4
cell_898	5	2	2	5	2	0	5	5	0	0	2	5	4	5	5	4
cell_160	5	2	21	2	2	5	3	0	2	67	2	3	2	69	2	2
cell_478	5	2	9	5	2	5	13	2	2	2	2	9	2	5	2	2
cell_136	5	2	21	2	2	0	0	0	2	67	2	3	2	69	7	2
cell_423	5	2	9	0	2	3	10	3	2	11	2	0	2	3	0	2
cell_152	5	2	21	2	2	2	0	0	2	67	2	3	2	69	2	2
cell_314	5	21	0	3	2	3	4	6	5	0	2	2	2	0	3	2
cell_657	37	2	2	2	3	2	5	5	2	4	4	0	2	2	2	4
cell_1020	5	2	8	2	2	0	5	5	2	5	2	5	55	2	3	4
cell_437	5	2	9	3	2	3	0	3	21	11	2	2	2	0	2	2
cell_339	5	4	2	3	2	0	0	2	5	5	2	2	2	2	10	2
cell_206	5	2	21	2	2	3	2	2	2	0	2	2	2	69	19	2
cell_172	5	2	21	2	2	4	0	5	2	67	2	3	2	69	2	2
cell_943	5	2	2	2	2	0	5	5	2	0	2	5	10	0	2	4
cell_733	0	2	2	2	2	5	5	5	2	4	4	16	2	2	2	4
cell_912	5	2	2	5	2	0	5	5	2	0	2	5	5	5	5	4
cell_620	5	2	3	6	2	2	5	5	9	4	2	3	3	2	2	4
cell_590	5	2	0	6	5	2	5	5	9	4	2	0	3	2	2	4
cell_225	5	2	21	2	2	0	4	2	2	3	2	2	2	69	3	2
cell_954	5	2	2	2	2	4	5	5	2	2	2	5	10	3	4	4
cell_505	5	2	9	4	2	5	2	2	4	2	2	10	2	0	6	2
cell_60	5	0	21	2	2	0	2	14	2	3	2	2	2	5	3	2
cell_513	0	2	2	6	2	2	5	5	9	4	4	2	3	2	2	4
cell_794	5	2	25	2	2	0	5	5	9	6	36	5	2	2	0	4
cell_558	2	2	2	6	2	2	5	5	9	4	29	2	3	2	2	4
cell_73	5	0	21	2	2	0	2	14	2	3	2	0	2	5	21	2
cell_229	5	2	21	2	2	2	0	2	2	3	2	2	2	69	3	2
cell_914	5	2	2	15	2	2	5	5	9	2	2	5	8	2	5	4
cell_821	5	2	29	2	2	0	5	5	9	6	4	5	5	2	5	4
cell_491	5	2	9	4	2	2	0	5	2	2	2	3	2	3	6	2
cell_715	2	2	2	2	2	5	5	5	2	4	4	16	2	2	2	4
cell_932	5	2	3	2	2	0	5	5	2	2	2	5	10	2	2	4
cell_578	5	2	3	6	2	2	5	5	9	4	2	2	3	2	2	4
cell_1000	5	2	4	0	2	4	5	5	2	5	2	5	55	2	3	4
cell_267	5	0	7	3	2	3	5	6	5	2	2	2	2	6	3	2
cell_165	5	2	21	2	2	4	2	0	2	67	2	3	2	69	2	2
cell_894	5	2	5	2	5	0	5	5	2	6	45	5	2	2	5	4
cell_850	5	2	0	2	5	0	5	5	5	6	2	5	2	2	5	4
cell_928	5	2	2	2	2	2	5	5	9	6	2	5	2	0	5	4
cell_685	3	2	2	2	2	2	5	5	2	4	4	3	2	2	2	4
cell_274	5	2	12	3	2	3	2	6	5	3	2	2	2	6	3	2
cell_465	5	2	9	5	2	50	0	0	2	2	2	9	2	0	2	2
cell_518	0	2	2	6	2	2	5	5	9	4	0	2	3	2	2	4
cell_434	5	2	9	3	2	3	5	3	0	11	2	4	2	6	0	2
cell_499	5	2	9	4	2	3	2	2	3	2	2	5	2	0	6	2
cell_57	5	2	21	2	2	2	2	14	2	3	2	2	2	5	3	2
cell_751	2	2	2	2	0	3	5	5	2	4	4	16	2	2	2	4
cell_989	5	2	0	5	2	0	5	5	0	4	2	5	2	2	2	4
cell_127	5	2	21	2	2	3	5	14	0	3	2	2	2	5	0	2
cell_199	5	2	21	2	2	3	3	2	2	3	2	2	2	69	2	2
cell_159	5	2	21	2	2	5	3	0	2	67	2	3	2	69	0	2
cell_625	5	2	0	6	0	2	5	5	9	4	2	2	3	2	2	4
cell_586	5	2	0	6	5	2	5	5	9	4	2	5	3	2	2	4
cell_917	5	2	2	0	2	2	5	5	9	3	2	5	0	5	5	4
cell_504	5	2	9	4	2	14	2	0	2	2	2	3	2	0	6	2
cell_980	5	2	0	5	2	2	5	5	2	4	2	5	4	2	2	4
cell_909	5	2	2	5	2	0	5	5	0	0	2	5	0	5	5	4
cell_553	2	2	2	6	2	2	5	5	9	4	0	4	3	2	2	4
cell_918	5	2	2	0	2	2	5	5	9	3	2	5	0	0	5	4
cell_864	5	2	5	2	5	2	5	5	5	6	2	5	2	2	5	4
cell_985	5	2	0	5	2	3	5	5	0	4	2	5	0	2	2	4
cell_830	5	2	0	2	2	2	5	5	9	6	0	5	5	2	5	4
cell_770	5	2	4	2	0	0	5	5	9	6	2	5	2	2	2	4
cell_612	5	2	3	6	2	2	5	5	9	4	2	0	3	2	2	4
cell_268	5	0	7	3	2	3	5	6	5	3	2	2	2	6	3	2
cell_19	5	3	21	2	2	0	2	14	2	3	2	5	2	5	2	2
cell_967	5	2	4	2	2	2	5	5	3	4	2	5	0	2	0	4
cell_973	5	2	2	2	2	0	5	5	0	4	2	5	0	2	4	4
cell_290	5	3	2	3	2	5	2	6	5	2	2	2	2	0	3	2
cell_69	5	0	21	2	2	3	2	14	0	3	2	2	2	5	21	2
cell_372	5	4	4	3	2	0	2	2	5	2	2	2	2	2	2	2
cell_897	5	2	2	5	2	0	5	5	2	0	2	5	4	5	5	4
cell_805	5	2	4	2	2	2	5	5	9	6	2	5	5	2	2	4
cell_866	5	2	0	2	5	0	5	5	2	6	3	5	3	2	5	4
cell_815	5	2	8	2	2	3	5	5	9	6	5	5	5	2	3	4
cell_574	0	2	2	6	2	2	5	5	9	4	5	3	3	2	2	4
cell_993	5	2	2	2	2	4	5	5	2	5	2	5	55	2	3	4
cell_924	5	2	2	2	2	2	5	5	9	0	2	5	2	3	5	4
cell_298	5	2	0	3	2	2	0	6	5	2	2	2	2	10	3	2
cell_714	0	2	2	2	2	5	5	5	2	4	4	16	0	2	2	4
cell_218	5	2	21	2	2	3	0	2	5	16	2	2	2	69	0	2
cell_519	0	2	2	6	2	2	5	5	9	4	0	2	3	2	2	4
cell_454	5	2	9	5	2	0	2	2	2	2	2	2	2	3	2	2
cell_563	0	2	2	6	3	2	5	5	9	4	2	0	3	2	2	4
cell_337	5	4	2	3	2	0	0	2	5	5	2	2	2	2	10	2
cell_77	5	3	21	2	2	0	2	14	0	3	2	0	2	5	21	2
cell_1019	5	2	8	2	2	0	5	5	2	5	2	5	55	2	3	4
cell_181	5	2	21	2	2	4	2	0	2	67	2	3	2	69	2	2
cell_520	0	2	2	6	2	2	5	5	9	4	3	2	3	2	2	4
cell_642	2	2	2	2	3	2	5	5	2	4	4	21	2	2	2	4
cell_783	5	2	0	2	0	3	5	5	9	6	2	5	22	2	97	4
cell_608	5	2	3	6	2	2	5	5	9	4	2	2	3	2	2	4
cell_508	5	2	9	4	2	5	2	2	2	2	2	10	2	2	6	2
cell_228	5	2	21	2	2	0	0	2	2	3	2	2	2	69	3	2
cell_1013	5	2	8	4	2	24	5	5	4	5	2	5	55	2	3	4
cell_762	5	2	2	2	2	2	5	5	2	4	4	16	0	2	2	4
cell_800	5	2	25	2	2	0	5	5	9	6	36	5	2	2	2	4
cell_910	5	2	2	5	2	2	5	5	0	0	2	5	3	5	5	4
cell_552	2	2	2	6	3	2	5	5	9	4	2	0	3	2	2	4
cell_1018	5	2	8	0	2	0	5	5	2	5	2	5	55	2	3	4
cell_636	5	2	0	6	0	2	5	5	9	4	2	2	3	2	2	4
cell_246	5	2	21	2	2	0	2	2	8	3	2	0	2	69	0	2
cell_294	5	0	2	3	2	5	2	6	5	2	2	2	2	0	3	2
cell_1006	5	2	2	5	2	4	5	5	2	5	2	5	55	2	3	4
cell_194	5	2	21	2	2	3	3	2	0	2	2	2	2	69	2	2
cell_837	5	2	2	2	5	0	5	5	0	6	22	5	0	2	5	4
cell_438	5	2	9	3	2	3	3	3	21	11	2	2	2	0	2	2
cell_200	5	2	21	2	2	3	3	2	0	0	2	2	2	69	2	2
cell_549	2	2	2	6	0	2	5	5	9	4	2	0	3	2	2	4
cell_603	5	2	3	6	9	2	5	5	9	4	2	2	3	2	2	4
cell_484	5	2	9	4	2	0	0	0	5	2	2	2	2	0	6	2
cell_433	5	2	9	3	2	3	5	3	0	11	2	4	2	6	0	2
cell_233	5	2	21	2	2	0	0	2	2	2	2	2	2	69	3	2
cell_511	5	2	9	4	2	0	2	2	2	2	2	0	2	14	6	2
cell_130	5	2	21	2	2	0	0	16	2	67	2	3	2	69	0	2
cell_350	5	4	5	3	2	2	24	5	5	5	2	2	2	2	10	2
cell_609	5	2	2	6	2	2	5	5	9	4	2	0	3	2	2	4
cell_855	5	2	3	2	5	4	5	5	5	6	2	5	2	2	5	4
cell_379	5	4	4	3	2	69	2	2	5	2	2	2	2	2	2	2
cell_871	5	2	0	2	5	7	5	5	0	6	0	5	2	2	5	4
cell_431	5	2	9	5	2	3	2	3	2	11	2	2	2	0	0	2
cell_936	5	2	2	2	2	0	5	5	2	0	2	5	10	19	2	4
cell_373	5	4	4	3	2	0	2	2	5	2	2	2	2	2	2	2
cell_905	5	2	2	5	2	0	5	5	0	0	2	5	2	13	5	4
cell_690	2	2	2	2	2	2	5	5	2	4	4	3	2	2	2	4
cell_146	5	2	21	2	2	3	0	0	2	67	2	3	2	69	2	2
cell_842	5	2	2	2	5	2	5	5	0	6	22	5	0	2	5	4
cell_769	5	2	4	2	2	0	5	5	9	6	2	5	0	2	2	4
cell_660	37	2	2	2	3	2	5	5	2	4	4	0	2	2	2	4
cell_640	5	2	2	6	0	2	5	5	9	4	2	0	3	2	2	4
cell_93	5	0	21	2	2	2	2	14	0	3	2	0	2	5	2	2
cell_831	5	2	3	2	2	2	5	5	9	6	0	5	5	2	5	4
cell_158	5	2	21	2	2	0	3	0	2	67	2	3	2	69	0	2
cell_171	5	2	21	2	2	4	2	0	2	67	2	3	2	69	2	2
cell_342	5	4	0	3	2	0	2	29	5	5	2	2	2	2	10	2
cell_411	5	2	9	3	2	3	2	3	3	11	2	2	2	2	0	2
cell_560	2	2	0	6	2	2	5	5	9	4	29	11	3	2	2	4
cell_593	5	2	0	6	2	2	5	5	9	4	2	2	3	2	2	4
cell_942	5	2	0	2	2	5	5	5	2	0	2	5	10	0	2	4
cell_846	5	2	2	2	5	2	5	5	9	6	22	5	0	2	5	4
cell_21	5	16	21	2	2	12	2	14	0	3	2	5	2	5	2	2
cell_749	2	2	2	2	5	3	5	5	2	4	4	16	2	2	2	4
cell_100	5	2	21	2	2	3	5	14	0	3	2	2	2	5	5	2
cell_607	5	2	3	6	0	2	5	5	9	4	2	2	3	2	2	4
cell_747	2	2	2	2	2	0	5	5	2	4	4	16	2	2	2	4
cell_565	8	2	2	6	3	2	5	5	9	4	2	2	3	2	2	4
cell_352	5	4	5	3	2	0	24	0	5	5	2	2	2	2	10	2
cell_801	5	2	0	2	2	0	5	5	9	6	0	5	5	2	2	4
cell_168	5	2	21	2	2	4	2	3	2	67	2	3	2	69	2	2
cell_974	5	2	2	2	2	13	5	5	0	4	2	5	8	2	4	4
cell_643	2	2	2	2	3	2	5	5	2	4	4	21	2	2	2	4
cell_210	5	2	21	2	2	3	5	2	2	0	2	2	2	69	0	2
cell_38	5	4	21	2	2	0	2	14	2	3	2	2	2	5	3	2
cell_818	5	2	29	2	2	3	5	5	9	6	3	5	5	2	5	4
cell_303	5	5	0	3	2	2	5	6	5	2	2	2	2	10	3	2
cell_822	5	2	29	2	2	0	5	5	9	6	4	5	5	2	5	4
cell_36	5	2	21	2	2	0	2	14	2	3	2	0	2	5	3	2
cell_667	37	2	2	2	3	2	5	5	2	4	4	5	2	2	2	4
cell_677	3	2	2	2	2	2	5	5	2	4	4	3	2	2	2	4
cell_959	5	2	2	2	2	4	5	5	2	2	2	5	10	3	20	4
cell_498	5	2	9	4	2	0	2	2	3	2	2	0	2	3	6	2
cell_526	2	2	0	6	2	2	5	5	9	4	2	2	3	2	2	4
cell_934	5	2	2	2	2	2	5	5	2	0	2	5	10	0	2	4
cell_725	2	2	2	2	2	5	5	5	2	4	4	16	0	2	2	4
cell_802	5	2	0	2	2	0	5	5	9	6	0	5	5	2	2	4
cell_922	5	2	2	2	2	2	5	5	9	0	2	5	2	3	5	4
cell_289	5	0	2	3	2	5	2	6	5	2	2	2	2	0	3	2
cell_347	5	4	0	3	2	2	24	2	5	5	2	2	2	2	10	2
cell_430	5	2	9	5	2	3	0	3	2	11	2	2	2	0	0	2
cell_925	5	2	2	2	2	2	5	5	9	6	2	5	2	0	5	4
cell_227	5	2	21	2	2	0	0	2	2	3	2	2	2	69	3	2
cell_650	2	2	2	2	3	2	5	5	2	4	4	21	2	2	2	4
cell_76	5	0	21	2	2	0	2	14	2	3	2	0	2	5	21	2
cell_581	5	2	3	6	2	2	5	5	9	4	2	2	3	2	2	4
cell_915	5	2	2	5	2	2	5	5	9	2	2	5	8	2	5	4
cell_28	5	0	21	2	2	3	2	14	2	3	2	0	2	5	2	2
cell_722	2	2	2	2	2	5	5	5	2	4	4	16	0	2	2	4
cell_221	5	2	21	2	2	3	2	2	0	16	2	2	2	69	0	2
cell_556	2	2	2	6	2	2	5	5	9	4	2	0	3	2	2	4
cell_812	5	2	0	2	2	3	5	5	9	6	9	5	5	2	3	4
cell_280	5	0	12	3	2	3	0	6	5	2	2	2	2	6	3	2
cell_240	5	2	21	2	2	0	4	2	2	0	2	0	2	69	3	2
cell_157	5	2	21	2	2	0	3	4	2	67	2	3	2	69	2	2
cell_398	5	2	9	2	2	3	5	3	2	11	2	0	2	0	3	2
cell_562	5	2	2	6	3	2	5	5	9	4	0	2	3	2	2	4
cell_197	5	2	21	2	2	3	3	2	2	0	2	2	2	69	2	2
cell_410	5	2	9	2	2	3	0	3	3	11	2	2	2	2	5	2
cell_678	3	2	2	2	2	2	5	5	2	4	4	3	2	2	2	4
cell_313	5	21	0	3	2	3	4	6	5	0	2	2	2	0	3	2
cell_378	5	4	4	3	2	0	2	2	5	2	2	2	2	2	2	2
cell_387	5	2	9	0	2	3	5	3	2	11	2	2	2	4	5	2
cell_670	37	2	2	2	3	2	5	5	2	4	4	3	2	2	2	4
cell_223	5	2	21	2	2	3	8	2	0	16	2	2	2	69	15	2
cell_196	5	2	21	2	2	3	3	2	2	5	2	2	2	69	0	2
cell_322	5	4	2	3	2	2	2	2	5	5	2	2	2	2	3	2
cell_80	5	5	21	2	2	0	2	14	0	3	2	0	2	5	21	2
cell_963	5	2	0	2	2	0	5	5	8	4	2	5	0	2	0	4
cell_249	5	2	21	2	2	0	0	2	8	0	2	0	2	69	0	2
cell_517	0	2	2	6	2	2	5	5	9	4	5	2	3	2	2	4
cell_576	0	2	2	6	0	2	5	5	9	4	2	0	3	2	2	4
cell_335	5	4	0	3	2	0	2	2	5	5	2	2	2	2	3	2
cell_15	5	2	21	2	2	2	0	14	0	3	2	2	2	5	0	2
cell_237	5	2	21	2	2	5	4	2	2	0	2	0	2	69	3	2
cell_796	5	2	25	2	2	0	5	5	9	6	36	5	2	2	0	4
cell_930	5	2	0	2	2	0	5	5	2	0	2	5	10	2	2	4
cell_395	5	2	9	9	2	3	5	3	2	11	2	2	2	0	3	2
cell_921	5	2	2	2	2	2	5	5	9	0	2	5	2	3	5	4
cell_179	5	2	21	2	2	4	2	0	2	67	2	3	2	69	0	2
cell_328	5	4	8	3	2	2	2	2	5	5	2	2	2	2	3	2
cell_957	5	2	2	2	2	4	5	5	2	2	2	5	10	3	0	4
cell_545	2	2	0	6	67	2	5	5	9	4	4	0	3	2	2	4
cell_721	2	2	2	2	2	5	5	5	2	4	4	16	0	2	2	4
cell_137	5	2	21	2	2	0	0	4	2	67	2	3	2	69	54	2
cell_133	5	2	21	2	2	42	0	3	2	67	2	3	2	69	0	2
cell_312	5	3	5	3	2	2	4	6	5	4	2	2	2	0	3	2
cell_295	5	0	2	3	2	5	2	6	5	2	2	2	2	0	3	2
cell_793	5	2	25	2	2	0	5	5	9	6	36	5	2	2	0	4
cell_1005	5	2	2	5	2	4	5	5	2	5	2	5	55	2	3	4
cell_702	3	2	2	2	2	2	5	5	2	4	4	3	2	2	2	4
cell_480	5	2	9	5	2	5	3	2	2	2	2	9	2	0	2	2
cell_270	5	12	7	3	2	3	5	6	5	2	2	2	2	6	3	2
cell_408	5	2	9	0	2	3	2	3	3	11	2	2	2	0	2	2
cell_653	2	2	2	2	3	2	5	5	2	4	4	21	2	2	2	4
cell_551	2	2	2	6	0	2	5	5	9	4	2	0	3	2	2	4
cell_494	5	2	9	4	2	0	5	0	0	2	2	2	2	3	6	2
cell_101	5	3	21	2	2	3	5	14	18	3	2	2	2	5	5	2
cell_529	2	2	2	6	2	2	5	5	9	4	0	2	3	2	2	4
cell_442	5	2	9	3	2	3	5	3	2	11	2	5	2	0	2	2
cell_583	5	2	3	6	0	2	5	5	9	4	2	2	3	2	2	4
cell_405	5	2	9	2	2	3	2	3	3	11	2	2	2	0	2	2
cell_582	5	2	3	6	2	2	5	5	9	4	2	2	3	2	2	4
cell_632	5	2	2	6	2	2	5	5	9	4	2	2	3	2	2	4
cell_58	5	2	21	2	2	2	2	14	2	3	2	2	2	5	3	2
cell_34	5	2	21	2	2	2	2	14	2	3	2	73	2	5	3	2
cell_213	5	2	21	2	2	3	5	2	2	45	2	2	2	69	5	2
cell_683	3	2	2	2	2	2	5	5	2	4	4	3	2	2	2	4
cell_885	5	2	0	2	5	0	5	5	2	6	45	5	3	2	5	4
cell_83	5	2	21	2	2	2	2	14	2	3	2	0	2	5	2	2
cell_388	5	2	9	0	2	3	5	3	2	11	2	0	2	4	0	2
cell_63	5	2	21	2	2	0	2	14	2	3	2	2	2	5	3	2
cell_55	5	3	21	2	2	2	2	14	2	3	2	12	2	5	3	2
cell_359	5	4	4	3	2	2	2	2	5	2	2	2	2	2	12	2
cell_748	2	2	2	2	2	2	5	5	2	4	4	16	2	2	2	4
cell_386	5	2	9	0	2	3	5	3	2	11	2	0	2	4	0	2
cell_355	5	4	4	3	2	2	2	2	5	2	2	2	2	2	12	2
cell_327	5	4	8	3	2	2	2	2	5	5	2	2	2	2	3	2
cell_376	5	4	4	3	2	21	2	2	5	2	2	2	2	2	2	2
cell_881	5	2	2	2	5	0	5	5	2	6	45	5	0	2	5	4
cell_255	5	2	21	2	2	0	12	2	8	2	2	2	2	69	0	2
cell_474	5	2	9	5	2	0	0	2	2	2	2	9	2	0	2	2
cell_321	5	4	2	3	2	2	2	2	5	5	2	2	2	2	3	2
cell_452	5	2	9	5	2	5	2	2	0	2	2	2	2	3	2	2
cell_461	5	2	9	5	2	0	0	2	0	2	2	2	2	5	2	2
cell_828	5	2	2	2	2	2	5	5	9	6	0	5	5	2	5	4
cell_999	5	2	4	0	2	4	5	5	2	5	2	5	55	2	3	4
cell_926	5	2	2	2	2	2	5	5	9	6	2	5	2	0	5	4
cell_947	5	2	0	2	2	2	5	5	5	3	2	5	10	3	2	4
cell_696	3	2	2	2	2	2	5	5	2	4	4	3	2	2	2	4
cell_893	5	2	5	2	5	5	5	5	2	6	45	5	2	2	5	4
cell_703	0	2	2	2	2	2	5	5	2	4	4	3	2	2	2	4
cell_791	5	2	25	2	0	0	5	5	9	6	0	5	2	2	0	4
cell_475	5	2	9	5	2	0	0	2	2	2	2	9	2	0	2	2
cell_212	5	2	21	2	2	3	5	2	0	0	2	2	2	69	2	2
cell_318	5	0	0	3	2	3	4	6	5	0	2	2	2	0	3	2
cell_524	2	2	0	6	2	2	5	5	9	4	2	2	3	2	2	4
cell_8	5	0	21	2	2	10	0	14	0	3	2	0	2	5	2	2
cell_105	5	0	21	2	2	2	5	14	0	3	2	2	2	5	5	2
cell_315	5	21	10	3	2	3	4	6	5	0	2	2	2	0	3	2
cell_952	5	2	0	2	2	0	5	5	5	0	2	5	10	3	8	4
cell_138	5	2	21	2	2	0	0	4	2	67	2	3	2	69	54	2
cell_214	5	2	21	2	2	3	5	2	2	45	2	2	2	69	5	2
cell_654	2	2	2	2	3	2	5	5	2	4	4	21	2	2	2	4
cell_141	5	2	21	2	2	0	0	4	2	67	2	3	2	69	54	2
cell_457	5	2	9	5	2	0	0	2	0	2	2	2	2	5	2	2
cell_371	5	4	4	3	2	16	2	2	5	2	2	2	2	2	2	2
cell_436	5	2	9	3	2	3	5	3	3	11	2	4	2	6	0	2
cell_698	0	2	2	2	2	2	5	5	2	4	4	3	2	2	2	4
cell_668	37	2	2	2	3	2	5	5	2	4	4	5	2	2	2	4
cell_604	5	2	3	6	0	2	5	5	9	4	2	2	3	2	2	4
cell_260	5	2	0	3	2	3	2	6	5	0	2	2	2	6	3	2
cell_701	3	2	2	2	2	2	5	5	2	4	4	3	2	2	2	4
cell_988	5	2	0	5	2	0	5	5	0	4	2	5	0	2	2	4
cell_531	0	2	2	6	2	2	5	5	9	4	2	2	3	2	2	4
cell_804	5	2	0	2	2	2	5	5	9	6	2	5	5	2	2	4
cell_808	5	2	0	2	2	0	5	5	9	6	2	5	5	2	2	4
cell_908	5	2	2	5	2	0	5	5	0	0	2	5	2	13	5	4
cell_374	5	4	4	3	2	0	2	2	5	2	2	2	2	2	2	2
cell_183	5	2	21	2	2	4	2	0	2	67	2	3	2	69	0	2
cell_906	5	2	2	5	2	0	5	5	3	0	2	5	2	13	5	4
cell_994	5	2	0	2	2	4	5	5	2	5	2	5	55	2	3	4
cell_927	5	2	2	2	2	2	5	5	9	6	2	5	2	4	5	4
cell_759	2	2	2	2	2	0	5	5	2	4	4	16	4	2	2	4
cell_575	3	2	2	6	0	2	5	5	9	4	0	0	3	2	2	4
cell_599	5	2	2	6	0	2	5	5	9	4	2	2	3	2	2	4
cell_232	5	2	21	2	2	0	2	2	2	3	2	2	2	69	3	2
cell_659	37	2	2	2	3	2	5	5	2	4	4	0	2	2	2	4
cell_448	5	2	9	3	2	3	0	3	2	11	2	3	2	0	2	2
cell_79	5	5	21	2	2	2	2	14	0	3	2	0	2	5	21	2
cell_375	5	4	4	3	2	21	2	2	5	2	2	2	2	2	2	2
cell_115	5	5	21	2	2	10	5	14	0	3	2	5	2	5	3	2
cell_656	2	2	2	2	3	2	5	5	2	4	4	21	2	2	2	4
cell_155	5	2	21	2	2	0	3	9	2	67	2	3	2	69	12	2
cell_42	5	0	21	2	2	2	2	14	2	3	2	0	2	5	3	2
cell_330	5	4	0	3	2	0	2	2	5	5	2	2	2	2	3	2
cell_14	5	2	21	2	2	0	0	14	0	3	2	2	2	5	0	2
cell_533	4	2	2	6	2	2	5	5	9	4	5	2	3	2	2	4
cell_363	5	4	4	3	2	2	2	2	5	2	2	2	2	2	10	2
cell_516	0	2	2	6	2	2	5	5	9	4	4	2	3	2	2	4
cell_1015	5	2	8	4	2	24	5	5	4	5	2	5	55	2	3	4
cell_502	5	2	9	4	2	0	2	0	0	2	2	0	2	2	6	2
cell_390	5	2	9	0	2	3	5	3	2	11	2	0	2	4	2	2
cell_360	5	4	4	3	2	2	2	2	5	2	2	2	2	2	12	2
cell_579	5	2	3	6	5	2	5	5	9	4	2	2	3	2	2	4
cell_224	5	2	21	2	2	3	0	2	0	16	2	2	2	69	15	2
cell_279	5	0	12	3	2	3	0	6	5	2	2	2	2	6	3	2
cell_740	2	2	2	2	2	0	5	5	2	4	4	16	0	2	2	4
cell_979	5	2	3	5	2	0	5	5	2	4	2	5	0	2	2	4
cell_571	0	2	2	6	6	2	5	5	9	4	3	15	3	2	2	4
cell_323	5	4	2	3	2	2	2	2	5	5	2	2	2	2	3	2
cell_878	5	2	2	2	5	0	5	5	11	6	4	5	0	2	5	4
cell_203	5	2	21	2	2	3	2	2	2	5	2	2	2	69	0	2
cell_16	5	2	21	2	2	0	0	14	3	3	2	2	2	5	0	2
cell_471	5	2	9	5	2	0	0	5	2	2	2	9	2	0	2	2
cell_977	5	2	0	5	2	2	5	5	2	4	2	5	0	2	2	4
cell_509	5	2	9	4	2	0	2	2	0	2	2	4	2	0	6	2
cell_903	5	2	2	5	2	0	5	5	3	0	2	5	0	0	5	4
cell_981	5	2	0	5	2	0	5	5	2	4	2	5	2	2	2	4
cell_626	5	2	0	6	0	2	5	5	9	4	2	2	3	2	2	4
cell_895	5	2	0	2	5	0	5	5	2	6	45	5	2	2	5	4
cell_919	5	2	2	0	2	2	5	5	9	0	2	5	0	0	5	4
cell_340	5	4	2	3	2	0	0	2	5	5	2	2	2	2	10	2
cell_68	5	0	21	2	2	3	2	14	0	3	2	0	2	5	21	2
cell_308	5	0	2	3	2	0	4	6	5	0	2	2	2	2	3	2
cell_184	5	2	21	2	2	4	2	4	2	67	2	3	2	69	0	2
cell_764	0	2	2	2	2	2	5	5	2	4	4	16	0	2	2	4
cell_652	2	2	2	2	3	2	5	5	2	4	4	21	2	2	2	4
cell_109	5	0	21	2	2	2	5	14	0	3	2	2	2	5	5	2
cell_326	5	4	4	3	2	2	2	2	5	5	2	2	2	2	3	2
cell_692	4	2	2	2	2	2	5	5	2	4	4	3	2	2	2	4
cell_675	3	2	2	2	2	2	5	5	2	4	4	3	2	2	2	4
cell_142	5	2	21	2	2	0	0	4	2	67	2	3	2	69	54	2
cell_70	5	0	21	2	2	3	2	14	0	3	2	2	2	5	21	2
cell_123	5	2	21	2	2	3	5	14	2	3	2	0	2	5	2	2
cell_263	5	2	2	3	2	3	3	6	5	0	2	2	2	6	3	2
cell_1	5	0	21	2	2	0	0	14	12	3	2	2	2	5	0	2
cell_863	5	2	5	2	5	2	5	5	5	6	2	5	2	2	5	4
cell_829	5	2	0	2	2	2	5	5	9	6	0	5	5	2	5	4
cell_392	5	2	9	0	2	3	5	3	2	11	2	0	2	4	2	2
cell_89	5	0	21	2	2	2	2	14	0	3	2	2	2	5	2	2
cell_11	5	2	21	2	2	0	0	14	0	3	2	2	2	5	0	2
cell_940	5	2	0	2	2	2	5	5	2	2	2	5	10	0	2	4
cell_234	5	2	21	2	2	0	0	2	2	2	2	0	2	69	3	2
cell_367	5	4	4	3	2	2	2	2	5	2	2	2	2	2	3	2
cell_202	5	2	21	2	2	3	2	2	2	0	2	2	2	69	5	2
cell_424	5	2	9	0	2	3	10	3	2	11	2	0	2	3	0	2
cell_706	0	2	2	2	2	5	5	5	2	4	4	16	2	2	2	4
cell_682	3	2	2	2	2	2	5	5	2	4	4	3	2	2	2	4
cell_493	5	2	9	4	2	0	0	0	2	2	2	0	2	3	6	2
cell_851	5	2	3	2	5	0	5	5	5	6	2	5	2	2	5	4
cell_45	5	9	21	2	2	0	2	14	2	3	2	5	2	5	3	2
cell_333	5	4	0	3	2	2	2	2	5	5	2	2	2	2	3	2
cell_460	5	2	9	5	2	0	2	2	0	2	2	2	2	5	2	2
cell_875	5	2	2	2	5	15	5	5	4	6	4	5	2	2	5	4
cell_301	5	2	0	3	2	2	2	6	5	2	2	2	2	10	3	2
cell_46	5	0	21	2	2	0	2	14	2	3	2	5	2	5	3	2
cell_956	5	2	2	2	2	4	5	5	2	2	2	5	10	3	4	4
cell_971	5	2	2	2	2	5	5	5	0	4	2	5	0	2	4	4
cell_584	5	2	3	6	0	2	5	5	9	4	2	2	3	2	2	4
cell_3	5	2	21	2	2	0	3	14	0	3	2	2	2	5	0	2
cell_417	5	2	9	2	2	3	2	3	2	11	2	0	2	0	0	2
cell_734	0	2	2	2	2	5	5	5	2	4	4	16	0	2	2	4
cell_843	5	2	2	2	5	2	5	5	3	6	22	5	0	2	5	4
cell_510	5	2	9	4	2	0	2	2	0	2	2	2	2	0	6	2
cell_614	5	2	0	6	2	2	5	5	9	4	2	0	3	2	2	4
cell_736	0	2	2	2	2	5	5	5	2	4	4	16	2	2	2	4
cell_459	5	2	9	5	2	2	2	2	0	2	2	2	2	5	2	2
cell_839	5	2	2	2	5	0	5	5	0	6	22	5	0	2	5	4
cell_449	5	2	9	5	2	4	2	2	5	2	2	2	2	3	2	2
cell_512	5	2	9	4	2	11	2	2	0	2	2	0	2	0	6	2
cell_29	5	2	21	2	2	2	2	14	0	3	2	0	2	5	2	2
cell_1014	5	2	8	4	2	24	5	5	4	5	2	5	55	2	3	4
cell_503	5	2	9	4	2	14	2	0	0	2	2	3	2	0	6	2
cell_700	0	2	2	2	2	2	5	5	2	4	4	3	2	2	2	4
cell_776	5	2	4	2	0	0	5	5	9	6	2	5	0	2	0	4
cell_727	2	2	2	2	2	5	5	5	2	4	4	16	0	2	2	4
cell_180	5	2	21	2	2	4	2	0	2	67	2	3	2	69	0	2
cell_835	5	2	2	2	5	0	5	5	0	6	22	5	0	2	5	4
cell_366	5	4	4	3	2	2	2	2	5	2	2	2	2	2	2	2
cell_275	5	0	12	3	2	3	2	6	5	3	2	2	2	6	3	2
cell_646	2	2	2	2	3	2	5	5	2	4	4	21	2	2	2	4
cell_447	5	2	9	3	2	3	0	3	2	11	2	3	2	0	2	2
cell_17	5	3	21	2	2	0	2	14	0	3	2	5	2	5	2	2
cell_87	5	4	21	2	2	2	2	14	2	3	2	0	2	5	0	2
cell_108	5	2	21	2	2	2	5	14	0	3	2	2	2	5	5	2
cell_306	5	0	2	3	2	2	4	6	5	3	2	2	2	2	3	2
cell_102	5	0	21	2	2	3	5	14	18	3	2	2	2	5	5	2
cell_705	0	2	2	2	2	5	5	5	2	4	4	16	2	2	2	4
cell_248	5	2	21	2	2	0	2	2	8	3	2	0	2	69	0	2
cell_986	5	2	0	5	2	3	5	5	0	4	2	5	5	2	2	4
cell_786	5	2	25	2	0	0	5	5	9	6	0	5	2	2	0	4
cell_262	5	2	0	3	2	3	0	6	5	0	2	2	2	6	3	2
cell_20	5	0	21	2	2	0	2	14	2	3	2	5	2	5	2	2
cell_743	2	2	2	2	2	0	5	5	2	4	4	16	2	2	2	4
cell_132	5	2	21	2	2	2	5	16	2	67	2	3	2	69	0	2
cell_277	5	0	12	3	2	3	0	6	5	0	2	2	2	6	3	2
cell_284	5	2	0	3	2	3	0	6	5	5	2	2	2	6	3	2
cell_283	5	2	0	3	2	3	0	6	5	5	2	2	2	6	3	2
cell_90	5	2	21	2	2	2	2	14	0	3	2	0	2	5	2	2
cell_464	5	2	9	5	2	4	0	2	0	2	2	2	2	5	2	2
cell_331	5	4	0	3	2	0	2	2	5	5	2	2	2	2	3	2
cell_856	5	2	3	2	5	4	5	5	5	6	2	5	2	2	5	4
cell_407	5	2	9	2	2	3	2	3	3	11	2	2	2	0	2	2
cell_931	5	2	2	2	2	0	5	5	2	0	2	5	10	2	2	4
cell_726	2	2	2	2	2	5	5	5	2	4	4	16	0	2	2	4
cell_858	5	2	0	2	5	2	5	5	5	6	2	5	2	2	5	4
cell_629	5	2	2	6	2	2	5	5	9	4	2	2	3	2	2	4
cell_622	5	2	3	6	2	2	5	5	9	4	2	0	3	2	2	4
cell_996	5	2	2	3	2	4	5	5	2	5	2	5	55	2	3	4
cell_35	5	2	21	2	2	0	2	14	2	3	2	0	2	5	3	2
cell_143	5	2	21	2	2	4	0	4	2	67	2	3	2	69	54	2
cell_860	5	2	5	2	5	2	5	5	5	6	2	5	2	2	5	4
cell_616	5	2	0	6	2	2	5	5	9	4	2	0	3	2	2	4
cell_663	37	2	2	2	3	2	5	5	2	4	4	2	2	2	2	4
cell_153	5	2	21	2	2	5	3	9	2	67	2	3	2	69	3	2
cell_847	5	2	2	2	5	2	5	5	9	6	22	5	2	2	5	4
cell_201	5	2	21	2	2	3	2	2	2	0	2	2	2	69	5	2
cell_463	5	2	9	5	2	0	0	2	0	2	2	2	2	5	2	2
cell_113	5	0	21	2	2	10	5	14	0	3	2	5	2	5	5	2
cell_792	5	2	25	2	4	0	5	5	9	6	0	5	2	2	0	4
cell_13	5	2	21	2	2	2	0	14	0	3	2	2	2	5	0	2
cell_879	5	2	2	2	5	0	5	5	0	6	4	5	0	2	5	4
cell_427	5	2	9	5	2	3	2	3	2	11	2	16	2	0	0	2
cell_755	2	2	2	2	2	0	5	5	2	4	4	16	2	2	2	4
cell_419	5	2	9	2	2	3	2	3	2	11	2	0	2	2	0	2
cell_272	5	2	7	3	2	3	5	6	5	0	2	2	2	6	3	2
cell_33	5	2	21	2	2	2	2	14	2	3	2	73	2	5	3	2
cell_681	3	2	2	2	2	2	5	5	2	4	4	3	2	2	2	4
cell_882	5	2	2	2	5	0	5	5	2	6	45	5	0	2	5	4
cell_949	5	2	3	2	2	8	5	5	5	4	2	5	10	3	0	4
cell_536	4	2	2	6	2	2	5	5	9	4	5	2	3	2	2	4
cell_482	5	2	9	4	2	0	2	15	5	2	2	2	2	0	6	2
cell_627	5	2	0	6	0	2	5	5	9	4	2	2	3	2	2	4
cell_23	5	0	21	2	2	2	2	14	6	3	2	5	2	5	2	2
cell_288	5	0	0	3	2	3	0	6	5	2	2	2	2	6	3	2
cell_869	5	2	0	2	5	0	5	5	0	6	0	5	2	2	5	4
cell_1004	5	2	2	0	2	4	5	5	2	5	2	5	55	2	3	4
cell_381	5	4	4	3	2	0	2	2	5	2	2	2	2	2	2	2
cell_1008	5	2	2	5	2	4	5	5	2	5	2	5	55	2	3	4
cell_814	5	2	8	2	2	3	5	5	9	6	2	5	5	2	3	4
cell_336	5	4	2	3	2	0	2	2	5	5	2	2	2	2	3	2
cell_37	5	4	21	2	2	0	2	14	2	3	2	0	2	5	3	2
cell_820	5	2	29	2	2	3	5	5	9	6	0	5	5	2	5	4
cell_577	5	2	3	6	0	2	5	5	9	4	2	2	3	2	2	4
cell_861	5	2	5	2	5	2	5	5	5	6	2	5	2	2	5	4
cell_67	5	4	21	2	2	3	2	14	0	3	2	0	2	5	21	2
cell_64	5	2	21	2	2	0	2	14	2	3	2	2	2	5	3	2
cell_935	5	2	2	2	2	0	5	5	2	0	2	5	10	0	2	4
cell_580	5	2	3	6	5	2	5	5	9	4	2	2	3	2	2	4
cell_404	5	2	9	5	2	3	2	3	3	11	2	0	2	0	2	2
cell_175	5	2	21	2	2	4	2	0	2	67	2	3	2	69	2	2
cell_369	5	4	4	3	2	2	2	2	5	2	2	2	2	2	2	2
cell_317	5	0	0	3	2	3	4	6	5	2	2	2	2	0	3	2
cell_341	5	4	0	3	2	0	2	29	5	5	2	2	2	2	10	2
cell_995	5	2	0	0	2	4	5	5	2	5	2	5	55	2	3	4
cell_965	5	2	0	2	2	2	5	5	0	4	2	5	0	2	0	4
cell_976	5	2	2	2	2	9	5	5	2	4	2	5	0	2	4	4
cell_162	5	2	21	2	2	4	2	0	2	67	2	3	2	69	2	2
cell_840	5	2	2	2	5	0	5	5	0	6	22	5	0	2	5	4
cell_610	5	2	0	6	2	2	5	5	9	4	2	0	3	2	2	4
cell_666	37	2	2	2	3	2	5	5	2	4	4	3	2	2	2	4
cell_365	5	4	4	3	2	2	2	2	5	2	2	2	2	2	0	2
cell_497	5	2	9	4	2	2	2	2	3	2	2	0	2	0	6	2
cell_7	5	0	21	2	2	10	3	14	2	3	2	0	2	5	2	2
cell_488	5	2	9	4	2	0	0	2	5	2	2	2	2	5	6	2
cell_496	5	2	9	4	2	0	0	0	11	2	2	2	2	3	6	2
cell_901	5	2	2	5	2	0	5	5	0	0	2	5	0	0	5	4
cell_889	5	2	2	2	5	0	5	5	2	6	45	5	2	2	5	4
cell_456	5	2	9	5	2	0	2	2	2	2	2	2	2	3	2	2
cell_559	2	2	0	6	2	2	5	5	9	4	29	11	3	2	2	4
cell_987	5	2	0	5	2	0	5	5	0	4	2	5	0	2	2	4
cell_205	5	2	21	2	2	3	2	2	2	0	2	2	2	69	2	2
cell_886	5	2	2	2	5	0	5	5	2	6	45	5	3	2	5	4
cell_606	5	2	3	6	0	2	5	5	9	4	2	2	3	2	2	4
cell_59	5	0	21	2	2	0	2	14	2	3	2	2	2	5	3	2
cell_241	5	2	21	2	2	0	0	2	8	3	2	0	2	69	2	2
cell_876	5	2	2	2	5	0	5	5	4	6	4	5	2	2	5	4
cell_103	5	5	21	2	2	3	5	14	18	3	2	2	2	5	5	2
cell_982	5	2	0	5	2	0	5	5	2	4	2	5	2	2	2	4
cell_119	5	0	21	2	2	10	5	14	0	3	2	5	2	5	2	2
cell_651	2	2	2	2	3	2	5	5	2	4	4	21	2	2	2	4
cell_998	5	2	8	0	2	4	5	5	2	5	2	5	55	2	3	4
cell_718	2	2	2	2	2	5	5	5	2	4	4	16	5	2	2	4
cell_462	5	2	9	5	2	0	0	2	0	2	2	2	2	5	2	2
cell_753	2	2	2	2	2	2	5	5	2	4	4	16	0	2	2	4
cell_686	3	2	2	2	2	2	5	5	2	4	4	3	2	2	2	4
cell_189	5	2	21	2	2	4	2	2	2	67	2	3	2	69	2	2
cell_857	5	2	0	2	5	2	5	5	5	6	2	5	2	2	5	4
cell_671	37	2	2	2	3	2	5	5	2	4	4	3	2	2	2	4
cell_1007	5	2	2	5	2	4	5	5	2	5	2	5	55	2	3	4
cell_145	5	2	21	2	2	0	0	0	2	67	2	3	2	69	2	2
cell_929	5	2	0	2	2	0	5	5	2	0	2	5	10	2	2	4
cell_639	5	2	2	6	0	2	5	5	9	4	2	14	3	2	2	4
cell_991	5	2	0	5	2	2	5	5	32	4	2	5	2	2	2	4
cell_65	5	3	21	2	2	3	2	14	8	3	2	0	2	5	21	2
cell_966	5	2	0	2	2	0	5	5	0	4	2	5	3	2	0	4
cell_618	5	2	3	6	2	2	5	5	9	4	2	0	3	2	2	4
cell_674	3	2	2	2	2	2	5	5	2	4	4	3	2	2	2	4
cell_394	5	2	9	9	2	3	5	3	2	11	2	0	2	2	3	2
cell_841	5	2	2	2	5	2	5	5	0	6	22	5	8	2	5	4
cell_766	0	2	2	2	2	2	5	5	2	4	4	16	13	2	2	4
cell_31	5	2	21	2	2	0	2	14	0	3	2	0	2	5	2	2
cell_455	5	2	9	5	2	0	2	2	2	2	2	2	2	3	2	2
cell_687	3	2	2	2	2	2	5	5	2	4	4	3	2	2	2	4
cell_819	5	2	29	2	2	3	5	5	9	6	0	5	5	2	5	4
cell_708	5	2	2	2	2	5	5	5	2	4	4	16	2	2	2	4
cell_836	5	2	2	2	5	0	5	5	0	6	22	5	0	2	5	4
cell_567	8	2	2	6	3	2	5	5	9	4	0	0	3	2	2	4
cell_813	5	2	8	2	2	3	5	5	9	6	2	5	5	2	3	4
cell_382	5	4	4	3	2	0	2	2	5	2	2	2	2	2	2	2
cell_151	5	2	21	2	2	2	5	0	2	67	2	3	2	69	2	2
cell_695	0	2	2	2	2	2	5	5	2	4	4	3	2	2	2	4
cell_522	2	2	4	6	2	2	5	5	9	4	2	2	3	2	2	4
cell_440	5	2	9	3	2	3	2	3	0	11	2	2	2	0	4	2
cell_451	5	2	9	5	2	0	2	2	0	2	2	2	2	3	2	2
cell_479	5	2	9	5	2	5	0	2	2	2	2	9	2	0	2	2
cell_348	5	4	0	3	2	2	24	2	5	5	2	2	2	2	10	2
cell_75	5	0	21	2	2	4	2	14	2	3	2	9	2	5	21	2
cell_946	5	2	4	2	2	0	5	5	5	3	2	5	10	3	2	4
cell_1002	5	2	0	0	2	4	5	5	2	5	2	5	55	2	3	4
cell_473	5	2	9	5	2	0	0	2	2	2	2	9	2	0	2	2
cell_535	4	2	2	6	2	2	5	5	9	4	5	2	3	2	2	4
cell_763	0	2	2	2	2	2	5	5	2	4	4	16	0	2	2	4
cell_807	5	2	0	2	2	3	5	5	9	6	2	5	5	2	2	4
cell_420	5	2	9	2	2	3	2	3	2	11	2	0	2	2	0	2
cell_729	10	2	2	2	2	5	5	5	2	4	4	16	3	2	2	4
cell_324	5	4	2	3	2	2	2	2	5	5	2	2	2	2	3	2
cell_628	5	2	5	6	0	2	5	5	9	4	2	2	3	2	2	4
cell_286	5	5	3	3	2	3	0	6	5	2	2	2	2	6	3	2
cell_304	5	5	0	3	2	2	0	6	5	2	2	2	2	10	3	2
cell_121	5	2	21	2	2	3	5	14	2	3	2	0	2	5	0	2
cell_135	5	2	21	2	2	0	0	0	2	67	2	3	2	69	0	2
cell_110	5	0	21	2	2	0	5	14	0	3	2	2	2	5	5	2
cell_532	11	2	2	6	2	2	5	5	9	4	0	2	3	2	2	4
cell_540	2	2	2	6	2	2	5	5	9	4	3	2	3	2	2	4
cell_887	5	2	2	2	5	0	5	5	2	6	45	5	3	2	5	4
cell_261	5	2	6	3	2	3	0	6	5	0	2	2	2	6	3	2
cell_600	5	2	2	6	0	2	5	5	9	4	2	2	3	2	2	4
cell_768	0	2	2	2	2	5	5	5	2	4	4	16	0	2	2	4
cell_265	5	0	7	3	2	3	5	6	5	0	2	2	2	6	3	2
cell_40	5	0	21	2	2	0	2	14	2	3	2	0	2	5	3	2
cell_48	5	0	21	2	2	2	2	14	2	3	2	5	2	5	3	2
cell_470	5	2	9	5	2	2	0	0	2	2	2	9	2	2	2	2
cell_968	5	2	2	2	2	0	5	5	3	4	2	5	0	2	0	4
cell_884	5	2	2	2	5	0	5	5	2	6	45	5	2	2	5	4
cell_595	5	2	0	6	0	2	5	5	9	4	2	2	3	2	2	4
cell_1017	5	2	8	0	2	0	5	5	2	5	2	5	55	2	3	4
cell_477	5	2	9	5	2	5	13	2	2	2	2	9	2	0	2	2
cell_409	5	2	9	0	2	3	0	3	3	11	2	2	2	2	0	2
cell_833	5	2	2	2	5	4	5	5	2	6	22	5	2	2	5	4
cell_557	2	2	2	6	2	2	5	5	9	4	29	0	3	2	2	4
cell_767	0	2	2	2	2	5	5	5	2	4	4	16	3	2	2	4
cell_6	5	0	21	2	2	10	0	14	0	3	2	0	2	5	2	2
cell_741	2	2	2	2	2	0	5	5	2	4	4	16	0	2	2	4
cell_485	5	2	9	4	2	0	2	3	5	2	2	2	2	2	6	2
cell_760	2	2	2	2	2	0	5	5	2	4	4	16	0	2	2	4
cell_782	5	2	2	2	0	0	5	5	9	6	2	5	0	2	97	4
cell_192	5	2	21	2	2	4	0	2	2	67	2	3	2	69	2	2
cell_541	0	2	2	6	2	2	5	5	9	4	0	2	3	2	2	4
cell_344	5	4	0	3	2	0	2	29	5	5	2	2	2	2	10	2
cell_278	5	2	12	3	2	3	0	6	5	0	2	2	2	6	3	2
cell_4	5	0	21	2	2	0	0	14	3	3	2	0	2	5	0	2
cell_150	5	2	21	2	2	2	0	0	2	67	2	3	2	69	2	2
cell_385	5	2	9	0	2	3	5	3	2	11	2	2	2	4	0	2
cell_147	5	2	21	2	2	0	0	0	2	67	2	3	2	69	2	2
cell_870	5	2	83	2	5	0	5	5	2	6	0	5	2	2	5	4
cell_293	5	0	2	3	2	5	2	6	5	2	2	2	2	0	3	2
cell_635	5	2	0	6	0	2	5	5	9	4	2	2	3	2	2	4
cell_222	5	2	21	2	2	3	0	2	0	16	2	2	2	69	2	2
cell_195	5	2	21	2	2	3	3	2	0	0	2	2	2	69	0	2
cell_960	5	2	2	2	2	4	5	5	2	2	2	5	10	3	20	4
cell_126	5	2	21	2	2	3	5	14	0	3	2	0	2	5	0	2
cell_544	2	2	2	6	2	2	5	5	9	4	3	2	3	2	2	4
cell_955	5	2	2	2	2	4	5	5	2	2	2	5	10	3	4	4
cell_774	5	2	4	2	0	2	5	5	9	6	2	5	0	2	2	4
cell_253	5	2	21	2	2	0	0	2	8	2	2	2	2	69	0	2
cell_120	5	2	21	2	2	10	5	14	0	3	2	5	2	5	2	2
cell_377	5	4	4	3	2	0	2	2	5	2	2	2	2	2	2	2
cell_400	5	2	9	2	2	3	5	3	2	11	2	0	2	0	3	2
cell_799	5	2	25	2	2	0	5	5	9	6	36	5	2	2	2	4
cell_691	0	2	2	2	2	2	5	5	2	4	4	3	2	2	2	4
cell_868	5	2	0	2	5	0	5	5	2	6	3	5	3	2	5	4
cell_163	5	2	21	2	2	4	2	3	2	67	2	3	2	69	2	2
cell_346	5	4	0	3	2	0	24	2	5	5	2	2	2	2	10	2
cell_731	0	2	2	2	2	5	5	5	2	4	4	16	3	2	2	4
cell_816	5	2	8	2	2	3	5	5	9	6	0	5	5	2	3	4
cell_859	5	2	5	2	5	2	5	5	5	6	2	5	2	2	5	4
cell_204	5	2	21	2	2	3	2	2	2	5	2	2	2	69	0	2
cell_745	2	2	2	2	0	0	5	5	2	4	4	16	2	2	2	4
cell_592	5	2	2	6	5	2	5	5	9	4	2	0	3	2	2	4
cell_468	5	2	9	5	2	0	0	5	2	2	2	9	2	0	2	2
cell_775	5	2	4	2	0	0	5	5	9	6	2	5	0	2	0	4
cell_738	2	2	2	2	2	0	5	5	2	4	4	16	0	2	2	4
cell_758	2	2	2	2	2	0	5	5	2	4	4	16	0	2	2	4
cell_125	5	2	21	2	2	3	5	14	2	3	2	0	2	5	0	2
cell_713	0	2	2	2	2	5	5	5	2	4	4	16	0	2	2	4
cell_445	5	2	9	3	2	3	0	3	2	11	2	3	2	0	2	2
cell_680	3	2	2	2	2	2	5	5	2	4	4	3	2	2	2	4
cell_25	5	5	21	2	2	3	2	14	2	3	2	5	2	5	2	2
cell_662	37	2	2	2	3	2	5	5	2	4	4	2	2	2	2	4
cell_539	2	2	2	6	2	2	5	5	9	4	3	2	3	2	2	4
cell_975	5	2	2	2	2	9	5	5	2	4	2	5	0	2	4	4
cell_446	5	2	9	3	2	3	0	3	2	11	2	3	2	0	2	2
cell_167	5	2	21	2	2	4	2	3	2	67	2	3	2	69	2	2
cell_467	5	2	9	5	2	0	8	0	2	2	2	9	2	0	2	2
cell_86	5	0	21	2	2	2	2	14	0	3	2	0	2	5	0	2
cell_787	5	2	25	2	0	58	5	5	9	6	0	5	2	2	2	4
cell_302	5	2	0	3	2	2	2	6	5	2	2	2	2	10	3	2
cell_391	5	2	9	0	2	3	5	3	2	11	2	0	2	4	0	2
cell_777	5	2	2	2	0	0	5	5	9	6	2	5	0	2	2	4
cell_765	0	2	2	2	2	2	5	5	2	4	4	16	13	2	2	4
cell_523	2	2	19	6	2	2	5	5	9	4	2	2	3	2	2	4
cell_665	37	2	2	2	3	2	5	5	2	4	4	0	2	2	2	4
cell_797	5	2	25	2	2	2	5	5	9	6	36	5	2	2	0	4
cell_32	5	2	21	2	2	0	2	14	0	3	2	2	2	5	2	2
cell_771	5	2	4	2	0	5	5	5	9	6	2	5	0	2	2	4
cell_117	5	5	21	2	2	10	5	14	5	3	2	5	2	5	2	2
cell_899	5	2	2	5	2	0	5	5	0	0	2	5	0	0	5	4
cell_235	5	2	21	2	2	0	5	2	2	4	2	0	2	69	3	2
cell_413	5	2	9	0	2	3	0	3	3	11	2	0	2	2	2	2
cell_364	5	4	4	3	2	2	2	2	5	2	2	2	2	2	10	2
cell_71	5	0	21	2	2	3	2	14	2	3	2	0	2	5	21	2
cell_114	5	0	21	2	2	10	5	14	0	3	2	5	2	5	5	2
cell_250	5	2	21	2	2	0	5	2	8	2	2	0	2	69	0	2
cell_1010	5	2	8	0	2	24	5	5	4	5	2	5	55	2	3	4
cell_613	5	2	0	6	2	2	5	5	9	4	2	3	3	2	2	4
cell_752	2	2	2	2	0	3	5	5	2	4	4	16	2	2	2	4
cell_537	0	2	2	6	2	2	5	5	9	4	3	2	3	2	2	4
cell_285	5	0	0	3	2	3	0	6	5	2	2	2	2	6	3	2
cell_401	5	2	9	5	2	3	2	3	3	11	2	0	2	0	2	2
cell_711	5	2	2	2	2	5	5	5	2	4	4	16	2	2	2	4
cell_710	0	2	2	2	2	5	5	5	2	4	4	16	2	2	2	4
cell_862	5	2	5	2	5	2	5	5	5	6	2	5	2	2	5	4
cell_658	37	2	2	2	3	2	5	5	2	4	4	0	2	2	2	4
cell_737	2	2	2	2	2	0	5	5	2	4	4	16	0	2	2	4
cell_648	2	2	2	2	3	2	5	5	2	4	4	21	2	2	2	4
cell_1023	5	2	8	0	2	2	5	5	2	5	2	5	55	2	3	4
cell_486	5	2	9	4	2	5	2	3	5	2	2	2	2	2	6	2
cell_938	5	2	2	2	2	2	5	5	2	2	2	5	10	2	2	4
cell_890	5	2	2	2	5	0	5	5	2	6	45	5	2	2	5	4
cell_41	5	0	21	2	2	2	2	14	2	3	2	0	2	5	3	2
cell_672	37	2	2	2	3	2	5	5	2	4	4	3	2	2	2	4
cell_669	37	2	2	2	3	2	5	5	2	4	4	3	2	2	2	4
cell_296	5	0	2	3	2	5	2	6	5	2	2	2	2	0	3	2
cell_426	5	2	9	5	2	3	0	3	2	11	2	0	2	5	0	2
cell_236	5	2	21	2	2	0	0	2	2	0	2	0	2	69	3	2
cell_838	5	2	2	2	5	5	5	5	2	6	22	5	5	2	5	4
cell_854	5	2	3	2	5	2	5	5	5	6	2	5	2	2	5	4
cell_779	5	2	4	2	0	0	5	5	9	6	2	5	0	2	0	4
cell_188	5	2	21	2	2	4	3	2	2	67	2	3	2	69	2	2
cell_396	5	2	9	9	2	3	5	3	2	11	2	0	2	3	3	2
cell_827	5	2	2	2	2	2	5	5	9	6	2	5	5	2	5	4
cell_506	5	2	9	4	2	5	2	2	0	2	2	10	2	0	6	2
cell_944	5	2	2	2	2	0	5	5	2	0	2	5	10	0	2	4
cell_865	5	2	0	2	5	5	5	5	2	6	3	5	3	2	5	4
cell_723	2	2	2	2	2	5	5	5	2	4	4	16	0	2	2	4
cell_271	5	2	7	3	2	3	5	6	5	0	2	2	2	6	3	2
cell_85	5	0	21	2	2	2	2	14	0	3	2	0	2	5	11	2
cell_215	5	2	21	2	2	3	5	2	2	45	2	2	2	69	2	2
cell_688	3	2	2	2	2	2	5	5	2	4	4	3	2	2	2	4
cell_412	5	2	9	2	2	3	2	3	3	11	2	2	2	2	0	2
cell_208	5	2	21	2	2	3	2	2	2	5	2	2	2	69	2	2
cell_300	5	3	0	3	2	2	0	6	5	2	2	2	2	10	3	2
cell_709	0	2	2	2	2	5	5	5	2	4	4	16	2	2	2	4
cell_803	5	2	5	2	2	2	5	5	9	6	2	5	5	2	2	4
cell_810	5	2	0	2	2	3	5	5	9	6	9	5	5	2	3	4
cell_720	0	2	2	2	2	5	5	5	2	4	4	16	0	2	2	4
cell_958	5	2	2	2	2	4	5	5	2	2	2	5	10	3	0	4
cell_873	5	2	2	2	5	3	5	5	0	6	4	5	2	2	5	4
cell_961	5	2	0	2	2	0	5	5	3	4	2	5	2	2	0	4
cell_81	5	2	21	2	2	2	2	14	2	3	2	0	2	5	2	2
cell_220	5	2	21	2	2	3	0	2	5	16	2	2	2	69	0	2
cell_784	5	2	0	2	0	0	5	5	9	6	2	5	22	2	97	4
cell_1009	5	2	8	2	2	24	5	5	4	5	2	5	55	2	3	4
cell_487	5	2	9	4	2	0	0	0	5	2	2	2	2	5	6	2
cell_699	0	2	2	2	2	2	5	5	2	4	4	3	2	2	2	4
cell_877	5	2	2	2	5	2	5	5	11	6	4	5	0	2	5	4
cell_472	5	2	9	5	2	0	0	0	2	2	2	9	2	0	2	2
cell_169	5	2	21	2	2	4	0	0	2	67	2	3	2	69	2	2
cell_809	5	2	0	2	2	3	5	5	9	6	9	5	5	2	3	4
cell_435	5	2	9	3	2	3	5	3	0	11	2	4	2	6	0	2
cell_761	0	2	2	2	2	2	5	5	2	4	4	16	0	2	2	4
cell_99	5	2	21	2	2	3	5	14	0	3	2	2	2	5	5	2
cell_1003	5	2	2	0	2	4	5	5	2	5	2	5	55	2	3	4
cell_96	5	0	21	2	2	2	2	14	2	3	2	0	2	5	2	2
cell_406	5	2	9	0	2	3	2	3	3	11	2	2	2	0	2	2
cell_230	5	2	21	2	2	0	0	2	2	3	2	2	2	69	3	2
cell_444	5	2	9	3	2	3	5	3	2	11	2	0	2	5	2	2
cell_22	5	0	21	2	2	12	2	14	0	3	2	5	2	5	2	2
cell_806	5	2	0	2	2	2	5	5	9	6	2	5	5	2	2	4
cell_129	5	2	21	2	2	5	2	16	2	67	2	3	2	69	0	2
cell_92	5	8	21	2	2	2	2	14	0	3	2	4	2	5	2	2
cell_441	5	2	9	3	2	3	5	3	2	11	2	2	2	15	2	2
cell_310	5	3	0	3	2	2	4	6	5	4	2	2	2	0	3	2
cell_953	5	2	2	2	2	4	5	5	2	2	2	5	10	3	4	4
cell_641	2	2	2	2	3	2	5	5	2	4	4	21	2	2	2	4
cell_689	2	2	2	2	2	2	5	5	2	4	4	3	2	2	2	4
cell_750	2	2	2	2	0	3	5	5	2	4	4	16	2	2	2	4
cell_416	5	2	9	0	2	3	0	3	3	11	2	15	2	2	4	2
cell_789	5	2	25	2	0	0	5	5	9	6	0	5	2	2	0	4
cell_182	5	2	21	2	2	4	2	0	2	67	2	3	2	69	2	2
cell_951	5	2	0	2	2	0	5	5	5	0	2	5	10	3	8	4
cell_664	37	2	2	2	3	2	5	5	2	4	4	0	2	2	2	4
cell_848	5	2	2	2	5	2	5	5	9	6	22	5	2	2	5	4
cell_645	2	2	2	2	3	2	5	5	2	4	4	21	2	2	2	4
cell_128	5	2	21	2	2	3	5	14	0	3	2	0	2	5	0	2
cell_156	5	2	21	2	2	0	3	9	2	67	2	3	2	69	12	2
cell_362	5	4	4	3	2	2	2	2	5	2	2	2	2	2	5	2
cell_458	5	2	9	5	2	0	0	2	0	2	2	2	2	5	2	2
cell_281	5	0	0	3	2	3	2	6	5	0	2	2	2	6	3	2
cell_329	5	4	0	3	2	0	2	2	5	5	2	2	2	2	3	2
cell_631	5	2	2	6	2	2	5	5	9	4	2	2	3	2	2	4
cell_724	2	2	2	2	2	5	5	5	2	4	4	16	0	2	2	4
cell_948	5	2	0	2	2	0	5	5	5	3	2	5	10	3	2	4
cell_95	5	0	21	2	2	2	2	14	0	3	2	0	2	5	2	2
cell_276	5	0	12	3	2	3	2	6	5	3	2	2	2	6	3	2
cell_644	2	2	2	2	3	2	5	5	2	4	4	21	2	2	2	4
cell_568	8	2	2	6	3	2	5	5	9	4	0	2	3	2	2	4
cell_597	5	2	2	6	0	2	5	5	9	4	2	2	3	2	2	4
cell_742	2	2	2	2	2	0	5	5	2	4	4	16	2	2	2	4
cell_243	5	2	21	2	2	0	0	2	8	3	2	0	2	69	2	2
cell_514	0	2	2	6	2	2	5	5	9	4	4	2	3	2	2	4
cell_257	5	2	0	3	2	3	0	6	5	4	2	2	2	6	3	2
cell_489	5	2	9	4	2	2	0	0	2	2	2	3	2	3	6	2
cell_425	5	2	9	5	2	3	0	3	2	11	2	11	2	5	0	2
cell_825	5	2	2	2	2	2	5	5	9	6	2	5	5	2	5	4
cell_320	5	0	0	3	2	3	4	6	5	2	2	2	2	7	3	2
cell_98	5	2	21	2	2	3	5	14	0	3	2	2	2	5	5	2
cell_941	5	2	0	2	2	5	5	5	2	48	2	5	10	0	2	4
cell_107	5	0	21	2	2	2	5	14	0	3	2	2	2	5	5	2
cell_122	5	2	21	2	2	3	5	14	0	3	2	3	2	5	0	2
cell_186	5	2	21	2	2	4	2	2	2	67	2	3	2	69	2	2
cell_421	5	2	9	2	2	3	10	3	2	11	2	0	2	0	0	2
cell_242	5	2	21	2	2	0	0	2	8	3	2	0	2	69	2	2
cell_383	5	4	4	3	2	2	2	2	5	2	2	2	2	2	2	2
cell_118	5	5	21	2	2	10	5	14	5	3	2	5	2	5	2	2
cell_345	5	4	0	3	2	2	24	2	5	5	2	2	2	2	10	2
cell_52	5	5	21	2	2	2	2	14	2	3	2	12	2	5	3	2
cell_728	2	2	2	2	2	5	5	5	2	4	4	16	2	2	2	4
cell_937	5	2	2	2	2	2	5	5	2	2	2	5	10	2	2	4
cell_527	0	2	0	6	2	2	5	5	9	4	2	2	3	2	2	4
cell_106	5	0	21	2	2	2	5	14	0	3	2	2	2	5	5	2
cell_361	5	4	4	3	2	2	2	2	5	2	2	2	2	2	0	2
cell_26	5	5	21	2	2	3	2	14	0	3	2	5	2	5	2	2
cell_594	5	2	0	6	0	2	5	5	9	4	2	2	3	2	2	4
cell_730	0	2	2	2	2	5	5	5	2	4	4	16	3	2	2	4
cell_933	5	2	2	2	2	0	5	5	2	5	2	5	10	2	2	4
cell_572	0	2	2	6	6	2	5	5	9	4	0	15	3	2	2	4
cell_332	5	4	0	3	2	0	2	2	5	5	2	2	2	2	3	2
cell_501	5	2	9	4	2	0	2	0	0	2	2	0	2	2	6	2
cell_334	5	4	0	3	2	2	2	2	5	5	2	2	2	2	3	2
cell_415	5	2	9	0	2	3	0	3	3	11	2	2	2	2	0	2
cell_226	5	2	21	2	2	0	0	2	2	3	2	2	2	69	3	2
cell_450	5	2	9	5	2	4	2	2	5	2	2	2	2	3	2	2
cell_111	5	0	21	2	2	0	5	14	0	3	2	2	2	5	5	2
cell_174	5	2	21	2	2	4	2	2	2	67	2	3	2	69	2	2
cell_94	5	0	21	2	2	2	2	14	0	3	2	3	2	5	2	2
cell_164	5	2	21	2	2	4	2	3	2	67	2	3	2	69	2	2
cell_104	5	5	21	2	2	3	5	14	18	3	2	2	2	5	5	2
cell_1001	5	2	0	2	2	4	5	5	2	5	2	5	55	2	3	4
cell_18	5	3	21	2	2	15	2	14	0	3	2	5	2	5	2	2
cell_823	5	2	29	2	2	0	5	5	9	6	4	5	5	2	5	4
cell_962	5	2	0	2	2	0	5	5	3	4	2	5	0	2	0	4
cell_798	5	2	25	2	2	2	5	5	9	6	36	5	2	2	0	4
cell_561	0	2	2	6	3	2	5	5	9	4	0	0	3	2	2	4
cell_316	5	21	10	3	2	3	4	6	5	0	2	2	2	0	3	2
cell_872	5	2	0	2	5	0	5	5	0	6	0	5	2	2	5	4
cell_892	5	2	0	2	5	0	5	5	2	6	45	5	2	2	5	4
cell_883	5	2	2	2	5	0	5	5	2	6	45	5	2	2	5	4
cell_418	5	2	9	2	2	3	2	3	2	11	2	0	2	0	0	2
cell_309	5	3	0	3	2	2	4	6	5	4	2	2	2	0	3	2
cell_707	0	2	2	2	2	5	5	5	2	4	4	16	2	2	2	4
cell_984	5	2	0	5	2	2	5	5	2	4	2	5	2	2	2	4
cell_602	5	2	3	6	0	2	5	5	9	4	2	2	3	2	2	4
cell_349	5	4	5	3	2	0	24	0	5	5	2	2	2	2	10	2
cell_259	5	2	0	3	2	3	2	6	5	0	2	2	2	6	3	2
cell_219	5	2	21	2	2	3	2	2	5	16	2	2	2	69	0	2
cell_287	5	0	2	3	2	3	0	6	5	2	2	2	2	6	3	2
cell_422	5	2	9	2	2	3	10	3	2	11	2	0	2	2	0	2
cell_370	5	4	4	3	2	2	2	2	5	2	2	2	2	2	2	2
cell_824	5	2	29	2	2	0	5	5	9	6	4	5	5	2	5	4
cell_538	0	2	2	6	2	2	5	5	9	4	3	2	3	2	2	4
cell_570	0	2	2	6	0	2	5	5	9	4	0	2	3	2	2	4
cell_244	5	2	21	2	2	2	0	2	8	3	2	5	2	69	2	2
cell_495	5	2	9	4	2	0	32	0	5	2	2	2	2	3	6	2
cell_209	5	2	21	2	2	3	5	2	0	0	2	2	2	69	2	2
cell_778	5	2	0	2	0	0	5	5	9	6	2	5	0	2	2	4
cell_617	5	2	3	6	2	2	5	5	9	4	2	0	3	2	2	4
cell_904	5	2	2	5	2	0	5	5	3	0	2	5	0	0	5	4
cell_587	5	2	4	6	5	2	5	5	9	4	2	5	3	2	2	4
cell_638	5	2	45	6	2	2	5	5	9	4	2	5	3	2	2	4
cell_2	5	2	21	2	2	0	0	14	0	3	2	0	2	5	0	2
cell_483	5	2	9	4	2	0	0	0	5	2	2	2	2	0	6	2
cell_694	0	2	2	2	2	2	5	5	2	4	4	3	2	2	2	4
cell_693	0	2	2	2	2	2	5	5	2	4	4	3	2	2	2	4
cell_343	5	4	0	3	2	0	2	29	5	5	2	2	2	2	10	2
cell_844	5	2	2	2	5	2	5	5	3	6	22	5	0	2	5	4
cell_231	5	2	21	2	2	0	0	2	2	3	2	2	2	69	3	2
cell_258	5	2	0	3	2	3	5	6	5	0	2	2	2	6	3	2
cell_1024	5	2	8	0	2	0	5	5	2	5	2	5	55	2	3	4
cell_191	5	2	21	2	2	4	0	2	2	67	2	3	2	69	2	2
cell_874	5	2	2	2	5	0	5	5	0	6	4	5	2	2	5	4
cell_916	5	2	2	0	2	2	5	5	9	2	2	5	8	2	5	4
cell_542	0	2	2	6	2	2	5	5	9	4	2	2	3	2	2	4
cell_633	5	2	0	6	2	2	5	5	9	4	2	0	3	2	2	4
cell_990	5	2	0	5	2	0	5	5	0	4	2	5	2	2	2	4
cell_490	5	2	9	4	2	2	2	0	0	2	2	3	2	3	6	2
cell_53	5	0	21	2	2	2	2	14	2	3	2	12	2	5	3	2
cell_166	5	2	21	2	2	4	2	0	2	67	2	3	2	69	2	2
cell_116	5	5	21	2	2	10	5	14	0	3	2	5	2	5	3	2
cell_414	5	2	9	0	2	3	9	3	3	11	2	2	2	2	2	2
cell_149	5	2	21	2	2	8	0	0	2	67	2	3	2	69	2	2
cell_9	5	2	21	2	2	0	2	14	0	3	2	2	2	5	0	2
cell_573	0	2	2	6	2	2	5	5	9	4	5	0	3	2	2	4
cell_684	3	2	2	2	2	2	5	5	2	4	4	3	2	2	2	4
cell_217	5	2	21	2	2	3	0	2	5	16	2	2	2	69	0	2
cell_299	5	0	0	3	2	2	2	6	5	2	2	2	2	10	3	2
cell_781	5	2	0	2	11	0	5	5	9	6	2	5	2	2	97	4
cell_393	5	2	9	9	2	3	5	3	2	11	2	0	2	0	3	2
cell_307	5	0	2	3	2	0	4	6	5	0	2	2	2	2	3	2
cell_564	2	2	2	6	3	2	5	5	9	4	0	0	3	2	2	4
cell_997	5	2	8	0	2	4	5	5	2	5	2	5	55	2	3	4
cell_91	5	8	21	2	2	2	2	14	0	3	2	0	2	5	2	2
cell_12	5	2	21	2	2	0	0	14	5	3	2	2	2	5	0	2
cell_826	5	2	2	2	2	2	5	5	9	6	2	5	5	2	5	4
cell_507	5	2	9	4	2	5	2	2	2	2	2	10	2	2	6	2
cell_939	5	2	0	2	2	2	5	5	2	2	2	5	10	0	2	4
cell_62	5	42	21	2	2	8	2	14	2	3	2	2	2	5	3	2
cell_661	37	2	2	2	3	2	5	5	2	4	4	0	2	2	2	4
cell_679	3	2	2	2	2	2	5	5	2	4	4	3	2	2	2	4
cell_619	5	2	3	6	2	2	5	5	9	4	2	3	3	2	2	4
cell_190	5	2	21	2	2	4	0	2	2	67	2	3	2	69	2	2
cell_585	5	2	0	6	5	2	5	5	9	4	2	5	3	2	2	4
cell_732	2	2	2	2	2	5	5	5	2	4	4	16	3	2	2	4
cell_245	5	2	21	2	2	2	2	2	8	3	2	0	2	69	0	2
cell_1011	5	2	8	0	2	24	5	5	4	5	2	5	55	2	3	4
cell_773	5	2	4	2	2	0	5	5	9	6	2	5	5	2	2	4
cell_649	2	2	2	2	3	2	5	5	2	4	4	21	2	2	2	4
cell_739	2	2	2	2	2	2	5	5	2	4	4	16	0	2	2	4
cell_849	5	2	0	2	5	0	5	5	5	6	2	5	2	2	5	4
cell_515	0	2	2	6	2	2	5	5	9	4	4	2	3	2	2	4
cell_555	2	2	2	6	2	2	5	5	9	4	5	2	3	2	2	4
cell_811	5	2	0	2	2	3	5	5	9	6	9	5	5	2	3	4
cell_785	5	2	25	2	0	0	5	5	9	6	0	5	2	2	0	4
cell_61	5	42	21	2	2	8	2	14	2	3	2	2	2	5	3	2
cell_10	5	2	21	2	2	0	2	14	0	3	2	2	2	5	0	2
cell_911	5	2	2	5	2	2	5	5	2	0	2	5	5	5	5	4
cell_403	5	2	9	5	2	3	2	3	3	11	2	0	2	0	2	2
cell_647	2	2	2	2	3	2	5	5	2	4	4	21	2	2	2	4
cell_964	5	2	0	2	2	0	5	5	0	4	2	5	0	2	0	4
cell_832	5	2	3	2	2	2	5	5	9	6	0	5	5	2	5	4
cell_852	5	2	0	2	5	0	5	5	5	6	2	5	2	2	5	4
cell_476	5	2	9	5	2	0	0	2	2	2	2	9	2	0	2	2
cell_1022	5	2	8	3	2	0	5	5	2	5	2	5	55	2	3	4
cell_207	5	2	21	2	2	3	2	2	2	5	2	2	2	69	2	2
cell_176	5	2	21	2	2	4	2	0	2	67	2	3	2	69	2	2
cell_27	5	0	21	2	2	3	2	14	0	3	2	0	2	5	2	2
cell_139	5	2	21	2	2	2	0	4	2	67	2	3	2	69	54	2
cell_264	5	2	2	3	2	3	2	6	5	0	2	2	2	6	3	2
cell_78	5	0	21	2	2	0	2	14	3	3	2	0	2	5	21	2
cell_716	2	2	2	2	2	5	5	5	2	4	4	16	0	2	2	4
cell_443	5	2	9	3	2	3	5	3	2	11	2	0	2	5	2	2
cell_978	5	2	0	5	2	2	5	5	2	4	2	5	0	2	2	4
cell_757	2	2	2	2	2	3	5	5	2	4	4	16	0	2	2	4
cell_907	5	2	2	5	2	0	5	5	0	0	2	5	2	13	5	4
cell_453	5	2	9	5	2	0	2	2	2	2	2	2	2	3	2	2
cell_353	5	4	4	3	2	2	2	2	5	2	2	2	2	2	12	2
cell_198	5	2	21	2	2	3	3	2	2	0	2	2	2	69	2	2
cell_54	5	0	21	2	2	2	2	14	2	3	2	12	2	5	3	2
cell_384	5	4	4	3	2	2	2	2	5	2	2	2	2	2	2	2
cell_325	5	4	4	3	2	2	2	2	5	5	2	2	2	2	3	2
cell_282	5	2	0	3	2	3	2	6	5	0	2	2	2	6	3	2
cell_615	5	2	0	6	2	2	5	5	9	4	2	0	3	2	2	4
cell_655	2	2	2	2	3	2	5	5	2	4	4	21	2	2	2	4
cell_357	5	4	4	3	2	2	2	2	5	2	2	2	2	2	12	2
cell_44	5	4	21	2	2	2	2	14	2	3	2	0	2	5	3	2
cell_187	5	2	21	2	2	4	3	2	2	67	2	3	2	69	2	2
cell_621	5	2	3	6	2	2	5	5	9	4	2	3	3	2	2	4
cell_161	5	2	21	2	2	4	2	0	2	67	2	3	2	69	2	2
cell_177	5	2	21	2	2	4	2	0	2	67	2	3	2	69	0	2
cell_112	5	0	21	2	2	0	5	14	0	3	2	2	2	5	5	2
cell_534	4	2	2	6	2	2	5	5	9	4	5	2	3	2	2	4
cell_588	5	2	0	6	5	2	5	5	9	4	2	5	3	2	2	4
cell_256	5	2	21	2	2	0	0	2	8	2	2	2	2	69	0	2
cell_554	2	2	2	6	2	2	5	5	9	4	0	4	3	2	2	4
cell_30	5	2	21	2	2	2	2	14	3	3	2	2	2	5	2	2
cell_88	5	4	21	2	2	2	2	14	2	3	2	0	2	5	0	2
cell_269	5	0	7	3	2	3	5	6	5	0	2	2	2	6	3	2
cell_983	5	2	0	5	2	10	5	5	2	4	2	5	2	2	2	4
cell_466	5	2	9	5	2	50	2	0	2	2	2	9	2	0	2	2
cell_439	5	2	9	3	2	3	2	3	0	11	2	2	2	0	4	2
cell_338	5	4	2	3	2	0	0	2	5	5	2	2	2	2	10	2
cell_834	5	2	2	2	5	4	5	5	5	6	22	5	0	2	5	4
cell_39	5	0	21	2	2	2	2	14	2	3	2	0	2	5	3	2
cell_291	5	4	0	3	2	5	2	6	5	2	2	2	2	0	3	2
cell_900	5	2	2	5	2	0	5	5	0	0	2	5	2	2	5	4
cell_867	5	2	0	2	5	0	5	5	2	6	3	5	3	2	5	4
cell_891	5	2	0	2	5	0	5	5	2	6	45	5	2	2	5	4
cell_24	5	2	21	2	2	2	2	14	6	3	2	5	2	5	2	2
cell_297	5	0	0	3	2	2	0	6	5	2	2	2	2	10	3	2
cell_548	2	2	0	6	67	2	5	5	9	4	4	2	3	2	2	4
cell_319	5	0	0	3	2	3	4	6	5	2	2	2	2	7	3	2
cell_358	5	4	4	3	2	2	2	2	5	2	2	2	2	2	12	2
cell_56	5	3	21	2	2	2	2	14	2	3	2	12	2	5	3	2
cell_66	5	3	21	2	2	3	2	14	8	3	2	0	2	5	21	2
cell_72	5	3	21	2	2	3	2	14	2	3	2	0	2	5	21	2
cell_521	2	2	0	6	2	2	5	5	9	4	2	2	3	2	2	4
cell_969	5	2	2	2	2	5	5	5	2	4	2	5	0	2	2	4
cell_47	5	0	21	2	2	0	2	14	2	3	2	5	2	5	3	2
cell_500	5	2	9	4	2	3	2	2	3	2	2	5	2	2	6	2
cell_273	5	3	12	3	2	3	2	6	5	3	2	2	2	6	3	2
cell_305	5	0	2	3	2	2	4	6	5	0	2	2	2	2	3	2
cell_673	3	2	2	2	2	2	5	5	2	4	4	3	2	2	2	4
cell_525	0	2	0	6	2	2	5	5	9	4	2	2	3	2	2	4
cell_637	5	2	45	6	2	2	5	5	9	4	2	5	3	2	2	4
cell_712	5	2	2	2	2	5	5	5	2	4	4	16	2	2	2	4
cell_49	5	5	21	2	2	2	2	14	2	3	2	12	2	5	3	2
cell_913	5	2	2	0	2	2	5	5	9	2	2	5	8	0	5	4
cell_5	5	0	21	2	2	10	0	14	0	3	2	0	2	5	2	2
cell_566	8	2	2	6	3	2	5	5	9	4	2	2	3	2	2	4
cell_251	5	2	21	2	2	15	0	2	8	2	2	0	2	69	3	2
cell_51	5	5	21	2	2	2	2	14	2	3	2	12	2	5	3	2
cell_528	0	2	2	6	2	2	5	5	9	4	2	2	3	2	2	4
cell_611	5	2	0	6	2	2	5	5	9	4	2	0	3	2	2	4
cell_356	5	4	4	3	2	2	2	2	5	2	2	2	2	2	12	2
cell_140	5	2	21	2	2	2	0	4	2	67	2	3	2	69	54	2
cell_945	5	2	4	2	2	5	5	5	5	3	2	5	10	3	2	4
cell_43	5	4	21	2	2	2	2	14	2	3	2	0	2	5	3	2
cell_216	5	2	21	2	2	3	5	2	2	45	2	2	2	69	2	2
cell_546	2	2	0	6	67	2	5	5	9	4	4	0	3	2	2	4
cell_74	5	3	21	2	2	0	2	14	2	3	2	0	2	5	21	2
cell_923	5	2	2	2	2	2	5	5	9	0	2	5	2	3	5	4
cell_601	5	2	3	6	2	2	5	5	9	4	2	2	3	2	2	4
cell_1016	5	2	8	4	2	24	5	5	4	5	2	5	55	2	3	4
cell_124	5	2	21	2	2	3	5	14	2	3	2	2	2	5	3	2
cell_634	5	2	0	6	2	2	5	5	9	4	2	0	3	2	2	4
