# Supplementary material for: LinRace: cell division history reconstruction of single cells using paired lineage barcode and gene expression data
Source: Nat Commun. 2023 Dec 16;14:8388. doi: 10.1038/s41467-023-44173-3 (PMC10725445; doi:10.1038/s41467-023-44173-3)
Supplement: Supplementary file 4 — Source Data [file 41467_2023_44173_MOESM4_ESM.zip › Source Data/Data_tree_3a.txt]

(((((cell_1:420,((cell_2:416,cell_3:320)ABALAPPA:55,(cell_4:171,cell_5:171)ABALAPPPAA:229)ABALAPP:45)ABALAP:62,(((((cell_6:157,cell_7:157)ABALPAAAAA:117,cell_8:274)ABALPAAAA:76,(cell_9:316,cell_10:307)ABALPAAAP:76)ABALPAAA:57,((cell_11:256,(cell_12:104,cell_13:104)ABALPAAPAP:114)ABALPAAPA:57,cell_14:322)ABALPAAP:57)ABALPAA:70,(cell_15:388,((cell_16:417,(cell_17:100,cell_18:100)ABALPAPPAP:98)ABALPAPPA:57,(cell_19:290,(cell_20:81,cell_21:81)ABALPAPPPP:95)ABALPAPPP:57)ABALPAPP:57)ABALPAP:70)ABALPA:62)ABAL:34,(((((((cell_22:161,cell_23:161)ABARAAAAAA:114,(cell_24:171,cell_25:171)ABARAAAAAP:114)ABARAAAAA:85,cell_26:360)ABARAAAA:57,((cell_27:228,(cell_28:104,cell_29:104)ABARAAAPAP:95)ABARAAAPA:76,cell_30:313)ABARAAAP:57)ABARAAA:57,((((cell_31:136,cell_32:136)ABARAAPAAA:100,(cell_33:117,cell_34:117)ABARAAPAAP:100)ABARAAPAA:76,((cell_35:354,cell_36:98)ABARAAPAPA:100,(cell_37:184,cell_38:184)ABARAAPAPP:100)ABARAAPAP:76)ABARAAPA:57,(((cell_39:146,cell_40:146)ABARAAPPAA:100,(cell_41:117,cell_42:117)ABARAAPPAP:100)ABARAAPPA:76,((cell_43:354,cell_44:98)ABARAAPPPA:100,(cell_45:174,cell_46:174)ABARAAPPPP:100)ABARAAPPP:76)ABARAAPP:57)ABARAAP:57)ABARAA:47,(((((cell_47:167,cell_48:167)ABARAPAAAA:95,cell_49:266)ABARAPAAA:85,(cell_50:303,(cell_51:117,cell_52:117)ABARAPAAPP:91)ABARAPAAP:85)ABARAPAA:57,((cell_53:398,cell_54:199)ABARAPAPA:76,(cell_55:271,(cell_56:104,cell_57:104)ABARAPAPPP:66)ABARAPAPP:76)ABARAPAP:57)ABARAPA:57,cell_58:427)ABARAP:47)ABARA:28,((((cell_59:104,cell_60:104)ABARPAAPA:66,(cell_61:85,cell_62:85)ABARPAAPP:66)ABARPAAP:127,((cell_63:104,cell_64:104)ABARPAPAP:133,(cell_65:199,(cell_66:95,cell_67:95)ABARPAPPP:76)ABARPAPP:57)ABARPAP:70)ABARPA:34,((((cell_68:91,cell_69:91)ABARPPAAA:98,(cell_70:81,(cell_71:389,cell_72:389)ABARPPAAPP:81)ABARPPAAP:98)ABARPPAA:57,((cell_73:95,cell_74:95)ABARPPAPA:85,(cell_75:95,cell_76:95)ABARPPAPP:85)ABARPPAP:57)ABARPPA:70,(((cell_77:91,cell_78:91)ABARPPPAA:98,(cell_79:81,(cell_80:389,cell_81:389)ABARPPPAPP:81)ABARPPPAP:98)ABARPPPA:57,((cell_82:95,cell_83:95)ABARPPPPA:85,(cell_84:95,cell_85:95)ABARPPPPP:85)ABARPPPP:57)ABARPPP:70)ABARPP:34)ABARP:28)ABAR:34)ABA:32,((((((cell_86:114,cell_87:114)ABPLAAAAP:123,(cell_88:199,(cell_89:104,cell_90:104)ABPLAAAPP:66)ABPLAAAP:57)ABPLAAA:57,((cell_91:266,cell_92:114)ABPLAAPAA:123,((cell_93:114,cell_94:114)ABPLAAPPA:66,(cell_95:85,cell_96:85)ABPLAAPPP:66)ABPLAAPP:57)ABPLAAP:57)ABPLAA:47,(((cell_97:95,cell_98:95)ABPLAPAAP:133,(((cell_99:988,cell_100:988)ABPLAPAPAA:85,cell_101:85)ABPLAPAPA:66,(cell_102:85,(cell_103:161,cell_104:161)ABPLAPAPPPPA:436)ABPLAPAPP:66)ABPLAPAP:57)ABPLAPA:57,(((cell_105:85,cell_106:85)ABPLAPPAA:66,(cell_107:85,cell_108:85)ABPLAPPAP:66)ABPLAPPA:57,((cell_109:256,(cell_110:228,cell_111:228)ABPLAPPPAPP:208)ABPLAPPPA:76,(cell_112:104,cell_113:104)ABPLAPPPP:76)ABPLAPPP:57)ABPLAPP:57)ABPLAP:47)ABPLA:28,((cell_114:422,(cell_115:360,((cell_116:104,cell_117:104)ABPLPAPPAA:142,((cell_118:114,cell_119:114)ABPLPAPPPA:95,(cell_120:123,cell_121:123)ABPLPAPPPP:95)ABPLPAPPP:66)ABPLPAPP:57)ABPLPAP:72)ABPLPA:32,((cell_122:379,((((cell_123:228,cell_124:228)ABPLPPAPAAA:123,cell_125:123)ABPLPPAPAA:104,(cell_126:161,cell_127:161)ABPLPPAPAP:104)ABPLPPAPA:66,((cell_128:148,cell_129:148)ABPLPPAPPA:104,(cell_130:171,cell_131:171)ABPLPPAPPP:104)ABPLPPAPP:66)ABPLPPAP:66)ABPLPPA:72,((((cell_132:133,cell_133:133)ABPLPPPAAA:104,((cell_134:85,cell_135:85)ABPLPPPAAPA:114,cell_136:114)ABPLPPPAAP:104)ABPLPPPAA:57,(cell_137:95,cell_138:95)ABPLPPPAPA:161)ABPLPPPA:66,(((cell_139:142,cell_140:142)ABPLPPPPAA:95,(cell_141:114,cell_142:114)ABPLPPPPAP:95)ABPLPPPPA:57,((cell_143:142,cell_144:142)ABPLPPPPPA:95,cell_145:237)ABPLPPPPP:57)ABPLPPPP:66)ABPLPPP:72)ABPLPP:32)ABPLP:28)ABPL:34,((((cell_146:256,cell_147:114)ABPRAAPAA:123,((cell_148:114,cell_149:114)ABPRAAPPA:66,(cell_150:100,cell_151:100)ABPRAAPPP:66)ABPRAAPP:57)ABPRAAP:95,(((cell_152:95,cell_153:95)ABPRAPAAP:133,(((cell_154:963,cell_155:963)ABPRAPAPAA:100,cell_156:100)ABPRAPAPA:66,(cell_157:100,(cell_158:152,cell_159:152)ABPRAPAPPPPA:426)ABPRAPAPP:66)ABPRAPAP:57)ABPRAPA:57,(((cell_160:100,cell_161:100)ABPRAPPAA:66,(cell_162:100,cell_163:100)ABPRAPPAP:66)ABPRAPPA:57,((cell_164:265,(cell_165:218,cell_166:218)ABPRAPPPAPP:218)ABPRAPPPA:76,(cell_167:104,cell_168:104)ABPRAPPPP:76)ABPRAPPP:57)ABPRAPP:57)ABPRAP:38)ABPRA:38,(((cell_169:129,cell_170:129)ABPRPAAAAP:284,(cell_171:364,((cell_172:237,cell_173:237)ABPRPAPPA:57,(cell_174:247,(cell_175:123,cell_176:123)ABPRPAPPPP:114)ABPRPAPPP:57)ABPRPAPP:57)ABPRPAP:57)ABPRPA:38,((cell_177:379,((((cell_178:228,cell_179:228)ABPRPPAPAAA:123,cell_180:123)ABPRPPAPAA:104,(cell_181:161,cell_182:161)ABPRPPAPAP:104)ABPRPPAPA:66,((cell_183:146,cell_184:146)ABPRPPAPPA:104,(cell_185:171,cell_186:171)ABPRPPAPPP:104)ABPRPPAPP:66)ABPRPPAP:66)ABPRPPA:57,((((cell_187:123,cell_188:123)ABPRPPPAAA:110,((cell_189:275,cell_190:275)ABPRPPPAAPA:117,cell_191:117)ABPRPPPAAP:110)ABPRPPPAA:57,(cell_192:89,cell_193:89)ABPRPPPAPA:167)ABPRPPPA:66,(((cell_194:129,cell_195:129)ABPRPPPPAA:104,(cell_196:104,cell_197:104)ABPRPPPPAP:104)ABPRPPPPA:57,((cell_198:129,cell_199:129)ABPRPPPPPA:104,cell_200:233)ABPRPPPPP:57)ABPRPPPP:66)ABPRPPP:57)ABPRPP:38)ABPRP:38)ABPR:34)ABP:32)P0A:28,(((((((cell_201:247,cell_202:247)EALAA:123,cell_203:123)EALA:104,(cell_204:123,cell_205:123)EALP:104)EAL:98,(((cell_206:247,cell_207:247)EARAA:123,cell_208:123)EARA:104,(cell_209:123,cell_210:123)EARP:104)EAR:98)EA:36,(((cell_211:123,cell_212:123)EPLA:104,(cell_213:142,(cell_214:247,cell_215:247)EPLPP:142)EPLP:104)EPL:108,((cell_216:123,cell_217:123)EPRA:104,(cell_218:142,(cell_219:247,cell_220:247)EPRPP:142)EPRP:104)EPR:108)EP:36)E:39,(((((((cell_221:133,cell_222:133)MSAAAAAPA:98,cell_223:98)MSAAAAAP:157,((cell_224:95,cell_225:95)MSAAAAPA:104,cell_226:227)MSAAAAP:66)MSAAAA:57,(((cell_227:85,cell_228:85)MSAAAPAA:98,(cell_229:114,cell_230:114)MSAAAPAP:98)MSAAAPA:81,cell_231:255)MSAAAP:57)MSAAA:57,((((cell_232:85,cell_233:85)MSAAPAAA:104,(cell_234:275,cell_235:76)MSAAPAAP:104)MSAAPAA:66,(cell_236:323,(cell_237:95,cell_238:95)MSAAPAPP:114)MSAAPAP:66)MSAAPA:57,((cell_239:182,cell_240:182)MSAAPPA:93,((cell_241:133,cell_242:133)MSAAPPPA:144,(cell_243:190,cell_244:190)MSAAPPPP:144)MSAAPPP:93)MSAAPP:57)MSAAP:57)MSAA:51,(((cell_245:170,cell_246:72)MSAPAA:57,(((cell_247:380,cell_248:380)MSAPAPAA:98,cell_249:98)MSAPAPA:72,(cell_250:117,cell_251:117)MSAPAPP:72)MSAPAP:57)MSAPA:66,(((cell_252:134,cell_253:134)MSAPPAA:83,cell_254:227)MSAPPA:57,((cell_255:125,cell_256:125)MSAPPPA:83,(cell_257:125,cell_258:125)MSAPPPP:83)MSAPPP:57)MSAPP:66)MSAP:51)MSA:36,(((((cell_259:275,(cell_260:114,cell_261:114)MSPAAAAP:85)MSPAAAA:66,((cell_262:161,cell_263:161)MSPAAAPA:95,(cell_264:123,cell_265:123)MSPAAAPP:95)MSPAAAP:66)MSPAAA:57,(cell_266:256,(cell_267:114,cell_268:114)MSPAAPAP:104)MSPAAPA:133)MSPAA:66,((((cell_269:81,cell_270:81)MSPAPAAA:95,(cell_271:275,cell_272:76)MSPAPAAP:95)MSPAPAA:66,(cell_273:322,(cell_274:95,cell_275:95)MSPAPAPP:104)MSPAPAP:66)MSPAPA:57,((cell_276:142,cell_277:142)MSPAPPA:85,((cell_278:142,cell_279:142)MSPAPPPA:142,(cell_280:180,cell_281:180)MSPAPPPP:142)MSPAPPP:85)MSPAPP:57)MSPAP:66)MSPA:51,(((cell_282:161,cell_283:199)MSPPAA:62,(((cell_284:380,cell_285:380)MSPPAPAA:95,cell_286:95)MSPPAPA:66,(cell_287:114,cell_288:114)MSPPAPP:66)MSPPAP:62)MSPPA:70,((cell_289:209,cell_290:218)MSPPPA:62,((cell_291:123,cell_292:123)MSPPPPA:76,(cell_293:123,cell_294:123)MSPPPPP:76)MSPPPP:62)MSPPP:70)MSPP:51)MSP:36)MS:39)EMS:34,((((((cell_295:104,cell_296:104)CAAAA:60,(cell_297:108,cell_298:108)CAAAP:60)CAAA:68,(cell_299:374,(cell_300:104,cell_301:104)CAAPP:89)CAAP:68)CAA:51,((((cell_302:136,cell_303:136)CAPAAA:123,(cell_304:152,cell_305:152)CAPAAP:123)CAPAA:98,((cell_306:142,cell_307:142)CAPAPA:123,(cell_308:152,cell_309:152)CAPAPP:123)CAPAP:98)CAPA:68,(((cell_310:133,cell_311:133)CAPPAA:104,(cell_312:155,cell_313:155)CAPPAP:104)CAPPA:98,((cell_314:155,cell_315:155)CAPPPA:104,(cell_316:171,cell_317:171)CAPPPP:104)CAPPP:98)CAPP:68)CAP:51)CA:53,((((cell_318:98,cell_319:98)CPAAA:70,(cell_320:95,cell_321:95)CPAAP:70)CPAA:68,((cell_322:104,cell_323:104)CPAPA:79,(cell_324:114,cell_325:114)CPAPP:79)CPAP:68)CPA:51,((((cell_326:136,cell_327:136)CPPAAA:123,(cell_328:152,cell_329:152)CPPAAP:123)CPPAA:98,((cell_330:142,cell_331:142)CPPAPA:123,(cell_332:152,cell_333:152)CPPAPP:123)CPPAP:98)CPPA:68,(((cell_334:133,cell_335:133)CPPPAA:104,(cell_336:155,cell_337:155)CPPPAP:104)CPPPA:98,((cell_338:155,cell_339:155)CPPPPA:104,(cell_340:171,cell_341:171)CPPPPP:104)CPPPP:98)CPPP:68)CPP:51)CP:53)C:45,(((((cell_342:123,cell_343:123)DAAA:85,(cell_344:129,cell_345:129)DAAP:85)DAA:95,((cell_346:133,cell_347:133)DAPA:66,((cell_348:142,cell_349:142)DAPPA:123,(cell_350:180,cell_351:180)DAPPP:123)DAPP:66)DAP:95)DA:89,(((cell_352:123,cell_353:123)DPAA:85,(cell_354:127,cell_355:127)DPAP:85)DPA:95,((cell_356:133,cell_357:133)DPPA:66,((cell_358:142,cell_359:142)DPPPA:123,(cell_360:180,cell_361:180)DPPPP:123)DPPP:66)DPP:95)DP:89)D:49,(cell_362:136,cell_363:136)P4:49)P3:45)P2:34)P1:28)zygote:0;
