# Supplementary material for: LinRace: cell division history reconstruction of single cells using paired lineage barcode and gene expression data
Source: Nat Commun. 2023 Dec 16;14:8388. doi: 10.1038/s41467-023-44173-3 (PMC10725445; doi:10.1038/s41467-023-44173-3)
Supplement: Supplementary file 4 — Source Data [file 41467_2023_44173_MOESM4_ESM.zip › Source Data/Data_tree_5b.txt]

(((((cell_1049:1,cell_1153:1):1,cell_2090:1):1,cell_2378:1):1,((((((((((((((((((((((((((((((((cell_7801:1,cell_46:1):1,cell_1021:1):1,cell_1136:1):1,cell_3460:1):1,cell_2950:1):1,cell_2647:1):1,((((((((((((((cell_1446:1,cell_5003:1):1,cell_834:1):1,cell_6320:1):1,cell_306:1):1,cell_434:1):1,cell_7582:1):1,(cell_1391:1,cell_4259:1):1):1,cell_4436:1):1,((cell_2560:1,(cell_3076:1,cell_4929:1):1):1,cell_4538:1):1):1,((((((((((cell_1698:1,cell_4272:1):1,cell_1009:1):1,(((cell_539:1,cell_4599:1):1,(cell_3957:1,cell_5888:1):1):1,(cell_3084:1,cell_6423:1):1):1):1,(((cell_1991:1,cell_4245:1):1,(cell_5173:1,cell_6776:1):1):1,cell_6268:1):1):1,cell_1297:1):1,cell_3553:1):1,(((((((cell_1416:1,cell_3066:1):1,cell_8799:1):1,cell_1500:1):1,((cell_8565:1,cell_8797:1):1,cell_4909:1):1):1,(cell_5468:1,cell_7144:1):1):1,((cell_4039:1,cell_7805:1):1,(cell_7587:1,cell_9622:1):1):1):1,cell_1004:1):1):1,(((((((((((cell_3086:1,cell_5063:1):1,cell_8879:1):1,(((cell_7457:1,cell_7571:1):1,cell_3455:1):1,cell_9369:1):1):1,((((cell_3672:1,cell_6434:1):1,cell_2080:1):1,cell_8624:1):1,cell_1201:1):1):1,((cell_5820:1,cell_8503:1):1,cell_1060:1):1):1,(((((cell_5472:1,cell_8087:1):1,cell_3093:1):1,((cell_3739:1,cell_4840:1):1,cell_5340:1):1):1,((cell_6037:1,cell_6280:1):1,cell_8320:1):1):1,cell_5311:1):1):1,(cell_4134:1,cell_4465:1):1):1,(((((cell_1252:1,cell_4225:1):1,cell_3953:1):1,cell_5755:1):1,cell_1013:1):1,(cell_1479:1,cell_9694:1):1):1):1,((((((cell_997:1,cell_7569:1):1,cell_290:1):1,(cell_3737:1,cell_6404:1):1):1,(((cell_1373:1,cell_9018:1):1,(cell_1924:1,cell_5092:1):1):1,cell_7163:1):1):1,cell_4723:1):1,(((((cell_4570:1,cell_9207:1):1,cell_6349:1):1,(((cell_2352:1,cell_4284:1):1,cell_4123:1):1,cell_4992:1):1):1,((cell_6026:1,cell_7712:1):1,((cell_3168:1,cell_5256:1):1,cell_9336:1):1):1):1,(((cell_1074:1,cell_2111:1):1,cell_5950:1):1,(((cell_1941:1,cell_8631:1):1,cell_8281:1):1,cell_4541:1):1):1):1):1):1,(((((((((cell_596:1,cell_8646:1):1,(cell_350:1,cell_2866:1):1):1,((cell_5086:1,cell_5867:1):1,cell_6408:1):1):1,(((cell_60:1,cell_8213:1):1,cell_338:1):1,((cell_645:1,cell_1273:1):1,cell_3282:1):1):1):1,(((cell_150:1,cell_4312:1):1,cell_1206:1):1,((cell_2271:1,cell_4428:1):1,cell_5514:1):1):1):1,((((cell_9146:1,cell_9635:1):1,((cell_3554:1,cell_8688:1):1,cell_636:1):1):1,cell_996:1):1,(cell_1408:1,cell_7192:1):1):1):1,(((((cell_2702:1,cell_8563:1):1,cell_5398:1):1,(cell_1521:1,cell_4350:1):1):1,((cell_2871:1,cell_6023:1):1,cell_9132:1):1):1,cell_8812:1):1):1,((((((cell_2141:1,cell_3230:1):1,cell_6788:1):1,cell_7239:1):1,cell_2397:1):1,(cell_3244:1,cell_6096:1):1):1,cell_8764:1):1):1,((((((((cell_662:1,cell_6055:1):1,(cell_3525:1,cell_5866:1):1):1,((cell_6034:1,cell_8684:1):1,cell_6926:1):1):1,(((cell_4063:1,cell_5230:1):1,cell_9140:1):1,cell_4399:1):1):1,(((cell_8041:1,cell_8586:1):1,(cell_4785:1,cell_9417:1):1):1,(((cell_8232:1,cell_8923:1):1,cell_1919:1):1,((cell_1604:1,cell_7417:1):1,cell_785:1):1):1):1):1,((((cell_32:1,cell_3551:1):1,cell_9470:1):1,cell_6921:1):1,(cell_5302:1,cell_7852:1):1):1):1,(((cell_5015:1,cell_6308:1):1,((cell_554:1,cell_4304:1):1,cell_885:1):1):1,((cell_5910:1,cell_9529:1):1,cell_7694:1):1):1):1,(((((((cell_195:1,cell_8366:1):1,cell_3430:1):1,(cell_4434:1,cell_6220:1):1):1,(cell_1629:1,cell_6372:1):1):1,((((cell_2184:1,cell_4703:1):1,cell_5482:1):1,cell_1358:1):1,((cell_8974:1,cell_9472:1):1,cell_5459:1):1):1):1,((((cell_5120:1,cell_7776:1):1,(cell_258:1,cell_5040:1):1):1,((cell_1742:1,cell_2479:1):1,cell_7408:1):1):1,(((cell_2377:1,cell_4811:1):1,((cell_4514:1,cell_4591:1):1,cell_4168:1):1):1,((cell_4505:1,cell_5761:1):1,cell_2146:1):1):1):1):1,((((((cell_1599:1,cell_7981:1):1,cell_6444:1):1,(cell_3139:1,cell_5913:1):1):1,(cell_5267:1,cell_9457:1):1):1,(((cell_459:1,cell_1053:1):1,cell_553:1):1,(cell_495:1,cell_3567:1):1):1):1,((((((cell_624:1,cell_1890:1):1,cell_4877:1):1,cell_3920:1):1,(cell_8571:1,cell_8849:1):1):1,(((cell_328:1,cell_7490:1):1,cell_7198:1):1,cell_2580:1):1):1,((cell_2089:1,cell_5496:1):1,cell_4342:1):1):1):1):1):1):1):1,((((((((cell_8835:1,cell_9446:1):1,cell_6538:1):1,cell_1635:1):1,((cell_4701:1,cell_8661:1):1,cell_3384:1):1):1,(((cell_5343:1,cell_9305:1):1,(cell_19:1,cell_9591:1):1):1,((cell_294:1,cell_2990:1):1,cell_2916:1):1):1):1,((cell_7788:1,cell_9303:1):1,cell_2505:1):1):1,((((((cell_194:1,cell_1971:1):1,(cell_5599:1,cell_5789:1):1):1,(cell_8128:1,cell_8417:1):1):1,(cell_5959:1,cell_9046:1):1):1,(cell_4072:1,cell_9686:1):1):1,(((((cell_975:1,cell_2951:1):1,(cell_3778:1,cell_9115:1):1):1,((((cell_8388:1,cell_9019:1):1,cell_7034:1):1,cell_1951:1):1,((cell_2404:1,cell_2498:1):1,cell_8593:1):1):1):1,(cell_364:1,cell_5912:1):1):1,(cell_4968:1,cell_5426:1):1):1):1):1,((((cell_2442:1,cell_6384:1):1,cell_3371:1):1,((cell_4604:1,cell_4735:1):1,cell_4467:1):1):1,((cell_7339:1,cell_8680:1):1,cell_4961:1):1):1):1):1):1,cell_1829:1):1,cell_575:1):1):1,(((((((cell_5858:1,cell_6945:1):1,(cell_1042:1,cell_7832:1):1):1,cell_4743:1):1,((cell_7510:1,cell_4627:1):1,(cell_1600:1,cell_4433:1):1):1):1,(cell_6490:1,cell_7107:1):1):1,(((cell_275:1,cell_9384:1):1,cell_38:1):1,(((cell_5342:1,cell_6136:1):1,(cell_4955:1,(((((cell_2784:1,cell_5259:1):1,(cell_6269:1,cell_9137:1):1):1,(((((cell_4345:1,cell_3711:1):1,cell_7806:1):1,(cell_8173:1,cell_9000:1):1):1,cell_6944:1):1,cell_154:1):1):1,(cell_8440:1,cell_6209:1):1):1,(cell_1614:1,cell_1683:1):1):1):1):1,(((cell_5323:1,cell_8438:1):1,(((cell_1085:1,cell_4206:1):1,cell_4802:1):1,cell_331:1):1):1,cell_8362:1):1):1):1):1,((cell_6718:1,cell_6321:1):1,(((((((((((((((((((((((((((((cell_2822:1,cell_9381:1):1,(cell_178:1,cell_9456:1):1):1,cell_27:1):1,cell_387:1):1,cell_761:1):1,(cell_7238:1,cell_7350:1):1):1,cell_776:1):1,cell_1553:1):1,cell_1888:1):1,cell_2117:1):1,cell_2424:1):1,cell_2963:1):1,cell_3241:1):1,cell_4017:1):1,cell_8887:1):1,cell_8412:1):1,cell_8034:1):1,cell_7998:1):1,cell_7963:1):1,cell_7772:1):1,cell_7459:1):1,cell_6826:1):1,((cell_3409:1,cell_6726:1):1,cell_7883:1):1):1,(cell_3010:1,cell_3536:1):1):1,cell_4037:1):1,cell_5279:1):1,cell_5574:1):1,cell_6003:1):1,cell_6008:1):1):1):1):1,((((((cell_3381:1,cell_4343:1):1,(cell_7610:1,cell_5986:1):1):1,((cell_6140:1,(((cell_8897:1,((cell_906:1,cell_8802:1):1,cell_4328:1):1):1,cell_4924:1):1,cell_5119:1):1):1,(cell_4756:1,cell_2213:1):1):1):1,(((((cell_1721:1,cell_9670:1):1,cell_4104:1):1,(((cell_698:1,cell_8070:1):1,cell_9550:1):1,cell_870:1):1):1,((((cell_3156:1,cell_6889:1):1,((cell_843:1,cell_4853:1):1,((cell_775:1,cell_7617:1):1,cell_2464:1):1):1):1,cell_2196:1):1,((cell_1801:1,cell_3690:1):1,cell_5581:1):1):1):1,cell_4387:1):1):1,((((((((((cell_5316:1,cell_9513:1):1,cell_5536:1):1,cell_2473:1):1,cell_4264:1):1,((cell_6524:1,(cell_81:1,cell_3585:1):1):1,(cell_9011:1,cell_6510:1):1):1):1,cell_6427:1):1,cell_5818:1):1,((((((((((((((((cell_1814:1,cell_8843:1):1,cell_49:1):1,((cell_64:1,cell_2573:1):1,cell_6582:1):1):1,cell_3369:1):1,(cell_3493:1,cell_7369:1):1):1,((cell_2211:1,cell_7197:1):1,cell_723:1):1):1,((((((((((((((((((cell_1998:1,cell_6907:1):1,cell_2394:1):1,cell_4694:1):1,(((((cell_568:1,cell_7083:1):1,(cell_599:1,cell_8145:1):1):1,((cell_5469:1,cell_9047:1):1,cell_5969:1):1):1,(((cell_4678:1,cell_5383:1):1,cell_5289:1):1,cell_9379:1):1):1,cell_243:1):1):1,(((((cell_1751:1,cell_8619:1):1,cell_6138:1):1,cell_3869:1):1,(cell_1381:1,cell_3345:1):1):1,(cell_5038:1,cell_5153:1):1):1):1,((cell_1671:1,cell_8605:1):1,(cell_578:1,cell_3628:1):1):1):1,((((cell_1615:1,cell_1685:1):1,cell_4498:1):1,cell_1936:1):1,(cell_1850:1,cell_4475:1):1):1):1,(((((((cell_2781:1,cell_4605:1):1,cell_1772:1):1,cell_8971:1):1,cell_8346:1):1,cell_3665:1):1,(cell_2902:1,cell_8075:1):1):1,((((cell_7066:1,cell_9200:1):1,cell_3503:1):1,((cell_750:1,cell_6887:1):1,cell_1875:1):1):1,((cell_5164:1,cell_5175:1):1,cell_6155:1):1):1):1):1,(((cell_8519:1,cell_9170:1):1,cell_6183:1):1,(((cell_3273:1,cell_9352:1):1,cell_5693:1):1,cell_9570:1):1):1):1,cell_7870:1):1,cell_7421:1):1,cell_6947:1):1,cell_6624:1):1,cell_6290:1):1,cell_6153:1):1,cell_5873:1):1,cell_5632:1):1,cell_5294:1):1):1,(((cell_1804:1,cell_6962:1):1,cell_2503:1):1,((cell_1618:1,cell_7432:1):1,cell_2975:1):1):1):1,(cell_4300:1,cell_4555:1):1):1,cell_76:1):1,cell_847:1):1,cell_2101:1):1,cell_2523:1):1,cell_4248:1):1,cell_8938:1):1,cell_4601:1):1):1,((((cell_3993:1,(cell_5711:1,cell_7313:1):1):1,(cell_9156:1,cell_7093:1):1):1,cell_5526:1):1,(((cell_9625:1,((((((((((((((((((((((((((cell_1280:1,cell_4714:1):1,(cell_5229:1,cell_6255:1):1):1,((((((((((cell_4832:1,cell_8294:1):1,(cell_5945:1,cell_9089:1):1):1,((((cell_2345:1,cell_3487:1):1,cell_2736:1):1,cell_4987:1):1,cell_722:1):1):1,((((cell_3520:1,cell_7337:1):1,cell_4644:1):1,cell_6038:1):1,(cell_3479:1,cell_8411:1):1):1):1,((((((((cell_614:1,cell_8776:1):1,(cell_3030:1,cell_3893:1):1):1,(cell_5626:1,cell_6456:1):1):1,((cell_2189:1,cell_8918:1):1,cell_5261:1):1):1,((((cell_136:1,cell_9106:1):1,cell_2873:1):1,cell_5854:1):1,(cell_3319:1,cell_4351:1):1):1):1,(((cell_6397:1,cell_9514:1):1,cell_1933:1):1,(cell_4737:1,cell_7598:1):1):1):1,(((cell_3620:1,cell_7427:1):1,(cell_2362:1,cell_4786:1):1):1,((cell_4291:1,cell_9357:1):1,(cell_682:1,cell_2421:1):1):1):1):1,(((cell_4196:1,cell_8901:1):1,cell_6424:1):1,((cell_8629:1,cell_8891:1):1,(cell_6185:1,cell_9223:1):1):1):1):1):1,((((cell_753:1,cell_5544:1):1,cell_3257:1):1,cell_6970:1):1,(cell_4484:1,cell_5402:1):1):1):1,((((cell_3281:1,cell_8085:1):1,cell_8040:1):1,(cell_3256:1,cell_3375:1):1):1,(cell_6472:1,cell_6840:1):1):1):1,(cell_1922:1,cell_5335:1):1):1,(cell_2212:1,cell_4557:1):1):1,(cell_1731:1,cell_7575:1):1):1):1,cell_108:1):1,cell_990:1):1,cell_1292:1):1,cell_1869:1):1,(cell_3410:1,cell_3443:1):1):1,cell_2051:1):1,cell_2457:1):1,cell_8466:1):1,cell_7985:1):1,cell_7818:1):1,(((((cell_250:1,cell_1033:1):1,cell_4580:1):1,(cell_4397:1,cell_7842:1):1):1,cell_2756:1):1,((cell_2910:1,cell_3783:1):1,cell_6455:1):1):1):1,((((cell_5535:1,cell_7122:1):1,cell_7483:1):1,cell_1558:1):1,cell_2888:1):1):1,((cell_363:1,cell_8860:1):1,cell_216:1):1):1,cell_2599:1):1,(cell_6975:1,cell_9129:1):1):1,cell_3342:1):1,cell_3575:1):1,cell_3670:1):1,cell_6073:1):1,cell_6990:1):1,cell_7534:1):1,cell_7592:1):1,cell_7713:1):1):1,cell_9476:1):1,cell_8844:1):1):1):1,((((((((((((((((((((((((((cell_3233:1,cell_3470:1):1,cell_4855:1):1,((((cell_747:1,cell_4023:1):1,(cell_6232:1,cell_7302:1):1):1,(cell_6565:1,cell_8633:1):1):1,((cell_4143:1,cell_7029:1):1,cell_6045:1):1):1):1,(cell_2547:1,cell_2579:1):1):1,(cell_1898:1,cell_2036:1):1):1,(cell_1514:1,cell_1707:1):1):1,(cell_1350:1,cell_1363:1):1):1,((((cell_5238:1,cell_5771:1):1,((cell_1909:1,cell_3661:1):1,cell_1824:1):1):1,cell_3895:1):1,((cell_3176:1,cell_6615:1):1,cell_5115:1):1):1):1,(((cell_2922:1,cell_3028:1):1,(cell_2197:1,cell_5667:1):1):1,cell_823:1):1):1,(cell_2110:1,cell_4823:1):1):1,((((cell_7874:1,cell_9273:1):1,cell_7498:1):1,(cell_6160:1,cell_6379:1):1):1,cell_9037:1):1):1,(((cell_5657:1,cell_8837:1):1,cell_4671:1):1,(cell_202:1,cell_5577:1):1):1):1,cell_9042:1):1,cell_8603:1):1,cell_8018:1):1,cell_7709:1):1,cell_6905:1):1,(((cell_492:1,cell_4317:1):1,cell_8138:1):1,(((cell_4043:1,cell_7014:1):1,cell_3827:1):1,cell_9339:1):1):1):1,(((cell_370:1,cell_3791:1):1,cell_3422:1):1,cell_8741:1):1):1,cell_5918:1):1,cell_6188:1):1,cell_6305:1):1,cell_6747:1):1,cell_6792:1):1,cell_9141:1):1,cell_9153:1):1):1):1,(((cell_4074:1,cell_6019:1):1,cell_3239:1):1,(cell_7725:1,cell_9450:1):1):1):1):1,(((((((((cell_6091:1,cell_1597:1):1,cell_7909:1):1,cell_5746:1):1,((((((((((cell_3577:1,cell_5830:1):1,cell_7643:1):1,cell_6254:1):1,((cell_7597:1,cell_3952:1):1,cell_9263:1):1):1,cell_6450:1):1,(cell_5461:1,cell_56:1):1):1,((((cell_4572:1,cell_5354:1):1,(cell_1384:1,cell_2594:1):1):1,(cell_3782:1,cell_7524:1):1):1,((cell_2143:1,(((cell_4942:1,cell_1988:1):1,cell_2140:1):1,cell_8675:1):1):1,((cell_7078:1,cell_1820:1):1,(cell_9564:1,cell_3144:1):1):1):1):1):1,((((((cell_3204:1,cell_787:1):1,cell_8808:1):1,(cell_6051:1,cell_6919:1):1):1,(cell_3691:1,((cell_1508:1,cell_2905:1):1,(cell_7934:1,cell_8113:1):1):1):1):1,cell_88:1):1,((cell_9473:1,cell_8874:1):1,((((((((((((((((cell_7960:1,cell_9490:1):1,cell_223:1):1,cell_1468:1):1,cell_1987:1):1,cell_3598:1):1,cell_4583:1):1,cell_4844:1):1,cell_5462:1):1,cell_5829:1):1,cell_6502:1):1,cell_6623:1):1,cell_7621:1):1,cell_7891:1):1,cell_8093:1):1,cell_8257:1):1,cell_8498:1):1):1):1):1,(((((((((((((cell_329:1,cell_4267:1):1,cell_6105:1):1,cell_7011:1):1,((((cell_5214:1,cell_7044:1):1,cell_5246:1):1,cell_5707:1):1,cell_2264:1):1):1,cell_9675:1):1,cell_9162:1):1,cell_1441:1):1,cell_7346:1):1,cell_7653:1):1,cell_5412:1):1,((cell_2241:1,cell_1258:1):1,(cell_2947:1,(cell_8730:1,cell_1534:1):1):1):1):1,((cell_968:1,cell_2191:1):1,(((((((((((((cell_207:1,cell_5997:1):1,(((cell_2754:1,cell_8081:1):1,cell_4631:1):1,(cell_382:1,cell_9530:1):1):1):1,(cell_541:1,cell_842:1):1):1,(((((((((cell_4331:1,cell_7670:1):1,cell_2307:1):1,((cell_1090:1,cell_4894:1):1,cell_4372:1):1):1,((cell_4375:1,cell_8888:1):1,cell_6687:1):1):1,(((cell_185:1,cell_8203:1):1,cell_7954:1):1,cell_8495:1):1):1,cell_7576:1):1,cell_8154:1):1,cell_9087:1):1,(((((((cell_145:1,cell_2334:1):1,cell_9148:1):1,((cell_1720:1,cell_2805:1):1,cell_7372:1):1):1,(cell_4315:1,cell_6418:1):1):1,(cell_5564:1,cell_5958:1):1):1,((cell_1034:1,cell_2520:1):1,cell_1794:1):1):1,((((cell_1233:1,cell_2460:1):1,(cell_3728:1,cell_7151:1):1):1,cell_1477:1):1,cell_5399:1):1):1):1):1,(cell_3771:1,cell_4011:1):1):1,((cell_2376:1,cell_6366:1):1,cell_5591:1):1):1,((((((cell_2112:1,cell_9345:1):1,(cell_2542:1,cell_7781:1):1):1,(cell_2358:1,cell_7922:1):1):1,((((((cell_1119:1,cell_8065:1):1,(cell_4049:1,cell_8517:1):1):1,(cell_954:1,cell_3367:1):1):1,(cell_1440:1,cell_8641:1):1):1,((((cell_6753:1,cell_7112:1):1,cell_5524:1):1,((cell_4158:1,cell_8130:1):1,cell_6187:1):1):1,(((cell_5197:1,cell_5981:1):1,(cell_1038:1,cell_5236:1):1):1,(cell_2999:1,cell_3446:1):1):1):1):1,(cell_2773:1,cell_7893:1):1):1):1,(cell_2453:1,cell_3437:1):1):1,((cell_1354:1,cell_5245:1):1,cell_3846:1):1):1):1,(cell_3687:1,cell_4788:1):1):1,(((((((((cell_1840:1,cell_4939:1):1,cell_1443:1):1,cell_3569:1):1,((cell_6979:1,cell_7492:1):1,cell_8256:1):1):1,(cell_3078:1,cell_4740:1):1):1,((((cell_4183:1,cell_7385:1):1,cell_6431:1):1,(cell_1920:1,cell_8148:1):1):1,(cell_1266:1,cell_8153:1):1):1):1,(cell_524:1,cell_8401:1):1):1,cell_6778:1):1,cell_7001:1):1):1,((cell_2749:1,cell_5799:1):1,cell_9515:1):1):1,(((cell_6348:1,cell_6670:1):1,cell_7749:1):1,cell_6012:1):1):1,((cell_903:1,cell_7170:1):1,cell_3385:1):1):1,((cell_6106:1,cell_8792:1):1,cell_557:1):1):1):1):1,(cell_1349:1,cell_4769:1):1):1):1,(((((cell_8902:1,cell_9662:1):1,(((((((((((((((cell_5979:1,cell_6400:1):1,cell_1096:1):1,cell_1736:1):1,cell_2255:1):1,cell_2628:1):1,cell_2681:1):1,cell_3720:1):1,cell_3940:1):1,(((cell_8338:1,cell_8467:1):1,cell_6452:1):1,((cell_1239:1,cell_5629:1):1,cell_7917:1):1):1):1,cell_4229:1):1,(cell_2538:1,cell_8201:1):1):1,cell_4273:1):1,cell_5706:1):1,cell_6094:1):1,cell_6486:1):1):1,cell_9121:1):1,(cell_6994:1,cell_3412:1):1):1,((cell_8196:1,cell_5593:1):1,(cell_1176:1,cell_1238:1):1):1):1):1):1,((((cell_5943:1,cell_7005:1):1,(cell_1979:1,cell_1044:1):1):1,((((((cell_6672:1,((((cell_9308:1,cell_3124:1):1,(cell_8269:1,cell_2685:1):1):1,cell_7111:1):1,(cell_795:1,cell_9509:1):1):1):1,cell_6230:1):1,cell_733:1):1,cell_330:1):1,cell_6544:1):1,cell_3650:1):1):1,cell_2391:1):1):1,(((((cell_1942:1,cell_2732:1):1,(cell_5653:1,cell_9664:1):1):1,cell_3067:1):1,(((cell_2075:1,cell_7939:1):1,(cell_546:1,cell_1464:1):1):1,(cell_2154:1,cell_2436:1):1):1):1,((cell_1584:1,cell_6596:1):1,((cell_1726:1,cell_4114:1):1,cell_6017:1):1):1):1):1,((((((((((((((cell_257:1,cell_6665:1):1,cell_5150:1):1,cell_2339:1):1,cell_512:1):1,(cell_6299:1,cell_1864:1):1):1,cell_1527:1):1,cell_3236:1):1,cell_3656:1):1,cell_5414:1):1,cell_5332:1):1,((cell_4758:1,cell_6938:1):1,cell_1738:1):1):1,((((cell_4937:1,cell_3709:1):1,(((cell_5575:1,cell_2631:1):1,cell_2719:1):1,cell_3192:1):1):1,cell_7207:1):1,cell_904:1):1):1,((cell_6749:1,cell_8804:1):1,(cell_2263:1,cell_3472:1):1):1):1,((cell_1234:1,cell_2891:1):1,cell_187:1):1):1):1,(cell_1607:1,((cell_2759:1,cell_5505:1):1,cell_4548:1):1):1):1,(((((cell_3627:1,cell_6951:1):1,cell_9463:1):1,(cell_4283:1,cell_2602:1):1):1,((cell_5248:1,cell_5868:1):1,cell_5882:1):1):1,(((cell_1542:1,cell_8084:1):1,cell_6340:1):1,(((((cell_1079:1,cell_6131:1):1,((cell_2753:1,cell_1489:1):1,cell_5874:1):1):1,cell_7519:1):1,(((cell_5568:1,cell_5618:1):1,(cell_6732:1,(((cell_4314:1,cell_5539:1):1,cell_4058:1):1,(cell_2811:1,cell_1781:1):1):1):1):1,(cell_7687:1,cell_866:1):1):1):1,(cell_5208:1,cell_8490:1):1):1):1):1):1):1,(((((cell_4010:1,cell_3945:1):1,cell_2281:1):1,cell_9287:1):1,cell_2889:1):1,(((cell_1816:1,cell_6092:1):1,(cell_7191:1,cell_7916:1):1):1,cell_7586:1):1):1):1):1,((((cell_74:1,cell_9495:1):1,cell_7702:1):1,cell_8016:1):1,((cell_4230:1,cell_7562:1):1,(cell_3593:1,cell_8342:1):1):1):1):1,((cell_7446:1,cell_8095:1):1,cell_2373:1):1):1,(((((((((((((((((((cell_5533:1,cell_8589:1):1,(cell_1387:1,cell_6204:1):1):1,cell_6714:1):1,cell_446:1):1,cell_7328:1):1,cell_8430:1):1,cell_2185:1):1,(cell_9691:1,cell_3721:1):1):1,((((cell_6552:1,cell_9551:1):1,cell_7294:1):1,cell_9489:1):1,((cell_9330:1,cell_3757:1):1,(((cell_3540:1,cell_8158:1):1,cell_8306:1):1,cell_8636:1):1):1):1):1,((((((((((((cell_2177:1,cell_2253:1):1,(cell_3108:1,cell_6961:1):1):1,cell_5680:1):1,cell_3020:1):1,((cell_6289:1,cell_9119:1):1,(cell_2162:1,cell_8220:1):1):1):1,((cell_3436:1,(cell_436:1,cell_533:1):1):1,cell_1880:1):1):1,(((cell_2441:1,cell_6710:1):1,(cell_1921:1,cell_6991:1):1):1,cell_6965:1):1):1,cell_8042:1):1,((cell_5179:1,cell_5933:1):1,cell_486:1):1):1,(((cell_2516:1,(cell_5362:1,cell_4296:1):1):1,(((((cell_7983:1,cell_3129:1):1,cell_8358:1):1,(cell_9323:1,cell_2766:1):1):1,(cell_4618:1,cell_5467:1):1):1,(((((cell_1669:1,cell_7711:1):1,cell_1808:1):1,cell_4119:1):1,cell_7608:1):1,(((cell_1858:1,(cell_7885:1,cell_6297:1):1):1,(cell_4445:1,((((((cell_4790:1,cell_879:1):1,cell_1191:1):1,cell_2567:1):1,((cell_9082:1,(cell_8877:1,cell_20:1):1):1,(cell_3781:1,(cell_2370:1,cell_8564:1):1):1):1):1,cell_3829:1):1,((cell_7363:1,cell_5590:1):1,(((cell_6049:1,cell_4086:1):1,(cell_5403:1,cell_9099:1):1):1,cell_7830:1):1):1):1):1):1,cell_23:1):1):1):1):1,cell_7982:1):1):1,(((((((((((((cell_4494:1,cell_6601:1):1,cell_4246:1):1,(((cell_467:1,cell_5099:1):1,cell_7108:1):1,(cell_8111:1,cell_9316:1):1):1):1,(((cell_103:1,cell_9474:1):1,cell_312:1):1,cell_1101:1):1):1,((cell_1703:1,cell_3021:1):1,(cell_362:1,cell_9032:1):1):1):1,(((((cell_2903:1,cell_9348:1):1,cell_4568:1):1,(cell_4290:1,cell_9326:1):1):1,cell_8667:1):1,(cell_1165:1,cell_4483:1):1):1):1,cell_1650:1):1,cell_3395:1):1,cell_4763:1):1,(((((((((((cell_2126:1,cell_7283:1):1,(cell_366:1,cell_4473:1):1):1,((((cell_2190:1,cell_6893:1):1,cell_7659:1):1,cell_6651:1):1,cell_2958:1):1):1,(((cell_3831:1,cell_6344:1):1,cell_1240:1):1,(cell_6156:1,cell_9267:1):1):1):1,(((cell_39:1,cell_1501:1):1,cell_9151:1):1,(cell_2893:1,cell_8671:1):1):1):1,((((cell_2707:1,cell_5034:1):1,cell_675:1):1,(((cell_4240:1,cell_8433:1):1,cell_1016:1):1,cell_2676:1):1):1,(cell_984:1,cell_6656:1):1):1):1,((((((cell_4914:1,cell_6060:1):1,cell_8432:1):1,cell_5160:1):1,(((cell_3507:1,cell_9444:1):1,cell_6578:1):1,cell_6506:1):1):1,((cell_1272:1,cell_7531:1):1,cell_3587:1):1):1,(((cell_1855:1,cell_5401:1):1,cell_7379:1):1,((cell_8733:1,cell_9663:1):1,cell_2120:1):1):1):1):1,(((((cell_2980:1,cell_6389:1):1,((cell_597:1,cell_1847:1):1,cell_8293:1):1):1,(((cell_92:1,cell_2364:1):1,cell_6621:1):1,(cell_7059:1,cell_9646:1):1):1):1,((cell_2086:1,cell_6966:1):1,((cell_1211:1,cell_7558:1):1,cell_6536:1):1):1):1,((((((cell_1691:1,cell_8532:1):1,cell_7355:1):1,(cell_1219:1,cell_1895:1):1):1,(cell_78:1,cell_7123:1):1):1,cell_8270:1):1,((cell_6498:1,cell_6811:1):1,cell_8549:1):1):1):1):1,((((((cell_8103:1,cell_9538:1):1,cell_7400:1):1,((cell_455:1,cell_9557:1):1,cell_4901:1):1):1,cell_1046:1):1,((cell_2986:1,cell_6113:1):1,cell_7220:1):1):1,(((((cell_788:1,cell_7416:1):1,(cell_4201:1,cell_5378:1):1):1,cell_3838:1):1,((((cell_7356:1,cell_7855:1):1,cell_2720:1):1,(cell_2426:1,cell_4757:1):1):1,((cell_4278:1,cell_5916:1):1,cell_3323:1):1):1):1,(cell_672:1,cell_924:1):1):1):1):1,((((((((((cell_5334:1,cell_8012:1):1,cell_3056:1):1,(cell_3245:1,cell_4796:1):1):1,cell_1520:1):1,(((cell_1940:1,cell_7053:1):1,cell_1253:1):1,(cell_8509:1,cell_8846:1):1):1):1,(((((cell_6007:1,cell_6478:1):1,cell_2407:1):1,cell_7734:1):1,cell_1962:1):1,(((cell_855:1,cell_5429:1):1,cell_2937:1):1,(cell_2620:1,cell_9483:1):1):1):1):1,(((cell_4254:1,cell_4617:1):1,(cell_8216:1,cell_8690:1):1):1,((cell_89:1,cell_542:1):1,cell_494:1):1):1):1,((((cell_2596:1,cell_7254:1):1,cell_7549:1):1,(cell_6173:1,cell_8867:1):1):1,cell_1113:1):1):1,((((((cell_172:1,cell_2221:1):1,cell_6139:1):1,(((cell_4588:1,cell_5031:1):1,cell_6234:1):1,(cell_4302:1,cell_8943:1):1):1):1,cell_8326:1):1,((((cell_5420:1,cell_7658:1):1,(cell_8031:1,cell_8426:1):1):1,cell_8098:1):1,cell_7980:1):1):1,(((((cell_4303:1,cell_8330:1):1,(cell_2762:1,cell_5062:1):1):1,((cell_4687:1,cell_4777:1):1,(cell_5527:1,cell_7098:1):1):1):1,(cell_8068:1,cell_8395:1):1):1,(cell_1754:1,cell_8663:1):1):1):1):1,((((((((cell_1245:1,cell_7347:1):1,(cell_3405:1,cell_4717:1):1):1,cell_7140:1):1,cell_3080:1):1,((cell_5023:1,cell_9061:1):1,(((cell_4497:1,cell_7967:1):1,cell_5510:1):1,cell_8552:1):1):1):1,((((cell_3377:1,cell_7402:1):1,cell_2932:1):1,cell_6720:1):1,(cell_3109:1,cell_5404:1):1):1):1,((((((((cell_6968:1,cell_9586:1):1,cell_7680:1):1,(cell_3064:1,cell_6716:1):1):1,(cell_2353:1,cell_3330:1):1):1,(((cell_3862:1,cell_5636:1):1,cell_1945:1):1,(cell_3150:1,cell_4911:1):1):1):1,(((cell_916:1,cell_8024:1):1,cell_8521:1):1,cell_6611:1):1):1,cell_9388:1):1,(((cell_1619:1,cell_4519:1):1,cell_1174:1):1,cell_7737:1):1):1):1,((((cell_5682:1,cell_7454:1):1,cell_435:1):1,(cell_895:1,cell_8915:1):1):1,cell_4540:1):1):1):1):1,(((((cell_149:1,cell_1144:1):1,cell_9519:1):1,(((cell_605:1,cell_2549:1):1,cell_9260:1):1,cell_1627:1):1):1,cell_1677:1):1,cell_4381:1):1):1):1,cell_6559:1):1,cell_7236:1):1,cell_8229:1):1):1,(((cell_10:1,(cell_8483:1,cell_2700:1):1):1,cell_1083:1):1,cell_4857:1):1):1):1,(((((((((cell_1383:1,cell_6275:1):1,cell_8822:1):1,cell_5624:1):1,cell_2084:1):1,(cell_8073:1,cell_7189:1):1):1,(((((cell_5293:1,cell_7364:1):1,cell_3085:1):1,(cell_4559:1,(cell_4921:1,cell_4751:1):1):1):1,cell_385:1):1,((cell_9424:1,((cell_5978:1,cell_156:1):1,(((cell_649:1,cell_4970:1):1,cell_522:1):1,(cell_1709:1,cell_6042:1):1):1):1):1,cell_6334:1):1):1):1,((((cell_3154:1,cell_4587:1):1,cell_5233:1):1,cell_7956:1):1,((cell_2606:1,cell_5299:1):1,((cell_9096:1,cell_9080:1):1,(((cell_4464:1,cell_2985:1):1,cell_1504:1):1,(cell_4394:1,cell_70:1):1):1):1):1):1):1,((((cell_1972:1,cell_3177:1):1,cell_1760:1):1,((cell_7760:1,cell_9056:1):1,((cell_7216:1,cell_5669:1):1,cell_7027:1):1):1):1,cell_6412:1):1):1,(((cell_1287:1,(cell_4068:1,cell_3913:1):1):1,((cell_3309:1,((((cell_45:1,((cell_7738:1,cell_6895:1):1,cell_4191:1):1):1,cell_2248:1):1,cell_3841:1):1,(cell_5939:1,cell_7386:1):1):1):1,cell_5633:1):1):1,cell_5365:1):1):1):1,(((cell_1682:1,((cell_1859:1,cell_2563:1):1,cell_6755:1):1):1,((cell_7865:1,cell_4450:1):1,(cell_3123:1,cell_4090:1):1):1):1,cell_3266:1):1):1,((((cell_4794:1,cell_832:1):1,cell_4950:1):1,((((cell_2558:1,cell_6084:1):1,cell_2807:1):1,(cell_833:1,cell_9045:1):1):1,((cell_5809:1,cell_5276:1):1,(cell_7268:1,cell_5634:1):1):1):1):1,((((((cell_1459:1,cell_5247:1):1,cell_3960:1):1,cell_3358:1):1,((cell_6998:1,cell_5617:1):1,cell_424:1):1):1,((cell_1624:1,cell_8405:1):1,((cell_3122:1,cell_8747:1):1,cell_5909:1):1):1):1,((cell_2645:1,cell_3332:1):1,(cell_6336:1,cell_4478:1):1):1):1):1):1,((cell_580:1,cell_3777:1):1,cell_1397:1):1):1,((((((((((((((((((((((((((cell_7611:1,cell_2726:1):1,cell_4952:1):1,cell_7200:1):1,cell_2682:1):1,cell_6467:1):1,((cell_1061:1,(((cell_1428:1,cell_8050:1):1,cell_2540:1):1,(cell_483:1,cell_2122:1):1):1):1,cell_7055:1):1):1,(cell_5498:1,cell_6193:1):1):1,cell_6179:1):1,(cell_9665:1,cell_635:1):1):1,(cell_4981:1,cell_8421:1):1):1,(cell_8398:1,cell_7508:1):1):1,(cell_1552:1,((cell_7253:1,cell_7968:1):1,((cell_5896:1,cell_5817:1):1,cell_6430:1):1):1):1):1,cell_7809:1):1,cell_4887:1):1,((cell_6729:1,cell_9434:1):1,(((((cell_416:1,cell_462:1):1,cell_484:1):1,cell_630:1):1,cell_2102:1):1,cell_2969:1):1):1):1,((((cell_9197:1,cell_2840:1):1,cell_6063:1):1,(cell_2318:1,cell_8174:1):1):1,cell_9685:1):1):1,(cell_7201:1,cell_8182:1):1):1,((((cell_8110:1,cell_47:1):1,((cell_6900:1,((((cell_1564:1,cell_9651:1):1,cell_7941:1):1,((cell_3484:1,(cell_7918:1,cell_745:1):1):1,(((cell_5039:1,cell_7344:1):1,(cell_4565:1,(((cell_8007:1,cell_5671:1):1,cell_5718:1):1,(cell_7581:1,cell_2979:1):1):1):1):1,(cell_5579:1,cell_1326:1):1):1):1):1,cell_9537:1):1):1,cell_2275:1):1):1,((cell_7945:1,cell_9638:1):1,cell_2764:1):1):1,(cell_1216:1,cell_1467:1):1):1):1,(((((cell_3033:1,cell_9190:1):1,cell_9588:1):1,cell_3749:1):1,(cell_6251:1,cell_3733:1):1):1,(cell_5096:1,((cell_4157:1,((cell_2306:1,cell_1286:1):1,cell_857:1):1):1,cell_3271:1):1):1):1):1,(((cell_911:1,cell_7614:1):1,((cell_586:1,cell_8687:1):1,cell_6495:1):1):1,((((cell_5244:1,((cell_8630:1,cell_7763:1):1,cell_4907:1):1):1,cell_9402:1):1,(cell_7906:1,cell_6659:1):1):1,((cell_9601:1,cell_444:1):1,cell_4348:1):1):1):1):1,(cell_8905:1,cell_3963:1):1):1,(((cell_1710:1,((cell_1833:1,cell_2758:1):1,cell_4888:1):1):1,(((((((((cell_2934:1,cell_3209:1):1,cell_9198:1):1,cell_6934:1):1,(cell_9149:1,cell_8170:1):1):1,cell_3534:1):1,cell_4883:1):1,cell_5957:1):1,cell_1006:1):1,cell_1594:1):1):1,(((((cell_3414:1,(cell_5080:1,cell_8587:1):1):1,(cell_5779:1,cell_8582:1):1):1,(cell_6629:1,cell_927:1):1):1,cell_9682:1):1,((cell_3806:1,(cell_3017:1,cell_2534:1):1):1,(cell_8789:1,cell_221:1):1):1):1):1):1,(((((cell_1610:1,cell_4975:1):1,cell_5683:1):1,((cell_1687:1,(cell_6428:1,cell_3756:1):1):1,(cell_7951:1,cell_5237:1):1):1):1,cell_9659:1):1,((cell_193:1,(cell_6110:1,cell_3742:1):1):1,((cell_9242:1,((((((cell_1035:1,cell_1232:1):1,cell_1261:1):1,cell_1299:1):1,cell_1894:1):1,cell_1970:1):1,cell_4828:1):1):1,cell_7084:1):1):1):1):1,(cell_232:1,cell_6950:1):1):1,((((((((((((((((((cell_2731:1,cell_4574:1):1,(cell_2113:1,((cell_3847:1,cell_8574:1):1,(cell_7761:1,cell_7930:1):1):1):1):1,cell_2282:1):1,(cell_4165:1,cell_5613:1):1):1,((((((((((((((cell_271:1,cell_1681:1):1,cell_4398:1):1,cell_765:1):1,cell_3337:1):1,cell_4801:1):1,cell_1284:1):1,cell_6904:1):1,((cell_3403:1,cell_7768:1):1,((cell_8508:1,cell_9420:1):1,((cell_7403:1,cell_6823:1):1,((cell_6585:1,cell_2395:1):1,((cell_8806:1,cell_1302:1):1,cell_5172:1):1):1):1):1):1):1,((cell_7320:1,cell_9255:1):1,(cell_1680:1,cell_2411:1):1):1):1,((cell_3059:1,cell_690:1):1,cell_2029:1):1):1,((cell_1309:1,cell_1355:1):1,(((((((((((((cell_1608:1,cell_5128:1):1,cell_8499:1):1,cell_422:1):1,cell_9645:1):1,(((cell_8739:1,cell_8965:1):1,cell_6067:1):1,(cell_2053:1,cell_6618:1):1):1):1,(cell_1768:1,cell_3848:1):1):1,(((((((cell_1891:1,cell_1953:1):1,cell_9226:1):1,(cell_1605:1,cell_9077:1):1):1,((cell_5456:1,cell_6360:1):1,cell_3117:1):1):1,cell_5352:1):1,((((((cell_4205:1,cell_5178:1):1,(cell_1269:1,cell_7195:1):1):1,(cell_4132:1,cell_7270:1):1):1,(cell_505:1,cell_1778:1):1):1,cell_9634:1):1,cell_9143:1):1):1,(((cell_6116:1,cell_6286:1):1,cell_9477:1):1,cell_7645:1):1):1):1,(((((((((((cell_6218:1,cell_8285:1):1,((cell_2670:1,cell_5084:1):1,cell_7414:1):1):1,cell_7904:1):1,(cell_3798:1,cell_6441:1):1):1,(((((((cell_2061:1,cell_8155:1):1,cell_3004:1):1,cell_7821:1):1,cell_4728:1):1,(cell_5049:1,cell_6009:1):1):1,((cell_1398:1,cell_5450:1):1,(cell_4367:1,cell_4787:1):1):1):1,(cell_1613:1,cell_9073:1):1):1):1,((((cell_784:1,cell_2970:1):1,cell_5850:1):1,(cell_5994:1,cell_6057:1):1):1,(cell_3805:1,cell_6835:1):1):1):1,((((((cell_707:1,cell_6807:1):1,cell_5058:1):1,(cell_1865:1,cell_3325:1):1):1,((((cell_5776:1,cell_6077:1):1,cell_7076:1):1,((cell_3523:1,cell_9150:1):1,cell_5698:1):1):1,(cell_6224:1,cell_7367:1):1):1):1,((((cell_567:1,cell_1242:1):1,cell_7262:1):1,(cell_1577:1,cell_8967:1):1):1,((cell_3181:1,cell_3544:1):1,((cell_2420:1,cell_6997:1):1,cell_8654:1):1):1):1):1,(((((((cell_4219:1,cell_4742:1):1,cell_7248:1):1,cell_465:1):1,cell_7073:1):1,(((cell_1805:1,cell_2198:1):1,cell_3584:1):1,cell_8008:1):1):1,(((cell_448:1,cell_4173:1):1,(cell_3616:1,cell_7623:1):1):1,((cell_1451:1,cell_4133:1):1,(cell_31:1,cell_7654:1):1):1):1):1,(((((cell_119:1,cell_590:1):1,cell_1347:1):1,((cell_1322:1,cell_9178:1):1,cell_3092:1):1):1,((cell_4270:1,cell_6211:1):1,((cell_3849:1,cell_6241:1):1,cell_5710:1):1):1):1,(((cell_5565:1,cell_8708:1):1,cell_8175:1):1,cell_1377:1):1):1):1):1):1,((((cell_4369:1,cell_8262:1):1,(cell_2314:1,cell_8090:1):1):1,(cell_4712:1,cell_5372:1):1):1,((cell_8059:1,cell_8374:1):1,cell_499:1):1):1):1,(((((((cell_1147:1,cell_3490:1):1,cell_171:1):1,cell_9414:1):1,(cell_3219:1,cell_9534:1):1):1,cell_3748:1):1,(((((cell_79:1,cell_3270:1):1,cell_5745:1):1,cell_1095:1):1,cell_7978:1):1,cell_5264:1):1):1,(((((cell_3992:1,cell_7853:1):1,cell_7041:1):1,(cell_1166:1,cell_2472:1):1):1,cell_793:1):1,(cell_2085:1,cell_8781:1):1):1):1):1,((((((cell_1399:1,cell_6171:1):1,((cell_5418:1,cell_8077:1):1,cell_9523:1):1):1,(cell_1713:1,cell_6504:1):1):1,(((cell_1251:1,cell_5081:1):1,(cell_7165:1,cell_7308:1):1):1,cell_2048:1):1):1,((cell_3527:1,cell_9418:1):1,cell_1798:1):1):1,((cell_8677:1,cell_9466:1):1,cell_3784:1):1):1):1,cell_9107:1):1):1,((((cell_196:1,cell_666:1):1,cell_3707:1):1,cell_7134:1):1,(cell_5073:1,cell_6164:1):1):1):1,(((((((cell_6089:1,cell_8659:1):1,cell_42:1):1,((cell_810:1,cell_2082:1):1,cell_7550:1):1):1,(((cell_2403:1,cell_5509:1):1,cell_1997:1):1,(cell_1411:1,cell_1901:1):1):1):1,(((cell_2389:1,cell_7360:1):1,cell_8540:1):1,(cell_7936:1,cell_9209:1):1):1):1,cell_182:1):1,(((cell_6702:1,cell_7234:1):1,cell_1884:1):1,cell_4556:1):1):1):1,cell_165:1):1,cell_1059:1):1,cell_1288:1):1):1):1,((((((((((((((((((((((((cell_5881:1,cell_6122:1):1,(cell_5570:1,cell_5596:1):1):1,(cell_5141:1,cell_5297:1):1):1,(cell_4552:1,cell_4608:1):1):1,(cell_3315:1,cell_3380:1):1):1,(cell_2002:1,cell_2942:1):1):1,(cell_1694:1,cell_1735:1):1):1,(cell_880:1,cell_910:1):1):1,(cell_447:1,cell_480:1):1):1,(((cell_1117:1,cell_2349:1):1,(cell_6819:1,cell_8416:1):1):1,(cell_2913:1,cell_4297:1):1):1):1,(cell_1173:1,cell_6775:1):1):1,cell_6302:1):1,(cell_1892:1,cell_5499:1):1):1,cell_6600:1):1,cell_6754:1):1,cell_6815:1):1,cell_7051:1):1,cell_7077:1):1,cell_7804:1):1,cell_7910:1):1,cell_8673:1):1,cell_9394:1):1,cell_9310:1):1,cell_1628:1):1):1,cell_9356:1):1,((((((cell_4699:1,cell_8322:1):1,cell_6607:1):1,cell_7065:1):1,cell_1762:1):1,((cell_5059:1,cell_376:1):1,(cell_3329:1,(cell_5674:1,cell_2796:1):1):1):1):1,((cell_4967:1,cell_8723:1):1,((cell_141:1,cell_8185:1):1,cell_2195:1):1):1):1):1):1,(((cell_4931:1,cell_8228:1):1,(cell_2572:1,((cell_4069:1,cell_7141:1):1,(cell_9652:1,cell_4341:1):1):1):1):1,cell_8939:1):1):1,(((cell_5988:1,cell_9288:1):1,cell_9055:1):1,(((((((cell_4452:1,cell_6182:1):1,(cell_938:1,cell_3166:1):1):1,((cell_3294:1,cell_3106:1):1,cell_873:1):1):1,(cell_9524:1,cell_5287:1):1):1,((cell_5176:1,(((((((((((((((((((((((((cell_1207:1,cell_3174:1):1,(cell_6735:1,cell_8529:1):1):1,((cell_1966:1,cell_4941:1):1,cell_4067:1):1):1,(cell_2136:1,cell_8302:1):1):1,(cell_6119:1,cell_9531:1):1):1,(cell_8140:1,cell_8870:1):1):1,(cell_3612:1,cell_6668:1):1):1,(cell_6078:1,cell_8446:1):1):1,cell_348:1):1,cell_1270:1):1,cell_1450:1):1,cell_1469:1):1,cell_1633:1):1,cell_2108:1):1,cell_2600:1):1,cell_2692:1):1,cell_3555:1):1,cell_3978:1):1,cell_4059:1):1,cell_4377:1):1,cell_4784:1):1,cell_4803:1):1,cell_4808:1):1,cell_4865:1):1,cell_5123:1):1):1,cell_5832:1):1):1,(cell_2304:1,cell_4732:1):1):1,(((cell_3322:1,cell_6620:1):1,cell_8795:1):1,(cell_7033:1,cell_7511:1):1):1):1):1):1,(((((((cell_3891:1,cell_5045:1):1,cell_771:1):1,((((cell_7814:1,cell_8399:1):1,cell_3027:1):1,cell_5560:1):1,((cell_5070:1,cell_4739:1):1,cell_7172:1):1):1):1,((cell_1825:1,(cell_8783:1,cell_8504:1):1):1,cell_4125:1):1):1,cell_8280:1):1,(((((((cell_1225:1,cell_8706:1):1,cell_1370:1):1,((cell_4799:1,cell_9429:1):1,((((((((((((((((cell_2258:1,cell_7704:1):1,cell_5351:1):1,(((((cell_2838:1,cell_6667:1):1,cell_2046:1):1,((cell_2338:1,cell_9603:1):1,cell_5006:1):1):1,(cell_2455:1,cell_9377:1):1):1,cell_9363:1):1):1,((cell_899:1,cell_8632:1):1,(cell_2439:1,cell_3118:1):1):1):1,(((cell_7735:1,cell_8576:1):1,cell_7923:1):1,cell_6549:1):1):1,(((((((((((cell_126:1,cell_1187:1):1,cell_6828:1):1,cell_9229:1):1,cell_374:1):1,((cell_249:1,cell_863:1):1,cell_5260:1):1):1,((cell_5101:1,cell_6346:1):1,cell_1180:1):1):1,(((((((((cell_2305:1,cell_9671:1):1,cell_5146:1):1,(cell_703:1,cell_935:1):1):1,cell_976:1):1,((cell_4392:1,cell_7211:1):1,cell_1157:1):1):1,(((cell_5366:1,cell_6996:1):1,cell_5935:1):1,((cell_695:1,cell_1431:1):1,cell_8387:1):1):1):1,((((((cell_4472:1,cell_6550:1):1,cell_565:1):1,(cell_3492:1,cell_9380:1):1):1,cell_9501:1):1,((cell_5105:1,cell_5280:1):1,cell_130:1):1):1,cell_314:1):1):1,cell_398:1):1,cell_1295:1):1):1,(cell_2533:1,cell_9672:1):1):1,(((cell_681:1,cell_8786:1):1,cell_5846:1):1,((cell_1222:1,cell_5563:1):1,cell_881:1):1):1):1,cell_8987:1):1,cell_7100:1):1):1,((((((cell_2886:1,cell_9195:1):1,cell_6420:1):1,(cell_1445:1,cell_9547:1):1):1,((cell_1229:1,cell_2921:1):1,cell_7714:1):1):1,(((((cell_3065:1,cell_6489:1):1,cell_3214:1):1,(cell_2530:1,cell_2890:1):1):1,(cell_8566:1,cell_9232:1):1):1,(cell_325:1,cell_5336:1):1):1):1,(cell_4529:1,cell_5277:1):1):1):1,cell_2322:1):1,cell_2587:1):1,(cell_2588:1,cell_4427:1):1):1,((((((cell_1481:1,cell_5668:1):1,cell_3198:1):1,cell_1128:1):1,(((cell_6001:1,cell_8717:1):1,cell_8390:1):1,cell_8061:1):1):1,cell_572:1):1,((cell_4313:1,cell_8082:1):1,cell_3994:1):1):1):1,(((cell_3014:1,cell_6700:1):1,cell_3741:1):1,cell_8191:1):1):1,(cell_5139:1,cell_6365:1):1):1,(((cell_4603:1,cell_6845:1):1,cell_102:1):1,(cell_3925:1,cell_9464:1):1):1):1,cell_2867:1):1,cell_2973:1):1):1):1,(cell_2285:1,cell_4930:1):1):1,((cell_3933:1,cell_4870:1):1,((cell_5861:1,cell_3833:1):1,((cell_1388:1,cell_2246:1):1,cell_3596:1):1):1):1):1,((((((cell_3751:1,cell_5478:1):1,(cell_693:1,cell_3024:1):1):1,cell_5226:1):1,cell_8724:1):1,(cell_8003:1,cell_1056:1):1):1,(cell_9393:1,cell_9696:1):1):1):1,((((cell_5555:1,cell_5685:1):1,cell_6836:1):1,cell_6474:1):1,cell_5377:1):1):1):1,((((((cell_58:1,cell_8638:1):1,(cell_3531:1,((cell_5844:1,(cell_389:1,cell_9644:1):1):1,cell_7907:1):1):1):1,((cell_3617:1,cell_7794:1):1,(cell_7647:1,cell_9216:1):1):1):1,((((cell_9503:1,cell_4289:1):1,cell_8386:1):1,cell_6967:1):1,(((cell_838:1,cell_7875:1):1,cell_4897:1):1,cell_6033:1):1):1):1,(((((cell_68:1,cell_1369:1):1,((cell_9374:1,cell_9248:1):1,(((((((((((((((((((((((((cell_836:1,cell_2984:1):1,cell_3955:1):1,(cell_4606:1,cell_5999:1):1):1,cell_874:1):1,cell_4996:1):1,((cell_6108:1,cell_8020:1):1,cell_8352:1):1):1,((((cell_2317:1,cell_2833:1):1,cell_5538:1):1,cell_5220:1):1,cell_4814:1):1):1,((((cell_463:1,cell_2402:1):1,cell_686:1):1,(cell_1715:1,cell_8289:1):1):1,cell_4804:1):1):1,(cell_4249:1,cell_4586:1):1):1,(cell_3648:1,cell_3663:1):1):1,(cell_1783:1,cell_2525:1):1):1,((cell_192:1,cell_2832:1):1,cell_887:1):1):1,((cell_372:1,cell_2646:1):1,cell_646:1):1):1,((cell_3402:1,cell_8749:1):1,(cell_1881:1,cell_7468:1):1):1):1,((((cell_230:1,cell_1244:1):1,cell_6369:1):1,(cell_3178:1,cell_8845:1):1):1,(((cell_18:1,cell_3522:1):1,cell_6690:1):1,cell_402:1):1):1):1,(cell_1116:1,cell_7887:1):1):1,cell_5359:1):1,cell_5480:1):1,cell_5747:1):1,cell_6277:1):1,cell_7522:1):1,cell_8117:1):1,cell_8634:1):1,cell_8765:1):1,cell_8964:1):1):1):1,cell_1346:1):1,((cell_909:1,cell_5382:1):1,cell_6570:1):1):1,((cell_875:1,cell_2178:1):1,cell_4637:1):1):1):1,((((cell_618:1,cell_9220:1):1,cell_3910:1):1,cell_6634:1):1,(((((cell_7568:1,cell_6843:1):1,(cell_7914:1,cell_3986:1):1):1,cell_849:1):1,cell_8740:1):1,((((((cell_4073:1,cell_1637:1):1,cell_1256:1):1,((cell_508:1,cell_3755:1):1,cell_2356:1):1):1,cell_9621:1):1,(cell_4533:1,cell_2465:1):1):1,((cell_2601:1,cell_7164:1):1,cell_8561:1):1):1):1):1):1):1):1,((((cell_5880:1,cell_8583:1):1,(cell_3373:1,((cell_3704:1,cell_5417:1):1,cell_7088:1):1):1):1,(cell_7352:1,cell_8255:1):1):1,((cell_2450:1,cell_6249:1):1,(cell_679:1,cell_3573:1):1):1):1):1,((((((((((cell_7028:1,cell_7259:1):1,cell_8102:1):1,cell_7499:1):1,cell_8424:1):1,cell_763:1):1,((cell_242:1,cell_7223:1):1,cell_1944:1):1):1,cell_7031:1):1,cell_3225:1):1,(cell_3159:1,cell_8647:1):1):1,(((((((cell_4000:1,cell_4938:1):1,cell_1151:1):1,cell_7426:1):1,((((cell_8354:1,cell_8468:1):1,(cell_302:1,cell_796:1):1):1,((cell_2716:1,cell_6310:1):1,cell_7401:1):1):1,(cell_1714:1,cell_6982:1):1):1):1,((((cell_5122:1,cell_1341:1):1,cell_6824:1):1,cell_96:1):1,(cell_6862:1,cell_5455:1):1):1):1,(((((cell_1773:1,cell_888:1):1,cell_351:1):1,cell_4359:1):1,cell_7232:1):1,cell_5182:1):1):1,(cell_665:1,cell_1889:1):1):1):1):1,((((((cell_587:1,cell_6229:1):1,((((cell_6447:1,cell_445:1):1,cell_7357:1):1,cell_6215:1):1,(cell_3712:1,cell_5275:1):1):1):1,cell_5759:1):1,(((((((((((((cell_1876:1,cell_3160:1):1,cell_8080:1):1,(cell_6740:1,cell_2870:1):1):1,(cell_4827:1,cell_1981:1):1):1,((cell_9525:1,cell_7148:1):1,((cell_6627:1,cell_5502:1):1,cell_4034:1):1):1):1,cell_8125:1):1,cell_7230:1):1,cell_1567:1):1,(cell_1666:1,cell_9431:1):1):1,(cell_2926:1,cell_8275:1):1):1,(((((cell_1571:1,cell_4725:1):1,((cell_2760:1,cell_4368:1):1,((cell_1574:1,(((((((cell_2390:1,(cell_301:1,cell_5612:1):1):1,cell_1483:1):1,((((cell_4781:1,cell_6278:1):1,(cell_1640:1,cell_4964:1):1):1,cell_3590:1):1,cell_8951:1):1):1,(cell_4356:1,cell_44:1):1):1,cell_7770:1):1,cell_4711:1):1,cell_5741:1):1):1,(cell_9493:1,cell_2254:1):1):1):1):1,(((cell_5114:1,cell_2125:1):1,cell_789:1):1,((cell_4917:1,cell_8818:1):1,((cell_1086:1,cell_6192:1):1,cell_7393:1):1):1):1):1,((cell_9681:1,cell_5249:1):1,cell_1957:1):1):1,((cell_2220:1,cell_6927:1):1,cell_3793:1):1):1):1,(((cell_3249:1,(cell_9619:1,cell_7990:1):1):1,(cell_8341:1,cell_7:1):1):1,cell_4916:1):1):1,(((((((cell_8620:1,cell_8072:1):1,cell_826:1):1,((cell_8299:1,cell_7835:1):1,cell_6043:1):1):1,cell_3039:1):1,cell_7329:1):1,(cell_4152:1,cell_8448:1):1):1,cell_9583:1):1):1):1,((((cell_2493:1,cell_3609:1):1,((cell_9610:1,cell_6061:1):1,cell_7160:1):1):1,((cell_4286:1,cell_2099:1):1,cell_4161:1):1):1,cell_5298:1):1):1,((((((cell_2824:1,cell_6574:1):1,cell_8055:1):1,cell_4308:1):1,(((cell_1522:1,cell_9361:1):1,cell_7064:1):1,cell_4444:1):1):1,cell_6881:1):1,cell_2755:1):1):1):1,((((((((((cell_4032:1,cell_188:1):1,cell_4525:1):1,cell_1267:1):1,(((cell_5017:1,cell_6323:1):1,cell_6817:1):1,((cell_222:1,cell_9575:1):1,cell_9573:1):1):1):1,(((((cell_9318:1,cell_9114:1):1,(((((((((((((((((((((((((((cell_493:1,cell_570:1):1,cell_1644:1):1,cell_1716:1):1,(cell_520:1,cell_3336:1):1):1,cell_1937:1):1,cell_2170:1):1,cell_2553:1):1,cell_2878:1):1,((cell_1549:1,cell_6053:1):1,cell_5566:1):1):1,((cell_457:1,cell_9653:1):1,cell_4088:1):1):1,((((cell_2044:1,cell_5731:1):1,(cell_1403:1,cell_5923:1):1):1,(cell_1662:1,cell_2274:1):1):1,(((cell_391:1,cell_2187:1):1,cell_8924:1):1,cell_7036:1):1):1):1,(cell_1236:1,cell_2666:1):1):1,(cell_2814:1,cell_4615:1):1):1,cell_2885:1):1,cell_3549:1):1,cell_3970:1):1,cell_4007:1):1,cell_4691:1):1,cell_4906:1):1,cell_5061:1):1,cell_5548:1):1,cell_5944:1):1,cell_6597:1):1,cell_7480:1):1,cell_7501:1):1,cell_8129:1):1,cell_8731:1):1):1,cell_2808:1):1,cell_797:1):1,(((((cell_99:1,cell_4256:1):1,cell_8544:1):1,cell_8520:1):1,(cell_6069:1,cell_8301:1):1):1,((cell_1303:1,(((cell_3506:1,cell_474:1):1,(cell_3795:1,((cell_4334:1,cell_9117:1):1,cell_3589:1):1):1):1,cell_228:1):1):1,cell_738:1):1):1):1):1,((cell_2722:1,cell_8473:1):1,cell_3922:1):1):1,(((cell_4813:1,cell_7461:1):1,(cell_1676:1,cell_7419:1):1):1,cell_7235:1):1):1,(((((cell_1407:1,(cell_4706:1,cell_4385:1):1):1,cell_5802:1):1,((cell_1535:1,cell_3114:1):1,(cell_1260:1,cell_4977:1):1):1):1,((cell_4255:1,cell_7173:1):1,cell_109:1):1):1,cell_6329:1):1):1,((((((((((cell_769:1,cell_8339:1):1,cell_5648:1):1,(cell_1146:1,cell_9403:1):1):1,(cell_163:1,(cell_1879:1,cell_4676:1):1):1):1,cell_8970:1):1,((((cell_186:1,cell_4293:1):1,(((cell_2461:1,cell_5615:1):1,((cell_313:1,cell_1672:1):1,cell_4099:1):1):1,(cell_4755:1,cell_8083:1):1):1):1,(((cell_6158:1,cell_7099:1):1,((((((((((((((((((((((((cell_479:1,cell_3659:1):1,(cell_6115:1,cell_7834:1):1):1,(cell_2515:1,cell_9443:1):1):1,(((cell_3642:1,cell_7640:1):1,cell_2133:1):1,(cell_739:1,cell_1375:1):1):1):1,((((cell_1321:1,cell_1556:1):1,cell_2152:1):1,cell_1701:1):1,(cell_3746:1,cell_6507:1):1):1):1,((((cell_923:1,cell_9688:1):1,cell_7067:1):1,(cell_6829:1,cell_8803:1):1):1,(cell_2848:1,cell_6842:1):1):1):1,(cell_7622:1,cell_7632:1):1):1,cell_2000:1):1,cell_2032:1):1,cell_2290:1):1,cell_2630:1):1,cell_4816:1):1,cell_4973:1):1,cell_5729:1):1,((cell_2035:1,cell_5129:1):1,cell_8115:1):1):1,cell_5743:1):1,(cell_3917:1,cell_8372:1):1):1,cell_7593:1):1,cell_7463:1):1,cell_7370:1):1,cell_7286:1):1,((cell_3471:1,cell_5783:1):1,(cell_6488:1,cell_8604:1):1):1):1,((cell_2168:1,cell_3361:1):1,cell_3633:1):1):1,cell_5774:1):1):1,cell_6691:1):1):1,(((cell_5662:1,cell_6981:1):1,cell_3045:1):1,(cell_4971:1,(cell_9130:1,cell_9449:1):1):1):1):1):1,(((((cell_100:1,cell_3316:1):1,(cell_5724:1,cell_3386:1):1):1,cell_5329:1):1,cell_8025:1):1,((((cell_5973:1,cell_3883:1):1,(cell_1057:1,(cell_7624:1,cell_1555:1):1):1):1,cell_8858:1):1,(((cell_1634:1,cell_3887:1):1,(cell_117:1,cell_9639:1):1):1,cell_9029:1):1):1):1):1,cell_7895:1):1,cell_4620:1):1,(((cell_5506:1,cell_7231:1):1,((((cell_137:1,cell_1037:1):1,cell_2998:1):1,((((cell_4571:1,cell_7161:1):1,(cell_4958:1,((cell_6838:1,cell_134:1):1,(cell_6696:1,cell_1913:1):1):1):1):1,((cell_1192:1,cell_3262:1):1,cell_6512:1):1):1,(((cell_8975:1,cell_1415:1):1,cell_1595:1):1,(cell_408:1,cell_8852:1):1):1):1):1,cell_5107:1):1):1,(((((cell_7509:1,cell_7774:1):1,((cell_2751:1,cell_4845:1):1,cell_6497:1):1):1,cell_6589:1):1,(cell_5812:1,cell_7708:1):1):1,(cell_2144:1,cell_4462:1):1):1):1):1):1,cell_6225:1):1):1,((((((((((((cell_1189:1,cell_2976:1):1,(cell_8899:1,cell_4835:1):1):1,cell_4806:1):1,(((cell_980:1,cell_4947:1):1,cell_1282:1):1,cell_3903:1):1):1,((((cell_7992:1,cell_8997:1):1,(cell_3878:1,cell_158:1):1):1,cell_5125:1):1,cell_8036:1):1):1,((((cell_4922:1,cell_7391:1):1,cell_8321:1):1,((((cell_8553:1,cell_6048:1):1,cell_1620:1):1,cell_5212:1):1,(((cell_9230:1,((cell_555:1,(cell_7846:1,((cell_6239:1,cell_1171:1):1,(cell_5583:1,cell_159:1):1):1):1):1,((cell_5167:1,cell_3339:1):1,cell_3288:1):1):1):1,(((cell_6711:1,((cell_7384:1,(cell_2500:1,cell_7285:1):1):1,(cell_9536:1,cell_8166:1):1):1):1,cell_4534:1):1,cell_2150:1):1):1,(cell_8477:1,cell_5972:1):1):1):1):1,((((((((cell_5898:1,cell_5576:1):1,cell_7306:1):1,cell_8880:1):1,(cell_1485:1,cell_4004:1):1):1,cell_1129:1):1,cell_2413:1):1,cell_4567:1):1,((cell_9333:1,cell_5971:1):1,cell_6368:1):1):1):1):1,cell_5782:1):1,cell_8292:1):1,((((((((cell_52:1,cell_3780:1):1,cell_2694:1):1,(((((cell_4668:1,cell_7861:1):1,cell_7279:1):1,((cell_6602:1,cell_2119:1):1,cell_1105:1):1):1,(cell_601:1,cell_5044:1):1):1,cell_8190:1):1):1,((((cell_5103:1,cell_7227:1):1,(cell_4061:1,cell_5018:1):1):1,(cell_3834:1,cell_7505:1):1):1,(((((cell_540:1,cell_6849:1):1,cell_6669:1):1,cell_3173:1):1,cell_3624:1):1,(cell_2514:1,cell_4645:1):1):1):1):1,(((((((cell_835:1,cell_3145:1):1,cell_1088:1):1,cell_2094:1):1,(((cell_7500:1,cell_3619:1):1,(cell_4881:1,cell_2844:1):1):1,(cell_957:1,cell_2709:1):1):1):1,(((cell_9698:1,cell_7807:1):1,(cell_3578:1,cell_6939:1):1):1,cell_7724:1):1):1,(cell_6425:1,cell_6527:1):1):1,(cell_3647:1,cell_6757:1):1):1):1,(((cell_3115:1,cell_5521:1):1,cell_3151:1):1,(((cell_311:1,cell_7663:1):1,(cell_3095:1,cell_6341:1):1):1,((((cell_6010:1,cell_9327:1):1,cell_2708:1):1,cell_2816:1):1,cell_3012:1):1):1):1):1,(((((((cell_757:1,cell_9589:1):1,((cell_5995:1,cell_2401:1):1,cell_8648:1):1):1,cell_3308:1):1,(((cell_1045:1,cell_7561:1):1,cell_7925:1):1,(cell_8045:1,cell_4528:1):1):1):1,(((((cell_272:1,((cell_6464:1,cell_2431:1):1,((cell_1689:1,cell_8956:1):1,((cell_1973:1,(cell_1528:1,cell_3424:1):1):1,(((cell_3314:1,cell_235:1):1,cell_5078:1):1,cell_8959:1):1):1):1):1):1,(cell_3568:1,cell_6650:1):1):1,(cell_648:1,cell_5263:1):1):1,cell_530:1):1,((cell_36:1,cell_9579:1):1,cell_2846:1):1):1):1,((cell_1763:1,cell_4005:1):1,((cell_6264:1,cell_9408:1):1,cell_1111:1):1):1):1,((cell_2484:1,cell_5781:1):1,cell_4031:1):1):1):1,(((((((((cell_1996:1,cell_6680:1):1,(((cell_2247:1,cell_3378:1):1,cell_9005:1):1,(cell_3258:1,cell_1907:1):1):1):1,((cell_8310:1,cell_8506:1):1,((((((cell_4577:1,cell_3840:1):1,cell_6697:1):1,cell_5486:1):1,(cell_4833:1,(cell_7071:1,(cell_779:1,cell_6479:1):1):1):1):1,cell_5884:1):1,((cell_7795:1,cell_9021:1):1,((cell_7627:1,cell_3263:1):1,cell_6699:1):1):1):1):1):1,((((cell_5639:1,cell_7458:1):1,cell_8434:1):1,cell_2193:1):1,cell_3546:1):1):1,((((((cell_1499:1,cell_7444:1):1,cell_4878:1):1,(((cell_3529:1,cell_1843:1):1,cell_2043:1):1,cell_1293:1):1):1,((cell_2583:1,cell_9321:1):1,cell_2894:1):1):1,(cell_48:1,cell_831:1):1):1,((cell_164:1,cell_4335:1):1,(((cell_2288:1,cell_9528:1):1,cell_5491:1):1,((cell_8226:1,cell_3053:1):1,cell_7442:1):1):1):1):1):1,(cell_8716:1,cell_8926:1):1):1,(((((cell_2690:1,cell_7310:1):1,((cell_7473:1,cell_6724:1):1,((((((cell_1405:1,cell_7470:1):1,cell_6380:1):1,(cell_9395:1,cell_9455:1):1):1,cell_1367:1):1,cell_2787:1):1,cell_5930:1):1):1):1,cell_6649:1):1,(((cell_6940:1,cell_7920:1):1,(cell_1315:1,cell_5422:1):1):1,cell_3643:1):1):1,(((cell_4616:1,cell_6636:1):1,(cell_7577:1,((cell_6013:1,cell_6120:1):1,(((cell_3528:1,cell_1782:1):1,((cell_3685:1,cell_9637:1):1,(cell_7693:1,cell_9328:1):1):1):1,((cell_7314:1,cell_3660:1):1,(((cell_8348:1,cell_4960:1):1,(cell_1186:1,cell_5726:1):1):1,((cell_622:1,(cell_6820:1,cell_3863:1):1):1,(cell_538:1,cell_5494:1):1):1):1):1):1):1):1):1,((cell_1010:1,cell_3477:1):1,((((cell_1205:1,cell_7620:1):1,(cell_2945:1,cell_9304:1):1):1,(cell_8378:1,cell_8169:1):1):1,((cell_6080:1,cell_7317:1):1,((((cell_6865:1,cell_6943:1):1,(cell_2663:1,cell_4344:1):1):1,(cell_8344:1,cell_8264:1):1):1,((cell_654:1,cell_7150:1):1,(cell_5231:1,cell_4746:1):1):1):1):1):1):1):1):1):1,(((((cell_5572:1,cell_9612:1):1,cell_9090:1):1,((cell_3035:1,cell_9549:1):1,cell_6529:1):1):1,((cell_4041:1,cell_1190:1):1,cell_2073:1):1):1,cell_5549:1):1):1,((((((cell_519:1,cell_7340:1):1,((cell_8953:1,cell_7465:1):1,cell_90:1):1):1,cell_6039:1):1,(cell_8693:1,cell_3237:1):1):1,cell_487:1):1,((cell_4024:1,cell_9602:1):1,(cell_1184:1,cell_7502:1):1):1):1):1):1):1,((((cell_470:1,cell_4670:1):1,cell_812:1):1,((((cell_7964:1,cell_2856:1):1,cell_5484:1):1,cell_6707:1):1,cell_4982:1):1):1,((cell_7062:1,cell_7688:1):1,(cell_2301:1,cell_2991:1):1):1):1):1,((((((((cell_9683:1,(((((((((((((((((((((((((cell_731:1,cell_4542:1):1,(cell_1218:1,cell_7759:1):1):1,(cell_5436:1,cell_5947:1):1):1,cell_356:1):1,cell_1247:1):1,cell_1308:1):1,cell_2005:1):1,cell_2466:1):1,cell_2585:1):1,cell_2710:1):1,cell_3207:1):1,cell_3541:1):1,cell_4442:1):1,cell_5002:1):1,cell_5803:1):1,cell_5953:1):1,cell_6056:1):1,cell_6064:1):1,cell_6145:1):1,cell_6401:1):1,cell_6983:1):1,cell_6989:1):1,cell_7566:1):1,cell_8721:1):1,cell_8884:1):1):1,cell_9567:1):1,cell_2656:1):1,cell_5998:1):1,(cell_2259:1,cell_8143:1):1):1,cell_8457:1):1,(((cell_2699:1,cell_7321:1):1,((cell_4307:1,cell_4767:1):1,cell_5035:1):1):1,((((cell_1878:1,cell_7843:1):1,cell_6279:1):1,((cell_9376:1,(cell_8538:1,((cell_2939:1,cell_4561:1):1,(cell_4713:1,cell_3775:1):1):1):1):1,cell_3677:1):1):1,cell_4163:1):1):1):1,(((((cell_3283:1,cell_3969:1):1,(cell_464:1,(cell_6750:1,cell_2865:1):1):1):1,((((cell_3138:1,cell_7892:1):1,(cell_6393:1,cell_5225:1):1):1,(((cell_1897:1,cell_7149:1):1,((((((((((((((((((((((cell_5716:1,cell_9285:1):1,(cell_189:1,cell_4765:1):1):1,(cell_2745:1,cell_6561:1):1):1,(((cell_1123:1,cell_8258:1):1,(cell_2591:1,cell_6035:1):1):1,cell_1001:1):1):1,(((cell_1968:1,cell_3099:1):1,cell_8546:1):1,cell_9556:1):1):1,(cell_712:1,cell_8886:1):1):1,((cell_6460:1,cell_8227:1):1,cell_1194:1):1):1,cell_2818:1):1,cell_3501:1):1,cell_4019:1):1,cell_4202:1):1,((cell_6337:1,cell_7507:1):1,cell_2012:1):1):1,cell_4277:1):1,(cell_3287:1,cell_5890:1):1):1,cell_5218:1):1,cell_6952:1):1,cell_7374:1):1,cell_8030:1):1,cell_8189:1):1,cell_8444:1):1,cell_8666:1):1,cell_8836:1):1):1,cell_5374:1):1):1,((((cell_2660:1,cell_6217:1):1,cell_3390:1):1,cell_7263:1):1,(((cell_4834:1,cell_4180:1):1,(cell_8759:1,cell_264:1):1):1,cell_6133:1):1):1):1):1,((((((cell_7387:1,cell_2788:1):1,cell_6163:1):1,cell_6199:1):1,cell_2978:1):1,cell_5265:1):1,cell_7307:1):1):1,((((cell_259:1,((cell_6743:1,cell_8048:1):1,((cell_2474:1,cell_2544:1):1,cell_6309:1):1):1):1,cell_6070:1):1,cell_3807:1):1,(((cell_3172:1,cell_8736:1):1,cell_4176:1):1,cell_8178:1):1):1):1):1):1,(((cell_211:1,cell_5361:1):1,cell_9040:1):1,cell_227:1):1):1):1,(cell_4969:1,cell_7210:1):1):1,(((((((cell_7825:1,cell_8590:1):1,cell_8009:1):1,(cell_3614:1,cell_8242:1):1):1,((cell_1379:1,(cell_8157:1,cell_9633:1):1):1,cell_3310:1):1):1,(cell_321:1,cell_2612:1):1):1,(((((((((((cell_263:1,cell_4843:1):1,cell_2128:1):1,cell_8460:1):1,(cell_5985:1,cell_8913:1):1):1,((cell_93:1,cell_6419:1):1,cell_517:1):1):1,cell_1490:1):1,(cell_8537:1,cell_3511:1):1):1,cell_5419:1):1,((((cell_659:1,cell_7019:1):1,cell_5517:1):1,cell_6730:1):1,cell_7791:1):1):1,((((((cell_562:1,cell_4766:1):1,cell_9406:1):1,(((cell_1473:1,cell_6242:1):1,cell_5090:1):1,cell_7739:1):1):1,cell_6025:1):1,cell_4800:1):1,(((cell_939:1,cell_6176:1):1,((cell_3971:1,cell_7323:1):1,cell_1039:1):1):1,cell_6402:1):1):1):1,((cell_34:1,cell_1114:1):1,cell_5425:1):1):1):1,((((((((((((((((((((((((((((((((((cell_5990:1,cell_7217:1):1,cell_410:1):1,(cell_6235:1,cell_9448:1):1):1,cell_4537:1):1,cell_8916:1):1,cell_2739:1):1,cell_458:1):1,cell_9300:1):1,cell_9387:1):1,cell_1697:1):1,cell_1935:1):1,cell_4211:1):1,((cell_3942:1,(cell_3432:1,cell_4395:1):1):1,(((cell_7517:1,cell_9344:1):1,(cell_1246:1,cell_3119:1):1):1,cell_4319:1):1):1):1,(((((cell_7554:1,cell_6545:1):1,(cell_1140:1,cell_1353:1):1):1,(cell_7105:1,cell_5602:1):1):1,cell_8595:1):1,cell_8578:1):1):1,(cell_844:1,((cell_360:1,(cell_4622:1,cell_2675:1):1):1,cell_1427:1):1):1):1,(cell_2065:1,cell_417:1):1):1,(cell_3786:1,cell_349:1):1):1,(cell_2617:1,cell_6626:1):1):1,(cell_8872:1,cell_3591:1):1):1,((cell_1334:1,(cell_936:1,cell_8921:1):1):1,cell_3557:1):1):1,cell_1168:1):1,cell_1022:1):1,(cell_5234:1,cell_8771:1):1):1,cell_994:1):1,(cell_237:1,((cell_3542:1,cell_1786:1):1,(((cell_9559:1,cell_5677:1):1,cell_5813:1):1,cell_1103:1):1):1):1):1,((((cell_2174:1,cell_2016:1):1,(cell_291:1,cell_9196:1):1):1,cell_9700:1):1,(cell_1448:1,(cell_2897:1,cell_1719:1):1):1):1):1,(((((cell_2169:1,cell_3664:1):1,((cell_7455:1,cell_9527:1):1,((cell_5183:1,cell_5557:1):1,cell_9329:1):1):1):1,((cell_8071:1,cell_9296:1):1,(cell_1926:1,cell_4511:1):1):1):1,(((cell_7131:1,cell_6953:1):1,((((((((((((((((((((((((cell_2624:1,cell_9673:1):1,(cell_6150:1,cell_9076:1):1):1,((((cell_5303:1,cell_8763:1):1,cell_3259:1):1,(cell_9027:1,cell_9541:1):1):1,(cell_4943:1,cell_6861:1):1):1):1,(((cell_7208:1,cell_8214:1):1,(cell_3161:1,cell_5691:1):1):1,cell_7860:1):1):1,(cell_2469:1,cell_8496:1):1):1,cell_1561:1):1,cell_1949:1):1,cell_2182:1):1,(((cell_4129:1,cell_7993:1):1,cell_598:1):1,((cell_5673:1,cell_9335:1):1,cell_7503:1):1):1):1,cell_2454:1):1,cell_2714:1):1,cell_3218:1):1,cell_3382:1):1,cell_3961:1):1,cell_4083:1):1,cell_4480:1):1,cell_5028:1):1,cell_5082:1):1,cell_5127:1):1,cell_5165:1):1,cell_5241:1):1,cell_6454:1):1,cell_6728:1):1,cell_6915:1):1):1,cell_4149:1):1):1,((cell_6739:1,cell_6661:1):1,(((((((((((((((cell_7443:1,cell_7753:1):1,cell_8404:1):1,cell_3147:1):1,cell_6159:1):1,(cell_2575:1,cell_2831:1):1):1,(cell_2367:1,cell_2400:1):1):1,(cell_16:1,cell_1900:1):1):1,(cell_262:1,cell_1708:1):1):1,cell_9689:1):1,cell_8893:1):1,cell_7881:1):1,((((((((((((((cell_1992:1,cell_8331:1):1,cell_577:1):1,(cell_3203:1,cell_8948:1):1):1,cell_4340:1):1,cell_9192:1):1,((cell_973:1,cell_1404:1):1,cell_1076:1):1):1,cell_2179:1):1,cell_4337:1):1,cell_4257:1):1,cell_4107:1):1,(cell_490:1,cell_2319:1):1):1,((cell_6874:1,cell_6941:1):1,(cell_6660:1,cell_9492:1):1):1):1,(cell_2021:1,cell_2981:1):1):1,((cell_3049:1,cell_9626:1):1,cell_3989:1):1):1):1,(cell_2026:1,cell_4869:1):1):1,((cell_1925:1,cell_6315:1):1,cell_2381:1):1):1,(cell_5588:1,cell_8762:1):1):1):1):1):1,(((((((((((((cell_83:1,cell_7410:1):1,cell_509:1):1,cell_7085:1):1,((cell_357:1,cell_5195:1):1,(cell_6635:1,cell_7187:1):1):1):1,(((((cell_1031:1,cell_5780:1):1,cell_8223:1):1,((cell_3275:1,cell_7552:1):1,cell_658:1):1):1,cell_5584:1):1,((cell_3026:1,cell_3826:1):1,cell_9112:1):1):1):1,(((((((cell_197:1,cell_2200:1):1,cell_6054:1):1,(cell_5658:1,cell_7618:1):1):1,((cell_2648:1,cell_3179:1):1,cell_2509:1):1):1,((((cell_1188:1,cell_9613:1):1,cell_2066:1):1,((cell_7829:1,cell_8814:1):1,cell_4954:1):1):1,cell_6976:1):1):1,(((cell_2294:1,cell_5643:1):1,cell_8819:1):1,cell_7520:1):1):1,(((cell_2266:1,cell_9091:1):1,cell_4693:1):1,((((cell_381:1,cell_6923:1):1,cell_180:1):1,(((cell_7280:1,cell_9629:1):1,(cell_4563:1,cell_6985:1):1):1,cell_3860:1):1):1,((cell_4027:1,cell_6501:1):1,cell_3914:1):1):1):1):1):1,(((((((cell_7311:1,cell_8423:1):1,((cell_5728:1,cell_7012:1):1,cell_4137:1):1):1,((cell_5607:1,cell_8579:1):1,(cell_3032:1,cell_8934:1):1):1):1,(((cell_1208:1,cell_3480:1):1,cell_4681:1):1,((cell_2654:1,cell_3856:1):1,(cell_4980:1,cell_8311:1):1):1):1):1,(((((cell_561:1,cell_8316:1):1,cell_3975:1):1,cell_173:1):1,((cell_114:1,cell_7660:1):1,(cell_531:1,cell_6194:1):1):1):1,(cell_952:1,cell_6446:1):1):1):1,(((cell_6151:1,cell_6439:1):1,cell_419:1):1,((cell_813:1,cell_7489:1):1,(cell_912:1,cell_5136:1):1):1):1):1,((((((((((cell_4287:1,cell_8100:1):1,cell_8383:1):1,(cell_1368:1,cell_3752:1):1):1,(cell_5013:1,cell_7991:1):1):1,cell_7764:1):1,cell_8530:1):1,(cell_6586:1,cell_8653:1):1):1,(((cell_5616:1,cell_6528:1):1,cell_5448:1):1,cell_5416:1):1):1,((((((((cell_4044:1,cell_8251:1):1,cell_868:1):1,cell_7205:1):1,(cell_5321:1,cell_6248:1):1):1,(cell_2954:1,cell_3022:1):1):1,((cell_2382:1,cell_2561:1):1,cell_8703:1):1):1,(((((cell_33:1,cell_688:1):1,(cell_2581:1,cell_7214:1):1):1,cell_1162:1):1,(cell_3565:1,cell_8408:1):1):1,((cell_840:1,cell_5106:1):1,cell_8385:1):1):1):1,((cell_450:1,cell_7477:1):1,(cell_1178:1,cell_9600:1):1):1):1):1,((((((cell_5196:1,cell_5387:1):1,cell_1217:1):1,cell_4065:1):1,((cell_1993:1,cell_5075:1):1,cell_8613:1):1):1,((cell_6709:1,cell_8555:1):1,cell_5067:1):1):1,((cell_1752:1,cell_4707:1):1,cell_3678:1):1):1):1):1):1,(((((((((cell_2496:1,cell_4388:1):1,(cell_138:1,cell_1102:1):1):1,(cell_2138:1,cell_9069:1):1):1,(cell_1699:1,cell_2072:1):1):1,(((cell_5894:1,cell_7264:1):1,((cell_544:1,cell_898:1):1,cell_5177:1):1):1,(cell_5644:1,cell_8245:1):1):1):1,cell_8596:1):1,(((cell_1800:1,cell_6548:1):1,cell_9427:1):1,((cell_6111:1,cell_8518:1):1,cell_1133:1):1):1):1,((((((((cell_3107:1,cell_9219:1):1,(cell_6902:1,cell_8278:1):1):1,cell_9437:1):1,((cell_3291:1,cell_7469:1):1,cell_2232:1):1):1,((((cell_1796:1,cell_5996:1):1,(cell_1871:1,cell_4339:1):1):1,cell_2346:1):1,(cell_2435:1,cell_4091:1):1):1):1,(cell_2027:1,cell_7995:1):1):1,(cell_105:1,cell_6772:1):1):1,(((cell_7261:1,cell_8168:1):1,cell_4268:1):1,(((cell_411:1,cell_1660:1):1,cell_8514:1):1,cell_4990:1):1):1):1):1,((((((cell_4109:1,cell_6458:1):1,(cell_4106:1,cell_4524:1):1):1,cell_7718:1):1,((cell_3438:1,cell_6114:1):1,cell_4022:1):1):1,((cell_1963:1,cell_2050:1):1,cell_3754:1):1):1,(((((cell_5344:1,cell_9507:1):1,cell_9481:1):1,(((cell_3231:1,cell_4665:1):1,(cell_5194:1,cell_6978:1):1):1,(cell_2176:1,cell_8118:1):1):1):1,((((cell_5493:1,cell_9692:1):1,(cell_6513:1,cell_7368:1):1):1,cell_6503:1):1,(cell_2783:1,cell_3495:1):1):1):1,(cell_201:1,cell_2874:1):1):1):1):1):1,(((((((cell_3457:1,cell_4543:1):1,((cell_1702:1,cell_3934:1):1,cell_268:1):1):1,(((cell_7003:1,cell_7744:1):1,cell_5762:1):1,cell_1243:1):1):1,(cell_2924:1,cell_5800:1):1):1,((cell_4174:1,cell_7559:1):1,cell_267:1):1):1,(((((cell_3987:1,cell_6584:1):1,cell_442:1):1,cell_9022:1):1,((cell_2880:1,cell_5541:1):1,(((cell_7671:1,cell_8462:1):1,(cell_3305:1,cell_4170:1):1):1,cell_6719:1):1):1):1,(cell_6535:1,cell_9136:1):1):1):1,(((cell_1328:1,cell_5072:1):1,cell_2957:1):1,(cell_15:1,cell_5512:1):1):1):1):1,((((cell_9397:1,cell_9426:1):1,cell_6514:1):1,cell_6410:1):1,cell_394:1):1):1,((((((cell_5027:1,cell_7448:1):1,cell_7018:1):1,cell_7721:1):1,(((cell_8397:1,cell_8545:1):1,cell_8966:1):1,(((cell_3997:1,cell_7678:1):1,(cell_660:1,cell_3682:1):1):1,(((cell_1337:1,cell_5528:1):1,cell_1790:1):1,cell_3770:1):1):1):1):1,((((cell_6741:1,cell_8961:1):1,cell_940:1):1,((cell_5672:1,cell_6712:1):1,cell_589:1):1):1,cell_1492:1):1):1,cell_6222:1):1):1,(((((((((cell_1331:1,cell_3142:1):1,cell_3134:1):1,cell_4085:1):1,cell_972:1):1,((cell_1395:1,cell_9215:1):1,cell_5243:1):1):1,(cell_4:1,cell_6375:1):1):1,(((((cell_1169:1,cell_4458:1):1,cell_5619:1):1,((cell_2215:1,cell_3632:1):1,cell_251:1):1):1,cell_7487:1):1,((cell_1612:1,cell_8601:1):1,(cell_3:1,cell_7020:1):1):1):1):1,((((((cell_5406:1,cell_7974:1):1,cell_1538:1):1,(cell_2510:1,cell_5849:1):1):1,cell_7933:1):1,(((cell_2286:1,cell_7121:1):1,cell_8076:1):1,(cell_1389:1,cell_2175:1):1):1):1,((((cell_4860:1,cell_7399:1):1,cell_6954:1):1,(cell_4262:1,cell_5739:1):1):1,(cell_1081:1,cell_6154:1):1):1):1):1,cell_2109:1):1):1,((((((((((((cell_210:1,cell_7182:1):1,cell_3075:1):1,((cell_433:1,cell_2943:1):1,cell_7527:1):1):1,cell_3753:1):1,((((cell_1091:1,cell_2055:1):1,cell_4651:1):1,cell_5452:1):1,(((cell_2780:1,cell_6628:1):1,cell_2683:1):1,cell_5603:1):1):1):1,((cell_3649:1,cell_4105:1):1,(cell_396:1,cell_2597:1):1):1):1,(((((((cell_3932:1,cell_5497:1):1,((cell_811:1,cell_8896:1):1,cell_3401:1):1):1,(((cell_5960:1,cell_9064:1):1,cell_2207:1):1,cell_317:1):1):1,((cell_3504:1,cell_7166:1):1,cell_6396:1):1):1,((((cell_3143:1,cell_7773:1):1,(cell_4487:1,cell_8159:1):1):1,((cell_1480:1,cell_9353:1):1,(cell_3279:1,cell_6339:1):1):1):1,(cell_371:1,cell_8695:1):1):1):1,(((((cell_4861:1,cell_6879:1):1,cell_4837:1):1,(cell_837:1,cell_6830:1):1):1,((((cell_2443:1,cell_8315:1):1,cell_3408:1):1,((cell_5819:1,cell_6812:1):1,cell_4550:1):1):1,(((cell_5427:1,cell_8952:1):1,cell_7751:1):1,cell_8927:1):1):1):1,((cell_5192:1,cell_7512:1):1,(((cell_6245:1,cell_8064:1):1,cell_4507:1):1,cell_5500:1):1):1):1):1,((((((cell_6692:1,cell_8617:1):1,cell_7436:1):1,cell_1903:1):1,(((((cell_1639:1,cell_2959:1):1,cell_8369:1):1,cell_1717:1):1,cell_3324:1):1,cell_2908:1):1):1,((cell_600:1,cell_4988:1):1,cell_5430:1):1):1,((cell_1054:1,cell_5168:1):1,(cell_1636:1,cell_1809:1):1):1):1):1):1,(((((((((cell_2994:1,cell_4797:1):1,cell_4783:1):1,(cell_5719:1,cell_7080:1):1):1,(cell_1557:1,cell_6986:1):1):1,((((cell_1551:1,cell_8875:1):1,cell_6432:1):1,(cell_2809:1,cell_4311:1):1):1,cell_4641:1):1):1,((((cell_390:1,cell_4667:1):1,cell_9657:1):1,cell_4401:1):1,((cell_1923:1,cell_9131:1):1,cell_5775:1):1):1):1,(cell_728:1,cell_3349:1):1):1,((cell_3038:1,cell_3948:1):1,((cell_678:1,cell_2252:1):1,cell_3199:1):1):1):1,(((((cell_5126:1,cell_7228:1):1,cell_1028:1):1,cell_5405:1):1,(((cell_1673:1,cell_5665:1):1,(cell_9202:1,cell_9233:1):1):1,((cell_7793:1,cell_8161:1):1,cell_3227:1):1):1):1,(((cell_2741:1,cell_7025:1):1,cell_2546:1):1,cell_8044:1):1):1):1):1,(((((((((((cell_5660:1,cell_6352:1):1,cell_8862:1):1,cell_5021:1):1,cell_43:1):1,(cell_184:1,cell_5047:1):1):1,((cell_5694:1,cell_6780:1):1,(cell_2499:1,cell_6082:1):1):1):1,((cell_4204:1,cell_6471:1):1,cell_7866:1):1):1,(((cell_1777:1,cell_5180:1):1,cell_3923:1):1,cell_9401:1):1):1,(((((cell_782:1,cell_5444:1):1,cell_5470:1):1,(((cell_2634:1,cell_7203:1):1,cell_4408:1):1,cell_8744:1):1):1,((((cell_3505:1,cell_6892:1):1,cell_4729:1):1,cell_7802:1):1,cell_3605:1):1):1,((((cell_2940:1,cell_4846:1):1,(cell_8581:1,cell_9614:1):1):1,cell_652:1):1,cell_3517:1):1):1):1,((((((cell_2603:1,cell_5098:1):1,cell_1519:1):1,cell_7240:1):1,((cell_2555:1,cell_2819:1):1,cell_999:1):1):1,((cell_5087:1,cell_5993:1):1,cell_8114:1):1):1,(cell_6551:1,cell_8727:1):1):1):1,(((((cell_4510:1,cell_6882:1):1,(cell_6047:1,cell_9174:1):1):1,(cell_4189:1,cell_6646:1):1):1,((cell_4479:1,cell_9298:1):1,cell_7797:1):1):1,((((((cell_2653:1,cell_5004:1):1,cell_2077:1):1,(cell_5631:1,cell_5925:1):1):1,(cell_5914:1,cell_7958:1):1):1,(cell_497:1,cell_631:1):1):1,((cell_1883:1,cell_5239:1):1,cell_3735:1):1):1):1):1):1,(((((cell_2416:1,cell_3229:1):1,(((cell_7486:1,cell_7901:1):1,cell_4544:1):1,(cell_1982:1,cell_4695:1):1):1):1,(((cell_1466:1,cell_1590:1):1,(cell_3708:1,cell_5717:1):1):1,((cell_673:1,cell_5507:1):1,cell_6603:1):1):1):1,((cell_766:1,cell_4700:1):1,cell_9500:1):1):1,((((cell_3088:1,cell_8094:1):1,cell_6074:1):1,cell_8445:1):1,(cell_1906:1,cell_7336:1):1):1):1):1,((((((((cell_485:1,cell_1003:1):1,cell_7037:1):1,((cell_3185:1,cell_7790:1):1,cell_2131:1):1):1,((((cell_1241:1,cell_6931:1):1,cell_633:1):1,(cell_4179:1,cell_7679:1):1):1,(((cell_1487:1,cell_7514:1):1,cell_7091:1):1,((cell_3537:1,cell_6090:1):1,(cell_4033:1,cell_4874:1):1):1):1):1):1,((cell_920:1,cell_7488:1):1,cell_1539:1):1):1,((cell_1592:1,cell_9358:1):1,(cell_1947:1,cell_2752:1):1):1):1,(((((cell_4774:1,cell_5055:1):1,cell_8936:1):1,((cell_1523:1,cell_9690:1):1,(cell_7771:1,cell_7789:1):1):1):1,((cell_5020:1,cell_8686:1):1,cell_867:1):1):1,((cell_2835:1,cell_3290:1):1,cell_5258:1):1):1):1,((((cell_1856:1,cell_6928:1):1,cell_7984:1):1,(((cell_3344:1,cell_7924:1):1,cell_8976:1):1,cell_7377:1):1):1,(((cell_4113:1,cell_9487:1):1,cell_3299:1):1,(cell_282:1,cell_1955:1):1):1):1):1):1,(((((((((cell_7224:1,cell_8052:1):1,cell_2532:1):1,(cell_5857:1,cell_6863:1):1):1,((cell_2775:1,cell_7728:1):1,cell_9415:1):1):1,((((cell_5530:1,cell_6449:1):1,cell_2433:1):1,(cell_5777:1,cell_7081:1):1):1,cell_5825:1):1):1,(((((((cell_574:1,cell_9382:1):1,cell_8199:1):1,cell_6295:1):1,((cell_2096:1,cell_5688:1):1,(cell_3623:1,cell_8838:1):1):1):1,(((cell_4384:1,cell_9571:1):1,cell_3164:1):1,(cell_4532:1,cell_8144:1):1):1):1,((((cell_3077:1,cell_4365:1):1,cell_415:1):1,cell_6804:1):1,(cell_4598:1,cell_8568:1):1):1):1,(((cell_8392:1,cell_9590:1):1,(cell_981:1,cell_7932:1):1):1,cell_456:1):1):1):1,((((((cell_7194:1,cell_8864:1):1,cell_4979:1):1,(cell_2267:1,cell_8252:1):1):1,((cell_5104:1,cell_8017:1):1,cell_9167:1):1):1,(cell_4593:1,cell_8580:1):1):1,((((cell_4378:1,cell_9539:1):1,cell_7104:1):1,cell_1785:1):1,(cell_2715:1,cell_7723:1):1):1):1):1,((((cell_256:1,cell_1124:1):1,((cell_3343:1,cell_9502:1):1,cell_6104:1):1):1,((cell_5949:1,cell_7068:1):1,cell_1780:1):1):1,((((cell_3789:1,cell_6806:1):1,cell_852:1):1,(((cell_1684:1,cell_5614:1):1,cell_2627:1):1,cell_2906:1):1):1,(((cell_4959:1,cell_8743:1):1,((cell_2018:1,cell_3710:1):1,cell_6318:1):1):1,cell_6:1):1):1):1):1,((((((((cell_2661:1,cell_6715:1):1,(cell_84:1,cell_5554:1):1):1,cell_8710:1):1,((cell_7838:1,cell_9043:1):1,cell_9013:1):1):1,(((((cell_239:1,cell_4234:1):1,cell_5553:1):1,((cell_4482:1,cell_9244:1):1,cell_4186:1):1):1,((cell_664:1,cell_1932:1):1,cell_944:1):1):1,((cell_469:1,cell_1212:1):1,(cell_4210:1,cell_6605:1):1):1):1):1,((((cell_3481:1,cell_5022:1):1,cell_6608:1):1,(cell_5369:1,cell_8515:1):1):1,((cell_2160:1,cell_6974:1):1,cell_7177:1):1):1):1,((((((((cell_323:1,cell_5824:1):1,cell_2651:1):1,((cell_798:1,cell_5938:1):1,cell_3126:1):1):1,((cell_4545:1,cell_8652:1):1,cell_5699:1):1):1,((((cell_6093:1,cell_6677:1):1,cell_8043:1):1,((cell_4110:1,cell_5838:1):1,(cell_2060:1,cell_4038:1):1):1):1,cell_5281:1):1):1,((((cell_2015:1,cell_3463:1):1,cell_1793:1):1,(cell_2219:1,cell_3240:1):1):1,(cell_593:1,cell_2718:1):1):1):1,(((cell_5213:1,cell_8562:1):1,cell_4953:1):1,(((cell_4418:1,cell_7054:1):1,cell_585:1):1,cell_5906:1):1):1):1,((cell_3366:1,cell_5758:1):1,((cell_9346:1,cell_9447:1):1,cell_9436:1):1):1):1):1,(((((((cell_6186:1,cell_9227:1):1,cell_28:1):1,(cell_3190:1,cell_6253:1):1):1,(((cell_7287:1,cell_9231:1):1,cell_6969:1):1,cell_820:1):1):1,((cell_61:1,cell_7305:1):1,cell_7755:1):1):1,(((cell_8451:1,cell_8651:1):1,cell_7667:1):1,cell_2995:1):1):1,((((cell_845:1,cell_6121:1):1,(cell_9277:1,cell_9640:1):1):1,((((cell_4216:1,cell_5200:1):1,cell_7296:1):1,cell_273:1):1,(((cell_2210:1,cell_4389:1):1,cell_4596:1):1,cell_5610:1):1):1):1,(((((((cell_5357:1,cell_8452:1):1,cell_1886:1):1,cell_4446:1):1,((cell_768:1,cell_7353:1):1,(cell_4771:1,cell_7574:1):1):1):1,cell_9311:1):1,cell_6367:1):1,((cell_3073:1,cell_6294:1):1,(((cell_1080:1,cell_5905:1):1,cell_7118:1):1,cell_7987:1):1):1):1):1):1):1):1):1):1):1,((((cell_1462:1,cell_6226:1):1,cell_298:1):1,cell_1560:1):1,(((((cell_3842:1,cell_5900:1):1,(((cell_8439:1,cell_7365:1):1,((cell_7256:1,cell_3872:1):1,cell_5385:1):1):1,cell_4734:1):1):1,cell_3898:1):1,(((cell_6258:1,cell_9430:1):1,cell_922:1):1,(cell_6421:1,cell_808:1):1):1):1,((cell_1723:1,cell_6547:1):1,((cell_6537:1,cell_4127:1):1,(cell_1365:1,cell_6936:1):1):1):1):1):1):1,((((((((((((((((((((((((((cell_3189:1,cell_3396:1):1,(cell_3572:1,cell_6097:1):1):1,(cell_1019:1,cell_2912:1):1):1,cell_6394:1):1,cell_621:1):1,cell_280:1):1,cell_3911:1):1,(cell_5796:1,cell_3002:1):1):1,cell_8793:1):1,cell_6493:1):1,cell_6888:1):1,((cell_8132:1,cell_5561:1):1,((cell_80:1,cell_2812:1):1,cell_8260:1):1):1):1,cell_3062:1):1,(((cell_7433:1,cell_6948:1):1,(cell_2966:1,cell_3146:1):1):1,cell_8945:1):1):1,(cell_6809:1,cell_9416:1):1):1,(cell_8627:1,cell_2107:1):1):1,((((cell_8313:1,cell_7639:1):1,cell_2093:1):1,((cell_637:1,cell_803:1):1,cell_5360:1):1):1,(cell_7742:1,cell_9301:1):1):1):1,(cell_2658:1,(cell_2611:1,(cell_4112:1,cell_7050:1):1):1):1):1,((cell_9185:1,(((cell_5740:1,((((cell_4014:1,cell_2203:1):1,(cell_332:1,cell_7133:1):1):1,cell_2615:1):1,cell_7482:1):1):1,(cell_5190:1,cell_3136:1):1):1,cell_9334:1):1):1,((cell_8758:1,cell_9465:1):1,cell_6872:1):1):1):1,(((cell_3102:1,(((cell_3280:1,cell_491:1):1,(cell_3157:1,cell_7119:1):1):1,cell_930:1):1):1,(cell_2222:1,cell_8124:1):1):1,((cell_2901:1,cell_8195:1):1,(((cell_6519:1,cell_9041:1):1,((cell_5649:1,cell_2004:1):1,((cell_6072:1,cell_9668:1):1,cell_2354:1):1):1):1,cell_482:1):1):1):1):1,((((cell_4330:1,cell_9222:1):1,(cell_563:1,cell_3454:1):1):1,cell_6466:1):1,cell_4116:1):1):1,(((cell_800:1,cell_7946:1):1,(cell_8427:1,cell_6558:1):1):1,(((cell_7188:1,cell_6802:1):1,(cell_9049:1,cell_5198:1):1):1,(cell_780:1,cell_4053:1):1):1):1):1,(((((((cell_2508:1,cell_4904:1):1,(cell_13:1,cell_8414:1):1):1,(cell_6381:1,cell_1374:1):1):1,cell_7129:1):1,cell_6050:1):1,cell_5637:1):1,((cell_8817:1,cell_9058:1):1,(((((((((cell_3524:1,cell_9184:1):1,cell_3036:1):1,(cell_246:1,cell_7650:1):1):1,cell_3977:1):1,cell_5791:1):1,cell_6453:1):1,cell_6516:1):1,cell_7672:1):1,cell_7876:1):1):1):1):1,((((cell_1834:1,((cell_9009:1,cell_4320:1):1,cell_8391:1):1):1,(cell_1064:1,cell_9295:1):1):1,(cell_8037:1,cell_9204:1):1):1,((((((((((((((((cell_2037:1,cell_2491:1):1,cell_9615:1):1,cell_95:1):1,cell_152:1):1,cell_534:1):1,cell_595:1):1,cell_1541:1):1,cell_1632:1):1,cell_3205:1):1,cell_3338:1):1,cell_3462:1):1,cell_4001:1):1,cell_4159:1):1,cell_5291:1):1,cell_5816:1):1,cell_7010:1):1):1):1,((((((cell_3101:1,cell_9410:1):1,cell_6877:1):1,cell_3043:1):1,(((cell_198:1,cell_2330:1):1,(cell_6569:1,cell_3388:1):1):1,cell_7563:1):1):1,(((((((cell_6767:1,cell_2691:1):1,(cell_3399:1,(cell_4178:1,cell_8614:1):1):1):1,cell_3980:1):1,(cell_2214:1,cell_6407:1):1):1,cell_7175:1):1,(((cell_1848:1,cell_72:1):1,(cell_2960:1,cell_6361:1):1):1,(((cell_6918:1,cell_8698:1):1,cell_8794:1):1,(cell_8810:1,cell_2917:1):1):1):1):1,(cell_5815:1,cell_8621:1):1):1):1,((cell_4016:1,cell_3865:1):1,(((((((((((((((((((((cell_1695:1,cell_1830:1):1,cell_1974:1):1,(cell_1433:1,cell_1611:1):1):1,(cell_1224:1,cell_1344:1):1):1,((cell_543:1,cell_8317:1):1,cell_905:1):1):1,(cell_4316:1,cell_5134:1):1):1,cell_8774:1):1,cell_7666:1):1,cell_7330:1):1,cell_6612:1):1,cell_5687:1):1,cell_5109:1):1,cell_5093:1):1,cell_4440:1):1,(cell_2730:1,cell_8225:1):1):1,(cell_819:1,cell_4690:1):1):1,((cell_7686:1,cell_8142:1):1,(cell_3222:1,cell_8821:1):1):1):1,cell_2619:1):1,cell_2729:1):1,cell_3379:1):1,cell_3543:1):1):1):1):1,(((((((cell_7999:1,cell_9593:1):1,cell_2003:1):1,cell_8026:1):1,(cell_335:1,cell_6206:1):1):1,cell_5184:1):1,((cell_9618:1,(cell_6293:1,cell_8931:1):1):1,cell_9508:1):1):1,(((((cell_431:1,cell_1058:1):1,(((cell_7184:1,cell_6770:1):1,(cell_709:1,cell_4481:1):1):1,cell_7476:1):1):1,cell_8777:1):1,(((((((((((((((((((cell_526:1,cell_4103:1):1,cell_8104:1):1,(cell_8766:1,cell_9116:1):1):1,((cell_6270:1,cell_8476:1):1,cell_7267:1):1):1,(cell_3391:1,cell_4021:1):1):1,(cell_1587:1,cell_8282:1):1):1,(cell_5474:1,cell_6260:1):1):1,(cell_4192:1,cell_6436:1):1):1,((((cell_1565:1,cell_9693:1):1,cell_3697:1):1,cell_9173:1):1,(cell_7437:1,cell_8950:1):1):1):1,((((cell_2609:1,cell_7856:1):1,cell_3009:1):1,cell_2217:1):1,cell_3592:1):1):1,(cell_3867:1,cell_9568:1):1):1,((((((((((((cell_8523:1,cell_8608:1):1,((((cell_4410:1,cell_8406:1):1,cell_3954:1):1,cell_3254:1):1,(((cell_2159:1,cell_9667:1):1,cell_3779:1):1,cell_3201:1):1):1):1,(cell_8343:1,cell_8393:1):1):1,(cell_8171:1,cell_8266:1):1):1,((((((cell_4162:1,cell_7475:1):1,(cell_8474:1,cell_9582:1):1):1,((cell_241:1,cell_3552:1):1,cell_6800:1):1):1,(cell_7462:1,cell_9097:1):1):1,((cell_2504:1,cell_5292:1):1,cell_8811:1):1):1,cell_8919:1):1):1,((((((cell_2868:1,cell_9078:1):1,(cell_1137:1,cell_4166:1):1):1,(cell_2621:1,cell_6276:1):1):1,(cell_166:1,cell_1359:1):1):1,((((cell_460:1,cell_4851:1):1,cell_2010:1):1,cell_4035:1):1,(cell_4415:1,cell_5142:1):1):1):1,cell_7171:1):1):1,cell_8940:1):1,cell_9123:1):1,cell_9181:1):1,cell_9265:1):1,cell_9286:1):1,cell_9480:1):1):1,(cell_6890:1,cell_7049:1):1):1,(cell_5312:1,cell_6118:1):1):1,(cell_4859:1,cell_5154:1):1):1,(cell_4233:1,cell_4653:1):1):1,(cell_353:1,cell_806:1):1):1,(cell_822:1,cell_3320:1):1):1,(cell_2296:1,cell_3140:1):1):1):1,((cell_5720:1,cell_454:1):1,cell_2584:1):1):1):1):1):1,(((((((((((((((((((((((cell_3629:1,cell_6859:1):1,cell_336:1):1,cell_1098:1):1,(cell_315:1,cell_347:1):1):1,cell_762:1):1,cell_5876:1):1,cell_8550:1):1,cell_7324:1):1,cell_1340:1):1,cell_5767:1):1,cell_63:1):1,cell_5169:1):1,cell_5348:1):1,(cell_657:1,cell_3321:1):1):1,cell_4856:1):1,((cell_2425:1,cell_7717:1):1,cell_8447:1):1):1,cell_4265:1):1,cell_7564:1):1,((cell_1281:1,cell_5964:1):1,cell_7584:1):1):1,((cell_8683:1,cell_7023:1):1,(cell_2849:1,cell_3882:1):1):1):1,((cell_4562:1,(cell_8527:1,cell_7451:1):1):1,((cell_4612:1,cell_5030:1):1,((((((((((((((cell_2488:1,cell_5823:1):1,cell_6583:1):1,(cell_409:1,cell_4141:1):1):1,(cell_3418:1,cell_3797:1):1):1,(cell_5946:1,cell_7612:1):1):1,(cell_3350:1,cell_3821:1):1):1,(cell_2242:1,cell_3318:1):1):1,((((((((cell_6773:1,cell_6906:1):1,cell_5842:1):1,cell_5598:1):1,(((cell_1540:1,cell_5547:1):1,cell_7056:1):1,cell_4238:1):1):1,cell_1159:1):1,cell_2283:1):1,cell_2343:1):1,cell_5305:1):1):1,((cell_4100:1,cell_9535:1):1,(((((cell_727:1,cell_6959:1):1,cell_2092:1):1,((cell_4131:1,cell_9526:1):1,cell_2393:1):1):1,cell_4905:1):1,(((cell_3763:1,cell_5622:1):1,cell_8778:1):1,cell_2432:1):1):1):1):1,(cell_9133:1,cell_9243:1):1):1,(cell_989:1,cell_8700:1):1):1,((((((((cell_3090:1,cell_4279:1):1,(cell_2677:1,cell_5051:1):1):1,(cell_4754:1,cell_8470:1):1):1,(cell_579:1,cell_2938:1):1):1,((cell_4710:1,cell_6331:1):1,(cell_324:1,cell_2827:1):1):1):1,(((((cell_4097:1,cell_6180:1):1,cell_147:1):1,cell_1655:1):1,((cell_3563:1,cell_9584:1):1,cell_7174:1):1):1,cell_342:1):1):1,cell_354:1):1,cell_971:1):1):1,(((cell_2047:1,cell_9596:1):1,cell_5839:1):1,cell_8559:1):1):1,cell_2385:1):1):1):1):1,((((((((((((((cell_2323:1,cell_5471:1):1,(cell_4139:1,cell_5490:1):1):1,(((cell_7849:1,cell_9632:1):1,(cell_1630:1,cell_5410:1):1):1,((cell_4635:1,cell_6567:1):1,cell_5413:1):1):1):1,((((cell_2467:1,cell_2545:1):1,((cell_751:1,cell_4998:1):1,cell_1775:1):1):1,(((cell_3747:1,cell_8218:1):1,cell_2967:1):1,cell_4659:1):1):1,(cell_764:1,cell_1985:1):1):1):1,(((((cell_1430:1,cell_4136:1):1,(cell_830:1,cell_9098:1):1):1,(cell_4142:1,cell_5363:1):1):1,((cell_6797:1,cell_8756:1):1,cell_5309:1):1):1,(cell_6246:1,cell_7225:1):1):1):1,(((((cell_86:1,cell_9164:1):1,cell_5642:1):1,((cell_365:1,cell_8480:1):1,cell_718:1):1):1,((cell_2399:1,cell_8827:1):1,(cell_4946:1,cell_7233:1):1):1):1,(((((cell_1986:1,cell_4276:1):1,(cell_128:1,cell_3494:1):1):1,(cell_295:1,cell_1072:1):1):1,cell_6304:1):1,((cell_2490:1,cell_4360:1):1,cell_6591:1):1):1):1):1,((((((cell_6014:1,cell_7418:1):1,cell_7452:1):1,cell_5856:1):1,(((cell_1631:1,cell_3068:1):1,cell_3298:1):1,cell_6789:1):1):1,cell_4864:1):1,(((((cell_3435:1,cell_6648:1):1,cell_7903:1):1,cell_8089:1):1,cell_6957:1):1,(cell_3040:1,cell_9479:1):1):1):1):1,(((((cell_1307:1,cell_9649:1):1,((cell_4720:1,cell_5056:1):1,cell_5927:1):1):1,((cell_7114:1,cell_8150:1):1,(cell_1342:1,cell_8014:1):1):1):1,((cell_6107:1,cell_9109:1):1,(cell_4040:1,cell_5948:1):1):1):1,((((((cell_2946:1,cell_3571:1):1,(cell_6386:1,cell_7669:1):1):1,(cell_959:1,cell_2806:1):1):1,cell_4636:1):1,((((cell_6832:1,cell_7625:1):1,cell_9008:1):1,(cell_5242:1,cell_6935:1):1):1,(cell_7052:1,cell_8715:1):1):1):1,((((cell_318:1,cell_8314:1):1,cell_8968:1):1,(cell_9:1,cell_7969:1):1):1,(((cell_6475:1,cell_6708:1):1,cell_287:1):1,cell_2765:1):1):1):1):1):1,((((((((cell_2526:1,cell_7309:1):1,cell_6876:1):1,((cell_6525:1,cell_7255:1):1,cell_91:1):1):1,((cell_566:1,cell_1753:1):1,(((cell_2445:1,cell_6875:1):1,cell_2728:1):1,cell_9050:1):1):1):1,((((cell_3866:1,cell_9066:1):1,cell_9293:1):1,cell_3008:1):1,(cell_700:1,cell_7304:1):1):1):1,(((((((cell_523:1,cell_3639:1):1,cell_2139:1):1,cell_9471:1):1,((cell_548:1,cell_2592:1):1,cell_9643:1):1):1,cell_8853:1):1,(((cell_3943:1,cell_5594:1):1,cell_7706:1):1,cell_5670:1):1):1,((cell_3387:1,cell_5271:1):1,((cell_5911:1,cell_9256:1):1,cell_6465:1):1):1):1):1,((((cell_3599:1,cell_8962:1):1,cell_9214:1):1,(((cell_3297:1,cell_3420:1):1,(cell_3931:1,cell_8101:1):1):1,cell_8054:1):1):1,((cell_3111:1,cell_7897:1):1,cell_6363:1):1):1):1,((((((cell_729:1,cell_4122:1):1,cell_929:1):1,cell_902:1):1,(((cell_5756:1,cell_7977:1):1,cell_4624:1):1,cell_5274:1):1):1,((cell_4402:1,cell_6257:1):1,(cell_3967:1,cell_7155:1):1):1):1,(((((cell_1402:1,cell_4477:1):1,(cell_7097:1,cell_7322:1):1):1,((cell_2067:1,cell_4994:1):1,cell_6283:1):1):1,(((cell_3426:1,cell_7057:1):1,cell_5625:1):1,cell_9159:1):1):1,cell_1646:1):1):1):1):1,(((((((cell_7682:1,cell_8984:1):1,(cell_440:1,cell_2613:1):1):1,cell_2388:1):1,(((cell_6925:1,cell_7649:1):1,(((cell_5199:1,cell_5893:1):1,cell_4629:1):1,cell_8937:1):1):1,(((cell_1845:1,cell_8053:1):1,cell_663:1):1,cell_7521:1):1):1):1,(((((((cell_7212:1,cell_8074:1):1,cell_2033:1):1,(cell_6922:1,cell_7589:1):1):1,(cell_1120:1,cell_5542:1):1):1,((cell_397:1,cell_2669:1):1,(cell_735:1,cell_9468:1):1):1):1,((cell_8309:1,cell_8333:1):1,cell_2933:1):1):1,((((cell_174:1,cell_3683:1):1,cell_2639:1):1,cell_5407:1):1,cell_9337:1):1):1):1,(((((((cell_3930:1,cell_4321:1):1,cell_9072:1):1,(cell_98:1,cell_5862:1):1):1,(((cell_7154:1,cell_9355:1):1,cell_245:1):1,((cell_2607:1,cell_5875:1):1,cell_4918:1):1):1):1,(((((cell_339:1,cell_4474:1):1,cell_4773:1):1,cell_1177:1):1,(cell_4380:1,cell_8116:1):1):1,(cell_1150:1,cell_7898:1):1):1):1,((((cell_1693:1,cell_3604:1):1,cell_3497:1):1,((cell_6142:1,cell_6317:1):1,cell_3213:1):1):1,(((cell_2961:1,cell_7591:1):1,cell_6388:1):1,cell_2482:1):1):1):1,(((cell_423:1,cell_4082:1):1,cell_2419:1):1,(cell_790:1,cell_8415:1):1):1):1):1,((((((((cell_3267:1,cell_6666:1):1,cell_1817:1):1,((cell_8271:1,cell_9469:1):1,cell_7450:1):1):1,(cell_507:1,cell_2776:1):1):1,((cell_2586:1,cell_9451:1):1,cell_7382:1):1):1,cell_7361:1):1,cell_2825:1):1,(((cell_8222:1,cell_9228:1):1,cell_4679:1):1,(cell_3965:1,cell_4688:1):1):1):1):1):1,(((((((((cell_2513:1,cell_8479:1):1,(cell_3105:1,cell_5085:1):1):1,(cell_449:1,cell_2134:1):1):1,((((cell_401:1,cell_8092:1):1,((cell_943:1,cell_5582:1):1,cell_8868:1):1):1,((((cell_1654:1,cell_2668:1):1,cell_1306:1):1,(cell_1902:1,cell_5089:1):1):1,cell_6285:1):1):1,((cell_7690:1,cell_7971:1):1,cell_1298:1):1):1):1,(((cell_106:1,cell_5835:1):1,cell_8279:1):1,cell_7394:1):1):1,(((cell_669:1,cell_3646:1):1,cell_8:1):1,(cell_7630:1,cell_9036:1):1):1):1,((((((cell_1626:1,cell_6274:1):1,cell_190:1):1,cell_9161:1):1,cell_8277:1):1,(cell_1276:1,cell_2936:1):1):1,(((cell_225:1,cell_5389:1):1,cell_6866:1):1,cell_6796:1):1):1):1,((((cell_2574:1,cell_7997:1):1,((cell_3476:1,cell_6362:1):1,cell_6541:1):1):1,(cell_261:1,cell_7079:1):1):1,((((cell_3684:1,cell_6837:1):1,cell_8600:1):1,cell_4978:1):1,cell_7989:1):1):1):1,((((((((cell_1043:1,cell_9095:1):1,cell_8340:1):1,(cell_6530:1,cell_7086:1):1):1,(((cell_2020:1,cell_8501:1):1,(cell_4175:1,cell_8123:1):1):1,cell_8422:1):1):1,(((cell_685:1,cell_6560:1):1,((cell_6683:1,cell_8368:1):1,(cell_6920:1,cell_7961:1):1):1):1,(cell_773:1,cell_7143:1):1):1):1,(cell_3694:1,cell_4500:1):1):1,((((cell_1125:1,cell_4239:1):1,cell_3608:1):1,((cell_3816:1,cell_7701:1):1,cell_3051:1):1):1,cell_950:1):1):1,(((((cell_642:1,cell_3736:1):1,(cell_702:1,cell_4854:1):1):1,(cell_461:1,cell_791:1):1):1,((cell_1351:1,cell_3817:1):1,cell_144:1):1):1,(cell_7929:1,cell_8456:1):1):1):1):1):1,(((((((((cell_6231:1,cell_8327:1):1,(((cell_284:1,cell_3127:1):1,cell_5219:1):1,cell_1264:1):1):1,((((cell_5356:1,cell_5975:1):1,cell_3968:1):1,cell_828:1):1,(cell_6024:1,cell_6572:1):1):1):1,((cell_2915:1,cell_5983:1):1,(cell_1649:1,cell_9566:1):1):1):1,(((((((cell_931:1,cell_3560:1):1,cell_7266:1):1,(cell_5489:1,cell_8428:1):1):1,((cell_5580:1,cell_6553:1):1,cell_1823:1):1):1,((cell_7803:1,cell_8458:1):1,cell_8670:1):1):1,(((cell_4326:1,cell_8714:1):1,cell_3063:1):1,cell_2652:1):1):1,((cell_6980:1,cell_8112:1):1,cell_5895:1):1):1):1,(((((cell_4167:1,cell_8160:1):1,cell_6784:1):1,(cell_1073:1,cell_6568:1):1):1,((((cell_1442:1,cell_5503:1):1,cell_2489:1):1,((cell_4619:1,cell_6856:1):1,cell_7424:1):1):1,(cell_1254:1,cell_8136:1):1):1):1,(((((cell_1409:1,cell_6937:1):1,cell_8410:1):1,cell_2900:1):1,(((((cell_69:1,cell_4355:1):1,cell_1506:1):1,cell_2350:1):1,(cell_7438:1,cell_7580:1):1):1,cell_7298:1):1):1,(((cell_7915:1,cell_8219:1):1,cell_6353:1):1,((cell_634:1,cell_8224:1):1,cell_1380:1):1):1):1):1):1,(((((((cell_2142:1,cell_4546:1):1,cell_6633:1):1,(cell_5522:1,cell_8526:1):1):1,(((cell_2712:1,cell_4915:1):1,((cell_7726:1,cell_9405:1):1,cell_7316:1):1):1,((cell_345:1,cell_1214:1):1,cell_8609:1):1):1):1,((cell_2604:1,cell_9312:1):1,cell_8192:1):1):1,((cell_4250:1,cell_5029:1):1,(cell_1566:1,cell_5924:1):1):1):1,(((((cell_4895:1,cell_6765:1):1,(cell_1771:1,cell_4807:1):1):1,cell_1437:1):1,cell_6678:1):1,cell_5286:1):1):1):1,(((((((cell_6818:1,cell_7792:1):1,cell_6236:1):1,(cell_41:1,cell_2309:1):1):1,(cell_6059:1,cell_8828:1):1):1,(((((cell_1929:1,cell_4850:1):1,((cell_713:1,cell_1271:1):1,(cell_4602:1,cell_8253:1):1):1):1,(cell_3413:1,cell_6930:1):1):1,((cell_29:1,cell_6252:1):1,cell_2095:1):1):1,(((cell_2063:1,cell_8365:1):1,cell_2462:1):1,((cell_2517:1,cell_2640:1):1,cell_7823:1):1):1):1):1,(((((cell_2622:1,cell_8644:1):1,(cell_4117:1,cell_9661:1):1):1,((cell_7879:1,cell_7979:1):1,cell_6161:1):1):1,(((cell_3182:1,cell_4078:1):1,(cell_5203:1,cell_5889:1):1):1,cell_4649:1):1):1,((cell_122:1,cell_1826:1):1,((cell_22:1,cell_6426:1):1,cell_3937:1):1):1):1):1,((((((cell_2512:1,cell_8241:1):1,(cell_5734:1,cell_9577:1):1):1,(cell_3265:1,cell_8839:1):1):1,(cell_5211:1,cell_5393:1):1):1,((((cell_584:1,cell_8475:1):1,cell_219:1):1,cell_7730:1):1,(cell_2629:1,cell_2887:1):1):1):1,((((((cell_203:1,cell_2735:1):1,cell_6563:1):1,cell_582:1):1,(cell_6873:1,cell_8186:1):1):1,(cell_8941:1,cell_9193:1):1):1,(cell_2476:1,cell_4098:1):1):1):1):1):1,(((((((((((cell_2030:1,cell_4429:1):1,cell_2800:1):1,cell_5630:1):1,((cell_1396:1,cell_3348:1):1,cell_995:1):1):1,((cell_5834:1,cell_9687:1):1,(cell_4468:1,cell_5155:1):1):1):1,(((cell_1378:1,cell_6000:1):1,cell_5392:1):1,cell_932:1):1):1,(cell_6869:1,cell_9051:1):1):1,(((cell_2155:1,cell_6303:1):1,cell_2147:1):1,(((cell_1958:1,cell_8567:1):1,cell_4220:1):1,(cell_1588:1,cell_7092:1):1):1):1):1,(((cell_478:1,cell_4096:1):1,cell_5124:1):1,cell_6577:1):1):1,((((((((cell_1277:1,cell_8217:1):1,cell_6520:1):1,(cell_744:1,cell_9674:1):1):1,((((cell_3946:1,cell_8720:1):1,cell_7973:1):1,cell_6855:1):1,cell_8162:1):1):1,((cell_4830:1,cell_9236:1):1,(cell_413:1,cell_1449:1):1):1):1,(((cell_1149:1,cell_3857:1):1,((cell_6694:1,cell_7525:1):1,cell_8995:1):1):1,(cell_694:1,cell_2485:1):1):1):1,(((cell_4523:1,cell_5296:1):1,cell_2045:1):1,(cell_4871:1,cell_7243:1):1):1):1,((((((((cell_6088:1,cell_7281:1):1,(cell_8942:1,cell_9562:1):1):1,cell_3300:1):1,(cell_1279:1,cell_3894:1):1):1,(cell_2843:1,cell_8418:1):1):1,(cell_5227:1,cell_8336:1):1):1,(cell_327:1,cell_5543:1):1):1,((cell_8167:1,cell_8493:1):1,(cell_1087:1,cell_9378:1):1):1):1):1):1,((((((cell_804:1,cell_7332:1):1,(cell_7115:1,cell_9138:1):1):1,((cell_5148:1,cell_6442:1):1,cell_5118:1):1):1,((cell_1221:1,cell_4576:1):1,(cell_5121:1,cell_9505:1):1):1):1,((((cell_4553:1,cell_5595:1):1,cell_9697:1):1,(((cell_316:1,cell_2971:1):1,cell_4371:1):1,cell_4682:1):1):1,(((cell_6523:1,cell_7698:1):1,cell_1904:1):1,cell_3434:1):1):1):1,((((cell_1766:1,cell_5161:1):1,cell_8910:1):1,cell_7032:1):1,((cell_2837:1,cell_8250:1):1,cell_7741:1):1):1):1):1):1):1,((((((cell_3220:1,cell_4154:1):1,(((cell_4261:1,cell_5605:1):1,(cell_5454:1,cell_6469:1):1):1,cell_2706:1):1):1,cell_8370:1):1,(((((cell_3328:1,cell_7101:1):1,cell_3365:1):1,cell_7245:1):1,(cell_3702:1,cell_9617:1):1):1,((cell_1769:1,cell_3081:1):1,cell_6638:1):1):1):1,(((((cell_1318:1,cell_4414:1):1,cell_8491:1):1,(cell_2078:1,cell_6599:1):1):1,((cell_2875:1,cell_3562:1):1,(cell_4169:1,cell_7219:1):1):1):1,((cell_4171:1,cell_9234:1):1,cell_2054:1):1):1):1,(((cell_5545:1,cell_8676:1):1,cell_1154:1):1,((cell_2167:1,cell_6554:1):1,cell_8400:1):1):1):1):1,(((((cell_4217:1,cell_6744:1):1,(cell_4913:1,cell_6256:1):1):1,((cell_1040:1,cell_6031:1):1,cell_8215:1):1):1,cell_1849:1):1,((((cell_6703:1,cell_7648:1):1,cell_2235:1):1,(((cell_2920:1,cell_5328:1):1,cell_8840:1):1,cell_1488:1):1):1,cell_3905:1):1):1):1):1,((((((((cell_7030:1,cell_2237:1):1,cell_8244:1):1,cell_6181:1):1,cell_7341:1):1,cell_1291:1):1,cell_8180:1):1,(cell_6924:1,((cell_3019:1,cell_5394:1):1,(cell_7542:1,cell_9558:1):1):1):1):1,(((((((((((cell_3341:1,cell_4463:1):1,cell_6416:1):1,(cell_2486:1,cell_8930:1):1):1,(((cell_3486:1,cell_8319:1):1,cell_2847:1):1,cell_7822:1):1):1,(((cell_3050:1,cell_4810:1):1,cell_5397:1):1,cell_8611:1):1):1,((((cell_6201:1,cell_9560:1):1,(cell_4383:1,cell_4705:1):1):1,(cell_2383:1,cell_2861:1):1):1,cell_8500:1):1):1,(((((((cell_2205:1,cell_3113:1):1,cell_6746:1):1,cell_8407:1):1,(((cell_3459:1,cell_4447:1):1,cell_3394:1):1,cell_8298:1):1):1,((((cell_2664:1,cell_9364:1):1,cell_7845:1):1,((cell_9400:1,cell_9555:1):1,cell_2103:1):1):1,cell_1336:1):1):1,cell_3031:1):1,cell_5254:1):1):1,((((((((((cell_1503:1,cell_7061:1):1,cell_1670:1):1,cell_2234:1):1,(((cell_3304:1,cell_5432:1):1,cell_6647:1):1,((cell_734:1,cell_5041:1):1,cell_3564:1):1):1):1,(((((cell_5487:1,cell_6787:1):1,cell_1648:1):1,cell_6679:1):1,((((cell_1531:1,cell_3450:1):1,cell_289:1):1,cell_3762:1):1,(cell_4138:1,cell_4518:1):1):1):1,(((cell_1896:1,cell_4172:1):1,((cell_8261:1,cell_9581:1):1,cell_6177:1):1):1,((((cell_1851:1,cell_9569:1):1,cell_4632:1):1,cell_1237:1):1,(((cell_1930:1,cell_9460:1):1,cell_3705:1):1,(cell_2437:1,cell_7530:1):1):1):1):1):1):1,(((cell_1827:1,cell_5826:1):1,(cell_2408:1,cell_3888:1):1):1,(cell_1853:1,cell_3655:1):1):1):1,((((((cell_6144:1,cell_9412:1):1,cell_4353:1):1,(cell_304:1,cell_3331:1):1):1,(((cell_1143:1,cell_9542:1):1,cell_9237:1):1,cell_1776:1):1):1,((((cell_3070:1,cell_6766:1):1,cell_6555:1):1,cell_3802:1):1,((cell_7913:1,cell_8738:1):1,(cell_3232:1,cell_6437:1):1):1):1):1,(((((cell_4455:1,cell_9370:1):1,cell_6839:1):1,(cell_558:1,cell_4181:1):1):1,(cell_2836:1,cell_6581:1):1):1,(((cell_8658:1,cell_9235:1):1,cell_6083:1):1,cell_5376:1):1):1):1):1,cell_4748:1):1,(((((cell_6169:1,cell_6759:1):1,(cell_862:1,cell_5488:1):1):1,cell_603:1):1,((((cell_1609:1,cell_6162:1):1,cell_3581:1):1,cell_1496:1):1,cell_5395:1):1):1,((((cell_2548:1,cell_8381:1):1,cell_6681:1):1,((cell_5537:1,cell_7222:1):1,cell_1472:1):1):1,cell_1323:1):1):1):1,((((((((cell_1163:1,cell_1917:1):1,((((cell_970:1,cell_7583:1):1,cell_3928:1):1,(cell_1050:1,cell_8645:1):1):1,cell_8719:1):1):1,(((cell_7178:1,cell_9250:1):1,cell_6103:1):1,cell_3335:1):1):1,(((cell_865:1,cell_7652:1):1,cell_8377:1):1,(cell_5000:1,cell_7103:1):1):1):1,(((((cell_233:1,cell_1688:1):1,cell_4207:1):1,cell_9362:1):1,(((cell_3121:1,cell_7544:1):1,cell_525:1):1,(cell_4539:1,cell_9134:1):1):1):1,cell_6300:1):1):1,(cell_3260:1,cell_5189:1):1):1,((((((((cell_1141:1,cell_8573:1):1,(cell_1300:1,cell_8820:1):1):1,cell_3149:1):1,(cell_3759:1,cell_5907:1):1):1,((cell_6868:1,cell_6946:1):1,cell_7854:1):1):1,(((cell_3538:1,cell_4997:1):1,(cell_513:1,cell_2278:1):1):1,cell_1700:1):1):1,(((((cell_170:1,cell_9177:1):1,cell_3389:1):1,((cell_4101:1,cell_6147:1):1,cell_3441:1):1):1,(cell_169:1,cell_5571:1):1):1,cell_3069:1):1):1,(((cell_5076:1,cell_5903:1):1,cell_7604:1):1,((cell_2834:1,cell_6942:1):1,cell_5989:1):1):1):1):1,((((((((cell_684:1,cell_4089:1):1,cell_7926:1):1,cell_1012:1):1,(cell_2974:1,cell_7290:1):1):1,((cell_4772:1,cell_8882:1):1,cell_1706:1):1):1,(((cell_3110:1,cell_4015:1):1,cell_7269:1):1,cell_9516:1):1):1,((((((cell_6701:1,cell_7594:1):1,cell_4280:1):1,((cell_1788:1,cell_2244:1):1,cell_3307:1):1):1,cell_3998:1):1,(cell_4382:1,cell_9488:1):1):1,(((cell_532:1,cell_7075:1):1,(cell_75:1,cell_5501:1):1):1,(cell_610:1,cell_1792:1):1):1):1):1,((((cell_2329:1,cell_6805:1):1,cell_7928:1):1,(cell_6382:1,cell_9544:1):1):1,((((cell_1911:1,cell_4654:1):1,((cell_5071:1,cell_8610:1):1,cell_4551:1):1):1,cell_2014:1):1,(((cell_4527:1,cell_5205:1):1,cell_4213:1):1,cell_4697:1):1):1):1):1):1):1):1,(((((((cell_2171:1,cell_4607:1):1,cell_2689:1):1,(((((cell_6296:1,cell_8660:1):1,cell_2527:1):1,cell_4991:1):1,cell_889:1):1,(cell_5714:1,cell_7002:1):1):1):1,((((cell_2284:1,cell_5870:1):1,cell_5525:1):1,((cell_3823:1,cell_5641:1):1,cell_4993:1):1):1,(((cell_1756:1,cell_3255:1):1,(((cell_3716:1,cell_4761:1):1,cell_1339:1):1,cell_5974:1):1):1,(cell_2163:1,cell_5836:1):1):1):1):1,((((((cell_4726:1,cell_7127:1):1,(cell_5288:1,cell_6761:1):1):1,(((cell_7543:1,cell_9545:1):1,cell_564:1):1,(cell_2852:1,cell_8323:1):1):1):1,((((cell_8021:1,cell_8946:1):1,cell_5223:1):1,((cell_7153:1,cell_9169:1):1,cell_8996:1):1):1,cell_3776:1):1):1,(((((cell_4738:1,cell_9347:1):1,cell_7740:1):1,cell_1268:1):1,((cell_1910:1,cell_7047:1):1,cell_9366:1):1):1,(((cell_2240:1,cell_8163:1):1,cell_8006:1):1,cell_2024:1):1):1):1,((cell_581:1,cell_7836:1):1,cell_2243:1):1):1):1,(((((cell_400:1,cell_7655:1):1,cell_5792:1):1,cell_3183:1):1,((cell_1774:1,cell_9302:1):1,cell_7994:1):1):1,((((((((cell_5703:1,cell_8697:1):1,cell_6760:1):1,cell_1055:1):1,cell_1400:1):1,((cell_1927:1,cell_3467:1):1,(cell_3760:1,cell_6752:1):1):1):1,(((cell_6756:1,cell_9271:1):1,cell_2701:1):1,cell_3289:1):1):1,((cell_7060:1,cell_9320:1):1,cell_3357:1):1):1,(((cell_3772:1,cell_5222:1):1,(cell_594:1,cell_8866:1):1):1,cell_6532:1):1):1):1):1,((((cell_2265:1,cell_6292:1):1,(cell_3701:1,cell_8347:1):1):1,(cell_6898:1,cell_8754:1):1):1,((((cell_1213:1,cell_2477:1):1,cell_1870:1):1,(cell_4393:1,cell_8702:1):1):1,(cell_3576:1,cell_6721:1):1):1):1):1):1,((((((((((cell_1899:1,cell_7272:1):1,cell_4862:1):1,cell_8751:1):1,cell_8363:1):1,cell_2774:1):1,(((cell_2459:1,cell_3832:1):1,(cell_2041:1,cell_7343:1):1):1,(((cell_691:1,cell_5666:1):1,(cell_1155:1,cell_7766:1):1):1,cell_9496:1):1):1):1,(((((cell_5463:1,cell_8105:1):1,cell_2881:1):1,((cell_3419:1,cell_4102:1):1,cell_1109:1):1):1,((cell_607:1,cell_3016:1):1,cell_6509:1):1):1,((cell_4224:1,cell_6831:1):1,cell_2734:1):1):1):1,(((((cell_6448:1,cell_7024:1):1,(cell_569:1,cell_4460:1):1):1,((cell_1739:1,cell_4295:1):1,cell_2794:1):1):1,(((cell_704:1,cell_2997:1):1,(cell_358:1,cell_5240:1):1):1,((cell_7015:1,cell_9322:1):1,cell_7516:1):1):1):1,((((cell_4081:1,cell_9001:1):1,cell_6641:1):1,(cell_4513:1,cell_5375:1):1):1,(cell_4708:1,cell_9006:1):1):1):1):1,(((((((cell_7152:1,cell_7748:1):1,cell_1741:1):1,(cell_2717:1,cell_6438:1):1):1,(cell_3456:1,cell_7383:1):1):1,((cell_2164:1,cell_4933:1):1,((cell_1356:1,cell_7301:1):1,cell_4357:1):1):1):1,((((cell_2199:1,cell_7975:1):1,(cell_2295:1,cell_8221:1):1):1,(cell_958:1,cell_4886:1):1):1,((cell_1025:1,cell_3096:1):1,cell_3835:1):1):1):1,((((((cell_4155:1,cell_5805:1):1,(cell_1093:1,cell_8991:1):1):1,(cell_1062:1,cell_2410:1):1):1,cell_985:1):1,(((cell_864:1,cell_8002:1):1,cell_1148:1):1,cell_5926:1):1):1,((cell_344:1,cell_2359:1):1,cell_5807:1):1):1):1):1,(((((((((((cell_404:1,cell_5516:1):1,cell_9168:1):1,cell_4301:1):1,(cell_4932:1,cell_8662:1):1):1,cell_6751:1):1,(((cell_1200:1,cell_1509:1):1,cell_4900:1):1,cell_955:1):1):1,(cell_5143:1,cell_7430:1):1):1,(((((cell_1554:1,cell_7833:1):1,cell_1745:1):1,(cell_2363:1,cell_8361:1):1):1,(cell_8664:1,cell_9606:1):1):1,(cell_6777:1,cell_8011:1):1):1):1,(((cell_1458:1,cell_7303:1):1,cell_6167:1):1,(cell_3018:1,cell_9563:1):1):1):1,(((((cell_5766:1,cell_9553:1):1,(cell_1131:1,cell_4945:1):1):1,(((cell_760:1,cell_4258:1):1,cell_2665:1):1,(cell_2422:1,cell_9245:1):1):1):1,(((cell_890:1,cell_8753:1):1,cell_1338:1):1,(cell_1:1,cell_4731:1):1):1):1,cell_9425:1):1):1,(cell_3442:1,cell_4573:1):1):1):1):1,((cell_4282:1,cell_5508:1):1,(cell_2311:1,cell_2598:1):1):1):1):1):1):1,((((((((((((((((((((((((((cell_3714:1,(cell_4209:1,cell_7342:1):1):1,cell_4323:1):1,(cell_140:1,cell_4896:1):1):1,(cell_1005:1,cell_3317:1):1):1,(cell_7169:1,cell_9152:1):1):1,cell_205:1):1,cell_680:1):1,cell_2955:1):1,cell_1316:1):1,cell_4663:1):1,(cell_6203:1,cell_503:1):1):1,(cell_1665:1,cell_1106:1):1):1,(cell_3417:1,cell_1589:1):1):1,cell_545:1):1,cell_9205:1):1,cell_620:1):1,((cell_1952:1,cell_8712:1):1,(cell_8757:1,cell_2115:1):1):1):1,cell_2166:1):1,(cell_4747:1,cell_9342:1):1):1,(cell_2644:1,cell_9423:1):1):1,(cell_1320:1,cell_5504:1):1):1,((cell_9454:1,cell_7106:1):1,(((cell_2487:1,cell_7691:1):1,(cell_4613:1,cell_6422:1):1):1,cell_5578:1):1):1):1,(((((((((((((cell_1314:1,cell_2982:1):1,cell_9280:1):1,cell_1152:1):1,cell_1345:1):1,cell_2543:1):1,cell_4409:1):1,cell_4866:1):1,cell_5094:1):1,cell_5795:1):1,cell_8796:1):1,cell_9261:1):1,cell_9441:1):1,cell_9351:1):1):1,((((((((((((((((((((((((((cell_4080:1,cell_4578:1):1,cell_7472:1):1,(cell_1950:1,cell_5050:1):1):1,cell_2566:1):1,(cell_786:1,cell_2327:1):1):1,cell_2802:1):1,cell_2636:1):1,(((((((((((((cell_4077:1,cell_8599:1):1,cell_5008:1):1,(cell_8625:1,cell_9607:1):1):1,cell_3098:1):1,cell_104:1):1,cell_504:1):1,(cell_5705:1,cell_5902:1):1):1,(cell_3662:1,cell_5652:1):1):1,cell_1018:1):1,cell_1127:1):1,cell_2216:1):1,cell_2418:1):1,cell_2557:1):1):1,(((((((cell_8206:1,cell_8268:1):1,cell_9676:1):1,(cell_148:1,cell_161:1):1):1,(((cell_1797:1,cell_9054:1):1,cell_708:1):1,(cell_5272:1,cell_8465:1):1):1):1,((((cell_253:1,cell_6298:1):1,cell_9186:1):1,(cell_3800:1,cell_8542:1):1):1,cell_7588:1):1):1,cell_5367:1):1,cell_226:1):1):1,((((((cell_8492:1,cell_9475:1):1,(cell_1517:1,cell_5341:1):1):1,cell_6152:1):1,((cell_3372:1,cell_6284:1):1,cell_4400:1):1):1,((((cell_3824:1,cell_6783:1):1,cell_7040:1):1,(cell_3274:1,cell_9142:1):1):1,cell_5095:1):1):1,((((cell_5110:1,cell_8062:1):1,cell_5794:1):1,(cell_3668:1,cell_7042:1):1):1,cell_4698:1):1):1):1,(cell_9039:1,cell_9238:1):1):1,((cell_2068:1,cell_5140:1):1,cell_8591:1):1):1,cell_2977:1):1,cell_5929:1):1,cell_6212:1):1,((cell_6399:1,cell_9053:1):1,cell_7636:1):1):1,(cell_4214:1,cell_4749:1):1):1,cell_7135:1):1,cell_7297:1):1,cell_7334:1):1,cell_7754:1):1,cell_8335:1):1,cell_8692:1):1,cell_8807:1):1,cell_8829:1):1,cell_8809:1):1):1,(((((cell_9269:1,cell_1305:1):1,((cell_3376:1,cell_2733:1):1,cell_7884:1):1):1,((((cell_2637:1,cell_5921:1):1,cell_6184:1):1,cell_6263:1):1,cell_8485:1):1):1,cell_4549:1):1,((cell_4232:1,((((((((((((((((((((((((((((((((cell_1259:1,cell_7601:1):1,(cell_7479:1,cell_8894:1):1):1,(((cell_2121:1,cell_9268:1):1,cell_2328:1):1,((cell_623:1,cell_8982:1):1,cell_9396:1):1):1):1,(cell_5529:1,cell_8855:1):1):1,((((((cell_5411:1,cell_7431:1):1,cell_3792:1):1,cell_8681:1):1,cell_1873:1):1,cell_2276:1):1,cell_7872:1):1):1,cell_67:1):1,cell_650:1):1,cell_827:1):1,cell_1011:1):1,cell_1032:1):1,cell_1036:1):1,(cell_6041:1,cell_8067:1):1):1,(cell_2039:1,cell_2478:1):1):1,cell_1623:1):1,cell_1866:1):1,cell_2188:1):1,cell_2347:1):1,cell_7986:1):1,cell_6713:1):1,cell_6189:1):1,cell_5266:1):1,cell_5112:1):1,cell_4867:1):1,cell_4815:1):1,cell_4516:1):1,(cell_3411:1,cell_3773:1):1):1,cell_2625:1):1,((cell_5353:1,cell_5646:1):1,cell_915:1):1):1,cell_3303:1):1,cell_3820:1):1,cell_3890:1):1,cell_4051:1):1):1,cell_4432:1):1):1):1,((((((((((cell_6860:1,cell_9314:1):1,cell_5232:1):1,cell_8554:1):1,((cell_6079:1,cell_6112:1):1,cell_8752:1):1):1,(cell_5102:1,cell_5860:1):1):1,(((cell_609:1,cell_6356:1):1,cell_6433:1):1,cell_2261:1):1):1,cell_8371:1):1,((cell_3839:1,cell_8481:1):1,((cell_809:1,cell_6190:1):1,(cell_5338:1,cell_8254:1):1):1):1):1,(((((((((((((cell_2761:1,cell_9246:1):1,cell_4305:1):1,(cell_40:1,cell_2746:1):1):1,cell_8999:1):1,(((cell_473:1,cell_6613:1):1,cell_6200:1):1,(cell_8488:1,cell_8907:1):1):1):1,((((cell_1718:1,cell_3622:1):1,cell_6854:1):1,cell_2857:1):1,(cell_3128:1,cell_5438:1):1):1):1,(((((cell_8001:1,cell_8038:1):1,cell_801:1):1,(cell_1978:1,cell_4456:1):1):1,cell_1759:1):1,((cell_3514:1,cell_4793:1):1,cell_2180:1):1):1):1,(((((cell_3822:1,cell_4639:1):1,cell_2679:1):1,cell_6288:1):1,(((cell_2883:1,cell_3429:1):1,(cell_2315:1,cell_6387:1):1):1,cell_5645:1):1):1,(((((cell_4079:1,cell_6995:1):1,cell_7456:1):1,cell_5628:1):1,(cell_983:1,cell_4390:1):1):1,(((cell_9025:1,cell_9110:1):1,cell_6515:1):1,((cell_1679:1,cell_8979:1):1,cell_854:1):1):1):1):1):1,((((((cell_7787:1,cell_9325:1):1,cell_7828:1):1,cell_3813:1):1,((((cell_4426:1,cell_7348:1):1,cell_8623:1):1,cell_576:1):1,cell_5477:1):1):1,(((((((cell_2226:1,cell_7767:1):1,(cell_1580:1,cell_5391:1):1):1,cell_6645:1):1,(((cell_5033:1,cell_9210:1):1,cell_3087:1):1,(((cell_882:1,cell_5883:1):1,cell_1965:1):1,cell_886:1):1):1):1,((cell_5965:1,cell_6383:1):1,cell_3116:1):1):1,((((cell_7638:1,cell_9533:1):1,cell_6518:1):1,((cell_5304:1,cell_8450:1):1,cell_4177:1):1):1,(((cell_2105:1,cell_4070:1):1,(cell_2158:1,cell_3015:1):1):1,(cell_1310:1,cell_4752:1):1):1):1):1,((((cell_6782:1,cell_8606:1):1,cell_4443:1):1,((cell_1989:1,cell_7206:1):1,cell_914:1):1):1,(((cell_4493:1,cell_9391:1):1,(cell_5760:1,cell_8597:1):1):1,(((cell_3162:1,cell_3892:1):1,cell_8805:1):1,cell_4872:1):1):1):1):1):1,(((((cell_3499:1,cell_3964:1):1,cell_592:1):1,(cell_921:1,cell_4437:1):1):1,((cell_1161:1,cell_8379:1):1,cell_472:1):1):1,cell_2123:1):1):1):1,((((((((cell_1312:1,cell_3924:1):1,cell_792:1):1,(cell_5138:1,cell_5752:1):1):1,cell_5147:1):1,((((cell_4347:1,cell_6801:1):1,(cell_265:1,cell_9278:1):1):1,(cell_281:1,cell_1931:1):1):1,((cell_7778:1,cell_8535:1):1,cell_1789:1):1):1):1,(((((cell_1852:1,cell_6335:1):1,cell_7629:1):1,((cell_468:1,cell_778:1):1,cell_6706:1):1):1,(((cell_3243:1,cell_4364:1):1,cell_5810:1):1,(cell_6319:1,cell_9608:1):1):1):1,((((cell_426:1,cell_3212:1):1,(cell_238:1,cell_380:1):1):1,cell_8649:1):1,cell_4036:1):1):1):1,(((((cell_1658:1,cell_8212:1):1,cell_5534:1):1,(((cell_960:1,cell_7528:1):1,cell_6779:1):1,(cell_2468:1,cell_5722:1):1):1):1,(((((cell_5721:1,cell_5962:1):1,cell_1231:1):1,cell_3353:1):1,cell_3858:1):1,cell_5349:1):1):1,((((cell_4195:1,cell_6354:1):1,(cell_252:1,cell_6521:1):1):1,cell_4094:1):1,(((cell_2556:1,cell_8172:1):1,cell_217:1):1,((cell_7555:1,cell_8453:1):1,cell_9324:1):1):1):1):1):1,((((((cell_1602:1,cell_8108:1):1,(cell_135:1,cell_802:1):1):1,(cell_5060:1,cell_8435:1):1):1,(((cell_4042:1,cell_8188:1):1,cell_6984:1):1,((cell_179:1,cell_8672:1):1,cell_9016:1):1):1):1,(((((cell_8650:1,cell_8848:1):1,cell_2361:1):1,((cell_1361:1,cell_9611:1):1,cell_8325:1):1):1,cell_8679:1):1,((((cell_7070:1,cell_7251:1):1,cell_917:1):1,(cell_2298:1,cell_6913:1):1):1,(cell_6794:1,cell_8602:1):1):1):1):1,((cell_2610:1,cell_6786:1):1,((cell_285:1,cell_3058:1):1,cell_9070:1):1):1):1):1):1,((((((((cell_511:1,cell_4055:1):1,(((cell_4193:1,cell_4449:1):1,cell_4013:1):1,cell_8088:1):1):1,((((cell_1329:1,cell_6076:1):1,cell_6044:1):1,cell_1819:1):1,((cell_3141:1,cell_6844:1):1,cell_2440:1):1):1):1,((((cell_742:1,cell_1803:1):1,cell_5201:1):1,((cell_1807:1,cell_3985:1):1,cell_6461:1):1):1,((cell_244:1,cell_4093:1):1,cell_8230:1):1):1):1,((((cell_4412:1,cell_6451:1):1,cell_1832:1):1,(((cell_2181:1,cell_6546:1):1,cell_4253:1):1,cell_6949:1):1):1,(((cell_406:1,cell_6240:1):1,cell_9284:1):1,(((cell_2772:1,cell_7746:1):1,cell_3277:1):1,cell_4299:1):1):1):1):1,(((((cell_6956:1,cell_9585:1):1,((cell_5431:1,cell_7397:1):1,cell_5897:1):1):1,(cell_1185:1,cell_3689:1):1):1,cell_2059:1):1,(((((cell_2618:1,cell_5331:1):1,(cell_6658:1,cell_8883:1):1):1,(cell_816:1,cell_3740:1):1):1,(cell_777:1,cell_4745:1):1):1,((cell_1743:1,cell_7021:1):1,cell_8276:1):1):1):1):1,(((cell_3473:1,cell_3561:1):1,(cell_653:1,cell_9113:1):1):1,((cell_3625:1,cell_4370:1):1,(cell_2550:1,cell_4590:1):1):1):1):1,((((((cell_7300:1,cell_9706:1):1,cell_5186:1):1,cell_8957:1):1,((((cell_4949:1,cell_7250:1):1,cell_3583:1):1,((cell_3423:1,cell_4228:1):1,cell_6411:1):1):1,(cell_1265:1,cell_2011:1):1):1):1,(((cell_3302:1,cell_6841:1):1,cell_9125:1):1,cell_7673:1):1):1,(((cell_4891:1,cell_9163:1):1,cell_5460:1):1,(((cell_3532:1,cell_4405:1):1,cell_2492:1):1,cell_2194:1):1):1):1):1):1,(((((((((cell_556:1,cell_1327:1):1,cell_7769:1):1,(cell_3719:1,cell_9407:1):1):1,(((cell_319:1,cell_1007:1):1,(cell_4677:1,cell_8234:1):1):1,(cell_3845:1,cell_4333:1):1):1):1,((cell_3374:1,cell_4984:1):1,(cell_2996:1,cell_6491:1):1):1):1,(((((cell_7237:1,cell_7535:1):1,(cell_1568:1,cell_4976:1):1):1,cell_7159:1):1,((cell_4060:1,cell_7811:1):1,(cell_3854:1,cell_8205:1):1):1):1,((((cell_1810:1,cell_8283:1):1,cell_2964:1):1,cell_3679:1):1,cell_8240:1):1):1):1,((((cell_5871:1,cell_7327:1):1,cell_6028:1):1,((cell_4633:1,cell_5012:1):1,cell_5330:1):1):1,((cell_1656:1,cell_3013:1):1,(cell_4241:1,cell_7799:1):1):1):1):1,((cell_1209:1,cell_4459:1):1,cell_4411:1):1):1,(((((((((cell_626:1,cell_7362:1):1,cell_5283:1):1,(cell_754:1,cell_8533:1):1):1,((cell_1167:1,cell_7244:1):1,(cell_5532:1,cell_6763:1):1):1):1,(cell_3556:1,cell_4499:1):1):1,((cell_697:1,cell_2387:1):1,cell_4424:1):1):1,((((cell_5892:1,cell_7880:1):1,cell_726:1):1,cell_167:1):1,(((cell_6006:1,cell_9282:1):1,(cell_6219:1,cell_7716:1):1):1,((cell_1317:1,cell_8682:1):1,cell_1512:1):1):1):1):1,(((((cell_8069:1,cell_9166:1):1,((cell_1330:1,cell_7009:1):1,cell_7878:1):1):1,((cell_6355:1,cell_9010:1):1,cell_1839:1):1):1,(cell_3169:1,cell_7955:1):1):1,(((cell_1867:1,cell_3686:1):1,((cell_1075:1,cell_9658:1):1,cell_4407:1):1):1,(cell_2458:1,cell_7722:1):1):1):1):1,(((((cell_7381:1,cell_9060:1):1,cell_4054:1):1,(((cell_1711:1,cell_4269:1):1,cell_4821:1):1,cell_7831:1):1):1,(((cell_2427:1,cell_8194:1):1,(cell_1822:1,cell_8993:1):1):1,cell_3466:1):1):1,(((((cell_818:1,cell_5966:1):1,cell_5980:1):1,((cell_305:1,cell_502:1):1,cell_945:1):1):1,((cell_3195:1,cell_5982:1):1,cell_1916:1):1):1,(((((cell_4188:1,cell_5887:1):1,cell_6191:1):1,cell_7681:1):1,(cell_5270:1,cell_7609:1):1):1,cell_7411:1):1):1):1):1):1):1,((((((((cell_721:1,cell_5396:1):1,cell_5310:1):1,((cell_146:1,cell_8929:1):1,cell_7675:1):1):1,cell_2351:1):1,(cell_160:1,cell_5065:1):1):1,(cell_5798:1,cell_6542:1):1):1,((cell_549:1,cell_6695:1):1,cell_8305:1):1):1,(((((((cell_1690:1,cell_7484:1):1,((cell_3768:1,cell_8928:1):1,cell_7695:1):1):1,((cell_388:1,cell_8449:1):1,cell_176:1):1):1,(((cell_212:1,cell_8830:1):1,cell_9020:1):1,(cell_3003:1,cell_8151:1):1):1):1,((((cell_4056:1,cell_6157:1):1,cell_1559:1):1,cell_7890:1):1,(((cell_6395:1,cell_9144:1):1,cell_2218:1):1,cell_1364:1):1):1):1,(((cell_1248:1,cell_2186:1):1,cell_6326:1):1,cell_9092:1):1):1,cell_3285:1):1):1):1):1,cell_3695:1):1):1):1,(((((((cell_8735:1,cell_9478:1):1,cell_4208:1):1,((cell_5466:1,cell_9145:1):1,cell_6244:1):1):1,(((cell_4421:1,cell_8019:1):1,cell_2671:1):1,(cell_651:1,cell_6128:1):1):1):1,(cell_7435:1,cell_2904:1):1):1,cell_6273:1):1,((cell_5700:1,cell_8889:1):1,cell_5326:1):1):1):1,(((((((((((((cell_5130:1,cell_7180:1):1,cell_1536:1):1,((cell_9199:1,cell_9506:1):1,(cell_956:1,cell_1455:1):1):1):1,cell_1475:1):1,cell_1757:1):1,(((cell_1008:1,cell_8063:1):1,(((((((((((((((((cell_443:1,cell_453:1):1,((cell_2130:1,cell_7757:1):1,cell_9666:1):1):1,(((((((((((cell_2156:1,cell_6170:1):1,(cell_2909:1,cell_8707:1):1):1,cell_5010:1):1,((((cell_6901:1,cell_8461:1):1,cell_7758:1):1,(cell_3130:1,cell_3215:1):1):1,cell_214:1):1):1,(cell_4263:1,cell_4506:1):1):1,(cell_3120:1,cell_3352:1):1):1,(((cell_710:1,cell_5400:1):1,cell_6125:1):1,((cell_125:1,cell_4986:1):1,cell_4664:1):1):1):1,(cell_2570:1,cell_2696:1):1):1,(cell_2202:1,cell_2366:1):1):1,(cell_926:1,cell_2034:1):1):1,(cell_629:1,cell_692:1):1):1):1,((cell_4496:1,cell_5713:1):1,cell_37:1):1):1,(cell_1376:1,cell_6403:1):1):1,(cell_2882:1,cell_6197:1):1):1,cell_5166:1):1,(cell_3769:1,cell_5772:1):1):1,cell_5585:1):1,cell_6576:1):1,cell_6704:1):1,cell_7826:1):1,cell_8722:1):1,cell_8994:1):1,cell_9033:1):1,cell_9044:1):1,cell_9126:1):1):1,(cell_3745:1,((cell_8657:1,cell_4197:1):1,cell_8922:1):1):1):1):1,(cell_6198:1,cell_6609:1):1):1,(((((cell_5623:1,cell_6639:1):1,((cell_559:1,cell_4226:1):1,cell_872:1):1):1,cell_3404:1):1,(cell_3097:1,cell_4227:1):1):1,(((cell_286:1,cell_2308:1):1,((cell_4780:1,cell_2684:1):1,cell_8890:1):1):1,cell_8176:1):1):1):1,cell_6517:1):1,(((cell_606:1,((cell_279:1,cell_9520:1):1,(cell_8357:1,cell_3974:1):1):1):1,cell_1642:1):1,cell_9705:1):1):1,((cell_3465:1,cell_8851:1):1,cell_2859:1):1):1,((((((((((((((((((cell_2614:1,cell_428:1):1,cell_1617:1):1,cell_897:1):1,(cell_5043:1,cell_322:1):1):1,cell_8487:1):1,cell_1366:1):1,(((cell_8745:1,cell_6768:1):1,cell_8197:1):1,cell_6485:1):1):1,((cell_2430:1,cell_2206:1):1,cell_9241:1):1):1,((cell_2302:1,(cell_8469:1,cell_5364:1):1):1,((cell_8364:1,cell_8429:1):1,cell_8525:1):1):1):1,(cell_1543:1,cell_7515:1):1):1,((((((cell_5001:1,(((cell_7016:1,cell_7260:1):1,(cell_8612:1,cell_8147:1):1):1,cell_9624:1):1):1,((cell_2348:1,(cell_4329:1,cell_9294:1):1):1,(cell_8259:1,cell_7109:1):1):1):1,cell_9258:1):1,((((((((((((((((((((((((cell_1434:1,cell_2483:1):1,cell_113:1):1,cell_392:1):1,((cell_2451:1,cell_5053:1):1,cell_5144:1):1):1,cell_8057:1):1,((cell_2269:1,cell_5843:1):1,cell_3508:1):1):1,(cell_7572:1,cell_9580:1):1):1,(((((cell_1435:1,cell_1705:1):1,cell_8989:1):1,cell_560:1):1,(cell_5159:1,cell_8134:1):1):1,((cell_1457:1,cell_6301:1):1,cell_6325:1):1):1):1,((((cell_4768:1,cell_6134:1):1,cell_6358:1):1,(cell_3861:1,cell_4674:1):1):1,((cell_2157:1,cell_5325:1):1,cell_393:1):1):1):1,(((((cell_6216:1,cell_9004:1):1,((cell_6282:1,cell_8725:1):1,cell_9015:1):1):1,((cell_1447:1,cell_2470:1):1,((cell_613:1,cell_4150:1):1,cell_303:1):1):1):1,(((((cell_6795:1,cell_8935:1):1,cell_3926:1):1,(cell_3175:1,cell_7326:1):1):1,cell_115:1):1,(((cell_2238:1,cell_7497:1):1,cell_5255:1):1,((cell_4184:1,cell_7271:1):1,cell_9283:1):1):1):1):1,((((cell_1755:1,cell_2209:1):1,cell_978:1):1,cell_2750:1):1,(cell_6564:1,cell_7844:1):1):1):1):1,(((((((cell_817:1,cell_4126:1):1,cell_369:1):1,cell_7407:1):1,(cell_550:1,cell_6955:1):1):1,(((cell_2521:1,cell_3347:1):1,cell_2028:1):1,(cell_4715:1,cell_5350:1):1):1):1,((cell_1818:1,cell_4457:1):1,cell_2236:1):1):1,(((((cell_2686:1,cell_5864:1):1,cell_3815:1):1,(cell_6579:1,cell_9249:1):1):1,((cell_2008:1,cell_6429:1):1,cell_248:1):1):1,((cell_300:1,cell_1724:1):1,(cell_815:1,cell_8978:1):1):1):1):1):1,(((((((((cell_1791:1,cell_3881:1):1,cell_918:1):1,(cell_7422:1,cell_7692:1):1):1,((cell_2025:1,cell_4349:1):1,cell_3131:1):1):1,((cell_5769:1,cell_6671:1):1,cell_8207:1):1):1,cell_4490:1):1,((((cell_2118:1,cell_7017:1):1,cell_3242:1):1,cell_3956:1):1,((cell_1422:1,cell_9052:1):1,cell_2357:1):1):1):1,(((cell_4221:1,cell_7676:1):1,(cell_1887:1,cell_3082:1):1):1,cell_4461:1):1):1,((((((cell_3398:1,cell_7529:1):1,(((cell_1641:1,cell_6377:1):1,cell_8813:1):1,(cell_5131:1,cell_7378:1):1):1):1,((cell_1121:1,cell_7899:1):1,cell_3416:1):1):1,((cell_4882:1,cell_7439:1):1,cell_1502:1):1):1,cell_4504:1):1,cell_7464:1):1):1):1,((((cell_7273:1,cell_9695:1):1,cell_853:1):1,((cell_3912:1,cell_9540:1):1,cell_6821:1):1):1,(cell_2511:1,cell_6531:1):1):1):1,(((((((cell_3907:1,cell_5442:1):1,((cell_4944:1,cell_8165:1):1,(cell_3908:1,cell_7183:1):1):1):1,((cell_1394:1,cell_7786:1):1,cell_3606:1):1):1,cell_2863:1):1,(((cell_5368:1,cell_7651:1):1,cell_2705:1):1,(cell_3112:1,cell_8914:1):1):1):1,((cell_5373:1,cell_6029:1):1,cell_9616:1):1):1,((((((cell_3787:1,cell_7871:1):1,cell_5:1):1,cell_7495:1):1,((cell_528:1,cell_2737:1):1,cell_2771:1):1):1,(((cell_3261:1,cell_3915:1):1,cell_2779:1):1,cell_2992:1):1):1,((((cell_5681:1,cell_7965:1):1,cell_6640:1):1,(cell_3354:1,cell_8056:1):1):1,cell_7605:1):1):1):1):1,((cell_1461:1,cell_3983:1):1,cell_7784:1):1):1,(cell_3104:1,cell_5708:1):1):1,(((((cell_7006:1,cell_7142:1):1,cell_2132:1):1,cell_641:1):1,(((cell_1831:1,cell_9276:1):1,cell_2062:1):1,cell_1976:1):1):1,cell_1728:1):1):1,(cell_2228:1,cell_6281:1):1):1,cell_3722:1):1,cell_5074:1):1,cell_5723:1):1,cell_6221:1):1,cell_7949:1):1,cell_8908:1):1):1,(((((cell_3921:1,((cell_8029:1,cell_3559:1):1,((cell_6758:1,cell_5447:1):1,(cell_7539:1,cell_725:1):1):1):1):1,cell_7257:1):1,cell_7420:1):1,cell_9332:1):1,((cell_8179:1,(((((((((cell_2568:1,cell_3252:1):1,cell_5278:1):1,(cell_6175:1,cell_6398:1):1):1,cell_1132:1):1,cell_2892:1):1,cell_3055:1):1,cell_3765:1):1,cell_6745:1):1,cell_7665:1):1):1,cell_9157:1):1):1):1,(cell_4782:1,cell_6500:1):1):1):1,((((cell_8436:1,(((((((((((cell_988:1,cell_1027:1):1,cell_1652:1):1,(cell_2380:1,cell_2384:1):1):1,cell_2988:1):1,cell_3125:1):1,cell_3630:1):1,cell_5840:1):1,cell_6663:1):1,cell_6827:1):1,cell_7058:1):1,cell_7732:1):1):1,cell_9017:1):1,cell_5940:1):1,(cell_2337:1,(cell_3362:1,((cell_5908:1,cell_5066:1):1,(cell_7396:1,cell_7008:1):1):1):1):1):1):1,((cell_7354:1,cell_5458:1):1,cell_8384:1):1):1,((((((cell_8265:1,cell_9104:1):1,cell_53:1):1,cell_2854:1):1,cell_6580:1):1,cell_8732:1):1,(cell_4662:1,cell_6470:1):1):1):1,(((((((((((((cell_429:1,cell_5339:1):1,cell_2688:1):1,cell_3197:1):1,cell_6494:1):1,(cell_1126:1,cell_8263:1):1):1,cell_3638:1):1,cell_6511:1):1,(cell_6575:1,cell_3235:1):1):1,cell_1460:1):1,((cell_7950:1,cell_7556:1):1,(cell_1220:1,cell_1915:1):1):1):1,(((cell_403:1,cell_717:1):1,(((((((((((((((cell_8834:1,cell_8904:1):1,(cell_755:1,cell_7779:1):1):1,(((cell_50:1,cell_3548:1):1,cell_1107:1):1,cell_6566:1):1):1,((((cell_8177:1,cell_8575:1):1,cell_3844:1):1,(cell_1456:1,cell_3574:1):1):1,(((cell_6594:1,cell_8202:1):1,cell_3054:1):1,cell_8524:1):1):1):1,(((cell_4936:1,cell_7366:1):1,(cell_4120:1,cell_5451:1):1):1,(cell_4048:1,cell_5273:1):1):1):1,((cell_2697:1,cell_7338:1):1,cell_2927:1):1):1,(((((cell_2233:1,cell_4435:1):1,cell_8746:1):1,(cell_1806:1,cell_7868:1):1):1,((cell_4322:1,cell_8463:1):1,(cell_2839:1,cell_7567:1):1):1):1,(((((cell_4218:1,cell_8078:1):1,cell_3698:1):1,cell_7782:1):1,cell_5872:1):1,cell_6598:1):1):1):1,(((((cell_4689:1,cell_5768:1):1,cell_8187:1):1,cell_1332:1):1,(((((cell_296:1,cell_379:1):1,cell_3047:1):1,cell_1544:1):1,cell_683:1):1,((cell_859:1,cell_5449:1):1,cell_7938:1):1):1):1,(cell_4373:1,cell_5931:1):1):1):1,((cell_1429:1,cell_6653:1):1,cell_8420:1):1):1,((cell_65:1,cell_9218:1):1,(cell_1139:1,cell_7710:1):1):1):1,(((cell_7756:1,cell_9135:1):1,cell_236:1):1,cell_5441:1):1):1,(cell_2371:1,cell_3306:1):1):1,((cell_3884:1,cell_4554:1):1,cell_4575:1):1):1,((cell_5821:1,cell_6178:1):1,((((cell_715:1,cell_5956:1):1,cell_7641:1):1,cell_4842:1):1,((cell_2423:1,cell_3658:1):1,cell_1444:1):1):1):1):1,((((((cell_1983:1,cell_3425:1):1,cell_3191:1):1,cell_1960:1):1,cell_9439:1):1,(((((((cell_2795:1,cell_7274:1):1,cell_4584:1):1,(cell_573:1,cell_7289:1):1):1,(cell_740:1,cell_8431:1):1):1,(((cell_3158:1,cell_7371:1):1,cell_6642:1):1,cell_3843:1):1):1,(((((cell_6223:1,cell_9432:1):1,cell_2299:1):1,cell_3916:1):1,cell_2506:1):1,cell_5635:1):1):1,cell_2287:1):1):1,(cell_720:1,cell_1482:1):1):1):1):1,((((((cell_5917:1,cell_7162:1):1,cell_5801:1):1,cell_9636:1):1,cell_3248:1):1,((cell_8472:1,cell_9048:1):1,(cell_591:1,cell_1813:1):1):1):1,((cell_7599:1,cell_7668:1):1,cell_8139:1):1):1):1):1,((cell_7376:1,cell_278:1):1,cell_696:1):1):1,((((((cell_1401:1,cell_5371:1):1,(((((((((((((((((((((((((((((((((((((((cell_274:1,cell_625:1):1,(cell_59:1,cell_2268:1):1):1,cell_1877:1):1,((cell_3444:1,cell_8791:1):1,cell_14:1):1):1,((cell_4685:1,cell_4847:1):1,cell_1938:1):1):1,(((cell_6005:1,cell_7000:1):1,cell_1524:1):1,((cell_4203:1,cell_7537:1):1,cell_4868:1):1):1):1,cell_229:1):1,cell_337:1):1,cell_500:1):1,cell_1424:1):1,cell_1802:1):1,(cell_6610:1,cell_7553:1):1):1,((cell_1748:1,cell_7863:1):1,cell_5479:1):1):1,(cell_5573:1,cell_7644:1):1):1,cell_2087:1):1,cell_2224:1):1,cell_2386:1):1,cell_2821:1):1,cell_3927:1):1,cell_4146:1):1,cell_4358:1):1,cell_9279:1):1,cell_9189:1):1,cell_8841:1):1,((((cell_1198:1,cell_6808:1):1,(cell_2417:1,cell_3673:1):1):1,cell_9028:1):1,(((cell_3681:1,cell_4376:1):1,cell_6914:1):1,(cell_861:1,cell_900:1):1):1):1):1,cell_8543:1):1,cell_8308:1):1,(cell_5865:1,cell_6228:1):1):1,((((cell_4848:1,cell_7413:1):1,cell_7116:1):1,cell_1729:1):1,cell_6870:1):1):1,(cell_1228:1,cell_2860:1):1):1,cell_5174:1):1,cell_5181:1):1,cell_5804:1):1,cell_5886:1):1,cell_5954:1):1,cell_7258:1):1,cell_8149:1):1,cell_9572:1):1,cell_9578:1):1):1,((((((((cell_5531:1,(cell_5757:1,(cell_2721:1,cell_7193:1):1):1):1,(cell_1572:1,cell_438:1):1):1,(cell_8788:1,((cell_3651:1,cell_4521:1):1,(((((((cell_177:1,((cell_3944:1,cell_6022:1):1,cell_3475:1):1):1,cell_6130:1):1,(cell_9343:1,cell_6477:1):1):1,cell_3851:1):1,(cell_1372:1,cell_2593:1):1):1,cell_5384:1):1,cell_9350:1):1):1):1):1,(cell_1275:1,cell_1357:1):1):1,cell_2919:1):1,cell_3186:1):1,cell_2070:1):1,cell_5068:1):1):1,(((((((cell_2277:1,cell_6015:1):1,cell_6791:1):1,cell_5308:1):1,((cell_310:1,cell_4908:1):1,cell_1954:1):1):1,cell_2333:1):1,cell_3804:1):1,(cell_7775:1,cell_4594:1):1):1):1,(((cell_3949:1,cell_1182:1):1,cell_1263:1):1,(cell_7453:1,cell_9546:1):1):1):1,((cell_5877:1,cell_2083:1):1,cell_4008:1):1):1):1):1,(((((((((((((cell_8454:1,cell_7864:1):1,(cell_3990:1,cell_4512:1):1):1,cell_6376:1):1,cell_5952:1):1,cell_1135:1):1,cell_373:1):1,((cell_1024:1,cell_8831:1):1,cell_2817:1):1):1,((((cell_814:1,cell_4531:1):1,cell_8998:1):1,cell_9548:1):1,cell_5692:1):1):1,(((cell_1638:1,cell_6262:1):1,((cell_3363:1,(cell_82:1,cell_1562:1):1):1,cell_8204:1):1):1,cell_199:1):1):1,((((cell_4251:1,cell_9512:1):1,((((cell_8572:1,cell_9240:1):1,cell_6032:1):1,((cell_307:1,cell_326:1):1,(cell_5145:1,cell_2877:1):1):1):1,(cell_2565:1,cell_7727:1):1):1):1,(cell_2332:1,cell_2845:1):1):1,(((((cell_2632:1,cell_3153:1):1,cell_5111:1):1,cell_6146:1):1,cell_8985:1):1,cell_7351:1):1):1):1,(cell_405:1,(cell_7683:1,cell_6071:1):1):1):1,(((((cell_2148:1,cell_7747:1):1,(cell_2081:1,cell_8705:1):1):1,(cell_1371:1,cell_4983:1):1):1,(cell_5742:1,cell_9375:1):1):1,((cell_3447:1,cell_5928:1):1,((cell_8570:1,cell_4413:1):1,cell_1749:1):1):1):1):1,((((((cell_3725:1,cell_5788:1):1,(cell_2293:1,cell_1529:1):1):1,cell_5663:1):1,(cell_4569:1,cell_5686:1):1):1,((((((cell_3284:1,cell_3489:1):1,(cell_7249:1,cell_6487:1):1):1,(((cell_1664:1,cell_4243:1):1,cell_616:1):1,cell_7318:1):1):1,(cell_5744:1,cell_5899:1):1):1,cell_6287:1):1,cell_9002:1):1):1,((cell_2987:1,cell_6085:1):1,cell_7733:1):1):1):1):1,(((((cell_7729:1,cell_8318:1):1,cell_4818:1):1,((cell_6847:1,cell_9003:1):1,((cell_9014:1,(((((((((((((((cell_101:1,cell_8626:1):1,cell_399:1):1,cell_627:1):1,cell_706:1):1,cell_919:1):1,cell_934:1):1,(cell_4029:1,cell_8742:1):1):1,cell_2518:1):1,cell_4448:1):1,cell_5024:1):1,cell_5600:1):1,cell_5976:1):1,cell_6306:1):1,cell_6630:1):1,cell_8107:1):1):1,cell_8360:1):1):1):1,((((cell_3600:1,cell_4759:1):1,cell_6685:1):1,cell_2507:1):1,(cell_320:1,cell_2088:1):1):1):1,cell_9648:1):1):1,(((((((cell_4658:1,cell_9102:1):1,(((cell_3510:1,cell_5676:1):1,(cell_5520:1,cell_8833:1):1):1,(((((((cell_6723:1,((((cell_3132:1,cell_2405:1):1,(cell_4006:1,cell_9262:1):1):1,cell_5562:1):1,cell_2757:1):1):1,((cell_471:1,cell_3453:1):1,(cell_2577:1,cell_7241:1):1):1):1,((((cell_2680:1,cell_8409:1):1,(((((cell_6351:1,cell_5638:1):1,(cell_4108:1,cell_8773:1):1):1,cell_6852:1):1,cell_7145:1):1,cell_7265:1):1):1,((((cell_7798:1,cell_3202:1):1,cell_3935:1):1,cell_9100:1):1,cell_7966:1):1):1,(cell_1934:1,cell_8635:1):1):1):1,cell_3671:1):1,(cell_5228:1,cell_8119:1):1):1,(cell_3340:1,cell_9105:1):1):1,cell_4535:1):1):1):1,cell_4560:1):1,((cell_8274:1,cell_3864:1):1,cell_4841:1):1):1,(((((cell_8183:1,cell_8825:1):1,cell_4030:1):1,((((((cell_3666:1,cell_4798:1):1,((cell_5904:1,cell_6652:1):1,(cell_8231:1,(cell_1432:1,cell_7181:1):1):1):1):1,(cell_5851:1,cell_1215:1):1):1,cell_756:1):1,((cell_8376:1,cell_3518:1):1,(cell_3103:1,cell_5156:1):1):1):1,(((cell_2968:1,cell_4338:1):1,(cell_9458:1,cell_3083:1):1):1,(cell_9442:1,cell_5519:1):1):1):1):1,((cell_3515:1,cell_851:1):1,(cell_8086:1,cell_1082:1):1):1):1,((cell_6790:1,cell_7944:1):1,((cell_6196:1,cell_6086:1):1,(cell_3652:1,cell_5753:1):1):1):1):1):1,cell_7882:1):1,(((((cell_6534:1,cell_8066:1):1,((cell_1844:1,cell_8413:1):1,cell_8345:1):1):1,((cell_9428:1,cell_9485:1):1,((((((((((((((((((((((((cell_2183:1,cell_3100:1):1,cell_5485:1):1,cell_2815:1):1,(cell_2551:1,cell_8640:1):1):1,((cell_527:1,cell_8558:1):1,cell_6435:1):1):1,(((cell_6793:1,cell_7820:1):1,cell_1675:1):1,((cell_1533:1,cell_6409:1):1,cell_4423:1):1):1):1,((cell_1160:1,cell_5097:1):1,(cell_3615:1,cell_5540:1):1):1):1,(((cell_4686:1,cell_4934:1):1,(((cell_2626:1,cell_3799:1):1,cell_1406:1):1,cell_7138:1):1):1,(cell_430:1,cell_9084:1):1):1):1,((((cell_3790:1,cell_5515:1):1,cell_4075:1):1,(cell_4441:1,cell_9679:1):1):1,((cell_2013:1,cell_3293:1):1,cell_7504:1):1):1):1,cell_384:1):1,cell_799:1):1,cell_1994:1):1,cell_2056:1):1,cell_3211:1):1,cell_3837:1):1,cell_4064:1):1,cell_4076:1):1,cell_4292:1):1,cell_4614:1):1,cell_4652:1):1,cell_5346:1):1,cell_6002:1):1,cell_7221:1):1,cell_8437:1):1):1):1,(((cell_2372:1,cell_6259:1):1,((cell_120:1,cell_535:1):1,cell_7291:1):1):1,cell_7229:1):1):1,(((((((cell_3094:1,cell_4244:1):1,cell_7719:1):1,cell_3764:1):1,(((cell_3458:1,cell_6414:1):1,cell_6406:1):1,cell_7873:1):1):1,((cell_2965:1,cell_9120:1):1,cell_8850:1):1):1,(cell_5453:1,cell_4684:1):1):1,(cell_5483:1,cell_1667:1):1):1):1):1):1):1,((((((((((cell_9012:1,cell_8655:1):1,(cell_234:1,cell_4880:1):1):1,cell_5428:1):1,(cell_689:1,cell_7579:1):1):1,(cell_4579:1,(cell_8121:1,cell_5778:1):1):1):1,(cell_3774:1,cell_4831:1):1):1,((cell_876:1,((cell_5037:1,cell_2813:1):1,cell_2019:1):1):1,(cell_529:1,(cell_1104:1,cell_794:1):1):1):1):1,((((cell_6463:1,cell_5841:1):1,cell_9191:1):1,cell_5042:1):1,(((((cell_4466:1,(cell_9409:1,cell_5808:1):1):1,(cell_2365:1,cell_5423:1):1):1,((cell_3597:1,cell_2009:1):1,(cell_9594:1,((((cell_1573:1,cell_7631:1):1,cell_9389:1):1,((cell_6373:1,(cell_2409:1,(cell_3699:1,cell_552:1):1):1):1,cell_3558:1):1):1,cell_741:1):1):1):1):1,(((cell_4396:1,cell_7082:1):1,cell_4501:1):1,cell_9440:1):1):1,(((cell_3351:1,cell_7642:1):1,((cell_3272:1,cell_1108:1):1,cell_4776:1):1):1,((((cell_8699:1,cell_8668:1):1,((((cell_8236:1,cell_6174:1):1,((((((cell_2040:1,cell_8505:1):1,((((cell_8696:1,cell_6417:1):1,cell_7022:1):1,cell_9491:1):1,(cell_6307:1,cell_5204:1):1):1):1,cell_3079:1):1,cell_3579:1):1,cell_3880:1):1,cell_2208:1):1):1,((cell_7996:1,cell_3006:1):1,cell_4940:1):1):1,cell_6311:1):1):1,cell_9155:1):1,(cell_518:1,cell_2535:1):1):1):1):1):1):1,(((cell_4595:1,cell_9180:1):1,(cell_951:1,cell_5014:1):1):1,(((cell_5439:1,((cell_3676:1,(cell_993:1,cell_2638:1):1):1,(((cell_4153:1,cell_1516:1):1,(cell_724:1,cell_6654:1):1):1,(cell_4656:1,cell_1410:1):1):1):1):1,(cell_7919:1,(cell_7179:1,(cell_9595:1,cell_2463:1):1):1):1):1,cell_5113:1):1):1):1,((((((cell_884:1,cell_6590:1):1,((cell_6499:1,cell_7048:1):1,cell_3936:1):1):1,((cell_4582:1,cell_9083:1):1,((cell_3818:1,cell_3521:1):1,(cell_571:1,cell_1078:1):1):1):1):1,(((((((cell_255:1,((cell_4502:1,cell_5696:1):1,(cell_547:1,cell_2552:1):1):1):1,cell_7412:1):1,cell_8755:1):1,cell_1758:1):1,(cell_1257:1,((((cell_4135:1,cell_2842:1):1,cell_2438:1):1,((cell_1863:1,cell_3226:1):1,(cell_1290:1,cell_5133:1):1):1):1,cell_5440:1):1):1):1,cell_5863:1):1,((((cell_2326:1,cell_6764:1):1,cell_9183:1):1,((((((((((((((((((((cell_277:1,cell_9482:1):1,cell_2106:1):1,(cell_647:1,cell_2862:1):1):1,cell_2962:1):1,(cell_3700:1,cell_8963:1):1):1,(((cell_1668:1,cell_8871:1):1,cell_4087:1):1,((cell_155:1,cell_5057:1):1,cell_2137:1):1):1):1,(cell_2502:1,cell_8193:1):1):1,((cell_1100:1,cell_4889:1):1,cell_6385:1):1):1,(cell_1872:1,cell_3163:1):1):1,(cell_1262:1,cell_3811:1):1):1,cell_73:1):1,cell_1412:1):1,cell_2292:1):1,cell_2896:1):1,cell_3264:1):1,cell_3613:1):1,cell_4025:1):1,cell_4642:1):1,cell_8639:1):1,cell_7700:1):1):1,(((cell_1436:1,(cell_4182:1,cell_3545:1):1):1,cell_2649:1):1,(cell_1586:1,cell_5763:1):1):1):1):1):1,(((((((cell_1837:1,cell_8903:1):1,(cell_8120:1,cell_4451:1):1):1,(cell_5379:1,cell_8355:1):1):1,(((cell_9599:1,cell_1023:1):1,cell_1313:1):1,(cell_615:1,((cell_7595:1,((cell_1041:1,cell_6021:1):1,(cell_8486:1,cell_8010:1):1):1):1,cell_8249:1):1):1):1):1,(((((cell_1454:1,cell_2777:1):1,cell_2406:1):1,(cell_6095:1,cell_8685:1):1):1,cell_7557:1):1,((cell_6562:1,cell_9628:1):1,((((((((((cell_6977:1,cell_8035:1):1,cell_8237:1):1,cell_6625:1):1,(cell_77:1,cell_4669:1):1):1,((((((((((cell_3758:1,cell_9511:1):1,((((((((((cell_4346:1,cell_6238:1):1,(cell_3611:1,cell_6903:1):1):1,cell_266:1):1,cell_638:1):1,(((cell_3981:1,cell_7147:1):1,cell_4222:1):1,(cell_1967:1,cell_5215:1):1):1):1,cell_719:1):1,cell_979:1):1,cell_2076:1):1,cell_3217:1):1,(((cell_1621:1,cell_8307:1):1,cell_5609:1):1,(cell_805:1,cell_6166:1):1):1):1):1,((cell_644:1,cell_6058:1):1,cell_3247:1):1):1,cell_9160:1):1,cell_8351:1):1,((cell_1210:1,cell_3196:1):1,cell_1956:1):1):1,cell_9203:1):1,cell_8238:1):1,cell_7215:1):1,cell_6717:1):1):1,((cell_2810:1,cell_9445:1):1,(cell_3074:1,cell_3766:1):1):1):1,cell_5108:1):1,cell_5409:1):1,cell_5879:1):1,cell_6052:1):1):1):1):1,((((((cell_1471:1,cell_7912:1):1,cell_6480:1):1,(((cell_6850:1,cell_825:1):1,cell_6616:1):1,((cell_3814:1,cell_7841:1):1,(cell_4520:1,cell_515:1):1):1):1):1,((cell_6973:1,((cell_9035:1,((cell_670:1,cell_1959:1):1,cell_4660:1):1):1,cell_8674:1):1):1,(cell_2280:1,cell_8767:1):1):1):1,((cell_9289:1,((((((((((((((((cell_3669:1,cell_5592:1):1,((((((((((cell_6068:1,cell_8396:1):1,cell_5853:1):1,(cell_4625:1,cell_9354:1):1):1,(cell_5712:1,cell_8973:1):1):1,(cell_3951:1,cell_8248:1):1):1,cell_85:1):1,cell_334:1):1,cell_437:1):1,cell_537:1):1,cell_3516:1):1):1,((cell_3902:1,cell_9274:1):1,(cell_112:1,cell_5651:1):1):1):1,(cell_501:1,cell_4486:1):1):1,cell_5773:1):1,cell_6322:1):1,cell_7282:1):1,((((cell_414:1,cell_3535:1):1,cell_9026:1):1,(cell_4963:1,cell_5790:1):1):1,cell_3431:1):1):1,cell_7685:1):1,cell_7720:1):1,cell_8027:1):1,cell_8099:1):1,cell_8656:1):1,cell_8885:1):1,cell_8898:1):1,cell_9201:1):1):1,cell_9435:1):1):1,(((((cell_8585:1,cell_2804:1):1,cell_6643:1):1,(cell_1569:1,cell_2876:1):1):1,(cell_3469:1,cell_1537:1):1):1,((((cell_5970:1,cell_3692:1):1,(cell_6894:1,cell_7613:1):1):1,cell_824:1):1,cell_6960:1):1):1):1):1,(cell_7662:1,cell_7937:1):1):1):1,((((cell_982:1,(((cell_8337:1,cell_5963:1):1,cell_9272:1):1,cell_3359:1):1):1,cell_9552:1):1,((cell_1110:1,cell_736:1):1,((cell_5216:1,cell_8557:1):1,cell_6496:1):1):1):1,(((((cell_9175:1,cell_8955:1):1,(cell_2331:1,cell_9641:1):1):1,(cell_3061:1,cell_4003:1):1):1,(((cell_506:1,cell_1905:1):1,(cell_1784:1,cell_5736:1):1):1,(cell_6964:1,cell_1204:1):1):1):1,cell_1452:1):1):1):1):1):1):1):1):1,(((((((((((((((cell_55:1,(cell_4564:1,cell_4020:1):1):1,((cell_7615:1,cell_3996:1):1,cell_260:1):1):1,((cell_4145:1,(cell_9413:1,cell_6330:1):1):1,cell_6971:1):1):1,cell_687:1):1,((cell_3966:1,((cell_1250:1,cell_4661:1):1,cell_3984:1):1):1,cell_9522:1):1):1,(cell_8815:1,cell_3631:1):1):1,cell_7124:1):1,(((cell_7894:1,cell_1497:1):1,((cell_8960:1,cell_3809:1):1,cell_4910:1):1):1,((cell_3393:1,cell_3091:1):1,cell_6312:1):1):1):1,((cell_8284:1,cell_9309:1):1,cell_7765:1):1):1,((cell_3734:1,cell_7278:1):1,(cell_6834:1,cell_6813:1):1):1):1,(((cell_6644:1,cell_6853:1):1,cell_8209:1):1,((((((((((((((cell_6891:1,cell_9171:1):1,cell_3744:1):1,cell_3135:1):1,(((((((((((cell_3570:1,cell_7126:1):1,cell_869:1):1,cell_8983:1):1,((((cell_1948:1,cell_5301:1):1,(cell_6798:1,cell_8005:1):1):1,((cell_4416:1,cell_4795:1):1,cell_2229:1):1):1,cell_359:1):1):1,((cell_3706:1,cell_7425:1):1,cell_711:1):1):1,(cell_551:1,cell_701:1):1):1,cell_7637:1):1,cell_7466:1):1,cell_5235:1):1,cell_4271:1):1,cell_3152:1):1):1,(((cell_288:1,cell_9253:1):1,(cell_2944:1,cell_8895:1):1):1,cell_498:1):1):1,(cell_181:1,cell_8772:1):1):1,(cell_5678:1,cell_7312:1):1):1,cell_937:1):1,((((cell_1795:1,cell_7132:1):1,(cell_4536:1,cell_8291:1):1):1,(cell_2052:1,cell_2623:1):1):1,(((cell_611:1,cell_8734:1):1,cell_2782:1):1,cell_676:1):1):1):1,cell_1170:1):1,cell_1348:1):1,cell_1393:1):1,cell_7837:1):1,cell_2310:1):1):1):1,((((((cell_132:1,cell_1908:1):1,cell_1643:1):1,cell_894:1):1,cell_8375:1):1,cell_2907:1):1,((cell_8243:1,cell_8618:1):1,((((((((((((((((cell_3897:1,cell_6214:1):1,cell_4115:1):1,(cell_1084:1,cell_2042:1):1):1,(((((((((((((((cell_162:1,cell_3729:1):1,cell_3221:1):1,(((cell_5465:1,cell_7299:1):1,(cell_8403:1,cell_9701:1):1):1,cell_4144:1):1):1,(cell_2239:1,cell_2930:1):1):1,cell_3533:1):1,(cell_451:1,cell_3313:1):1):1,(((((cell_2748:1,cell_9257:1):1,cell_1360:1):1,(((cell_341:1,cell_8328:1):1,cell_5709:1):1,cell_3991:1):1):1,(((cell_3636:1,cell_8233:1):1,((cell_4306:1,cell_5492:1):1,cell_395:1):1):1,cell_5556:1):1):1,((cell_4926:1,cell_7840:1):1,(cell_5322:1,cell_6168:1):1):1):1):1,(((((cell_6803:1,cell_8701:1):1,cell_4923:1):1,(cell_2227:1,cell_5727:1):1):1,((cell_2872:1,cell_8920:1):1,cell_6415:1):1):1,((((cell_6522:1,cell_7646:1):1,cell_6062:1):1,((cell_4187:1,cell_6233:1):1,cell_7196:1):1):1,(cell_6247:1,cell_7902:1):1):1):1):1,((((((((cell_5814:1,cell_6664:1):1,cell_4420:1):1,cell_8900:1):1,(((cell_87:1,cell_1070:1):1,cell_8728:1):1,(cell_3326:1,cell_7600:1):1):1):1,(((((cell_1946:1,cell_2312:1):1,cell_3046:1):1,cell_2223:1):1,cell_5333:1):1,(cell_3170:1,cell_9499:1):1):1):1,cell_7395:1):1,(cell_1530:1,cell_7045:1):1):1,(((((cell_2:1,cell_4530:1):1,(cell_716:1,cell_933:1):1):1,(cell_3904:1,cell_4724:1):1):1,cell_118:1):1,(((cell_2941:1,cell_5664:1):1,(cell_3440:1,cell_7538:1):1):1,(cell_2100:1,cell_5787:1):1):1):1):1):1,((((cell_5433:1,cell_8137:1):1,(cell_2793:1,cell_7089:1):1):1,cell_7547:1):1,(((((cell_3355:1,cell_7335:1):1,cell_6742:1):1,(cell_5290:1,cell_7931:1):1):1,cell_8847:1):1,(cell_4935:1,cell_6378:1):1):1):1):1,((((cell_1980:1,cell_7578:1):1,cell_4716:1):1,(cell_6443:1,cell_6885:1):1):1,(cell_2672:1,cell_3011:1):1):1):1,((((((cell_6748:1,cell_7827:1):1,cell_6137:1):1,(cell_4760:1,cell_9088:1):1):1,(cell_3947:1,cell_4431:1):1):1,((cell_2324:1,cell_9023:1):1,cell_2858:1):1):1,((cell_5684:1,cell_8033:1):1,cell_4648:1):1):1):1,(((((cell_908:1,cell_7888:1):1,cell_612:1):1,(cell_1122:1,cell_1197:1):1):1,((cell_5567:1,cell_6614:1):1,cell_6884:1):1):1,cell_9650:1):1):1,((cell_628:1,cell_4962:1):1,cell_1145:1):1):1,((cell_6896:1,cell_7389:1):1,cell_3216:1):1):1):1,(((((cell_3188:1,cell_4885:1):1,cell_6543:1):1,cell_3873:1):1,cell_124:1):1,cell_1118:1):1):1,cell_254:1):1,cell_1476:1):1,cell_2851:1):1,(((cell_4274:1,cell_9079:1):1,cell_377:1):1,(((cell_4147:1,cell_8380:1):1,cell_4430:1):1,(cell_2790:1,cell_6413:1):1):1):1):1,(((cell_7158:1,cell_7167:1):1,cell_5831:1):1,cell_4509:1):1):1,(cell_8329:1,cell_8704:1):1):1,(cell_656:1,cell_5152:1):1):1,cell_3223:1):1,cell_3602:1):1,cell_6655:1):1,cell_6933:1):1):1):1):1,(((cell_677:1,cell_841:1):1,(((((((((((((((((cell_4491:1,cell_4744:1):1,cell_7331:1):1,(cell_5511:1,cell_7252:1):1):1,((cell_1352:1,cell_6046:1):1,cell_2313:1):1):1,((cell_3071:1,cell_7942:1):1,(cell_860:1,cell_4692:1):1):1):1,((((cell_427:1,cell_9404:1):1,cell_6725:1):1,(cell_3982:1,cell_4310:1):1):1,((cell_1625:1,cell_3155:1):1,(cell_1002:1,cell_3853:1):1):1):1):1,(cell_5764:1,cell_9592:1):1):1,(cell_6100:1,cell_6350:1):1):1,(cell_3855:1,cell_8287:1):1):1,(((cell_5381:1,cell_8541:1):1,cell_4294:1):1,((cell_6632:1,cell_7816:1):1,cell_4741:1):1):1):1,((((cell_2884:1,cell_8972:1):1,cell_6202:1):1,cell_7886:1):1,(cell_1653:1,cell_3906:1):1):1):1,(cell_3171:1,cell_5937:1):1):1,((((((cell_375:1,cell_7905:1):1,cell_4140:1):1,cell_129:1):1,(((cell_1507:1,cell_7406:1):1,(cell_2641:1,cell_6693:1):1):1,((cell_4819:1,cell_6917:1):1,cell_1067:1):1):1):1,cell_3637:1):1,((cell_6359:1,cell_9359:1):1,cell_1593:1):1):1):1,((cell_2124:1,cell_9461:1):1,cell_7478:1):1):1,((cell_1943:1,cell_7038:1):1,(cell_7815:1,cell_9609:1):1):1):1,cell_5932:1):1,(((cell_439:1,cell_3208:1):1,cell_6958:1):1,cell_8122:1):1):1):1,(((((((((((cell_6662:1,cell_9587:1):1,cell_7606:1):1,(cell_772:1,cell_4805:1):1):1,((cell_142:1,cell_7869:1):1,cell_4200:1):1):1,cell_5054:1):1,cell_9438:1):1,(((((((cell_5919:1,cell_6533:1):1,cell_4503:1):1,((((cell_3594:1,cell_6857:1):1,cell_5690:1):1,cell_4709:1):1,cell_781:1):1):1,(((cell_1223:1,cell_5285:1):1,(cell_9399:1,cell_9655:1):1):1,(((cell_1737:1,cell_5656:1):1,cell_8861:1):1,cell_1255:1):1):1):1,((((cell_8109:1,cell_8442:1):1,cell_5785:1):1,cell_7242:1):1,((cell_767:1,cell_7474:1):1,cell_2097:1):1):1):1,(((cell_5992:1,cell_6593:1):1,(cell_961:1,cell_2114:1):1):1,(cell_1862:1,cell_2569:1):1):1):1,cell_6391:1):1):1,((((((cell_1319:1,cell_1914:1):1,(cell_481:1,cell_643:1):1):1,((cell_821:1,cell_3580:1):1,cell_964:1):1):1,(((((cell_4609:1,cell_5345:1):1,cell_891:1):1,(cell_2396:1,cell_6771:1):1):1,cell_5951:1):1,((((cell_3959:1,cell_5262:1):1,cell_8419:1):1,cell_240:1):1,(cell_3703:1,cell_9597:1):1):1):1):1,cell_752:1):1,cell_5915:1):1):1,(((((cell_1392:1,cell_5135:1):1,((cell_2727:1,cell_9576:1):1,(cell_4925:1,cell_7677:1):1):1):1,((((cell_1183:1,cell_5069:1):1,cell_5315:1):1,((cell_893:1,cell_2429:1):1,cell_6324:1):1):1,((((cell_2049:1,cell_6440:1):1,cell_5036:1):1,cell_8709:1):1,((cell_7315:1,cell_7877:1):1,cell_2537:1):1):1):1):1,cell_5253:1):1,cell_7850:1):1):1,(cell_2449:1,cell_3889:1):1):1,((((cell_4374:1,cell_4623:1):1,cell_418:1):1,(cell_3870:1,cell_9188:1):1):1,(cell_4762:1,cell_5464:1):1):1):1):1):1,((((cell_8798:1,cell_9057:1):1,cell_4095:1):1,(cell_1335:1,cell_6343:1):1):1,(((cell_5117:1,cell_5473:1):1,((cell_588:1,cell_3356:1):1,cell_8594:1):1):1,((cell_8824:1,cell_6929:1):1,cell_8497:1):1):1):1):1,((((((((cell_2064:1,cell_4185:1):1,cell_6897:1):1,cell_7007:1):1,(((cell_5307:1,cell_407:1):1,((cell_9642:1,cell_4151:1):1,(cell_4719:1,cell_9103:1):1):1):1,cell_7428:1):1):1,(cell_3200:1,cell_6631:1):1):1,(((((((((((((((((((((cell_1647:1,cell_4018:1):1,cell_3653:1):1,(((((((((((((cell_3859:1,cell_8787:1):1,cell_8876:1):1,cell_7506:1):1,cell_7398:1):1,cell_7388:1):1,cell_7199:1):1,cell_6871:1):1,cell_6588:1):1,cell_5852:1):1,cell_4995:1):1,cell_4488:1):1,cell_3941:1):1,cell_3696:1):1):1,(((((cell_4589:1,cell_6313:1):1,cell_892:1):1,cell_6825:1):1,(cell_1882:1,cell_5822:1):1):1,((cell_8986:1,cell_9484:1):1,cell_5217:1):1):1):1,(cell_3654:1,cell_5313:1):1):1,cell_308:1):1,cell_361:1):1,cell_913:1):1,cell_1470:1):1,(cell_3718:1,cell_4361:1):1):1,cell_1548:1):1,cell_1779:1):1,cell_2826:1):1,cell_3187:1):1,cell_7545:1):1,cell_8028:1):1,cell_8079:1):1,cell_8300:1):1,cell_9313:1):1,cell_8598:1):1,cell_7405:1):1):1,(((((((((cell_3052:1,cell_4354:1):1,cell_8295:1):1,cell_2571:1):1,cell_4890:1):1,(cell_3491:1,cell_2022:1):1):1,(cell_292:1,cell_3871:1):1):1,(cell_941:1,((cell_6867:1,cell_4666:1):1,cell_5443:1):1):1):1,((((cell_9108:1,(((((((((((((((((((((((((((((cell_3029:1,cell_4298:1):1,(cell_3148:1,cell_4327:1):1):1,((cell_3048:1,cell_9118:1):1,cell_4849:1):1):1,cell_7526:1):1,cell_7404:1):1,(((cell_2135:1,cell_2554:1):1,cell_9620:1):1,(cell_3547:1,cell_7213:1):1):1):1,cell_6736:1):1,cell_6556:1):1,cell_6267:1):1,cell_5284:1):1,cell_4476:1):1,(cell_8551:1,cell_8917:1):1):1,(cell_583:1,cell_7513:1):1):1,cell_157:1):1,cell_510:1):1,cell_749:1):1,cell_1511:1):1,cell_1712:1):1,cell_1770:1):1,cell_2057:1):1,(cell_6606:1,cell_9561:1):1):1,cell_2531:1):1,cell_3400:1):1,cell_3468:1):1,cell_4071:1):1,cell_7120:1):1,cell_7857:1):1,cell_8039:1):1,cell_8689:1):1):1,cell_9206:1):1,(cell_2616:1,cell_5137:1):1):1,(cell_2829:1,cell_5991:1):1):1):1,((cell_7674:1,cell_8969:1):1,((cell_9212:1,cell_1385:1):1,cell_139:1):1):1):1):1,(((((((cell_2320:1,cell_8826:1):1,(cell_1142:1,cell_1575:1):1):1,cell_4128:1):1,((((cell_1052:1,cell_7440:1):1,(cell_1598:1,cell_4324:1):1):1,cell_6392:1):1,(cell_2038:1,cell_7072:1):1):1):1,cell_9315:1):1,(cell_2303:1,(((cell_5732:1,cell_5552:1):1,cell_8785:1):1,cell_5421:1):1):1):1,(((cell_200:1,cell_9390:1):1,(cell_5282:1,((cell_699:1,cell_7812:1):1,(cell_7293:1,cell_8988:1):1):1):1):1,((((((cell_1651:1,cell_1750:1):1,cell_7168:1):1,cell_4052:1):1,cell_9281:1):1,cell_2415:1):1,cell_4495:1):1):1):1):1):1):1,(cell_3415:1,cell_5513:1):1):1,((((((((((cell_5048:1,cell_7948:1):1,(((cell_1842:1,cell_3962:1):1,cell_4363:1):1,(cell_1051:1,cell_7494:1):1):1):1,(cell_3588:1,cell_4965:1):1):1,cell_7375:1):1,(cell_2642:1,cell_2657:1):1):1,((cell_1175:1,cell_8389:1):1,(((((cell_1591:1,cell_8443:1):1,(cell_608:1,cell_1606:1):1):1,cell_4903:1):1,((((cell_297:1,(cell_965:1,cell_5934:1):1):1,((cell_8049:1,(cell_8482:1,cell_4630:1):1):1,cell_2480:1):1):1,((cell_3228:1,cell_5434:1):1,cell_5317:1):1):1,(cell_7094:1,cell_7565:1):1):1):1,((((((cell_3693:1,cell_4750:1):1,((((cell_5005:1,cell_8944:1):1,cell_3938:1):1,(((cell_4902:1,cell_6727:1):1,cell_3512:1):1,cell_5738:1):1):1,cell_2703:1):1):1,cell_9063:1):1,((((((cell_110:1,cell_9319:1):1,cell_5735:1):1,((((((((((cell_1893:1,cell_9517:1):1,cell_1474:1):1,cell_2369:1):1,cell_3640:1):1,cell_7319:1):1,cell_6195:1):1,(cell_3276:1,cell_8782:1):1):1,cell_5221:1):1,(((cell_5191:1,cell_8857:1):1,cell_7664:1):1,cell_1835:1):1):1,cell_2104:1):1):1,((((cell_1138:1,(cell_6040:1,cell_6098:1):1):1,((((cell_5016:1,cell_1657:1):1,((cell_9259:1,cell_4190:1):1,(cell_3850:1,cell_8548:1):1):1):1,cell_2325:1):1,cell_3397:1):1):1,cell_8022:1):1,((cell_5621:1,cell_8780:1):1,(((cell_705:1,(cell_3601:1,cell_7573:1):1):1,(cell_947:1,cell_3761:1):1):1,cell_12:1):1):1):1):1,(((((((cell_6468:1,cell_9291:1):1,cell_1828:1):1,((cell_3634:1,(cell_4824:1,cell_7696:1):1):1,(cell_1097:1,cell_1493:1):1):1):1,((((cell_1486:1,cell_3042:1):1,(cell_2698:1,cell_9225:1):1):1,cell_2529:1):1,(cell_8332:1,cell_8823:1):1):1):1,((cell_4879:1,cell_8977:1):1,cell_6769:1):1):1,(((cell_1583:1,(cell_2071:1,cell_7467:1):1):1,cell_9297:1):1,(cell_1661:1,cell_4454:1):1):1):1,(((((((((((cell_1787:1,cell_2129:1):1,(cell_1678:1,cell_8097:1):1):1,cell_247:1):1,cell_4858:1):1,cell_7481:1):1,cell_3526:1):1,((cell_1179:1,cell_7445:1):1,cell_4002:1):1):1,(cell_5754:1,cell_6587:1):1):1,((((((cell_1343:1,cell_7626:1):1,cell_6087:1):1,cell_2355:1):1,(cell_3333:1,cell_6689:1):1):1,((cell_1465:1,cell_5088:1):1,cell_7570:1):1):1,((cell_7908:1,cell_9024:1):1,cell_521:1):1):1):1,(cell_4526:1,cell_5847:1):1):1,cell_5751:1):1):1):1,cell_1099:1):1):1,((((((((((cell_2743:1,cell_5386:1):1,cell_7429:1):1,cell_1421:1):1,cell_7796:1):1,(((((cell_6208:1,cell_9604:1):1,cell_7847:1):1,cell_6123:1):1,(((cell_7634:1,cell_2914:1):1,cell_7808:1):1,cell_3988:1):1):1,cell_8949:1):1):1,cell_5091:1):1,cell_7736:1):1,((cell_4057:1,cell_7246:1):1,((cell_62:1,cell_6213:1):1,cell_2524:1):1):1):1,(((cell_270:1,cell_8356:1):1,((cell_1525:1,cell_7896:1):1,cell_8133:1):1):1,((((cell_7447:1,cell_7277:1):1,cell_8800:1):1,cell_8801:1):1,cell_5704:1):1):1):1,((((((cell_343:1,cell_640:1):1,cell_8200:1):1,cell_3251:1):1,(cell_1278:1,cell_7603:1):1):1,(((cell_2225:1,cell_7128:1):1,cell_9497:1):1,cell_6846:1):1):1,cell_5435:1):1):1):1,(((((((((cell_2058:1,(cell_6573:1,cell_7423:1):1):1,cell_6734:1):1,cell_2841:1):1,cell_8933:1):1,((cell_6993:1,cell_9165:1):1,cell_5457:1):1):1,cell_3610:1):1,((cell_4839:1,cell_8367:1):1,cell_3464:1):1):1,((((((((cell_2001:1,cell_3007:1):1,cell_4704:1):1,cell_6066:1):1,((cell_7697:1,cell_1732:1):1,cell_9349:1):1):1,(cell_3421:1,cell_6571:1):1):1,cell_2017:1):1,(cell_7202:1,cell_4893:1):1):1,(((cell_5170:1,cell_8210:1):1,cell_3269:1):1,(((cell_7471:1,cell_4640:1):1,cell_9684:1):1,cell_4966:1):1):1):1):1,cell_9630:1):1):1):1):1):1,((((cell_2662:1,cell_7819:1):1,cell_3743:1):1,cell_2935:1):1,cell_2953:1):1):1,(((cell_8091:1,cell_8536:1):1,cell_6505:1):1,cell_2864:1):1):1,(((cell_5251:1,cell_6675:1):1,(((((((cell_2256:1,cell_4899:1):1,(cell_1846:1,(cell_6332:1,cell_8304:1):1):1):1,((((cell_5765:1,cell_8267:1):1,cell_514:1):1,cell_1547:1):1,(cell_6883:1,cell_2165:1):1):1):1,cell_3060:1):1,cell_4237:1):1,cell_1725:1):1,((cell_127:1,cell_4194:1):1,cell_5786:1):1):1):1,(((cell_7373:1,cell_8060:1):1,(cell_3738:1,cell_7176:1):1):1,(cell_3474:1,cell_9574:1):1):1):1):1,(((((((((cell_2204:1,cell_5695:1):1,(cell_2931:1,cell_6237:1):1):1,(cell_4770:1,cell_5300:1):1):1,(cell_2949:1,cell_9411:1):1):1,cell_3875:1):1,(((((cell_1964:1,cell_3439:1):1,cell_2452:1):1,(((cell_4778:1,cell_8615:1):1,cell_9678:1):1,cell_6357:1):1):1,cell_2785:1):1,(cell_368:1,cell_4733:1):1):1):1,(cell_3451:1,cell_5569:1):1):1,cell_4522:1):1,((((((cell_1193:1,cell_9067:1):1,cell_2828:1):1,((((cell_3044:1,cell_6148:1):1,cell_4438:1):1,(((cell_5046:1,cell_5083:1):1,((cell_2145:1,cell_2948:1):1,cell_7204:1):1):1,cell_2744:1):1):1,((((((cell_3819:1,((cell_9187:1,cell_5032:1):1,cell_4215:1):1):1,((cell_7156:1,cell_3057:1):1,cell_355:1):1):1,(cell_3724:1,cell_8718:1):1):1,cell_8768:1):1,((cell_4920:1,cell_9172:1):1,cell_4957:1):1):1,((cell_7117:1,cell_6908:1):1,cell_9221:1):1):1):1):1,cell_7137:1):1,(((((((cell_57:1,cell_7523:1):1,cell_1744:1):1,cell_1324:1):1,((cell_2770:1,cell_5132:1):1,cell_231:1):1):1,cell_1425:1):1,((((cell_6722:1,cell_8511:1):1,cell_1585:1):1,cell_5725:1):1,((cell_6851:1,cell_9518:1):1,cell_1857:1):1):1):1,(((((cell_3785:1,cell_5784:1):1,((((cell_8156:1,cell_5659:1):1,(cell_7035:1,cell_4492:1):1):1,(cell_1202:1,cell_2673:1):1):1,cell_6698:1):1):1,(((cell_1969:1,cell_2414:1):1,cell_9631:1):1,cell_2300:1):1):1,cell_9372:1):1,((cell_94:1,cell_224:1):1,cell_7551:1):1):1):1):1,(((((((((cell_5252:1,cell_5295:1):1,cell_3830:1):1,((cell_24:1,cell_3644:1):1,cell_6592:1):1):1,cell_948:1):1,cell_6345:1):1,(((((cell_9341:1,cell_4825:1):1,cell_8382:1):1,cell_5019:1):1,((((cell_9699:1,((((cell_421:1,cell_3478:1):1,cell_7628:1):1,(cell_6848:1,cell_1495:1):1):1,((cell_4779:1,cell_4485:1):1,cell_1722:1):1):1):1,cell_3828:1):1,((cell_7813:1,cell_4736:1):1,(cell_770:1,cell_3334:1):1):1):1,cell_7434:1):1):1,((cell_6371:1,cell_737:1):1,cell_5550:1):1):1):1,cell_35:1):1,(((((((((((((((cell_466:1,cell_2368:1):1,(cell_7548:1,cell_2929:1):1):1,cell_8770:1):1,cell_1414:1):1,(cell_8737:1,cell_7851:1):1):1,((cell_6333:1,cell_191:1):1,cell_758:1):1):1,cell_6992:1):1,((cell_3296:1,cell_9299:1):1,cell_9365:1):1):1,cell_2335:1):1,((((cell_5558:1,cell_8464:1):1,cell_8239:1):1,cell_3461:1):1,((cell_8425:1,cell_9543:1):1,cell_9101:1):1):1):1,((((cell_1570:1,(cell_6018:1,cell_9627:1):1):1,cell_8528:1):1,(((cell_299:1,cell_3896:1):1,cell_8932:1):1,cell_6291:1):1):1,cell_7130:1):1):1,((cell_6030:1,cell_7004:1):1,(cell_6342:1,cell_7707:1):1):1):1,cell_3674:1):1,(((((cell_2444:1,cell_3979:1):1,(cell_1498:1,cell_3210:1):1):1,cell_1999:1):1,cell_3950:1):1,cell_1838:1):1):1,(((cell_5679:1,cell_9368:1):1,(cell_213:1,cell_7745:1):1):1,cell_4634:1):1):1):1,((((cell_153:1,(cell_7533:1,cell_4898:1):1):1,(cell_3238:1,cell_5961:1):1):1,(((((cell_4422:1,cell_991:1):1,cell_9071:1):1,cell_7619:1):1,(cell_2724:1,cell_183:1):1):1,((cell_1077:1,cell_9660:1):1,cell_3595:1):1):1):1,((cell_2230:1,cell_7146:1):1,cell_5327:1):1):1):1):1):1):1):1):1,cell_6075:1):1):1,((((((((((((((((((cell_2375:1,cell_2693:1):1,cell_6328:1):1,cell_3919:1):1,((cell_8584:1,cell_5977:1):1,cell_5476:1):1):1,cell_6557:1):1,cell_871:1):1,(cell_9486:1,cell_3801:1):1):1,cell_3727:1):1,cell_8954:1):1,cell_3886:1):1,((cell_8981:1,cell_4696:1):1,cell_293:1):1):1,((cell_4873:1,cell_6963:1):1,((((((((cell_17:1,cell_5968:1):1,cell_11:1):1,cell_743:1):1,cell_1020:1):1,cell_3513:1):1,cell_3715:1):1,cell_4352:1):1,cell_4730:1):1):1):1,((((((((((((((((((cell_5885:1,cell_8992:1):1,((cell_7596:1,cell_8569:1):1,(cell_3641:1,cell_6833:1):1):1):1,((cell_1014:1,cell_7136:1):1,cell_9494:1):1):1,cell_5627:1):1,((((cell_3868:1,cell_6864:1):1,((cell_309:1,cell_1730:1):1,cell_2789:1):1):1,(cell_3445:1,cell_4927:1):1):1,cell_774:1):1):1,(((cell_1463:1,cell_7074:1):1,cell_6987:1):1,((cell_1885:1,cell_9459:1):1,(cell_967:1,cell_3364:1):1):1):1):1,((((((((((cell_2855:1,cell_6172:1):1,cell_7441:1):1,((cell_1419:1,cell_4318:1):1,cell_168:1):1):1,cell_856:1):1,((cell_4236:1,cell_6126:1):1,(cell_4026:1,cell_7952:1):1):1):1,(cell_4242:1,cell_7959:1):1):1,(((cell_5955:1,cell_9007:1):1,(cell_2768:1,cell_9422:1):1):1,((cell_3180:1,cell_4817:1):1,(cell_1836:1,cell_3852:1):1):1):1):1,(((cell_4600:1,cell_9224:1):1,(((cell_1815:1,cell_5268:1):1,cell_2797:1):1,cell_1918:1):1):1,(cell_3452:1,cell_4611:1):1):1):1,(((cell_2336:1,cell_5859:1):1,cell_8015:1):1,cell_133:1):1):1,((cell_3392:1,cell_9124:1):1,(cell_1227:1,cell_2738:1):1):1):1):1,(((cell_378:1,cell_4547:1):1,cell_4050:1):1,(cell_121:1,cell_2519:1):1):1):1,(cell_1089:1,cell_2633:1):1):1,(((cell_1386:1,cell_4592:1):1,cell_7911:1):1,cell_7390:1):1):1,((((((((((cell_5475:1,cell_9275:1):1,cell_2151:1):1,cell_2605:1):1,(cell_1283:1,cell_9467:1):1):1,(((cell_4425:1,cell_9340:1):1,cell_4012:1):1,((cell_2747:1,cell_9654:1):1,cell_2428:1):1):1):1,((cell_1068:1,cell_8678:1):1,(cell_6370:1,cell_7590:1):1):1):1,(cell_5158:1,cell_6459:1):1):1,(((((cell_1296:1,cell_7858:1):1,cell_4683:1):1,((cell_97:1,cell_5162:1):1,cell_6684:1):1):1,(((cell_1181:1,cell_5257:1):1,(cell_489:1,cell_9158:1):1):1,(((cell_3037:1,cell_8312:1):1,cell_5116:1):1,cell_8000:1):1):1):1,(((cell_7087:1,cell_7921:1):1,cell_5347:1):1,(cell_1579:1,cell_2149:1):1):1):1):1,(((((((cell_6738:1,cell_8141:1):1,(((cell_3803:1,cell_4753:1):1,cell_4489:1):1,(cell_3885:1,cell_7602:1):1):1):1,(cell_3825:1,cell_9111:1):1):1,((cell_383:1,cell_6314:1):1,cell_8502:1):1):1,cell_6027:1):1,(((cell_2993:1,cell_5828:1):1,cell_6781:1):1,cell_1439:1):1):1,cell_907:1):1):1,(cell_386:1,cell_8607:1):1):1):1,((cell_7889:1,cell_9360:1):1,cell_5188:1):1):1,(cell_7536:1,cell_8925:1):1):1,((cell_3812:1,cell_4948:1):1,cell_1235:1):1):1,(((((cell_3407:1,cell_5597:1):1,cell_3034:1):1,cell_3089:1):1,cell_2853:1):1,cell_1491:1):1):1,((((cell_3295:1,cell_3901:1):1,cell_5837:1):1,cell_6405:1):1,cell_5171:1):1):1,((((cell_51:1,cell_6243:1):1,cell_2231:1):1,cell_5320:1):1,cell_6250:1):1):1,cell_4275:1):1):1,(cell_963:1,cell_8522:1):1):1,cell_6135:1):1,((((((cell_9623:1,cell_5380:1):1,cell_5319:1):1,cell_7862:1):1,(((((((((((cell_54:1,cell_807:1):1,cell_946:1):1,cell_962:1):1,cell_1199:1):1,(cell_2471:1,cell_6880:1):1):1,cell_5185:1):1,cell_5601:1):1,cell_8247:1):1,cell_8761:1):1,cell_9385:1):1,cell_8911:1):1):1,(cell_4789:1,(cell_8784:1,((((((cell_6810:1,cell_3675:1):1,(cell_1513:1,cell_6676:1):1):1,cell_9605:1):1,(cell_1975:1,cell_5920:1):1):1,cell_1417:1):1,(((cell_6595:1,cell_6604:1):1,cell_477:1):1,(cell_3193:1,cell_1030:1):1):1):1):1):1):1,(cell_4212:1,cell_9122:1):1):1):1,(((((cell_9081:1,cell_2830:1):1,((cell_8131:1,cell_7069:1):1,cell_4673:1):1):1,cell_3539:1):1,cell_4646:1):1,((((cell_1071:1,cell_9030:1):1,((cell_4791:1,cell_2173:1):1,(cell_9270:1,cell_1423:1):1):1):1,cell_7380:1):1,cell_4084:1):1):1):1,(((((cell_3582:1,cell_6473:1):1,cell_1995:1):1,((((((cell_8711:1,(cell_2559:1,cell_2801:1):1):1,cell_3995:1):1,(cell_5446:1,cell_5250:1):1):1,cell_412:1):1,(cell_1659:1,cell_4610:1):1):1,cell_8881:1):1):1,cell_6210:1):1,cell_4985:1):1):1):1,(((cell_6916:1,cell_7325:1):1,cell_2576:1):1,((cell_848:1,cell_4285:1):1,((cell_3657:1,cell_8616:1):1,((cell_3001:1,cell_4838:1):1,cell_4643:1):1):1):1):1):1,((((((cell_8588:1,cell_71:1):1,cell_4515:1):1,((cell_209:1,cell_1017:1):1,cell_5009:1):1):1,cell_1063:1):1,(cell_8135:1,cell_3717:1):1):1,((cell_8691:1,cell_4655:1):1,cell_7186:1):1):1):1,(((((((((((((((cell_2850:1,cell_3224:1):1,cell_986:1):1,((cell_2956:1,cell_8906:1):1,cell_4581:1):1):1,((cell_3406:1,cell_8023:1):1,(cell_5987:1,cell_7096:1):1):1):1,cell_4621:1):1,((((cell_850:1,cell_4628:1):1,cell_2678:1):1,(cell_5647:1,cell_5855:1):1):1,(((cell_4558:1,cell_5269:1):1,(cell_340:1,cell_9338:1):1):1,((cell_1532:1,cell_7359:1):1,(cell_667:1,cell_7661:1):1):1):1):1):1,(((((((cell_4160:1,cell_9266:1):1,cell_6816:1):1,cell_5611:1):1,(cell_953:1,cell_6036:1):1):1,((cell_3246:1,cell_7762:1):1,cell_2687:1):1):1,(((cell_2952:1,cell_9452:1):1,cell_9433:1):1,((cell_7157:1,cell_8539:1):1,cell_6476:1):1):1):1,(((((cell_3167:1,cell_3509:1):1,cell_3485:1):1,((cell_269:1,cell_4812:1):1,cell_1578:1):1):1,((cell_7540:1,cell_7957:1):1,cell_2091:1):1):1,((((cell_1230:1,cell_9398:1):1,(cell_7284:1,cell_7970:1):1):1,cell_8816:1):1,((((cell_3025:1,cell_3346:1):1,cell_5337:1):1,cell_7247:1):1,cell_3796:1):1):1):1):1):1,(((((((cell_2023:1,cell_5011:1):1,cell_8990:1):1,cell_8349:1):1,((cell_1546:1,cell_4124:1):1,cell_8334:1):1):1,((cell_4336:1,cell_4718:1):1,cell_1130:1):1):1,((((cell_4809:1,cell_8694:1):1,cell_5546:1):1,(cell_2723:1,cell_3909:1):1):1,(((cell_2713:1,cell_8832:1):1,cell_4956:1):1,cell_9094:1):1):1):1,((cell_3311:1,cell_5586:1):1,(cell_1696:1,cell_3958:1):1):1):1):1,((((((cell_6004:1,cell_9139:1):1,((cell_977:1,cell_2289:1):1,cell_4702:1):1):1,((((cell_6492:1,cell_7689:1):1,cell_1733:1):1,cell_1860:1):1,((cell_6911:1,cell_8516:1):1,cell_8106:1):1):1):1,(((cell_655:1,cell_8637:1):1,cell_901:1):1,(cell_2116:1,cell_7190:1):1):1):1,((((cell_4406:1,cell_7635:1):1,cell_5007:1):1,((cell_2412:1,cell_4989:1):1,cell_9264:1):1):1,(((((cell_839:1,cell_6149:1):1,cell_5324:1):1,((cell_2456:1,cell_5750:1):1,cell_2989:1):1):1,((cell_1226:1,cell_2153:1):1,cell_7743:1):1):1,(((cell_6540:1,cell_7288:1):1,((cell_4009:1,cell_9554:1):1,cell_7927:1):1):1,(cell_3586:1,cell_8507:1):1):1):1):1):1,((((cell_2447:1,cell_6316:1):1,cell_3788:1):1,(((cell_4884:1,cell_8869:1):1,cell_4156:1):1,cell_6799:1):1):1,(cell_2297:1,cell_3713:1):1):1):1):1,(((((((cell_2379:1,cell_8096:1):1,(cell_6622:1,cell_8760:1):1):1,cell_7039:1):1,(((cell_2695:1,cell_6686:1):1,cell_9213:1):1,cell_2522:1):1):1,(cell_143:1,cell_3603:1):1):1,((cell_2823:1,cell_7209:1):1,cell_6899:1):1):1,(((((((cell_107:1,cell_8359:1):1,cell_1645:1):1,(cell_1426:1,cell_6374:1):1):1,(cell_4585:1,cell_5481:1):1):1,((cell_2578:1,cell_5589:1):1,cell_3667:1):1):1,((cell_283:1,cell_9074:1):1,cell_1172:1):1):1,(((cell_2786:1,cell_7518:1):1,(cell_2562:1,cell_3292:1):1):1,((((((cell_674:1,cell_2127:1):1,cell_8126:1):1,cell_7113:1):1,cell_6390:1):1,((cell_3731:1,cell_7449:1):1,(cell_3972:1,cell_7349:1):1):1):1,(((cell_5715:1,cell_6999:1):1,cell_1015:1):1,cell_4999:1):1):1):1):1):1):1,(((((((((cell_1861:1,cell_6910:1):1,cell_4928:1):1,cell_5869:1):1,(((cell_5701:1,cell_7532:1):1,(cell_2778:1,cell_9068:1):1):1,((cell_5891:1,cell_6673:1):1,cell_4826:1):1):1):1,(((cell_8534:1,cell_9059:1):1,(((cell_5518:1,cell_6445:1):1,cell_732:1):1,cell_4836:1):1):1,(((cell_5655:1,cell_6011:1):1,cell_4680:1):1,cell_5079:1):1):1):1,((((cell_496:1,cell_8373:1):1,cell_3433:1):1,(cell_6886:1,cell_7900:1):1):1,cell_6261:1):1):1,((((((cell_66:1,cell_617:1):1,cell_5901:1):1,((cell_1029:1,cell_1484:1):1,(cell_1812:1,cell_5936:1):1):1):1,((((cell_1311:1,cell_1438:1):1,cell_516:1):1,cell_1478:1):1,(((cell_4266:1,cell_7867:1):1,cell_1301:1):1,cell_1048:1):1):1):1,((((cell_25:1,cell_8878:1):1,cell_1622:1):1,(cell_1203:1,cell_4453:1):1):1,(((cell_1196:1,cell_6141:1):1,(cell_131:1,cell_5984:1):1):1,cell_6484:1):1):1):1,((((((cell_2006:1,cell_7110:1):1,cell_6822:1):1,(cell_6774:1,cell_8748:1):1):1,((cell_2321:1,cell_7345:1):1,((cell_3301:1,cell_9217:1):1,cell_2494:1):1):1):1,((cell_1674:1,cell_5157:1):1,cell_1616:1):1):1,(((((cell_3427:1,cell_3680:1):1,cell_9680:1):1,cell_4721:1):1,(cell_4386:1,cell_5604:1):1):1,(cell_7607:1,cell_9034:1):1):1):1):1):1,(((((((((((cell_5388:1,cell_7947:1):1,cell_2475:1):1,cell_2879:1):1,cell_2270:1):1,(cell_2273:1,cell_4362:1):1):1,(((cell_2245:1,cell_7218:1):1,cell_7415:1):1,cell_2495:1):1):1,(((cell_1515:1,cell_5193:1):1,cell_9075:1):1,cell_346:1):1):1,(((cell_2161:1,cell_5163:1):1,cell_9392:1):1,(cell_2541:1,cell_7541:1):1):1):1,((((cell_218:1,cell_4727:1):1,cell_6016:1):1,(cell_2803:1,cell_8892:1):1):1,((cell_2869:1,cell_5437:1):1,cell_4148:1):1):1):1,((((cell_4309:1,cell_8489:1):1,cell_1854:1):1,(((cell_4247:1,cell_8622:1):1,cell_1453:1):1,cell_8873:1):1):1,((cell_5318:1,cell_6127:1):1,(cell_3877:1,cell_8032:1):1):1):1):1,((((((cell_367:1,cell_7988:1):1,(cell_746:1,cell_9317:1):1):1,(cell_1134:1,cell_1158:1):1):1,((((cell_3808:1,cell_9704:1):1,(cell_5606:1,cell_5845:1):1):1,cell_3041:1):1,(cell_3268:1,cell_5733:1):1):1):1,((((cell_3286:1,cell_5151:1):1,cell_8288:1):1,(cell_5559:1,cell_7780:1):1):1,(((cell_3918:1,cell_7657:1):1,cell_1767:1):1,(cell_987:1,cell_1977:1):1):1):1):1,((cell_7095:1,cell_9647:1):1,(cell_4092:1,cell_9307:1):1):1):1):1):1,((((((cell_6785:1,cell_7699:1):1,cell_8560:1):1,cell_3550:1):1,(cell_4417:1,cell_8854:1):1):1,((cell_2446:1,cell_4062:1):1,cell_1686:1):1):1,((cell_2249:1,cell_9254:1):1,((cell_1868:1,cell_6124:1):1,cell_1765:1):1):1):1):1):1,((((((((cell_6272:1,cell_7785:1):1,(cell_3973:1,cell_7585:1):1):1,((((cell_4852:1,cell_6637:1):1,cell_748:1):1,cell_2392:1):1,(cell_3133:1,cell_9453:1):1):1):1,((cell_1026:1,cell_6858:1):1,cell_7043:1):1):1,((((cell_1325:1,cell_3194:1):1,((((cell_1066:1,cell_9062:1):1,cell_1274:1):1,(cell_2172:1,cell_2740:1):1):1,(cell_4775:1,cell_7839:1):1):1):1,(cell_2923:1,cell_4822:1):1):1,(cell_6338:1,cell_7800:1):1):1):1,((((cell_4260:1,cell_4626:1):1,cell_2079:1):1,((cell_3250:1,cell_8198:1):1,cell_8863:1):1):1,((cell_6065:1,cell_8046:1):1,cell_8510:1):1):1):1,(((((cell_8547:1,cell_8592:1):1,(cell_2069:1,cell_5149:1):1):1,cell_2434:1):1,((cell_5100:1,cell_7935:1):1,cell_2098:1):1):1,(((((((cell_1362:1,cell_4469:1):1,cell_8350:1):1,(cell_3730:1,cell_9290:1):1):1,(((cell_2497:1,cell_7460:1):1,cell_3023:1):1,(cell_3645:1,cell_8713:1):1):1):1,(cell_7275:1,cell_9707:1):1):1,(((cell_2589:1,cell_3607:1):1,(cell_5730:1,cell_6266:1):1):1,cell_6099:1):1):1,(cell_1990:1,cell_7783:1):1):1):1):1,((((((((cell_3137:1,cell_7752:1):1,cell_4647:1):1,(((cell_2031:1,cell_3500:1):1,cell_7656:1):1,cell_8856:1):1):1,(((cell_5689:1,cell_9371:1):1,cell_3999:1):1,cell_1912:1):1):1,((cell_5587:1,cell_8297:1):1,cell_1603:1):1):1,((((cell_883:1,cell_4252:1):1,cell_8577:1):1,(cell_151:1,cell_1047:1):1):1,cell_6327:1):1):1,((cell_2972:1,cell_8779:1):1,(cell_4332:1,cell_7295:1):1):1):1,((((((cell_4404:1,cell_4638:1):1,cell_2767:1):1,(cell_2192:1,cell_2983:1):1):1,(((cell_1065:1,cell_1576:1):1,cell_1526:1):1,(cell_998:1,cell_1094:1):1):1):1,(((((cell_536:1,cell_1799:1):1,cell_9086:1):1,cell_846:1):1,cell_7026:1):1,cell_8909:1):1):1,((cell_3635:1,cell_7102:1):1,(cell_5355:1,cell_9179:1):1):1):1):1):1):1,(((((((cell_1249:1,cell_5848:1):1,cell_6101:1):1,(cell_3530:1,cell_6081:1):1):1,((((((cell_123:1,cell_6265:1):1,((cell_6129:1,cell_9031:1):1,cell_2291:1):1):1,cell_3688:1):1,(cell_1164:1,cell_8184:1):1):1,((cell_476:1,cell_8058:1):1,((cell_2582:1,cell_5793:1):1,cell_5209:1):1):1):1,cell_4130:1):1):1,(((cell_4470:1,cell_7090:1):1,cell_1746:1):1,(cell_5210:1,cell_9065:1):1):1):1,(cell_6165:1,cell_7063:1):1):1,((((((cell_3000:1,cell_8513:1):1,cell_6909:1):1,((cell_4045:1,cell_7715:1):1,cell_1390:1):1):1,(((cell_8051:1,cell_8181:1):1,cell_3448:1):1,(((cell_4231:1,cell_6737:1):1,cell_6878:1):1,cell_3726:1):1):1):1,(((((cell_4517:1,cell_9038:1):1,cell_4419:1):1,cell_8455:1):1,(((cell_3879:1,cell_8531:1):1,(cell_7496:1,cell_8947:1):1):1,(cell_5408:1,cell_8004:1):1):1):1,(((((cell_4876:1,cell_5942:1):1,cell_9211:1):1,(cell_3483:1,cell_9127:1):1):1,((cell_942:1,cell_9194:1):1,cell_6462:1):1):1,cell_9147:1):1):1):1,(((cell_4223:1,cell_4325:1):1,cell_9251:1):1,cell_432:1):1):1):1):1,((((((((((cell_1285:1,cell_5697:1):1,cell_2360:1):1,((cell_1984:1,cell_8296:1):1,(cell_1582:1,cell_9504:1):1):1):1,(cell_3836:1,cell_5737:1):1):1,(((((cell_2201:1,cell_9373:1):1,cell_7824:1):1,(cell_783:1,cell_5358:1):1):1,((cell_878:1,cell_1418:1):1,(cell_1000:1,cell_3360:1):1):1):1,(((cell_111:1,cell_7358:1):1,(cell_1601:1,cell_2539:1):1):1,(cell_4046:1,cell_4235:1):1):1):1):1,(((cell_2763:1,cell_6988:1):1,cell_5878:1):1,cell_3976:1):1):1,((((cell_1304:1,cell_2791:1):1,cell_3502:1):1,cell_452:1):1,(cell_829:1,cell_4951:1):1):1):1,(((((((((cell_7333:1,cell_8459:1):1,cell_7485:1):1,cell_5748:1):1,(cell_966:1,cell_1663:1):1):1,cell_5202:1):1,(((cell_3428:1,cell_3482:1):1,cell_2340:1):1,cell_9182:1):1):1,cell_7810:1):1,(((cell_1747:1,cell_3618:1):1,cell_4066:1):1,((cell_8842:1,cell_9383:1):1,cell_4199:1):1):1):1,(((((cell_992:1,cell_4912:1):1,cell_7633:1):1,((cell_5306:1,cell_7953:1):1,cell_1115:1):1):1,((cell_759:1,cell_6227:1):1,cell_5445:1):1):1,(cell_3519:1,cell_7750:1):1):1):1):1,(((((((cell_1841:1,cell_9598:1):1,cell_7972:1):1,((cell_441:1,cell_2590:1):1,cell_5650:1):1):1,(((cell_3370:1,cell_8556:1):1,cell_2918:1):1,(cell_2799:1,cell_3723:1):1):1):1,((((((cell_668:1,cell_4892:1):1,cell_5224:1):1,cell_7731:1):1,((cell_1413:1,cell_5620:1):1,(cell_333:1,cell_6619:1):1):1):1,((cell_5797:1,cell_8047:1):1,cell_8146:1):1):1,((cell_1545:1,cell_2262:1):1,cell_9292:1):1):1):1,(((((((cell_896:1,cell_4439:1):1,((cell_1550:1,cell_8859:1):1,cell_3368:1):1):1,((cell_928:1,cell_5654:1):1,cell_4366:1):1):1,((cell_1727:1,cell_2564:1):1,((cell_1382:1,cell_6102:1):1,cell_2344:1):1):1):1,((cell_877:1,cell_1761:1):1,(cell_116:1,cell_3312:1):1):1):1,((((cell_2272:1,cell_2341:1):1,cell_3234:1):1,(cell_858:1,cell_8750:1):1):1,(cell_3383:1,cell_8775:1):1):1):1,(((cell_7943:1,cell_9085:1):1,cell_1112:1):1,((cell_2650:1,cell_4875:1):1,(cell_30:1,cell_5370:1):1):1):1):1):1,((((((cell_2279:1,cell_2769:1):1,cell_1195:1):1,((cell_2925:1,cell_9247:1):1,cell_8729:1):1):1,((cell_5052:1,cell_9498:1):1,cell_4722:1):1):1,(((((cell_1692:1,cell_2798:1):1,cell_714:1):1,(cell_6526:1,cell_7125:1):1):1,((cell_425:1,cell_7276:1):1,cell_7976:1):1):1,(((cell_2448:1,cell_8769:1):1,cell_21:1):1,cell_7013:1):1):1):1,(((cell_4675:1,cell_9677:1):1,((cell_5077:1,cell_6682:1):1,cell_2342:1):1):1,((cell_4118:1,cell_8980:1):1,(cell_2704:1,cell_5833:1):1):1):1):1):1):1,((((((cell_4863:1,cell_5025:1):1,cell_1764:1):1,cell_5424:1):1,cell_8912:1):1,((((cell_5608:1,cell_8494:1):1,cell_2742:1):1,cell_3278:1):1,((cell_220:1,cell_3072:1):1,(cell_1289:1,cell_2820:1):1):1):1):1,((((((cell_2659:1,cell_5551:1):1,((cell_1333:1,cell_8665:1):1,cell_4111:1):1):1,((cell_1939:1,cell_8235:1):1,cell_175:1):1):1,cell_2898:1):1,cell_7226:1):1,((((cell_420:1,cell_1581:1):1,cell_5922:1):1,(cell_204:1,cell_6674:1):1):1,(((cell_2250:1,cell_8790:1):1,cell_3810:1):1,(cell_5064:1,cell_5749:1):1):1):1):1):1):1):1,(cell_6733:1,cell_4972:1):1):1):1):1,(((cell_3794:1,cell_4566:1):1,((((cell_8152:1,cell_8208:1):1,(((cell_5675:1,cell_1092:1):1,(cell_2398:1,cell_1510:1):1):1,(cell_9702:1,cell_206:1):1):1):1,((((cell_208:1,cell_2792:1):1,((cell_5640:1,cell_8628:1):1,((((cell_5206:1,cell_1734:1):1,cell_3899:1):1,cell_3253:1):1,cell_6705:1):1):1):1,(cell_6117:1,cell_6932:1):1):1,(cell_9421:1,cell_969:1):1):1):1,cell_6109:1):1):1,((((((((((cell_7684:1,cell_9239:1):1,((cell_9154:1,cell_4288:1):1,cell_4672:1):1):1,(cell_1069:1,cell_8324:1):1):1,(((cell_5207:1,cell_2501:1):1,cell_7962:1):1,cell_1821:1):1):1,cell_9510:1):1,(cell_6762:1,cell_4597:1):1):1,cell_4391:1):1,((cell_1704:1,cell_3621:1):1,(cell_9462:1,cell_2074:1):1):1):1,(cell_974:1,cell_2260:1):1):1,((cell_8013:1,((((((((((((((((((((((((((((cell_3767:1,cell_6657:1):1,((((cell_276:1,cell_1505:1):1,cell_3327:1):1,cell_3488:1):1,(cell_2595:1,cell_7493:1):1):1):1,(((((cell_3750:1,cell_7940:1):1,cell_5523:1):1,(cell_3876:1,cell_6020:1):1):1,(((((cell_7409:1,cell_9128:1):1,cell_7848:1):1,(cell_3626:1,cell_8272:1):1):1,((cell_671:1,cell_4471:1):1,cell_7560:1):1):1,((((cell_8127:1,cell_8353:1):1,cell_2911:1):1,(cell_4508:1,cell_8478:1):1):1,cell_6539:1):1):1):1,(cell_3005:1,cell_4919:1):1):1):1,((cell_602:1,cell_6814:1):1,cell_7616:1):1):1,((cell_8642:1,cell_9419:1):1,cell_5187:1):1):1,((cell_949:1,cell_9386:1):1,cell_4650:1):1):1,(cell_604:1,cell_6132:1):1):1,((cell_619:1,cell_9306:1):1,(cell_7546:1,cell_9656:1):1):1):1,((cell_4792:1,cell_8484:1):1,cell_6688:1):1):1,(cell_1874:1,cell_2635:1):1):1,(cell_26:1,cell_7705:1):1):1,(cell_8471:1,cell_9669:1):1):1,cell_1494:1):1,cell_1563:1):1,cell_2316:1):1,cell_2528:1):1,cell_2667:1):1,cell_2711:1):1,cell_3566:1):1,cell_3900:1):1,cell_4047:1):1,cell_4281:1):1,cell_4403:1):1,cell_4829:1):1,cell_5702:1):1,cell_6271:1):1,cell_6364:1):1,cell_7392:1):1):1,cell_9521:1):1):1):1):1,(((((((((((((((((((((((((((((cell_1961:1,cell_2536:1):1,cell_7139:1):1,cell_3939:1):1,((cell_4028:1,cell_9532:1):1,cell_2674:1):1):1,((cell_4379:1,cell_9252:1):1,(cell_5661:1,cell_6617:1):1):1):1,(((((((cell_2899:1,cell_7292:1):1,cell_6207:1):1,cell_7859:1):1,cell_1811:1):1,(((cell_2257:1,cell_8290:1):1,cell_5415:1):1,cell_8441:1):1):1,((cell_7185:1,cell_7777:1):1,cell_4974:1):1):1,cell_3732:1):1):1,(cell_2725:1,cell_3165:1):1):1,(cell_2007:1,cell_2643:1):1):1,(cell_925:1,cell_1294:1):1):1,(cell_632:1,cell_730:1):1):1,((cell_3206:1,cell_9208:1):1,cell_488:1):1):1,((cell_639:1,cell_8246:1):1,(cell_1596:1,cell_6912:1):1):1):1,cell_9703:1):1,cell_8865:1):1,(((cell_2608:1,cell_5390:1):1,cell_352:1):1,cell_4764:1):1):1,((cell_2655:1,cell_3496:1):1,(cell_4820:1,cell_9176:1):1):1):1,cell_8643:1):1,cell_8286:1):1,cell_8273:1):1,cell_8211:1):1,(cell_1518:1,cell_8402:1):1):1,(((cell_3184:1,cell_6482:1):1,cell_6347:1):1,(cell_2374:1,cell_9367:1):1):1):1,(cell_7491:1,cell_9331:1):1):1,cell_5770:1):1,cell_5967:1):1,cell_6143:1):1,cell_6508:1):1,cell_7046:1):1,cell_6972:1):1):1,(((cell_8669:1,cell_4198:1):1,((cell_9565:1,cell_215:1):1,cell_6481:1):1):1,(cell_3449:1,cell_8726:1):1):1):1,(cell_3498:1,cell_5314:1):1):1,cell_2481:1):1,(cell_4657:1,cell_5026:1):1):1,cell_5827:1):1,(cell_5811:1,cell_6731:1):1):1,cell_3929:1):1,cell_5806:1):1,cell_8303:1):1,(((cell_4164:1,cell_8394:1):1,(((cell_9093:1,cell_1928:1):1,(cell_661:1,cell_6457:1):1):1,cell_1156:1):1):1,cell_1420:1):1):1,cell_7817:1):1,cell_2251:1):1,cell_1740:1):1,((cell_475:1,cell_3874:1):1,cell_8164:1):1):1,cell_2895:1):1,cell_7703:1):1,cell_6205:1):1,cell_6483:1):1,(cell_5495:1,(cell_8958:1,cell_5941:1):1):1):1,(cell_2928:1,cell_4121:1):1):1):1,cell_8512:1);
