# Supplementary material for: LinRace: cell division history reconstruction of single cells using paired lineage barcode and gene expression data
Source: Nat Commun. 2023 Dec 16;14:8388. doi: 10.1038/s41467-023-44173-3 (PMC10725445; doi:10.1038/s41467-023-44173-3)
Supplement: Supplementary file 4 — Source Data [file 41467_2023_44173_MOESM4_ESM.zip › Source Data/Data_tree_cas_s12.txt]

((f3_DEW122_bcGRPG)69|61|8|0|0|0|0|51|0|40,(f3_DEW118_bcBHYD)64|51|49|91|91|94|80|104|54|38,(f3_DEW116_bcARMI,f3_DEW122_bcCXLN)55|35|34|64|66|52|44|60|31|31,(f3_DEW115_bcIAYV,f3_DEW115_bcIIXP,f3_DEW117_bcDNQA)54|39|37|65|0|72|60|82|41|30,(f3_DEW115_bcALQG)48|34|33|66|68|67|57|76|38|27,(f3_DEW113_bcCOSB,f3_DEW122_bcBDCR)38|30|29|55|55|53|45|61|32|25,(f3_DEW111_bcIIFP,f3_DEW112_bcAYFH,f3_DEW112_bcENRG,f3_DEW114_bcBIEE,f3_DEW115_bcCLBC,f3_DEW118_bcGJJM,f3_DEW120_bcCOJD)23|15|19|34|36|35|31|38|18|10,(f3_DEW111_bcHAOS)0|13|17|31|32|31|27|34|0|21,(f3_DEW111_bcHANI)21|12|16|30|31|30|26|33|14|20,(f3_DEW111_bcFESH,f3_DEW112_bcDNEK,f3_DEW112_bcFVZF,f3_DEW112_bcHXTF,f3_DEW113_bcFMBN,f3_DEW115_bcDYJV,f3_DEW116_bcBJIN,f3_DEW117_bcARCV,f3_DEW117_bcHURU,f3_DEW118_bcAPBL,f3_DEW118_bcCUWJ,f3_DEW119_bcGGFN,f3_DEW122_bcDUYA,f3_DEW122_bcEKRA,f3_DEW122_bcGOCW)17|11|15|25|25|25|22|27|0|18,(f3_DEW111_bcAENS,f3_DEW111_bcHLZA,f3_DEW115_bcFPES,f3_DEW118_bcGUCP,f3_DEW119_bcGSTO,f3_DEW122_bcGSTO)4|4|5|5|5|5|5|5|3|5,(f3_DEW111_bcABSR,f3_DEW111_bcACHN,f3_DEW111_bcAGIM,f3_DEW111_bcAHGF,f3_DEW111_bcATJL,f3_DEW111_bcAUWT,f3_DEW111_bcBOBI,f3_DEW111_bcBSVF,f3_DEW111_bcCDRT,f3_DEW111_bcCEAE,f3_DEW111_bcCFCK,f3_DEW111_bcCFEE,f3_DEW111_bcCHHG,f3_DEW111_bcDXEX,f3_DEW111_bcECCF,f3_DEW111_bcEGME,f3_DEW111_bcETMM,f3_DEW111_bcEYOT,f3_DEW111_bcFRJD,f3_DEW111_bcFUJC,f3_DEW111_bcGFYX,f3_DEW111_bcGPWA,f3_DEW111_bcHFJP,f3_DEW111_bcHHED,f3_DEW111_bcHRYD,f3_DEW111_bcIDQU,f3_DEW111_bcIEJY,f3_DEW112_bcBJMC,f3_DEW112_bcBOTC,f3_DEW112_bcCLPS,f3_DEW112_bcCUAF,f3_DEW112_bcCXMQ,f3_DEW112_bcDIJE,f3_DEW112_bcDLNL,f3_DEW112_bcDLYS,f3_DEW112_bcFKCV,f3_DEW112_bcGCXP,f3_DEW112_bcGRQF,f3_DEW112_bcHBSI,f3_DEW112_bcIAGN,f3_DEW113_bcBRJI,f3_DEW113_bcCMTE,f3_DEW113_bcDEJQ,f3_DEW113_bcDLRM,f3_DEW113_bcEXVT,f3_DEW113_bcEZNA,f3_DEW113_bcFEZE,f3_DEW113_bcFZUG,f3_DEW113_bcGWKQ,f3_DEW113_bcIDVU,f3_DEW113_bcIESL,f3_DEW114_bcACGF,f3_DEW114_bcAZBH,f3_DEW114_bcBSIA,f3_DEW114_bcDCPM,f3_DEW114_bcDZPJ,f3_DEW114_bcEYGD,f3_DEW114_bcFIJI,f3_DEW114_bcGCZM,f3_DEW114_bcGHYN,f3_DEW114_bcHDJN,f3_DEW114_bcHLUP,f3_DEW114_bcHWCK,f3_DEW114_bcIJUF,f3_DEW115_bcAHWR,f3_DEW115_bcALIA,f3_DEW115_bcAYUY,f3_DEW115_bcAZGT,f3_DEW115_bcBFWQ,f3_DEW115_bcBGNE,f3_DEW115_bcBKNK,f3_DEW115_bcBQCG,f3_DEW115_bcCHOX,f3_DEW115_bcCPRA,f3_DEW115_bcCPUF,f3_DEW115_bcDEFO,f3_DEW115_bcDGFJ,f3_DEW115_bcDLJR,f3_DEW115_bcDNBP,f3_DEW115_bcDPUG,f3_DEW115_bcDQKQ,f3_DEW115_bcEICL,f3_DEW115_bcEKJV,f3_DEW115_bcEMKS,f3_DEW115_bcEVPS,f3_DEW115_bcFNDS,f3_DEW115_bcFNEH,f3_DEW115_bcFRNO,f3_DEW115_bcFTTF,f3_DEW115_bcGALZ,f3_DEW115_bcGBCX,f3_DEW115_bcGILK,f3_DEW115_bcGOAF,f3_DEW115_bcGRUA,f3_DEW115_bcGTOU,f3_DEW115_bcGTSO,f3_DEW115_bcGXTH,f3_DEW115_bcHAED,f3_DEW115_bcHIMP,f3_DEW115_bcHVCF,f3_DEW115_bcIDGO,f3_DEW115_bcIFKT,f3_DEW115_bcIHMU,f3_DEW116_bcADJJ,f3_DEW116_bcAKBJ,f3_DEW116_bcBTUQ,f3_DEW116_bcBZIP,f3_DEW116_bcDDFB,f3_DEW116_bcDVIM,f3_DEW116_bcDVZO,f3_DEW116_bcENST,f3_DEW116_bcFARM,f3_DEW116_bcGKCE,f3_DEW116_bcGMDH,f3_DEW116_bcGTPB,f3_DEW116_bcHPUR,f3_DEW116_bcHPWJ,f3_DEW117_bcAACW,f3_DEW117_bcAQTY,f3_DEW117_bcCBUT,f3_DEW117_bcCEJX,f3_DEW117_bcCMWP,f3_DEW117_bcCTAZ,f3_DEW117_bcCZIN,f3_DEW117_bcDMYQ,f3_DEW117_bcDWAJ,f3_DEW117_bcEEUF,f3_DEW117_bcENSQ,f3_DEW117_bcEWGG,f3_DEW117_bcEZKR,f3_DEW117_bcFAFS,f3_DEW117_bcFJZO,f3_DEW117_bcFVLK,f3_DEW117_bcFWMC,f3_DEW117_bcFWYI,f3_DEW117_bcFXLW,f3_DEW117_bcGAOI,f3_DEW117_bcGWNC,f3_DEW117_bcHCSB,f3_DEW117_bcHMCO,f3_DEW117_bcIAEZ,f3_DEW118_bcAEMT,f3_DEW118_bcAQAL,f3_DEW118_bcBJUJ,f3_DEW118_bcBOXT,f3_DEW118_bcCGRT,f3_DEW118_bcCZJH,f3_DEW118_bcDMJI,f3_DEW118_bcDZZC,f3_DEW118_bcERRD,f3_DEW118_bcEWAZ,f3_DEW118_bcFANH,f3_DEW118_bcFHKF,f3_DEW118_bcFWVM,f3_DEW118_bcGCBQ,f3_DEW118_bcGCPL,f3_DEW118_bcGNZT,f3_DEW118_bcGOEN,f3_DEW118_bcHDCJ,f3_DEW118_bcHRYV,f3_DEW118_bcHSDV,f3_DEW118_bcIFQN,f3_DEW118_bcIINC,f3_DEW119_bcFZJV,f3_DEW120_bcARHL,f3_DEW120_bcAXAH,f3_DEW120_bcAZSI,f3_DEW120_bcBUZC,f3_DEW120_bcCVAA,f3_DEW120_bcDMVX,f3_DEW120_bcEKKV,f3_DEW120_bcEWYW,f3_DEW120_bcEYKO,f3_DEW120_bcFDWR,f3_DEW120_bcFILR,f3_DEW120_bcFLAB,f3_DEW120_bcFQXS,f3_DEW120_bcGISV,f3_DEW120_bcGXOW,f3_DEW120_bcHFRV,f3_DEW120_bcHSDO,f3_DEW120_bcIEHP,f3_DEW121_bcBUZC,f3_DEW122_bcAYCV,f3_DEW122_bcCPUV,f3_DEW122_bcDSHK,f3_DEW122_bcEFFA,f3_DEW122_bcEFMJ,f3_DEW122_bcEGPE,f3_DEW122_bcEIMI,f3_DEW122_bcEPAS,f3_DEW122_bcETWI,f3_DEW122_bcFAEU,f3_DEW122_bcFPCS,f3_DEW122_bcFUTM,f3_DEW122_bcGBBE,f3_DEW122_bcGGIG,f3_DEW122_bcGMTL)2|2|2|2|2|2|2|2|2|2,((f3_DEW120_bcBJYX)0|58|56|99|102|105|0|81|0|19,(f3_DEW117_bcDSSF)0|48|46|85|85|86|73|96|0|19)0|0|0|0|0|0|0|0|0|19,((f3_DEW116_bcIFXD)58|44|43|77|79|78|66|88|45|29,(f3_DEW115_bcFZGC,f3_DEW122_bcARYF)53|38|36|69|71|71|59|80|40|29)0|0|0|0|0|0|0|0|0|29,((f3_DEW113_bcFEVT,f3_DEW117_bcCFLM,f3_DEW122_bcGRDO)27|18|21|59|60|58|51|67|0|22,(f3_DEW112_bcAUSW,f3_DEW112_bcHTFD)27|18|21|37|39|38|34|42|21|22)27|18|21|0|0|0|0|0|0|22,((f3_DEW120_bcFARO)13|59|57|100|43|106|0|113|0|12,(f3_DEW111_bcHPIG,f3_DEW111_bcHPLQ)13|14|18|33|35|34|30|37|17|8)13|0|0|0|0|0|0|0|0|0,((f3_DEW111_bcCZXT)3|3|4|4|4|4|4|20|0|4,(f3_DEW111_bcADWC)3|3|4|4|4|4|4|4|0|4)3|3|4|4|4|4|4|0|0|4,((f3_DEW118_bcGTHD)67|57|53|96|99|102|37|46|0|26,(f3_DEW117_bcIIDR)0|50|48|89|89|91|78|102|0|26,(f3_DEW113_bcFJVN)41|0|30|0|0|0|0|0|0|26)0|0|0|0|0|0|0|0|0|26,((f3_DEW118_bcEDYJ)66|53|51|94|95|98|83|109|0|14,((f3_DEW118_bcGKFC)33|24|24|47|97|100|84|110|0|14,(f3_DEW112_bcFFIA)33|24|24|47|48|0|41|51|0|14)33|24|24|47|0|0|0|0|0|14)0|0|0|0|0|0|0|0|0|14,((f3_DEW112_bcGJCS)0|0|12|50|9|9|9|9|0|8,(f3_DEW112_bcEJFU,f3_DEW113_bcDGTI,f3_DEW114_bcEUNX,f3_DEW117_bcBQIQ)0|0|12|0|0|0|0|0|0|24,(f3_DEW111_bcEBAZ,f3_DEW114_bcBWOL,f3_DEW116_bcCFZR)16|0|12|22|22|22|19|24|0|16)0|0|12|0|0|0|0|0|0|0,((f3_DEW120_bcGGPO)29|10|13|23|104|108|0|81|0|23,(f3_DEW114_bcBDQN,f3_DEW115_bcGNII,f3_DEW117_bcFGGU,f3_DEW118_bcECZO,f3_DEW118_bcFOFV)29|32|31|62|64|61|0|70|35|23,(f3_DEW113_bcCMMM)29|29|28|54|54|52|44|60|31|23,((f3_DEW122_bcBVWA,f3_DEW122_bcDKTK)29|0|8|0|0|0|0|39|0|23,(f3_DEW112_bcBHSI,f3_DEW112_bcBLIT,f3_DEW113_bcCFAJ,f3_DEW113_bcDMVQ,f3_DEW113_bcFCTQ,f3_DEW114_bcDFPR,f3_DEW115_bcCVQH,f3_DEW115_bcDZAU,f3_DEW115_bcEDWL,f3_DEW116_bcEGSM,f3_DEW117_bcDKEJ,f3_DEW118_bcASIZ,f3_DEW118_bcIIZK,f3_DEW120_bcAVZA)29|0|8|40|42|41|36|45|23|23)29|0|8|0|0|0|0|0|0|23)29|0|0|0|0|0|0|0|0|23,((f3_DEW122_bcDDWH)0|60|58|103|107|111|91|117|60|7,(f3_DEW116_bcCSNO)0|41|39|71|73|73|61|83|42|7,(f3_DEW116_bcCCZP)56|40|38|70|72|8|8|8|0|7,(f3_DEW112_bcDCHQ,f3_DEW114_bcADBT,f3_DEW118_bcDOJV)0|22|23|43|44|42|38|47|24|7,(f3_DEW111_bcAJSN,f3_DEW111_bcAUSG,f3_DEW111_bcBLSZ,f3_DEW111_bcBVTQ,f3_DEW111_bcIDXE,f3_DEW111_bcIDXV,f3_DEW112_bcBHGA,f3_DEW112_bcCMJH,f3_DEW112_bcDBKK,f3_DEW112_bcDSTC,f3_DEW112_bcHHKD,f3_DEW112_bcHHXQ,f3_DEW112_bcHJPH,f3_DEW112_bcHYCU,f3_DEW113_bcDPLU,f3_DEW113_bcENJP,f3_DEW113_bcGKFV,f3_DEW113_bcHBBW,f3_DEW114_bcAXLY,f3_DEW114_bcCOZE,f3_DEW114_bcGNAL,f3_DEW114_bcGSCY,f3_DEW115_bcAAPC,f3_DEW115_bcCHPM,f3_DEW115_bcCMLF,f3_DEW115_bcCWOB,f3_DEW115_bcHISG,f3_DEW116_bcFBOR,f3_DEW116_bcGJAO,f3_DEW116_bcHECM,f3_DEW116_bcHHMF,f3_DEW117_bcABEK,f3_DEW117_bcABVK,f3_DEW117_bcDZKZ,f3_DEW117_bcEHMN,f3_DEW117_bcEKRC,f3_DEW117_bcEMMX,f3_DEW117_bcFLQJ,f3_DEW117_bcHEHJ,f3_DEW117_bcHPGX,f3_DEW117_bcHVOF,f3_DEW117_bcIIPX,f3_DEW118_bcBFKI,f3_DEW118_bcDGSA,f3_DEW118_bcEOQB,f3_DEW118_bcHIGX,f3_DEW118_bcIGYK,f3_DEW119_bcBSLY,f3_DEW119_bcFSBM,f3_DEW119_bcHCJF,f3_DEW120_bcAKVE,f3_DEW120_bcBMRV,f3_DEW120_bcCULL,f3_DEW120_bcCWBD,f3_DEW120_bcEGOS,f3_DEW120_bcGEOC,f3_DEW120_bcHCOE,f3_DEW120_bcHPYS,f3_DEW122_bcBSLY,f3_DEW122_bcCGHY,f3_DEW122_bcCKPQ,f3_DEW122_bcDNYP,f3_DEW122_bcEHJV,f3_DEW122_bcFRJS,f3_DEW122_bcGWQO)5|5|6|6|6|6|6|6|4|7)0|0|0|0|0|0|0|0|0|7,((f3_DEW114_bcHONA)14|0|3|65|67|64|0|28|0|5,((f3_DEW117_bcHBJH)0|0|3|0|0|0|0|75|51|12,(f3_DEW111_bcCDWU,f3_DEW111_bcCEFJ)8|0|3|0|0|0|0|15|0|12)0|0|3|0|0|0|0|0|0|12,((f3_DEW113_bcDHJL,f3_DEW113_bcFABV,f3_DEW113_bcFXGN)0|0|3|57|57|55|47|63|0|6,f3_DEW111_bcAEQZ,f3_DEW111_bcFNVL)0|0|3|0|0|0|0|0|0|6)0|0|3|0|0|0|0|0|0|0,((f3_DEW117_bcCWAL)7|46|44|81|65|83|70|93|0|34,(f3_DEW115_bcECYA)7|36|35|68|70|70|0|79|39|0,(f3_DEW112_bcHLNB,f3_DEW115_bcDTBU,f3_DEW118_bcDGXH)7|10|13|23|51|47|43|55|28|17,(f3_DEW111_bcBYRD)7|6|10|14|13|14|0|14|0|11,((f3_DEW116_bcETEN)7|10|13|23|24|24|21|26|0|32,(f3_DEW111_bcEXVF)7|0|14|24|24|24|21|26|0|17)7|0|0|0|24|24|21|26|0|0)7|0|0|0|0|0|0|0|0|0,((f3_DEW118_bcGSTN)45|56|7|18|98|101|85|111|55|39,(f3_DEW118_bcARLY)63|0|7|0|0|93|79|103|53|37,(f3_DEW117_bcFOQI)7|0|7|0|0|3|0|98|0|17,(f3_DEW117_bcBDKS)59|0|7|0|0|81|0|29|0|33,(f3_DEW115_bcFDOQ)51|0|7|0|0|0|0|0|0|28,(f3_DEW111_bcFISL,f3_DEW114_bcAWUS)14|0|7|27|27|8|8|8|0|19,(f3_DEW111_bcEATD)0|0|7|21|21|21|18|23|0|15,(f3_DEW111_bcAPXA,f3_DEW113_bcBWNA,f3_DEW115_bcCROJ)6|0|7|9|9|9|9|9|0|9,((f3_DEW122_bcBLYV)16|0|7|64|66|52|44|60|31|16,(f3_DEW117_bcDBWY)0|0|7|82|0|52|44|60|31|35)0|0|7|0|0|52|44|60|31|0,((f3_DEW122_bcAERX)0|0|7|20|20|20|0|49|0|35,(f3_DEW117_bcABSV,f3_DEW122_bcFVOQ)0|0|7|20|20|20|56|73|0|0)0|0|7|20|20|20|0|0|0|0,((f3_DEW117_bcAFXO)41|0|7|78|80|79|67|90|0|26,(f3_DEW115_bcBDGS)0|0|7|67|69|68|58|77|0|26)0|0|7|0|0|0|0|0|0|26,((f3_DEW118_bcCKFL,f3_DEW120_bcEOMP)65|0|7|92|92|95|81|105|0|14,(f3_DEW113_bcBQOP,f3_DEW116_bcFVNG)37|0|7|0|0|0|0|0|0|14,(f3_DEW111_bcDNOA,f3_DEW116_bcBKRV,f3_DEW117_bcFZUJ)15|9|7|19|19|19|17|21|10|14)0|0|7|0|0|0|0|0|0|14,((f3_DEW118_bcFGAO)42|55|7|0|29|28|24|31|0|8,(f3_DEW115_bcDGQQ,f3_DEW117_bcBHRU)0|0|7|0|65|69|0|78|0|8,(f3_DEW111_bcAKMG)0|0|7|7|7|7|7|7|5|8)0|0|7|0|0|0|0|0|0|8)0|0|7|0|0|0|0|0|0|0,((f3_DEW122_bcBTMV)68|0|9|102|106|0|56|73|0|0,(f3_DEW120_bcFONW)0|0|9|0|29|28|24|31|0|0,(f3_DEW117_bcHVLT,f3_DEW118_bcBCEM)63|0|9|88|88|90|77|101|0|37,(f3_DEW117_bcEKKV)0|0|9|0|0|0|0|0|0|36,(f3_DEW116_bcEICU,f3_DEW119_bcBHFO,f3_DEW122_bcDYNK)16|0|9|15|14|15|14|16|0|16,((f3_DEW118_bcAPKL)0|0|9|15|14|15|14|16|0|26,(f3_DEW115_bcFRKR)0|0|9|64|66|52|44|60|31|26)0|0|9|0|0|0|0|0|0|26,((f3_DEW111_bcBNYY)0|0|9|13|12|13|13|13|7|8,((f3_DEW118_bcACWC)13|0|9|90|90|92|0|19|0|8,(f3_DEW111_bcCZNJ,f3_DEW111_bcFFAJ,f3_DEW112_bcBPCL,f3_DEW113_bcAAPY,f3_DEW113_bcCANI,f3_DEW113_bcCKYK,f3_DEW115_bcCPLQ,f3_DEW115_bcGQIZ,f3_DEW118_bcCYKF,f3_DEW118_bcFEGN)13|0|9|18|17|18|0|19|0|8)13|0|9|0|0|0|0|19|0|8)0|0|9|0|0|0|0|0|0|8,((f3_DEW117_bcAPEV,f3_DEW118_bcFSXR,f3_DEW120_bcGELS,f3_DEW120_bcHBTC)0|0|9|79|81|80|68|91|0|7,(f3_DEW115_bcGIEQ,f3_DEW117_bcBVZF)0|0|9|20|20|20|0|81|0|7,(f3_DEW114_bcICAV,f3_DEW115_bcCINN,f3_DEW120_bcFFXG,f3_DEW122_bcCWNN)0|0|9|0|0|0|0|74|0|7,(f3_DEW114_bcAXNO)45|0|9|56|56|0|0|0|0|7,(f3_DEW113_bcIDET)0|0|9|15|14|15|14|16|0|7,(f3_DEW113_bcGZWQ,f3_DEW116_bcGBUJ)42|0|9|61|62|60|53|69|34|7,(f3_DEW112_bcAPBJ)25|16|9|35|37|36|32|40|19|7,f3_DEW111_bcCEWZ,f3_DEW111_bcDBLV,f3_DEW111_bcFQNN,f3_DEW111_bcIDIN,f3_DEW113_bcDIWY,f3_DEW113_bcDOTQ,f3_DEW113_bcEWRT,f3_DEW115_bcEKKM,f3_DEW115_bcGMOB,f3_DEW116_bcHWGR,f3_DEW117_bcFKJP,f3_DEW117_bcHMIA,f3_DEW118_bcDNDF,f3_DEW118_bcEPGR,f3_DEW118_bcFYUK)0|0|9|0|0|0|0|0|0|7,((f3_DEW115_bcAJSQ)0|0|9|64|66|52|44|60|31|10,(f3_DEW113_bcHBRQ)43|0|9|15|14|15|14|16|0|10,(f3_DEW112_bcBBHX)0|19|9|39|41|40|0|44|0|10,(f3_DEW111_bcCXDR)12|0|9|0|0|0|0|0|0|10,((f3_DEW116_bcFJRF,f3_DEW120_bcGSJO)0|0|9|73|75|0|0|22|0|10,(f3_DEW111_bcDZOF,f3_DEW114_bcELKI,f3_DEW115_bcATMX,f3_DEW117_bcDQXS,f3_DEW121_bcESEJ)0|0|9|20|20|20|0|22|0|10)0|0|9|0|0|0|0|22|0|10,((f3_DEW111_bcCMHA,f3_DEW111_bcHVJS,f3_DEW111_bcHWME,f3_DEW113_bcAWXM,f3_DEW114_bcAQAN,f3_DEW114_bcAZRP,f3_DEW114_bcHBPL,f3_DEW116_bcBZFF,f3_DEW116_bcCCBX,f3_DEW116_bcDZVS,f3_DEW116_bcHEIB,f3_DEW117_bcGFJJ,f3_DEW118_bcAFKT,f3_DEW120_bcCDFQ,f3_DEW120_bcIFHN,f3_DEW122_bcDILI)11|0|9|12|11|12|12|12|0|10,f3_DEW111_bcBJMB,f3_DEW111_bcBZDB,f3_DEW115_bcIBZT,f3_DEW116_bcAKOR,f3_DEW120_bcCJZD,f3_DEW120_bcGZVY,f3_DEW120_bcIJRE,f3_DEW122_bcEVHV)0|0|9|12|11|12|12|12|0|10,f3_DEW112_bcAZAE)0|0|9|0|0|0|0|0|0|10)0|0|9|0|0|0|0|0|0|0,((f3_DEW118_bcHEJC)32|0|54|97|100|103|86|112|56|13,(f3_DEW118_bcEUAI)31|54|52|95|96|99|0|44|0|13,(f3_DEW112_bcHBPG)0|10|13|23|18|3|0|54|0|13,(f3_DEW112_bcATSJ,f3_DEW113_bcFSUP,f3_DEW113_bcHGBE,f3_DEW114_bcANDS,f3_DEW114_bcBIMY,f3_DEW114_bcBTNQ,f3_DEW114_bcHFLA,f3_DEW116_bcBLSP,f3_DEW116_bcDEEY,f3_DEW117_bcDLPE,f3_DEW117_bcHPVP,f3_DEW118_bcCYIU,f3_DEW118_bcFPRA,f3_DEW120_bcBOYA,f3_DEW120_bcELUV,f3_DEW120_bcGFCK,f3_DEW122_bcIGZM)26|17|20|36|38|37|33|41|20|13,((f3_DEW122_bcEIAN)31|56|8|0|0|0|0|0|0|13,(f3_DEW118_bcCSDV)0|0|8|0|0|0|0|107|0|13,(f3_DEW118_bcBPDY)0|52|8|0|0|0|0|0|0|13,(f3_DEW113_bcCVBU)39|0|8|56|56|54|46|62|0|13,(f3_DEW111_bcDJZH)14|0|8|0|18|0|0|0|0|13,((f3_DEW117_bcAMNB)52|0|8|15|14|15|14|16|0|13,(f3_DEW115_bcFJJF)52|0|8|0|0|0|0|14|0|13)52|0|8|0|0|0|0|0|0|13,((f3_DEW117_bcEFQE)46|0|8|45|46|87|74|97|49|13,(f3_DEW114_bcDSFY,f3_DEW117_bcFTRU,f3_DEW118_bcDTOG,f3_DEW120_bcHJJD,f3_DEW122_bcDIEO)46|0|8|64|66|52|44|60|31|13)46|0|8|0|0|0|0|0|0|13,((f3_DEW118_bcEDQH)0|0|8|20|20|20|0|108|0|13,(f3_DEW113_bcCALQ)8|0|8|20|20|20|0|59|30|13)0|0|8|20|20|20|0|0|0|13,((f3_DEW114_bcBLOV)46|0|8|18|65|62|54|71|36|13,(f3_DEW112_bcCGNY,f3_DEW120_bcEVCO)31|0|8|18|0|8|8|8|0|13,(f3_DEW111_bcHCML,f3_DEW112_bcAWVV,f3_DEW115_bcBKWZ,f3_DEW118_bcICUV,f3_DEW122_bcCRON)22|0|8|18|33|32|28|35|15|13)0|0|8|18|0|0|0|0|0|13,((f3_DEW115_bcAGVD)32|0|8|0|0|66|0|75|0|13,(f3_DEW112_bcFAGK)32|0|8|45|46|0|0|49|0|13,((f3_DEW114_bcHEMV)32|0|8|65|0|0|56|73|0|13,f3_DEW116_bcHAZP)32|0|8|0|0|0|56|73|0|13)32|0|8|0|0|0|0|0|0|13,((f3_DEW116_bcGCZP)24|0|8|74|76|75|63|85|0|13,(f3_DEW113_bcGQQW)24|0|8|60|61|59|52|68|0|13,(f3_DEW112_bcAMQC)24|0|8|20|20|20|0|39|0|13,((f3_DEW117_bcGCWB)24|23|8|0|86|88|75|99|50|13,(f3_DEW115_bcAEJM)24|23|8|45|46|65|56|73|0|13,(f3_DEW112_bcHTQP)24|23|8|51|52|48|0|56|0|13,(f3_DEW112_bcEVNX,f3_DEW115_bcGCRB,f3_DEW116_bcBLEF)24|23|8|44|45|43|39|48|25|13)24|23|8|0|0|0|0|0|0|13)24|0|8|0|0|0|0|0|0|13,f3_DEW113_bcBYSV,f3_DEW122_bcIERB)0|0|8|0|0|0|0|0|0|13)0|0|0|0|0|0|0|0|0|13,((f3_DEW119_bcBUJO)0|0|55|98|101|104|87|0|57|3,(f3_DEW118_bcCLBY)0|0|50|93|93|96|82|106|0|3,(f3_DEW117_bcHRKW)62|49|47|87|87|89|76|100|52|3,(f3_DEW117_bcDOPP)61|47|45|84|84|85|72|95|48|3,(f3_DEW116_bcHAIC)57|43|42|76|78|77|65|87|0|3,(f3_DEW116_bcGZDY)0|0|41|75|77|76|64|86|44|3,(f3_DEW116_bcENEP,f3_DEW116_bcENKU,f3_DEW122_bcGVCF)0|42|40|72|74|74|62|84|43|3,(f3_DEW115_bcDOJI,f3_DEW120_bcFCXN)49|35|34|64|66|52|44|60|31|3,(f3_DEW113_bcBEOX,f3_DEW114_bcCIAM)20|29|28|54|54|51|0|29|0|3,(f3_DEW113_bcAFOE)36|27|26|53|53|50|0|57|0|3,(f3_DEW112_bcFTYK)35|26|25|49|50|46|42|53|27|3,(f3_DEW111_bcCJQG)10|8|11|17|16|17|16|18|9|3,((f3_DEW113_bcDIRT,f3_DEW116_bcFEIM)0|10|13|23|58|56|48|64|33|3,(f3_DEW111_bcEEPU,f3_DEW111_bcGGMT)0|10|13|23|23|23|20|25|11|3)0|10|13|23|0|0|0|0|0|3,((f3_DEW114_bcCRQK)47|33|32|63|0|3|0|39|0|3,(f3_DEW113_bcALNV)0|28|27|9|0|3|0|58|29|3,(f3_DEW112_bcCLKK)0|21|22|42|43|3|37|46|0|3)0|0|0|0|0|3|0|0|0|3,((f3_DEW120_bcFMCN)0|0|8|0|0|0|0|19|0|3,(f3_DEW117_bcBTGI,f3_DEW122_bcCVFY)60|45|8|80|82|82|69|92|46|3,(f3_DEW117_bcBAED)0|0|8|0|0|0|56|73|0|3,(f3_DEW114_bcEEAN)0|0|8|0|0|63|55|72|37|3,(f3_DEW113_bcHEVO)44|31|8|0|63|0|0|4|0|3,(f3_DEW111_bcFZFA,f3_DEW113_bcENJI,f3_DEW113_bcGOSH,f3_DEW118_bcELAY)0|0|8|28|28|27|23|30|12|3,(f3_DEW111_bcCFOK,f3_DEW111_bcEDVA,f3_DEW111_bcEIJQ,f3_DEW112_bcAJWJ,f3_DEW114_bcDTZM,f3_DEW116_bcGJDE,f3_DEW118_bcIATC,f3_DEW119_bcDKCU,f3_DEW122_bcBFUE,f3_DEW122_bcHPVO)9|7|8|16|15|16|15|17|8|3,((f3_DEW112_bcIHNI,f3_DEW118_bcCPQA,f3_DEW118_bcFAJK,f3_DEW118_bcGRKP)34|25|8|52|43|49|0|52|0|3,(f3_DEW112_bcFLCR,f3_DEW115_bcESWP,f3_DEW116_bcFPKD,f3_DEW120_bcENCB)34|25|8|48|49|45|0|52|0|3)34|25|8|0|0|0|0|52|0|3,((f3_DEW115_bcELMI)19|19|8|15|14|15|14|16|0|3,(f3_DEW111_bcGTJQ)19|0|8|0|29|28|24|31|0|3)19|0|8|0|0|0|0|0|0|3,((f3_DEW113_bcEAXU,f3_DEW118_bcFLVZ)40|0|8|26|26|26|49|65|0|3,(f3_DEW111_bcFHSI)18|0|8|26|26|26|0|28|0|3)0|0|8|26|26|26|0|0|0|3,((f3_DEW115_bcEYLB,f3_DEW115_bcEYLW,f3_DEW115_bcEYUZ)50|37|8|10|10|10|10|10|0|3,f3_DEW111_bcASHR)0|0|8|10|10|10|10|10|0|3,((f3_DEW122_bcDHTG)14|19|8|104|108|112|92|118|61|3,(f3_DEW120_bcHRYM)14|0|8|91|105|109|89|115|59|3,(f3_DEW120_bcBCDQ)14|0|8|0|66|52|44|60|31|3)14|0|8|0|0|0|0|0|0|3)0|0|8|0|0|0|0|0|0|3,((f3_DEW122_bcIEAM)0|42|3|105|109|113|93|119|62|3,(f3_DEW122_bcCKZS)0|0|3|45|46|110|90|116|0|3,(f3_DEW120_bcFIQR)0|0|3|101|103|107|88|114|58|3,(f3_DEW118_bcFGGN)0|0|3|0|0|0|0|19|0|3,(f3_DEW117_bcFUVL)0|0|3|86|9|9|9|9|0|3,(f3_DEW117_bcAACK,f3_DEW118_bcDRLL)0|0|3|39|41|40|0|89|0|3,(f3_DEW115_bcFXLZ)0|0|3|0|0|0|0|49|0|3,(f3_DEW114_bcGAVW)0|0|3|0|0|0|56|73|0|3,(f3_DEW114_bcGAQH)0|0|3|0|0|0|0|22|0|3,(f3_DEW114_bcAHRZ)0|0|3|20|20|20|0|58|29|3,(f3_DEW113_bcEKUY,f3_DEW114_bcHVZN,f3_DEW122_bcHEES)0|0|3|58|59|57|50|66|0|3,(f3_DEW112_bcFDHI,f3_DEW112_bcGHKO,f3_DEW114_bcALIV,f3_DEW114_bcAXGK,f3_DEW114_bcDWAQ,f3_DEW115_bcACKO,f3_DEW116_bcCZRT,f3_DEW117_bcIIBN,f3_DEW118_bcAFZV,f3_DEW118_bcAJVF,f3_DEW120_bcGCRR)0|0|3|46|47|44|40|50|26|3,(f3_DEW112_bcAVCC,f3_DEW112_bcETIO)28|0|3|38|40|39|35|43|22|3,(f3_DEW111_bcHJOM,f3_DEW120_bcAXZC)0|0|3|32|34|33|29|36|16|3,(f3_DEW111_bcFMMW)0|0|3|0|0|0|0|29|0|3,(f3_DEW111_bcCEJV,f3_DEW111_bcCMIP,f3_DEW111_bcDGFN,f3_DEW111_bcEUPU,f3_DEW111_bcHRSH,f3_DEW111_bcIAQO,f3_DEW112_bcEBKL,f3_DEW113_bcCASW,f3_DEW113_bcCAVI,f3_DEW115_bcFSUV,f3_DEW115_bcFZVM,f3_DEW116_bcDFNX,f3_DEW116_bcDXVZ,f3_DEW117_bcHDBG,f3_DEW118_bcIDKL,f3_DEW122_bcGNZP)0|0|3|15|14|15|14|16|0|3,(f3_DEW111_bcANEA,f3_DEW113_bcAQFB,f3_DEW113_bcCNKP,f3_DEW113_bcEYTM,f3_DEW113_bcHFZU,f3_DEW116_bcHLLE,f3_DEW117_bcFOBZ)0|0|3|8|8|8|8|8|0|3,(f3_DEW111_bcACAJ,f3_DEW114_bcHUAN,f3_DEW115_bcGSAE,f3_DEW122_bcGHFD)0|0|3|3|3|3|3|3|0|3,((f3_DEW118_bcDSJI)20|0|3|18|94|97|0|22|0|3,(f3_DEW111_bcGXPW,f3_DEW118_bcBPON)20|0|3|29|30|29|25|32|13|3)20|0|3|0|0|0|0|0|0|3,((f3_DEW111_bcAWYV,f3_DEW111_bcDURP,f3_DEW111_bcGAWL,f3_DEW111_bcGHFR,f3_DEW111_bcGIZR,f3_DEW111_bcHJDJ,f3_DEW112_bcAORZ,f3_DEW112_bcBDMW,f3_DEW112_bcGOAV,f3_DEW112_bcHBOE,f3_DEW112_bcHJCR,f3_DEW113_bcCWKZ,f3_DEW113_bcEYDG,f3_DEW113_bcFWMA,f3_DEW114_bcANAH,f3_DEW114_bcCHEE,f3_DEW114_bcCILL,f3_DEW114_bcDSCH,f3_DEW115_bcAKAC,f3_DEW115_bcBJTA,f3_DEW115_bcEAXE,f3_DEW115_bcEQBJ,f3_DEW115_bcHBOE,f3_DEW116_bcAGGD,f3_DEW116_bcAPZV,f3_DEW116_bcBIUI,f3_DEW116_bcBKNV,f3_DEW116_bcBOVD,f3_DEW116_bcCTUB,f3_DEW116_bcEIDT,f3_DEW116_bcFUBC,f3_DEW116_bcGIKO,f3_DEW117_bcCFKR,f3_DEW117_bcDYLP,f3_DEW117_bcEYYI,f3_DEW117_bcFFBY,f3_DEW117_bcFYNJ,f3_DEW117_bcGQPB,f3_DEW118_bcABKX,f3_DEW118_bcBEXG,f3_DEW118_bcBIWW,f3_DEW118_bcBOTE,f3_DEW118_bcBYVJ,f3_DEW118_bcDCBC,f3_DEW118_bcEOYN,f3_DEW118_bcFBLS,f3_DEW118_bcHKYY,f3_DEW118_bcHVSJ,f3_DEW118_bcIGVW,f3_DEW119_bcGGDZ,f3_DEW120_bcCEQC,f3_DEW120_bcCOGH,f3_DEW120_bcDNVM,f3_DEW120_bcFKYZ,f3_DEW120_bcFQIK,f3_DEW120_bcGGFJ,f3_DEW120_bcGMBI,f3_DEW121_bcEOSG,f3_DEW121_bcHMVI,f3_DEW121_bcICOG,f3_DEW122_bcAACI,f3_DEW122_bcAKJE,f3_DEW122_bcCJJF,f3_DEW122_bcCJRO,f3_DEW122_bcFQVF)0|0|3|11|0|11|11|11|6|3,f3_DEW112_bcHUWQ,f3_DEW115_bcHGXJ)0|0|3|0|0|11|11|11|6|3,((f3_DEW117_bcDISO)30|0|3|83|83|84|71|94|47|3,(f3_DEW116_bcCDJK,f3_DEW116_bcERQC)30|0|3|20|20|20|0|49|0|3,(f3_DEW115_bcEPBG)30|0|3|64|66|52|44|60|31|3,(f3_DEW114_bcCJSB)30|0|3|15|14|15|14|16|0|3,(f3_DEW112_bcBZFJ)30|20|3|41|29|28|24|31|0|3)30|0|3|0|0|0|0|0|0|3,f3_DEW120_bcBMAB)0|0|3|0|0|0|0|0|0|3)0|0|0|0|0|0|0|0|0|3)0|0|0|0|0|0|0|0|0|0;
