# Supplementary material for: LinRace: cell division history reconstruction of single cells using paired lineage barcode and gene expression data
Source: Nat Commun. 2023 Dec 16;14:8388. doi: 10.1038/s41467-023-44173-3 (PMC10725445; doi:10.1038/s41467-023-44173-3)
Supplement: Supplementary file 4 — Source Data [file 41467_2023_44173_MOESM4_ESM.zip › Source Data/Data_tree_dclear_s12.txt]

(f3_DEW122_bcGMTL:1,f3_DEW122_bcGGIG:1,((((((((((((((((((((((((((((((((((((((((((((((((((((((((((((((((((((((((((((((((((((((((((((((((((((((((f3_DEW112_bcAUSW:1,f3_DEW113_bcAWXM:1):1,(((((((((((((((((((f3_DEW113_bcALNV:1,f3_DEW114_bcCRQK:1):1,f3_DEW112_bcHBPG:1):1,f3_DEW112_bcCLKK:1):1,f3_DEW114_bcELKI:1):1,(f3_DEW111_bcBZDB:1,f3_DEW118_bcCLBY:1):1):1,((((((f3_DEW111_bcGXPW:1,f3_DEW117_bcDISO:1):1,(f3_DEW112_bcETIO:1,f3_DEW114_bcCJSB:1):1):1,(f3_DEW115_bcEPBG:1,f3_DEW118_bcBPON:1):1):1,((((((((((((f3_DEW114_bcAHRZ:1,f3_DEW120_bcFIQR:1):1,(((((((((((((((((((((((((((((((((((((((((((((((((((((((((((((((((((((f3_DEW112_bcHUWQ:1,f3_DEW115_bcHGXJ:1):1,f3_DEW112_bcBDMW:1):1,f3_DEW112_bcHBOE:1):1,f3_DEW115_bcEAXE:1):1,f3_DEW115_bcEQBJ:1):1,f3_DEW112_bcGOAV:1):1,f3_DEW111_bcAWYV:1):1,f3_DEW111_bcHJDJ:1):1,f3_DEW112_bcAORZ:1):1,f3_DEW112_bcHJCR:1):1,f3_DEW114_bcCHEE:1):1,f3_DEW113_bcCWKZ:1):1,f3_DEW121_bcEOSG:1):1,f3_DEW122_bcCJJF:1):1,f3_DEW113_bcEYDG:1):1,f3_DEW122_bcCJRO:1):1,f3_DEW111_bcDURP:1):1,f3_DEW114_bcCILL:1):1,f3_DEW113_bcFWMA:1):1,f3_DEW114_bcANAH:1):1,f3_DEW114_bcDSCH:1):1,f3_DEW115_bcAKAC:1):1,f3_DEW111_bcGAWL:1):1,f3_DEW115_bcBJTA:1):1,f3_DEW120_bcFKYZ:1):1,f3_DEW111_bcGHFR:1):1,f3_DEW115_bcHBOE:1):1,f3_DEW111_bcGIZR:1):1,f3_DEW120_bcFQIK:1):1,f3_DEW116_bcAGGD:1):1,f3_DEW120_bcGGFJ:1):1,f3_DEW116_bcBIUI:1):1,f3_DEW116_bcBKNV:1):1,f3_DEW120_bcGMBI:1):1,f3_DEW121_bcHMVI:1):1,f3_DEW118_bcHKYY:1):1,f3_DEW121_bcICOG:1):1,f3_DEW118_bcHVSJ:1):1,f3_DEW116_bcBOVD:1):1,f3_DEW122_bcAACI:1):1,f3_DEW116_bcEIDT:1):1,f3_DEW116_bcFUBC:1):1,f3_DEW122_bcAKJE:1):1,f3_DEW122_bcFQVF:1):1,f3_DEW116_bcAPZV:1):1,f3_DEW118_bcIGVW:1):1,f3_DEW119_bcGGDZ:1):1,f3_DEW120_bcCEQC:1):1,f3_DEW116_bcGIKO:1):1,f3_DEW118_bcDCBC:1):1,f3_DEW118_bcEOYN:1):1,f3_DEW120_bcCOGH:1):1,f3_DEW118_bcFBLS:1):1,f3_DEW120_bcDNVM:1):1,f3_DEW117_bcFFBY:1):1,f3_DEW117_bcFYNJ:1):1,f3_DEW117_bcGQPB:1):1,f3_DEW118_bcBEXG:1):1,f3_DEW118_bcBIWW:1):1,f3_DEW118_bcBOTE:1):1,f3_DEW118_bcBYVJ:1):1,f3_DEW116_bcCTUB:1):1,f3_DEW117_bcCFKR:1):1,f3_DEW117_bcDYLP:1):1,f3_DEW117_bcEYYI:1):1,f3_DEW118_bcABKX:1):1,f3_DEW116_bcCZRT:1):1,f3_DEW112_bcFDHI:1):1,f3_DEW111_bcHJOM:1):1):1,(f3_DEW114_bcAXGK:1,f3_DEW117_bcHDBG:1):1):1,((((((((f3_DEW112_bcEBKL:1,f3_DEW122_bcHEES:1):1,(((((f3_DEW114_bcHUAN:1,f3_DEW115_bcGSAE:1):1,f3_DEW111_bcACAJ:1):1,f3_DEW122_bcGHFD:1):1,f3_DEW111_bcCEJV:1):1,f3_DEW111_bcCMIP:1):1):1,((f3_DEW117_bcAACK:1,f3_DEW118_bcDRLL:1):1,f3_DEW111_bcDGFN:1):1):1,(f3_DEW111_bcIAQO:1,f3_DEW122_bcCKZS:1):1):1,(f3_DEW111_bcHRSH:1,f3_DEW113_bcEKUY:1):1):1,(f3_DEW111_bcEUPU:1,f3_DEW114_bcHVZN:1):1):1,(f3_DEW117_bcFUVL:1,f3_DEW120_bcGCRR:1):1):1,(f3_DEW118_bcIDKL:1,f3_DEW120_bcAXZC:1):1):1):1,(f3_DEW114_bcALIV:1,f3_DEW116_bcDXVZ:1):1):1,(f3_DEW116_bcDFNX:1,f3_DEW117_bcIIBN:1):1):1,(f3_DEW115_bcFZVM:1,f3_DEW118_bcAJVF:1):1):1,(f3_DEW115_bcFSUV:1,f3_DEW118_bcAFZV:1):1):1,(f3_DEW114_bcDWAQ:1,f3_DEW122_bcGNZP:1):1):1,(f3_DEW113_bcCAVI:1,f3_DEW115_bcACKO:1):1):1,(f3_DEW112_bcGHKO:1,f3_DEW113_bcCASW:1):1):1,f3_DEW112_bcAVCC:1):1):1,f3_DEW112_bcBZFJ:1):1,f3_DEW113_bcAFOE:1):1):1,((((((((f3_DEW113_bcDHJL:1,f3_DEW113_bcFABV:1):1,f3_DEW113_bcFXGN:1):1,f3_DEW111_bcBJMB:1):1,f3_DEW112_bcBBHX:1):1,f3_DEW121_bcESEJ:1):1,f3_DEW120_bcBJYX:1):1,(((((((f3_DEW116_bcCDJK:1,f3_DEW118_bcDSJI:1):1,f3_DEW116_bcERQC:1):1,(((f3_DEW111_bcCXDR:1,f3_DEW113_bcFJVN:1):1,(((((((f3_DEW111_bcAEQZ:1,f3_DEW111_bcFNVL:1):1,f3_DEW117_bcBQIQ:1):1,f3_DEW112_bcAZAE:1):1,f3_DEW112_bcEJFU:1):1,f3_DEW117_bcEKKV:1):1,f3_DEW114_bcEUNX:1):1,f3_DEW113_bcDGTI:1):1):1,(((((f3_DEW111_bcFMMW:1,f3_DEW114_bcGAQH:1):1,f3_DEW115_bcFXLZ:1):1,(f3_DEW118_bcFGGN:1,f3_DEW120_bcBMAB:1):1):1,f3_DEW114_bcGAVW:1):1,f3_DEW117_bcHBJH:1):1):1):1,f3_DEW120_bcGSJO:1):1,f3_DEW116_bcFJRF:1):1,(f3_DEW111_bcDZOF:1,f3_DEW114_bcHONA:1):1):1,f3_DEW117_bcDQXS:1):1):1,(f3_DEW115_bcATMX:1,f3_DEW120_bcFONW:1):1):1):1,f3_DEW111_bcHAOS:1):1,(f3_DEW116_bcAKOR:1,f3_DEW117_bcIIDR:1):1):1,(((((((((f3_DEW116_bcCSNO:1,f3_DEW122_bcDDWH:1):1,f3_DEW114_bcADBT:1):1,f3_DEW112_bcDCHQ:1):1,f3_DEW118_bcDOJV:1):1,((((((((((f3_DEW112_bcAWVV:1,f3_DEW115_bcDZAU:1):1,f3_DEW118_bcIIZK:1):1,((((((((((((((((((((((((((f3_DEW115_bcDGQQ:1,f3_DEW117_bcBHRU:1):1,f3_DEW118_bcFGAO:1):1,(f3_DEW111_bcAKMG:1,f3_DEW111_bcDNOA:1):1):1,f3_DEW115_bcCROJ:1):1,f3_DEW111_bcAPXA:1):1,f3_DEW122_bcBLYV:1):1,f3_DEW117_bcAFXO:1):1,f3_DEW118_bcCKFL:1):1,(((f3_DEW117_bcDBWY:1,f3_DEW118_bcARLY:1):1,((((f3_DEW113_bcBQOP:1,f3_DEW115_bcFDOQ:1):1,f3_DEW116_bcFVNG:1):1,f3_DEW117_bcBDKS:1):1,f3_DEW122_bcAERX:1):1):1,(((f3_DEW117_bcABSV:1,f3_DEW122_bcFVOQ:1):1,f3_DEW115_bcBDGS:1):1,f3_DEW111_bcEATD:1):1):1):1,f3_DEW120_bcEOMP:1):1,f3_DEW118_bcGSTN:1):1,(f3_DEW116_bcBKRV:1,f3_DEW117_bcFOQI:1):1):1,f3_DEW113_bcCANI:1):1,(((((f3_DEW111_bcFISL:1,f3_DEW114_bcAWUS:1):1,((((((f3_DEW111_bcANEA:1,f3_DEW113_bcAQFB:1):1,f3_DEW116_bcHLLE:1):1,f3_DEW117_bcFOBZ:1):1,f3_DEW113_bcCNKP:1):1,f3_DEW113_bcHFZU:1):1,f3_DEW113_bcEYTM:1):1):1,f3_DEW113_bcBWNA:1):1,f3_DEW117_bcFZUJ:1):1,f3_DEW112_bcGJCS:1):1):1,f3_DEW112_bcBPCL:1):1,f3_DEW111_bcFFAJ:1):1,f3_DEW115_bcGQIZ:1):1,f3_DEW118_bcCYKF:1):1,(((((f3_DEW113_bcCALQ:1,f3_DEW118_bcACWC:1):1,f3_DEW113_bcCKYK:1):1,f3_DEW113_bcAAPY:1):1,f3_DEW111_bcCZNJ:1):1,f3_DEW118_bcFEGN:1):1):1,((f3_DEW111_bcCDWU:1,f3_DEW111_bcCEFJ:1):1,f3_DEW115_bcCPLQ:1):1):1,((f3_DEW111_bcBNYY:1,f3_DEW111_bcHPIG:1):1,f3_DEW111_bcHPLQ:1):1):1,f3_DEW115_bcBKWZ:1):1,f3_DEW112_bcBHSI:1):1,f3_DEW115_bcCVQH:1):1,(((((((((((((((((f3_DEW118_bcIATC:1,f3_DEW119_bcDKCU:1):1,f3_DEW122_bcHPVO:1):1,f3_DEW111_bcCFOK:1):1,f3_DEW111_bcEDVA:1):1,f3_DEW111_bcEIJQ:1):1,f3_DEW116_bcGJDE:1):1,f3_DEW112_bcAJWJ:1):1,f3_DEW114_bcDTZM:1):1,f3_DEW122_bcBFUE:1):1,f3_DEW116_bcBLEF:1):1,f3_DEW112_bcEVNX:1):1,f3_DEW115_bcGCRB:1):1,f3_DEW113_bcDMVQ:1):1,((((((((f3_DEW114_bcBLOV:1,f3_DEW118_bcDTOG:1):1,f3_DEW120_bcHJJD:1):1,f3_DEW122_bcDIEO:1):1,f3_DEW117_bcEFQE:1):1,f3_DEW117_bcFTRU:1):1,f3_DEW114_bcDSFY:1):1,(((((((f3_DEW114_bcHEMV:1,f3_DEW118_bcFLVZ:1):1,((((((f3_DEW115_bcFJJF:1,f3_DEW122_bcBVWA:1):1,f3_DEW122_bcDKTK:1):1,(((((f3_DEW117_bcBAED:1,f3_DEW120_bcFMCN:1):1,f3_DEW122_bcIERB:1):1,f3_DEW113_bcBYSV:1):1,f3_DEW118_bcBPDY:1):1,(f3_DEW122_bcEIAN:1,f3_DEW122_bcGRPG:1):1):1):1,f3_DEW116_bcHAZP:1):1,(f3_DEW111_bcGTJQ:1,f3_DEW113_bcEAXU:1):1):1,f3_DEW115_bcAGVD:1):1):1,((((((((f3_DEW113_bcHEVO:1,f3_DEW115_bcEYLB:1):1,f3_DEW118_bcFAJK:1):1,((f3_DEW111_bcFHSI:1,f3_DEW118_bcCPQA:1):1,f3_DEW115_bcESWP:1):1):1,f3_DEW112_bcFLCR:1):1,((f3_DEW115_bcEYLW:1,f3_DEW116_bcFPKD:1):1,f3_DEW112_bcIHNI:1):1):1,((f3_DEW115_bcEYUZ:1,f3_DEW120_bcENCB:1):1,f3_DEW118_bcGRKP:1):1):1,f3_DEW112_bcFAGK:1):1,f3_DEW112_bcAMQC:1):1):1,f3_DEW113_bcCVBU:1):1,(((f3_DEW113_bcENJI:1,f3_DEW122_bcDHTG:1):1,((f3_DEW115_bcELMI:1,f3_DEW122_bcCVFY:1):1,f3_DEW117_bcBTGI:1):1):1,((((f3_DEW111_bcASHR:1,f3_DEW114_bcEEAN:1):1,f3_DEW120_bcBCDQ:1):1,f3_DEW118_bcELAY:1):1,(f3_DEW111_bcFZFA:1,f3_DEW120_bcHRYM:1):1):1):1):1,(f3_DEW113_bcGOSH:1,f3_DEW113_bcGQQW:1):1):1,f3_DEW116_bcGCZP:1):1):1,f3_DEW113_bcCFAJ:1):1):1,f3_DEW113_bcFCTQ:1):1,f3_DEW122_bcCRON:1):1,f3_DEW114_bcDFPR:1):1):1,f3_DEW116_bcEGSM:1):1):1,f3_DEW120_bcAVZA:1):1,((f3_DEW115_bcEDWL:1,f3_DEW118_bcICUV:1):1,f3_DEW118_bcASIZ:1):1):1,((f3_DEW111_bcHCML:1,f3_DEW112_bcBLIT:1):1,f3_DEW117_bcDKEJ:1):1):1,f3_DEW113_bcGZWQ:1):1,f3_DEW116_bcGBUJ:1):1,((((((((((((((f3_DEW114_bcICAV:1,f3_DEW118_bcCSDV:1):1,f3_DEW115_bcCINN:1):1,f3_DEW122_bcCWNN:1):1,f3_DEW120_bcFFXG:1):1,((((((((((((f3_DEW113_bcDOTQ:1,f3_DEW113_bcEWRT:1):1,f3_DEW113_bcDIWY:1):1,f3_DEW116_bcHWGR:1):1,(f3_DEW111_bcCEWZ:1,f3_DEW115_bcEKKM:1):1):1,(f3_DEW111_bcFQNN:1,f3_DEW115_bcGMOB:1):1):1,(f3_DEW111_bcDBLV:1,f3_DEW111_bcIDIN:1):1):1,f3_DEW117_bcHMIA:1):1,f3_DEW117_bcFKJP:1):1,f3_DEW118_bcDNDF:1):1,f3_DEW118_bcEPGR:1):1,f3_DEW118_bcFYUK:1):1,f3_DEW111_bcDJZH:1):1):1,f3_DEW118_bcEDQH:1):1,f3_DEW114_bcAXNO:1):1,f3_DEW115_bcGIEQ:1):1,f3_DEW117_bcBVZF:1):1,f3_DEW118_bcFSXR:1):1,f3_DEW120_bcGELS:1):1,f3_DEW120_bcHBTC:1):1,f3_DEW117_bcAPEV:1):1,((((f3_DEW112_bcCGNY:1,f3_DEW120_bcEVCO:1):1,f3_DEW116_bcCCZP:1):1,f3_DEW113_bcIDET:1):1,f3_DEW117_bcAMNB:1):1):1):1,f3_DEW112_bcAPBJ:1):1):1,(((((((((((((((((((((((((((((((((((((((((((((((((((f3_DEW122_bcCGHY:1,f3_DEW122_bcCKPQ:1):1,(f3_DEW117_bcEHMN:1,f3_DEW122_bcBSLY:1):1):1,(f3_DEW115_bcCMLF:1,f3_DEW115_bcCWOB:1):1):1,(f3_DEW115_bcCHPM:1,f3_DEW122_bcGWQO:1):1):1,(f3_DEW122_bcEHJV:1,f3_DEW122_bcFRJS:1):1):1,(f3_DEW115_bcAAPC:1,f3_DEW122_bcDNYP:1):1):1,(f3_DEW114_bcGNAL:1,f3_DEW114_bcGSCY:1):1):1,(f3_DEW112_bcBHGA:1,f3_DEW112_bcDBKK:1):1):1,(f3_DEW111_bcIDXE:1,f3_DEW111_bcIDXV:1):1):1,(f3_DEW112_bcHHXQ:1,f3_DEW112_bcHJPH:1):1):1,(f3_DEW112_bcHHKD:1,f3_DEW114_bcCOZE:1):1):1,(f3_DEW112_bcDSTC:1,f3_DEW114_bcAXLY:1):1):1,(f3_DEW112_bcCMJH:1,f3_DEW113_bcDPLU:1):1):1,(f3_DEW113_bcENJP:1,f3_DEW113_bcHBBW:1):1):1,(f3_DEW112_bcHYCU:1,f3_DEW113_bcGKFV:1):1):1,f3_DEW111_bcAUSG:1):1,f3_DEW111_bcBLSZ:1):1,f3_DEW111_bcBVTQ:1):1,f3_DEW115_bcHISG:1):1,f3_DEW116_bcFBOR:1):1,f3_DEW116_bcGJAO:1):1,f3_DEW116_bcHECM:1):1,f3_DEW116_bcHHMF:1):1,f3_DEW117_bcABEK:1):1,f3_DEW117_bcABVK:1):1,f3_DEW117_bcDZKZ:1):1,f3_DEW117_bcEKRC:1):1,f3_DEW117_bcEMMX:1):1,f3_DEW117_bcFLQJ:1):1,f3_DEW117_bcHEHJ:1):1,f3_DEW117_bcHPGX:1):1,f3_DEW117_bcHVOF:1):1,f3_DEW120_bcBMRV:1):1,f3_DEW120_bcCULL:1):1,f3_DEW120_bcCWBD:1):1,f3_DEW120_bcEGOS:1):1,f3_DEW120_bcGEOC:1):1,f3_DEW120_bcHCOE:1):1,f3_DEW120_bcHPYS:1):1,f3_DEW111_bcAJSN:1):1,f3_DEW117_bcIIPX:1):1,f3_DEW118_bcBFKI:1):1,f3_DEW119_bcBSLY:1):1,f3_DEW119_bcFSBM:1):1,f3_DEW119_bcHCJF:1):1,f3_DEW120_bcAKVE:1):1,f3_DEW118_bcDGSA:1):1,f3_DEW118_bcEOQB:1):1,f3_DEW118_bcHIGX:1):1,f3_DEW118_bcIGYK:1):1,f3_DEW111_bcFESH:1):1):1,f3_DEW122_bcDUYA:1):1,f3_DEW115_bcIBZT:1):1,f3_DEW117_bcDSSF:1):1):1,f3_DEW118_bcAPKL:1):1,((((((f3_DEW116_bcENKU:1,f3_DEW116_bcFEIM:1):1,((f3_DEW111_bcGGMT:1,f3_DEW119_bcBUJO:1):1,f3_DEW116_bcGZDY:1):1):1,(((f3_DEW111_bcEEPU:1,f3_DEW122_bcIEAM:1):1,f3_DEW122_bcGVCF:1):1,(f3_DEW113_bcDIRT:1,f3_DEW116_bcENEP:1):1):1):1,f3_DEW115_bcFRKR:1):1,f3_DEW115_bcAJSQ:1):1,f3_DEW120_bcIJRE:1):1):1,(f3_DEW122_bcEVHV:1,f3_DEW122_bcGRDO:1):1):1,(f3_DEW117_bcCFLM:1,f3_DEW120_bcGZVY:1):1):1,(f3_DEW113_bcFEVT:1,f3_DEW120_bcCJZD:1):1):1,(((((f3_DEW111_bcCMHA:1,f3_DEW122_bcBTMV:1):1,f3_DEW112_bcFFIA:1):1,(f3_DEW111_bcEBAZ:1,f3_DEW117_bcHVLT:1):1):1,((f3_DEW111_bcHVJS:1,f3_DEW118_bcBCEM:1):1,f3_DEW118_bcHEJC:1):1):1,f3_DEW113_bcHBRQ:1):1):1,(((((((((((((((((f3_DEW111_bcBYRD:1,f3_DEW112_bcHTQP:1):1,f3_DEW115_bcAEJM:1):1,f3_DEW116_bcETEN:1):1,f3_DEW112_bcHLNB:1):1,((f3_DEW111_bcCJQG:1,f3_DEW117_bcGCWB:1):1,f3_DEW115_bcDTBU:1):1):1,(((f3_DEW111_bcEXVF:1,f3_DEW117_bcCWAL:1):1,f3_DEW115_bcECYA:1):1,f3_DEW118_bcDGXH:1):1):1,f3_DEW113_bcBEOX:1):1,f3_DEW114_bcCIAM:1):1,f3_DEW120_bcFARO:1):1,f3_DEW120_bcGGPO:1):1,f3_DEW118_bcEUAI:1):1,f3_DEW116_bcBZFF:1):1,(((((f3_DEW112_bcFTYK:1,f3_DEW115_bcDOJI:1):1,f3_DEW117_bcDOPP:1):1,f3_DEW117_bcHRKW:1):1,f3_DEW120_bcFCXN:1):1,(f3_DEW115_bcDYJV:1,f3_DEW116_bcHAIC:1):1):1):1,((((f3_DEW111_bcADWC:1,f3_DEW111_bcCZXT:1):1,f3_DEW112_bcDNEK:1):1,f3_DEW113_bcFMBN:1):1,f3_DEW118_bcGKFC:1):1):1,(((((((f3_DEW118_bcGUCP:1,f3_DEW119_bcGSTO:1):1,f3_DEW115_bcFPES:1):1,f3_DEW122_bcGSTO:1):1,f3_DEW111_bcAENS:1):1,f3_DEW111_bcHLZA:1):1,f3_DEW112_bcHXTF:1):1,f3_DEW112_bcFVZF:1):1):1,(f3_DEW117_bcARCV:1,f3_DEW118_bcEDYJ:1):1):1,(f3_DEW116_bcBJIN:1,f3_DEW118_bcGTHD:1):1):1):1,f3_DEW111_bcIIFP:1):1,((((((((f3_DEW122_bcARYF:1,f3_DEW122_bcGOCW:1):1,((((f3_DEW114_bcBDQN:1,f3_DEW118_bcFOFV:1):1,f3_DEW118_bcECZO:1):1,f3_DEW117_bcFGGU:1):1,f3_DEW115_bcGNII:1):1):1,(f3_DEW111_bcHANI:1,f3_DEW118_bcBHYD:1):1):1,((f3_DEW116_bcARMI:1,f3_DEW118_bcCUWJ:1):1,f3_DEW122_bcBDCR:1):1):1,((f3_DEW116_bcIFXD:1,f3_DEW119_bcGGFN:1):1,f3_DEW113_bcCOSB:1):1):1,((f3_DEW122_bcCXLN:1,f3_DEW122_bcEKRA:1):1,f3_DEW115_bcALQG:1):1):1,((f3_DEW115_bcFZGC:1,f3_DEW118_bcAPBL:1):1,f3_DEW113_bcCMMM:1):1):1,(((f3_DEW115_bcIAYV:1,f3_DEW115_bcIIXP:1):1,f3_DEW117_bcDNQA:1):1,f3_DEW117_bcHURU:1):1):1):1):1,(f3_DEW113_bcHGBE:1,f3_DEW118_bcAFKT:1):1):1,(f3_DEW112_bcAYFH:1,f3_DEW117_bcGFJJ:1):1):1,(f3_DEW112_bcENRG:1,f3_DEW114_bcAQAN:1):1):1,(f3_DEW114_bcBIMY:1,f3_DEW116_bcCFZR:1):1):1,(f3_DEW114_bcBTNQ:1,f3_DEW119_bcBHFO:1):1):1,(f3_DEW112_bcHTFD:1,f3_DEW114_bcAZRP:1):1):1,(f3_DEW113_bcFSUP:1,f3_DEW114_bcBWOL:1):1):1,(f3_DEW114_bcANDS:1,f3_DEW114_bcHBPL:1):1):1,(f3_DEW114_bcBIEE:1,f3_DEW116_bcCCBX:1):1):1,(f3_DEW114_bcHFLA:1,f3_DEW116_bcDZVS:1):1):1,(f3_DEW116_bcDEEY:1,f3_DEW122_bcDILI:1):1):1,(f3_DEW115_bcCLBC:1,f3_DEW120_bcCDFQ:1):1):1,(f3_DEW116_bcEICU:1,f3_DEW120_bcELUV:1):1):1,(f3_DEW116_bcBLSP:1,f3_DEW116_bcHEIB:1):1):1,(f3_DEW117_bcDLPE:1,f3_DEW122_bcDYNK:1):1):1,(f3_DEW120_bcGFCK:1,f3_DEW120_bcIFHN:1):1):1,(f3_DEW111_bcHWME:1,f3_DEW112_bcATSJ:1):1):1,f3_DEW117_bcHPVP:1):1,f3_DEW118_bcCYIU:1):1,f3_DEW118_bcFPRA:1):1,f3_DEW118_bcGJJM:1):1,f3_DEW120_bcBOYA:1):1,f3_DEW120_bcCOJD:1):1,f3_DEW122_bcIGZM:1):1,f3_DEW117_bcCBUT:1):1,((((((((((((((((((((((((((((((((((((((((((((((((((((((((((((((((((((((((((((((((((((((((((((((((((((((((((((((((((((((f3_DEW111_bcABSR:1,f3_DEW111_bcACHN:1):1,f3_DEW111_bcAGIM:1):1,f3_DEW111_bcAHGF:1):1,f3_DEW111_bcATJL:1):1,f3_DEW111_bcAUWT:1):1,f3_DEW111_bcBOBI:1):1,f3_DEW111_bcBSVF:1):1,f3_DEW111_bcCDRT:1):1,f3_DEW111_bcCEAE:1):1,f3_DEW111_bcCFCK:1):1,f3_DEW111_bcCFEE:1):1,f3_DEW111_bcCHHG:1):1,f3_DEW111_bcDXEX:1):1,f3_DEW111_bcECCF:1):1,f3_DEW111_bcEGME:1):1,f3_DEW111_bcETMM:1):1,f3_DEW111_bcEYOT:1):1,f3_DEW111_bcFRJD:1):1,f3_DEW111_bcFUJC:1):1,f3_DEW111_bcGFYX:1):1,f3_DEW111_bcGPWA:1):1,f3_DEW111_bcHFJP:1):1,f3_DEW111_bcHHED:1):1,f3_DEW111_bcHRYD:1):1,f3_DEW111_bcIDQU:1):1,f3_DEW111_bcIEJY:1):1,f3_DEW112_bcBJMC:1):1,f3_DEW112_bcBOTC:1):1,f3_DEW112_bcCLPS:1):1,f3_DEW112_bcCUAF:1):1,f3_DEW112_bcCXMQ:1):1,f3_DEW112_bcDIJE:1):1,f3_DEW112_bcDLNL:1):1,f3_DEW112_bcDLYS:1):1,f3_DEW112_bcFKCV:1):1,f3_DEW112_bcGCXP:1):1,f3_DEW112_bcGRQF:1):1,f3_DEW112_bcHBSI:1):1,f3_DEW112_bcIAGN:1):1,f3_DEW113_bcBRJI:1):1,f3_DEW113_bcCMTE:1):1,f3_DEW113_bcDEJQ:1):1,f3_DEW113_bcDLRM:1):1,f3_DEW113_bcEXVT:1):1,f3_DEW113_bcEZNA:1):1,f3_DEW113_bcFEZE:1):1,f3_DEW113_bcFZUG:1):1,f3_DEW113_bcGWKQ:1):1,f3_DEW113_bcIDVU:1):1,f3_DEW113_bcIESL:1):1,f3_DEW114_bcACGF:1):1,f3_DEW114_bcAZBH:1):1,f3_DEW114_bcBSIA:1):1,f3_DEW114_bcDCPM:1):1,f3_DEW114_bcDZPJ:1):1,f3_DEW114_bcEYGD:1):1,f3_DEW114_bcFIJI:1):1,f3_DEW114_bcGCZM:1):1,f3_DEW114_bcGHYN:1):1,f3_DEW114_bcHDJN:1):1,f3_DEW114_bcHLUP:1):1,f3_DEW114_bcHWCK:1):1,f3_DEW114_bcIJUF:1):1,f3_DEW115_bcAHWR:1):1,f3_DEW115_bcALIA:1):1,f3_DEW115_bcAYUY:1):1,f3_DEW115_bcAZGT:1):1,f3_DEW115_bcBFWQ:1):1,f3_DEW115_bcBGNE:1):1,f3_DEW115_bcBKNK:1):1,f3_DEW115_bcBQCG:1):1,f3_DEW115_bcCHOX:1):1,f3_DEW115_bcCPRA:1):1,f3_DEW115_bcCPUF:1):1,f3_DEW115_bcDEFO:1):1,f3_DEW115_bcDGFJ:1):1,f3_DEW115_bcDLJR:1):1,f3_DEW115_bcDNBP:1):1,f3_DEW115_bcDPUG:1):1,f3_DEW115_bcDQKQ:1):1,f3_DEW115_bcEICL:1):1,f3_DEW115_bcEKJV:1):1,f3_DEW115_bcEMKS:1):1,f3_DEW115_bcEVPS:1):1,f3_DEW115_bcFNDS:1):1,f3_DEW115_bcFNEH:1):1,f3_DEW115_bcFRNO:1):1,f3_DEW115_bcFTTF:1):1,f3_DEW115_bcGALZ:1):1,f3_DEW115_bcGBCX:1):1,f3_DEW115_bcGILK:1):1,f3_DEW115_bcGOAF:1):1,f3_DEW115_bcGRUA:1):1,f3_DEW115_bcGTOU:1):1,f3_DEW115_bcGTSO:1):1,f3_DEW115_bcGXTH:1):1,f3_DEW115_bcHAED:1):1,f3_DEW115_bcHIMP:1):1,f3_DEW115_bcHVCF:1):1,f3_DEW115_bcIDGO:1):1,f3_DEW115_bcIFKT:1):1,f3_DEW115_bcIHMU:1):1,f3_DEW116_bcADJJ:1):1,f3_DEW116_bcAKBJ:1):1,f3_DEW116_bcBTUQ:1):1,f3_DEW116_bcBZIP:1):1,f3_DEW116_bcDDFB:1):1,f3_DEW116_bcDVIM:1):1,f3_DEW116_bcDVZO:1):1,f3_DEW116_bcENST:1):1,f3_DEW116_bcFARM:1):1,f3_DEW116_bcGKCE:1):1,f3_DEW116_bcGMDH:1):1,f3_DEW116_bcGTPB:1):1,f3_DEW116_bcHPUR:1):1,f3_DEW116_bcHPWJ:1):1,f3_DEW117_bcAACW:1):1,f3_DEW117_bcAQTY:1):1):1,f3_DEW117_bcCEJX:1):1,f3_DEW117_bcCMWP:1):1,f3_DEW117_bcCTAZ:1):1,f3_DEW117_bcCZIN:1):1,f3_DEW117_bcDMYQ:1):1,f3_DEW117_bcDWAJ:1):1,f3_DEW117_bcEEUF:1):1,f3_DEW117_bcENSQ:1):1,f3_DEW117_bcEWGG:1):1,f3_DEW117_bcEZKR:1):1,f3_DEW117_bcFAFS:1):1,f3_DEW117_bcFJZO:1):1,f3_DEW117_bcFVLK:1):1,f3_DEW117_bcFWMC:1):1,f3_DEW117_bcFWYI:1):1,f3_DEW117_bcFXLW:1):1,f3_DEW117_bcGAOI:1):1,f3_DEW117_bcGWNC:1):1,f3_DEW117_bcHCSB:1):1,f3_DEW117_bcHMCO:1):1,f3_DEW117_bcIAEZ:1):1,f3_DEW118_bcAEMT:1):1,f3_DEW118_bcAQAL:1):1,f3_DEW118_bcBJUJ:1):1,f3_DEW118_bcBOXT:1):1,f3_DEW118_bcCGRT:1):1,f3_DEW118_bcCZJH:1):1,f3_DEW118_bcDMJI:1):1,f3_DEW118_bcDZZC:1):1,f3_DEW118_bcERRD:1):1,f3_DEW118_bcEWAZ:1):1,f3_DEW118_bcFANH:1):1,f3_DEW118_bcFHKF:1):1,f3_DEW118_bcFWVM:1):1,f3_DEW118_bcGCBQ:1):1,f3_DEW118_bcGCPL:1):1,f3_DEW118_bcGNZT:1):1,f3_DEW118_bcGOEN:1):1,f3_DEW118_bcHDCJ:1):1,f3_DEW118_bcHRYV:1):1,f3_DEW118_bcHSDV:1):1,f3_DEW118_bcIFQN:1):1,f3_DEW118_bcIINC:1):1,f3_DEW119_bcFZJV:1):1,f3_DEW120_bcARHL:1):1,f3_DEW120_bcAXAH:1):1,f3_DEW120_bcAZSI:1):1,f3_DEW120_bcBUZC:1):1,f3_DEW120_bcCVAA:1):1,f3_DEW120_bcDMVX:1):1,f3_DEW120_bcEKKV:1):1,f3_DEW120_bcEWYW:1):1,f3_DEW120_bcEYKO:1):1,f3_DEW120_bcFDWR:1):1,f3_DEW120_bcFILR:1):1,f3_DEW120_bcFLAB:1):1,f3_DEW120_bcFQXS:1):1,f3_DEW120_bcGISV:1):1,f3_DEW120_bcGXOW:1):1,f3_DEW120_bcHFRV:1):1,f3_DEW120_bcHSDO:1):1,f3_DEW120_bcIEHP:1):1,f3_DEW121_bcBUZC:1):1,f3_DEW122_bcAYCV:1):1,f3_DEW122_bcCPUV:1):1,f3_DEW122_bcDSHK:1):1,f3_DEW122_bcEFFA:1):1,f3_DEW122_bcEFMJ:1):1,f3_DEW122_bcEGPE:1):1,f3_DEW122_bcEIMI:1):1,f3_DEW122_bcEPAS:1):1,f3_DEW122_bcETWI:1):1,f3_DEW122_bcFAEU:1):1,f3_DEW122_bcFPCS:1):1,f3_DEW122_bcFUTM:1):1,f3_DEW122_bcGBBE:1):1);
