# Supplementary material for: LinRace: cell division history reconstruction of single cells using paired lineage barcode and gene expression data
Source: Nat Commun. 2023 Dec 16;14:8388. doi: 10.1038/s41467-023-44173-3 (PMC10725445; doi:10.1038/s41467-023-44173-3)
Supplement: Supplementary file 4 — Source Data [file 41467_2023_44173_MOESM4_ESM.zip › Source Data/Data_tree_lintimat_s12.txt]

(normal:1.0,((((((f3_DEW111_bcEXVF:1.0,f3_DEW116_bcETEN:1.0)n70:1.0,f3_DEW111_bcBYRD:1.0)n47:1.0,(((((((((((f3_DEW122_bcGRDO:1.0,(f3_DEW117_bcCFLM:1.0,f3_DEW113_bcFEVT:1.0)n1_b81:1.0)b81:1.0,(f3_DEW112_bcHTFD:1.0,f3_DEW112_bcAUSW:1.0)b46:1.0)n150:1.0,f3_DEW111_bcHANI:1.0)n12:1.0,(((((f3_DEW118_bcDGXH:1.0,f3_DEW115_bcDTBU:1.0)n0_b64:1.0,f3_DEW112_bcHLNB:1.0)b64:1.0,f3_DEW115_bcALQG:1.0)n32:1.0,((f3_DEW111_bcCEFJ:1.0,f3_DEW111_bcCDWU:1.0)b14:1.0,(f3_DEW118_bcHEJC:1.0,f3_DEW118_bcEUAI:1.0)n211:1.0)n40:1.0)n29:1.0,((f3_DEW111_bcADWC:1.0,(((((((f3_DEW122_bcGMTL:1.0,f3_DEW122_bcGGIG:1.0)n160_b0:1.0,f3_DEW122_bcGBBE:1.0)n44_b0:1.0,(((f3_DEW122_bcFUTM:1.0,f3_DEW122_bcFPCS:1.0)n66_b0:1.0,(f3_DEW122_bcFAEU:1.0,f3_DEW122_bcETWI:1.0)n67_b0:1.0)n54_b0:1.0,(((f3_DEW122_bcEPAS:1.0,f3_DEW122_bcEIMI:1.0)n142_b0:1.0,(f3_DEW122_bcEGPE:1.0,f3_DEW122_bcEFMJ:1.0)n143_b0:1.0)n108_b0:1.0,f3_DEW122_bcEFFA:1.0)n55_b0:1.0)n45_b0:1.0)n18_b0:1.0,((f3_DEW122_bcDSHK:1.0,((f3_DEW122_bcCPUV:1.0,f3_DEW122_bcAYCV:1.0)n236_b0:1.0,f3_DEW121_bcBUZC:1.0)n127_b0:1.0)n122_b0:1.0,(((f3_DEW120_bcIEHP:1.0,f3_DEW120_bcHSDO:1.0)n324_b0:1.0,(f3_DEW120_bcHFRV:1.0,f3_DEW120_bcGXOW:1.0)n325_b0:1.0)n224_b0:1.0,f3_DEW120_bcGISV:1.0)n123_b0:1.0)n19_b0:1.0)n12_b0:1.0,((((((f3_DEW120_bcFQXS:1.0,f3_DEW120_bcFLAB:1.0)n306_b0:1.0,(f3_DEW120_bcFILR:1.0,f3_DEW120_bcFDWR:1.0)n307_b0:1.0)n112_b0:1.0,f3_DEW120_bcEYKO:1.0)n80_b0:1.0,(f3_DEW120_bcEWYW:1.0,f3_DEW120_bcEKKV:1.0)n81_b0:1.0)n24_b0:1.0,((f3_DEW119_bcFZJV:1.0,(f3_DEW118_bcIINC:1.0,f3_DEW118_bcIFQN:1.0)n93_b0:1.0)n89_b0:1.0,(f3_DEW113_bcIDVU:1.0,((f3_DEW120_bcDMVX:1.0,(f3_DEW120_bcCVAA:1.0,f3_DEW120_bcBUZC:1.0)n239_b0:1.0)n146_b0:1.0,(f3_DEW120_bcAZSI:1.0,(f3_DEW120_bcAXAH:1.0,f3_DEW120_bcARHL:1.0)n191_b0:1.0)n147_b0:1.0)n88_b0:1.0)n207_b0:1.0)n25_b0:1.0)n20_b0:1.0,(((((f3_DEW118_bcHSDV:1.0,f3_DEW118_bcHRYV:1.0)n198_b0:1.0,(f3_DEW118_bcHDCJ:1.0,f3_DEW118_bcGOEN:1.0)n199_b0:1.0)n162_b0:1.0,f3_DEW118_bcGCPL:1.0)n76_b0:1.0,((f3_DEW118_bcGCBQ:1.0,f3_DEW118_bcFWVM:1.0)n156_b0:1.0,((f3_DEW118_bcFHKF:1.0,f3_DEW118_bcFANH:1.0)n170_b0:1.0,f3_DEW118_bcEWAZ:1.0)n157_b0:1.0)n77_b0:1.0)n56_b0:1.0,((f3_DEW118_bcERRD:1.0,(f3_DEW118_bcDZZC:1.0,f3_DEW118_bcDMJI:1.0)n145_b0:1.0)n62_b0:1.0,(f3_DEW118_bcCZJH:1.0,f3_DEW118_bcCGRT:1.0)n63_b0:1.0)n57_b0:1.0)n21_b0:1.0)n13_b0:1.0)n4_b0:1.0,((((((f3_DEW118_bcBOXT:1.0,f3_DEW118_bcBJUJ:1.0)n336_b0:1.0,f3_DEW118_bcAQAL:1.0)n96_b0:1.0,((f3_DEW118_bcAEMT:1.0,f3_DEW117_bcIAEZ:1.0)n186_b0:1.0,f3_DEW117_bcHMCO:1.0)n97_b0:1.0)n82_b0:1.0,(((f3_DEW117_bcHCSB:1.0,f3_DEW117_bcGWNC:1.0)n218_b0:1.0,f3_DEW117_bcGAOI:1.0)n116_b0:1.0,((f3_DEW117_bcFXLW:1.0,f3_DEW117_bcFWYI:1.0)n270_b0:1.0,(f3_DEW117_bcFWMC:1.0,f3_DEW117_bcFVLK:1.0)n271_b0:1.0)n117_b0:1.0)n83_b0:1.0)n40_b0:1.0,(((f3_DEW117_bcFJZO:1.0,(f3_DEW117_bcFAFS:1.0,(f3_DEW117_bcEZKR:1.0,(f3_DEW117_bcEWGG:1.0,f3_DEW117_bcENSQ:1.0)n345_b0:1.0)n251_b0:1.0)n175_b0:1.0)n130_b0:1.0,(f3_DEW117_bcEEUF:1.0,((f3_DEW117_bcDWAJ:1.0,f3_DEW117_bcDMYQ:1.0)n316_b0:1.0,f3_DEW117_bcCZIN:1.0)n243_b0:1.0)n131_b0:1.0)n70_b0:1.0,((((f3_DEW117_bcCTAZ:1.0,f3_DEW117_bcCMWP:1.0)n204_b0:1.0,(f3_DEW117_bcCEJX:1.0,f3_DEW117_bcCBUT:1.0)n205_b0:1.0)n196_b0:1.0,(f3_DEW117_bcAQTY:1.0,f3_DEW117_bcAACW:1.0)n197_b0:1.0)n148_b0:1.0,(((f3_DEW116_bcHPWJ:1.0,f3_DEW116_bcHPUR:1.0)n288_b0:1.0,(f3_DEW116_bcGTPB:1.0,f3_DEW116_bcGMDH:1.0)n289_b0:1.0)n208_b0:1.0,f3_DEW116_bcGKCE:1.0)n149_b0:1.0)n71_b0:1.0)n41_b0:1.0)n16_b0:1.0,(((f3_DEW116_bcFARM:1.0,(f3_DEW116_bcENST:1.0,f3_DEW116_bcDVZO:1.0)n165_b0:1.0)n150_b0:1.0,((f3_DEW116_bcDVIM:1.0,(f3_DEW116_bcDDFB:1.0,f3_DEW116_bcBZIP:1.0)n277_b0:1.0)n210_b0:1.0,(f3_DEW116_bcBTUQ:1.0,(f3_DEW116_bcAKBJ:1.0,f3_DEW116_bcADJJ:1.0)n259_b0:1.0)n211_b0:1.0)n151_b0:1.0)n60_b0:1.0,(((f3_DEW115_bcIHMU:1.0,(f3_DEW115_bcIFKT:1.0,f3_DEW115_bcIDGO:1.0)n195_b0:1.0)n98_b0:1.0,((f3_DEW115_bcHVCF:1.0,f3_DEW115_bcHIMP:1.0)n248_b0:1.0,f3_DEW115_bcHAED:1.0)n99_b0:1.0)n74_b0:1.0,((f3_DEW115_bcGXTH:1.0,f3_DEW115_bcGTSO:1.0)n100_b0:1.0,((f3_DEW115_bcGTOU:1.0,f3_DEW115_bcGRUA:1.0)n110_b0:1.0,f3_DEW115_bcGOAF:1.0)n101_b0:1.0)n75_b0:1.0)n61_b0:1.0)n17_b0:1.0)n5_b0:1.0)n0_b0:1.0,(((((((f3_DEW115_bcGILK:1.0,f3_DEW115_bcGBCX:1.0)n178_b0:1.0,f3_DEW115_bcGALZ:1.0)n78_b0:1.0,f3_DEW115_bcFTTF:1.0)n58_b0:1.0,(f3_DEW115_bcFRNO:1.0,f3_DEW115_bcFNEH:1.0)n59_b0:1.0)n22_b0:1.0,(((f3_DEW115_bcFNDS:1.0,f3_DEW115_bcEVPS:1.0)n114_b0:1.0,(f3_DEW115_bcEMKS:1.0,f3_DEW115_bcEKJV:1.0)n115_b0:1.0)n28_b0:1.0,((f3_DEW115_bcEICL:1.0,f3_DEW115_bcDQKQ:1.0)n264_b0:1.0,f3_DEW115_bcDPUG:1.0)n29_b0:1.0)n23_b0:1.0)n8_b0:1.0,(((((f3_DEW115_bcDNBP:1.0,f3_DEW115_bcDLJR:1.0)n234_b0:1.0,f3_DEW115_bcDGFJ:1.0)n220_b0:1.0,(f3_DEW115_bcDEFO:1.0,f3_DEW115_bcCPUF:1.0)n221_b0:1.0)n68_b0:1.0,((f3_DEW115_bcCPRA:1.0,((f3_DEW115_bcCHOX:1.0,(f3_DEW115_bcBQCG:1.0,f3_DEW115_bcBKNK:1.0)n279_b0:1.0)n230_b0:1.0,f3_DEW115_bcBGNE:1.0)n107_b0:1.0)n72_b0:1.0,(f3_DEW115_bcBFWQ:1.0,(f3_DEW115_bcAZGT:1.0,f3_DEW115_bcAYUY:1.0)n129_b0:1.0)n73_b0:1.0)n69_b0:1.0)n10_b0:1.0,(((((f3_DEW115_bcALIA:1.0,f3_DEW115_bcAHWR:1.0)n272_b0:1.0,f3_DEW114_bcIJUF:1.0)n38_b0:1.0,((f3_DEW114_bcHWCK:1.0,f3_DEW114_bcHLUP:1.0)n48_b0:1.0,(f3_DEW114_bcHDJN:1.0,f3_DEW114_bcGHYN:1.0)n49_b0:1.0)n39_b0:1.0)n36_b0:1.0,((f3_DEW114_bcGCZM:1.0,f3_DEW114_bcFIJI:1.0)n42_b0:1.0,(f3_DEW114_bcEYGD:1.0,f3_DEW114_bcDZPJ:1.0)n43_b0:1.0)n37_b0:1.0)n26_b0:1.0,(((f3_DEW114_bcDCPM:1.0,f3_DEW114_bcBSIA:1.0)n182_b0:1.0,f3_DEW114_bcAZBH:1.0)n52_b0:1.0,(f3_DEW114_bcACGF:1.0,f3_DEW113_bcIESL:1.0)n53_b0:1.0)n27_b0:1.0)n11_b0:1.0)n9_b0:1.0)n2_b0:1.0,(((((f3_DEW113_bcGWKQ:1.0,f3_DEW113_bcFZUG:1.0)n134_b0:1.0,((f3_DEW113_bcFEZE:1.0,f3_DEW113_bcEZNA:1.0)n200_b0:1.0,((f3_DEW113_bcEXVT:1.0,f3_DEW113_bcDLRM:1.0)n362_b0:1.0,f3_DEW113_bcDEJQ:1.0)n201_b0:1.0)n135_b0:1.0)n132_b0:1.0,(f3_DEW113_bcCMTE:1.0,f3_DEW113_bcBRJI:1.0)n133_b0:1.0)n14_b0:1.0,((((f3_DEW112_bcIAGN:1.0,f3_DEW112_bcHBSI:1.0)n34_b0:1.0,f3_DEW112_bcGRQF:1.0)n32_b0:1.0,((f3_DEW112_bcGCXP:1.0,f3_DEW112_bcFKCV:1.0)n46_b0:1.0,(f3_DEW112_bcDLYS:1.0,(f3_DEW112_bcDLNL:1.0,f3_DEW112_bcDIJE:1.0)n125_b0:1.0)n47_b0:1.0)n33_b0:1.0)n30_b0:1.0,(f3_DEW112_bcCXMQ:1.0,f3_DEW112_bcCUAF:1.0)n31_b0:1.0)n15_b0:1.0)n6_b0:1.0,(((((f3_DEW112_bcCLPS:1.0,f3_DEW112_bcBOTC:1.0)n296_b0:1.0,f3_DEW112_bcBJMC:1.0)n104_b0:1.0,(f3_DEW111_bcIEJY:1.0,f3_DEW111_bcIDQU:1.0)n105_b0:1.0)n94_b0:1.0,((f3_DEW111_bcHRYD:1.0,(f3_DEW111_bcHHED:1.0,f3_DEW111_bcHFJP:1.0)n215_b0:1.0)n166_b0:1.0,(f3_DEW111_bcGPWA:1.0,f3_DEW111_bcGFYX:1.0)n167_b0:1.0)n95_b0:1.0)n50_b0:1.0,(((((f3_DEW111_bcFUJC:1.0,f3_DEW111_bcFRJD:1.0)n184_b0:1.0,f3_DEW111_bcEYOT:1.0)n120_b0:1.0,(f3_DEW111_bcETMM:1.0,f3_DEW111_bcEGME:1.0)n121_b0:1.0)n118_b0:1.0,((f3_DEW111_bcDXEX:1.0,f3_DEW111_bcCHHG:1.0)n155_b0:1.0,(f3_DEW118_bcGNZT:1.0,f3_DEW111_bcECCF:1.0)n163_b0:1.0)n119_b0:1.0)n64_b0:1.0,((((f3_DEW111_bcCFEE:1.0,f3_DEW111_bcCFCK:1.0)n138_b0:1.0,(f3_DEW111_bcCEAE:1.0,(f3_DEW111_bcCDRT:1.0,(f3_DEW111_bcBSVF:1.0,f3_DEW111_bcBOBI:1.0)n343_b0:1.0)n141_b0:1.0)n139_b0:1.0)n102_b0:1.0,(f3_DEW111_bcAUWT:1.0,(f3_DEW111_bcATJL:1.0,f3_DEW111_bcAHGF:1.0)n257_b0:1.0)n103_b0:1.0)n86_b0:1.0,(f3_DEW111_bcAGIM:1.0,(f3_DEW111_bcACHN:1.0,f3_DEW111_bcABSR:1.0)n227_b0:1.0)n87_b0:1.0)n65_b0:1.0)n51_b0:1.0)n7_b0:1.0)n3_b0:1.0)n1_b0:1.0)b0:1.0)n159:1.0,((f3_DEW118_bcEDYJ:1.0,(((((f3_DEW111_bcFNVL:1.0,f3_DEW111_bcAEQZ:1.0)b4:1.0,(f3_DEW116_bcCCZP:1.0,f3_DEW116_bcCSNO:1.0)n174:1.0)n44:1.0,(f3_DEW117_bcAFXO:1.0,((((f3_DEW116_bcFVNG:1.0,f3_DEW113_bcBQOP:1.0)b71:1.0,f3_DEW112_bcFFIA:1.0)n311:1.0,(f3_DEW116_bcIFXD:1.0,(f3_DEW122_bcARYF:1.0,f3_DEW115_bcFZGC:1.0)b116:1.0)n317:1.0)n194:1.0,(f3_DEW114_bcHONA:1.0,(f3_DEW117_bcDNQA:1.0,(f3_DEW115_bcIIXP:1.0,f3_DEW115_bcIAYV:1.0)n1_b118:1.0)b118:1.0)n163:1.0)n45:1.0)n123:1.0)n39:1.0,((((((f3_DEW122_bcBLYV:1.0,((f3_DEW115_bcFDOQ:1.0,(((((f3_DEW115_bcCROJ:1.0,f3_DEW113_bcBWNA:1.0)n0_b8:1.0,f3_DEW111_bcAPXA:1.0)b8:1.0,(f3_DEW114_bcAWUS:1.0,f3_DEW111_bcFISL:1.0)b32:1.0)n25:1.0,(f3_DEW118_bcARLY:1.0,(f3_DEW117_bcBHRU:1.0,f3_DEW115_bcDGQQ:1.0)b106:1.0)n34:1.0)n155:1.0,((f3_DEW111_bcAKMG:1.0,f3_DEW118_bcFGAO:1.0)n91:1.0,(f3_DEW118_bcGSTN:1.0,(f3_DEW117_bcFOQI:1.0,((f3_DEW120_bcEOMP:1.0,f3_DEW118_bcCKFL:1.0)b159:1.0,(f3_DEW117_bcFZUJ:1.0,(f3_DEW116_bcBKRV:1.0,f3_DEW111_bcDNOA:1.0)n1_b24:1.0)b24:1.0)n89:1.0)n9:1.0)n229:1.0)n43:1.0)n234:1.0)n263:1.0,(f3_DEW122_bcFVOQ:1.0,f3_DEW117_bcABSV:1.0)b133:1.0)n183:1.0)n17:1.0,f3_DEW117_bcBDKS:1.0)n97:1.0,(f3_DEW122_bcAERX:1.0,f3_DEW117_bcDBWY:1.0)n266:1.0)n107:1.0,f3_DEW111_bcEATD:1.0)n264:1.0,((((f3_DEW113_bcHBRQ:1.0,(f3_DEW113_bcIDET:1.0,(f3_DEW122_bcDYNK:1.0,(f3_DEW119_bcBHFO:1.0,f3_DEW116_bcEICU:1.0)n1_b123:1.0)b123:1.0)n185:1.0)n138:1.0,(f3_DEW122_bcBTMV:1.0,(f3_DEW120_bcFONW:1.0,((((f3_DEW120_bcGSJO:1.0,f3_DEW116_bcFJRF:1.0)b126:1.0,f3_DEW111_bcCXDR:1.0)n187:1.0,((((f3_DEW114_bcELKI:1.0,f3_DEW115_bcATMX:1.0)n2_b25:1.0,(f3_DEW121_bcESEJ:1.0,f3_DEW117_bcDQXS:1.0)n4_b25:1.0)n0_b25:1.0,f3_DEW111_bcDZOF:1.0)b25:1.0,(((f3_DEW122_bcDILI:1.0,(f3_DEW120_bcIFHN:1.0,(f3_DEW120_bcCDFQ:1.0,f3_DEW118_bcAFKT:1.0)n19_b19:1.0)n13_b19:1.0)n2_b19:1.0,((f3_DEW116_bcHEIB:1.0,f3_DEW116_bcDZVS:1.0)n7_b19:1.0,(f3_DEW114_bcHBPL:1.0,f3_DEW117_bcGFJJ:1.0)n15_b19:1.0)n3_b19:1.0)n0_b19:1.0,(((f3_DEW116_bcBZFF:1.0,(f3_DEW113_bcAWXM:1.0,f3_DEW116_bcCCBX:1.0)n8_b19:1.0)n18_b19:1.0,f3_DEW114_bcAZRP:1.0)n4_b19:1.0,((f3_DEW111_bcCMHA:1.0,(f3_DEW114_bcAQAN:1.0,f3_DEW111_bcHVJS:1.0)n10_b19:1.0)n9_b19:1.0,f3_DEW111_bcHWME:1.0)n5_b19:1.0)n1_b19:1.0)b19:1.0)n96:1.0)n111:1.0,f3_DEW115_bcAJSQ:1.0)n127:1.0)n50:1.0)n118:1.0)n176:1.0,(((f3_DEW118_bcBCEM:1.0,f3_DEW117_bcHVLT:1.0)b152:1.0,((((f3_DEW118_bcFEGN:1.0,(f3_DEW118_bcCYKF:1.0,f3_DEW115_bcGQIZ:1.0)n13_b21:1.0)n8_b21:1.0,(f3_DEW111_bcCZNJ:1.0,f3_DEW115_bcCPLQ:1.0)n3_b21:1.0)n0_b21:1.0,(((f3_DEW113_bcAAPY:1.0,f3_DEW112_bcBPCL:1.0)n5_b21:1.0,f3_DEW111_bcFFAJ:1.0)n2_b21:1.0,(f3_DEW113_bcCKYK:1.0,f3_DEW113_bcCANI:1.0)n4_b21:1.0)n1_b21:1.0)b21:1.0,(f3_DEW112_bcAPBJ:1.0,(((f3_DEW120_bcHBTC:1.0,f3_DEW120_bcGELS:1.0)n0_b136:1.0,(f3_DEW118_bcFSXR:1.0,f3_DEW117_bcAPEV:1.0)n1_b136:1.0)b136:1.0,(f3_DEW116_bcGBUJ:1.0,f3_DEW113_bcGZWQ:1.0)b84:1.0)n161:1.0)n10:1.0)n82:1.0)n24:1.0,(f3_DEW112_bcAZAE:1.0,((((((f3_DEW115_bcGMOB:1.0,f3_DEW115_bcEKKM:1.0)n18_b16:1.0,f3_DEW113_bcEWRT:1.0)n11_b16:1.0,f3_DEW117_bcFKJP:1.0)n3_b16:1.0,((f3_DEW117_bcBVZF:1.0,f3_DEW115_bcGIEQ:1.0)b117:1.0,((f3_DEW118_bcFYUK:1.0,f3_DEW118_bcEPGR:1.0)n6_b16:1.0,(f3_DEW113_bcDOTQ:1.0,f3_DEW116_bcHWGR:1.0)n4_b16:1.0)n10_b16:1.0)n235:1.0)n0_b16:1.0,((f3_DEW111_bcFQNN:1.0,(f3_DEW113_bcDIWY:1.0,(f3_DEW111_bcDBLV:1.0,f3_DEW111_bcCEWZ:1.0)n17_b16:1.0)n2_b16:1.0)n5_b16:1.0,((f3_DEW111_bcIDIN:1.0,f3_DEW118_bcDNDF:1.0)n15_b16:1.0,((f3_DEW122_bcCWNN:1.0,((f3_DEW120_bcFFXG:1.0,f3_DEW115_bcCINN:1.0)n2_b100:1.0,f3_DEW114_bcICAV:1.0)n1_b100:1.0)b100:1.0,f3_DEW117_bcHMIA:1.0)n190:1.0)n7_b16:1.0)n1_b16:1.0)b16:1.0,f3_DEW118_bcACWC:1.0)n221:1.0)n152:1.0)n205:1.0)n244:1.0,(f3_DEW114_bcAXNO:1.0,(f3_DEW112_bcBBHX:1.0,f3_DEW117_bcEKKV:1.0)n61:1.0)n293:1.0)n166:1.0)n63:1.0,(f3_DEW115_bcECYA:1.0,f3_DEW117_bcCWAL:1.0)n119:1.0)n106:1.0)n20:1.0,((f3_DEW122_bcCXLN:1.0,f3_DEW116_bcARMI:1.0)b119:1.0,((f3_DEW122_bcGRPG:1.0,((((f3_DEW117_bcEFQE:1.0,f3_DEW114_bcBLOV:1.0)n27:1.0,(((f3_DEW116_bcBLEF:1.0,f3_DEW115_bcGCRB:1.0)n0_b56:1.0,f3_DEW112_bcEVNX:1.0)b56:1.0,f3_DEW111_bcDJZH:1.0)n168:1.0)n292:1.0,f3_DEW113_bcCALQ:1.0)n305:1.0,(((f3_DEW113_bcCVBU:1.0,((f3_DEW118_bcCSDV:1.0,f3_DEW118_bcBPDY:1.0)n180:1.0,(((f3_DEW114_bcHEMV:1.0,(((f3_DEW122_bcDIEO:1.0,f3_DEW120_bcHJJD:1.0)n2_b94:1.0,(f3_DEW118_bcDTOG:1.0,f3_DEW117_bcFTRU:1.0)n3_b94:1.0)n0_b94:1.0,f3_DEW114_bcDSFY:1.0)b94:1.0)n66:1.0,(f3_DEW122_bcIERB:1.0,f3_DEW113_bcBYSV:1.0)b72:1.0)n67:1.0,((((f3_DEW115_bcFJJF:1.0,((f3_DEW115_bcAEJM:1.0,(f3_DEW117_bcGCWB:1.0,f3_DEW112_bcHTQP:1.0)n178:1.0)n31:1.0,(f3_DEW113_bcGQQW:1.0,f3_DEW112_bcAMQC:1.0)n165:1.0)n55:1.0)n21:1.0,(f3_DEW115_bcAGVD:1.0,f3_DEW122_bcEIAN:1.0)n48:1.0)n69:1.0,((f3_DEW116_bcGCZP:1.0,f3_DEW118_bcEDQH:1.0)n189:1.0,(f3_DEW116_bcHAZP:1.0,f3_DEW112_bcFAGK:1.0)n192:1.0)n19:1.0)n15:1.0,(f3_DEW120_bcEVCO:1.0,f3_DEW112_bcCGNY:1.0)b52:1.0)n173:1.0)n46:1.0)n236:1.0)n65:1.0,((f3_DEW122_bcCRON:1.0,f3_DEW118_bcICUV:1.0)n0_b39:1.0,((f3_DEW115_bcBKWZ:1.0,f3_DEW112_bcAWVV:1.0)n4_b39:1.0,f3_DEW111_bcHCML:1.0)n1_b39:1.0)b39:1.0)n272:1.0,f3_DEW117_bcAMNB:1.0)n58:1.0)n286:1.0)n242:1.0,((f3_DEW117_bcBQIQ:1.0,f3_DEW114_bcEUNX:1.0)n0_b55:1.0,(f3_DEW113_bcDGTI:1.0,f3_DEW112_bcEJFU:1.0)n1_b55:1.0)b55:1.0)n164:1.0)n74:1.0)n33:1.0)n38:1.0,((f3_DEW122_bcGSTO:1.0,(f3_DEW119_bcGSTO:1.0,f3_DEW118_bcGUCP:1.0)n3_b3:1.0)n0_b3:1.0,(f3_DEW115_bcFPES:1.0,(f3_DEW111_bcHLZA:1.0,f3_DEW111_bcAENS:1.0)n7_b3:1.0)n1_b3:1.0)b3:1.0)n4:1.0)n95:1.0)n13:1.0)n7:1.0,(f3_DEW111_bcBNYY:1.0,(f3_DEW111_bcHPLQ:1.0,f3_DEW111_bcHPIG:1.0)b41:1.0)n101:1.0)n2:1.0,f3_DEW111_bcHAOS:1.0)n83:1.0,(f3_DEW113_bcFXGN:1.0,(f3_DEW113_bcFABV:1.0,f3_DEW113_bcDHJL:1.0)n1_b77:1.0)b77:1.0)n28:1.0,(((((((((f3_DEW122_bcDNYP:1.0,f3_DEW122_bcCKPQ:1.0)n49_b5:1.0,(f3_DEW115_bcAAPC:1.0,(f3_DEW122_bcGWQO:1.0,(f3_DEW122_bcFRJS:1.0,f3_DEW122_bcEHJV:1.0)n93_b5:1.0)n48_b5:1.0)n75_b5:1.0)n44_b5:1.0,(f3_DEW122_bcCGHY:1.0,f3_DEW122_bcBSLY:1.0)n45_b5:1.0)n22_b5:1.0,((f3_DEW120_bcHPYS:1.0,f3_DEW120_bcHCOE:1.0)n46_b5:1.0,(f3_DEW120_bcGEOC:1.0,(f3_DEW120_bcEGOS:1.0,f3_DEW120_bcCWBD:1.0)n67_b5:1.0)n47_b5:1.0)n23_b5:1.0)n2_b5:1.0,(((((f3_DEW120_bcCULL:1.0,f3_DEW120_bcBMRV:1.0)n56_b5:1.0,((f3_DEW120_bcAKVE:1.0,(f3_DEW111_bcBVTQ:1.0,f3_DEW119_bcHCJF:1.0)n117_b5:1.0)n86_b5:1.0,f3_DEW119_bcFSBM:1.0)n57_b5:1.0)n30_b5:1.0,f3_DEW119_bcBSLY:1.0)n16_b5:1.0,(f3_DEW118_bcIGYK:1.0,f3_DEW118_bcHIGX:1.0)n17_b5:1.0)n8_b5:1.0,((((f3_DEW118_bcEOQB:1.0,(f3_DEW118_bcDGSA:1.0,f3_DEW118_bcBFKI:1.0)n37_b5:1.0)n28_b5:1.0,f3_DEW117_bcIIPX:1.0)n20_b5:1.0,((f3_DEW117_bcHVOF:1.0,f3_DEW117_bcHPGX:1.0)n26_b5:1.0,(f3_DEW117_bcHEHJ:1.0,f3_DEW117_bcFLQJ:1.0)n27_b5:1.0)n21_b5:1.0)n12_b5:1.0,(((f3_DEW117_bcEMMX:1.0,f3_DEW117_bcEKRC:1.0)n88_b5:1.0,f3_DEW117_bcEHMN:1.0)n64_b5:1.0,(f3_DEW117_bcDZKZ:1.0,f3_DEW117_bcABVK:1.0)n65_b5:1.0)n13_b5:1.0)n9_b5:1.0)n3_b5:1.0)n0_b5:1.0,(((((f3_DEW117_bcABEK:1.0,(f3_DEW116_bcHHMF:1.0,(f3_DEW116_bcHECM:1.0,f3_DEW116_bcGJAO:1.0)n125_b5:1.0)n109_b5:1.0)n58_b5:1.0,(f3_DEW115_bcCWOB:1.0,f3_DEW115_bcHISG:1.0)n59_b5:1.0)n54_b5:1.0,(f3_DEW115_bcCMLF:1.0,f3_DEW115_bcCHPM:1.0)n55_b5:1.0)n6_b5:1.0,(((f3_DEW114_bcGSCY:1.0,f3_DEW114_bcGNAL:1.0)n52_b5:1.0,f3_DEW114_bcCOZE:1.0)n10_b5:1.0,(((f3_DEW113_bcHBBW:1.0,f3_DEW113_bcGKFV:1.0)n81_b5:1.0,(f3_DEW116_bcFBOR:1.0,f3_DEW114_bcAXLY:1.0)n68_b5:1.0)n14_b5:1.0,(((f3_DEW113_bcENJP:1.0,f3_DEW113_bcDPLU:1.0)n38_b5:1.0,f3_DEW112_bcHYCU:1.0)n34_b5:1.0,f3_DEW112_bcHJPH:1.0)n15_b5:1.0)n11_b5:1.0)n7_b5:1.0)n4_b5:1.0,((((f3_DEW112_bcHHXQ:1.0,f3_DEW112_bcHHKD:1.0)n60_b5:1.0,f3_DEW112_bcDSTC:1.0)n42_b5:1.0,(f3_DEW112_bcDBKK:1.0,f3_DEW112_bcCMJH:1.0)n43_b5:1.0)n18_b5:1.0,((f3_DEW112_bcBHGA:1.0,f3_DEW111_bcIDXV:1.0)n24_b5:1.0,((f3_DEW111_bcIDXE:1.0,f3_DEW111_bcBLSZ:1.0)n32_b5:1.0,(f3_DEW111_bcAUSG:1.0,f3_DEW111_bcAJSN:1.0)n33_b5:1.0)n25_b5:1.0)n19_b5:1.0)n5_b5:1.0)n1_b5:1.0)b5:1.0,((f3_DEW118_bcDOJV:1.0,f3_DEW114_bcADBT:1.0)n0_b54:1.0,f3_DEW112_bcDCHQ:1.0)b54:1.0)n87:1.0,(((f3_DEW118_bcCYIU:1.0,f3_DEW120_bcBOYA:1.0)n16_b45:1.0,f3_DEW116_bcDEEY:1.0)n0_b45:1.0,(f3_DEW112_bcATSJ:1.0,((f3_DEW114_bcANDS:1.0,(f3_DEW120_bcELUV:1.0,((f3_DEW114_bcBIMY:1.0,(f3_DEW117_bcDLPE:1.0,f3_DEW120_bcGFCK:1.0)n11_b45:1.0)n21_b45:1.0,(f3_DEW122_bcIGZM:1.0,f3_DEW114_bcBTNQ:1.0)n8_b45:1.0)n14_b45:1.0)n9_b45:1.0)n23_b45:1.0,((f3_DEW113_bcFSUP:1.0,f3_DEW118_bcFPRA:1.0)n4_b45:1.0,(((f3_DEW117_bcHPVP:1.0,f3_DEW114_bcHFLA:1.0)n13_b45:1.0,f3_DEW113_bcHGBE:1.0)n7_b45:1.0,f3_DEW116_bcBLSP:1.0)n2_b45:1.0)n3_b45:1.0)n10_b45:1.0)n1_b45:1.0)b45:1.0)n60:1.0,((f3_DEW122_bcDKTK:1.0,f3_DEW122_bcBVWA:1.0)b185:1.0,(((f3_DEW115_bcCVQH:1.0,(f3_DEW117_bcDKEJ:1.0,f3_DEW115_bcEDWL:1.0)n7_b50:1.0)n5_b50:1.0,(f3_DEW120_bcAVZA:1.0,(f3_DEW118_bcIIZK:1.0,(f3_DEW116_bcEGSM:1.0,f3_DEW118_bcASIZ:1.0)n4_b50:1.0)n17_b50:1.0)n6_b50:1.0)n0_b50:1.0,(((f3_DEW112_bcBLIT:1.0,f3_DEW113_bcDMVQ:1.0)n8_b50:1.0,f3_DEW112_bcBHSI:1.0)n3_b50:1.0,((f3_DEW114_bcDFPR:1.0,f3_DEW113_bcFCTQ:1.0)n2_b50:1.0,(f3_DEW113_bcCFAJ:1.0,f3_DEW115_bcDZAU:1.0)n18_b50:1.0)n10_b50:1.0)n1_b50:1.0)b50:1.0)n193:1.0)n41:1.0)n6:1.0,(((((f3_DEW111_bcFESH:1.0,(f3_DEW122_bcDUYA:1.0,f3_DEW122_bcGOCW:1.0)n13_b30:1.0)n6_b30:1.0,(((f3_DEW112_bcFVZF:1.0,f3_DEW122_bcEKRA:1.0)n7_b30:1.0,(f3_DEW117_bcARCV:1.0,f3_DEW118_bcAPBL:1.0)n5_b30:1.0)n16_b30:1.0,f3_DEW118_bcCUWJ:1.0)n9_b30:1.0)n0_b30:1.0,(((f3_DEW119_bcGGFN:1.0,f3_DEW117_bcHURU:1.0)n4_b30:1.0,(f3_DEW116_bcBJIN:1.0,f3_DEW115_bcDYJV:1.0)n19_b30:1.0)n2_b30:1.0,((f3_DEW113_bcFMBN:1.0,f3_DEW112_bcHXTF:1.0)n12_b30:1.0,f3_DEW112_bcDNEK:1.0)n3_b30:1.0)n1_b30:1.0)b30:1.0,(f3_DEW122_bcDDWH:1.0,((f3_DEW120_bcFCXN:1.0,f3_DEW115_bcDOJI:1.0)b107:1.0,((((((f3_DEW122_bcGVCF:1.0,(f3_DEW116_bcENKU:1.0,f3_DEW116_bcENEP:1.0)n1_b124:1.0)b124:1.0,(f3_DEW118_bcCLBY:1.0,((f3_DEW111_bcGGMT:1.0,f3_DEW111_bcEEPU:1.0)b28:1.0,(f3_DEW116_bcFEIM:1.0,f3_DEW113_bcDIRT:1.0)b78:1.0)n88:1.0)n129:1.0)n149:1.0,((((((f3_DEW122_bcGNZP:1.0,f3_DEW118_bcIDKL:1.0)n6_b15:1.0,(f3_DEW115_bcFZVM:1.0,f3_DEW115_bcFSUV:1.0)n10_b15:1.0)n4_b15:1.0,((f3_DEW111_bcEUPU:1.0,f3_DEW116_bcDFNX:1.0)n18_b15:1.0,(f3_DEW116_bcDXVZ:1.0,f3_DEW117_bcHDBG:1.0)n15_b15:1.0)n7_b15:1.0)n0_b15:1.0,(((f3_DEW111_bcIAQO:1.0,f3_DEW111_bcHRSH:1.0)n5_b15:1.0,(f3_DEW111_bcCEJV:1.0,f3_DEW111_bcCMIP:1.0)n3_b15:1.0)n2_b15:1.0,(f3_DEW113_bcCAVI:1.0,((f3_DEW112_bcEBKL:1.0,f3_DEW111_bcDGFN:1.0)n27_b15:1.0,f3_DEW113_bcCASW:1.0)n23_b15:1.0)n11_b15:1.0)n1_b15:1.0)b15:1.0,((((f3_DEW111_bcFMMW:1.0,(((f3_DEW118_bcBPON:1.0,f3_DEW111_bcGXPW:1.0)b36:1.0,(f3_DEW112_bcETIO:1.0,f3_DEW112_bcAVCC:1.0)b47:1.0)n306:1.0,((f3_DEW114_bcGAVW:1.0,(f3_DEW122_bcIEAM:1.0,(((f3_DEW120_bcAXZC:1.0,f3_DEW111_bcHJOM:1.0)b40:1.0,(f3_DEW117_bcDISO:1.0,((f3_DEW114_bcCJSB:1.0,(f3_DEW115_bcEPBG:1.0,(f3_DEW116_bcERQC:1.0,f3_DEW116_bcCDJK:1.0)b121:1.0)n352:1.0)n115:1.0,f3_DEW112_bcBZFJ:1.0)n373:1.0)n132:1.0)n35:1.0,(f3_DEW118_bcDRLL:1.0,f3_DEW117_bcAACK:1.0)b132:1.0)n114:1.0)n16:1.0)n301:1.0,f3_DEW115_bcFXLZ:1.0)n90:1.0)n49:1.0)n330:1.0,(f3_DEW120_bcFIQR:1.0,(((f3_DEW116_bcHLLE:1.0,f3_DEW113_bcHFZU:1.0)n5_b7:1.0,(f3_DEW111_bcANEA:1.0,f3_DEW117_bcFOBZ:1.0)n2_b7:1.0)n0_b7:1.0,((f3_DEW113_bcEYTM:1.0,f3_DEW113_bcAQFB:1.0)n6_b7:1.0,f3_DEW113_bcCNKP:1.0)n1_b7:1.0)b7:1.0)n72:1.0)n84:1.0,f3_DEW118_bcFGGN:1.0)n86:1.0,(f3_DEW122_bcCKZS:1.0,(f3_DEW114_bcGAQH:1.0,((((((f3_DEW118_bcAFZV:1.0,f3_DEW117_bcIIBN:1.0)n9_b58:1.0,f3_DEW120_bcGCRR:1.0)n6_b58:1.0,(f3_DEW116_bcCZRT:1.0,f3_DEW115_bcACKO:1.0)n7_b58:1.0)n0_b58:1.0,((f3_DEW114_bcDWAQ:1.0,(f3_DEW114_bcAXGK:1.0,f3_DEW114_bcALIV:1.0)n5_b58:1.0)n2_b58:1.0,(f3_DEW112_bcGHKO:1.0,(f3_DEW118_bcAJVF:1.0,f3_DEW112_bcFDHI:1.0)n8_b58:1.0)n3_b58:1.0)n1_b58:1.0)b58:1.0,((f3_DEW115_bcHGXJ:1.0,f3_DEW112_bcHUWQ:1.0)b66:1.0,((((((f3_DEW122_bcFQVF:1.0,f3_DEW122_bcCJRO:1.0)n42_b10:1.0,((f3_DEW122_bcCJJF:1.0,f3_DEW122_bcAKJE:1.0)n44_b10:1.0,(f3_DEW122_bcAACI:1.0,f3_DEW121_bcICOG:1.0)n45_b10:1.0)n43_b10:1.0)n36_b10:1.0,(((f3_DEW121_bcHMVI:1.0,f3_DEW121_bcEOSG:1.0)n104_b10:1.0,f3_DEW120_bcGMBI:1.0)n84_b10:1.0,f3_DEW120_bcGGFJ:1.0)n37_b10:1.0)n8_b10:1.0,(f3_DEW120_bcFQIK:1.0,(f3_DEW120_bcFKYZ:1.0,f3_DEW120_bcDNVM:1.0)n25_b10:1.0)n9_b10:1.0)n4_b10:1.0,((((f3_DEW118_bcBYVJ:1.0,f3_DEW118_bcBOTE:1.0)n74_b10:1.0,(f3_DEW118_bcBIWW:1.0,f3_DEW118_bcBEXG:1.0)n75_b10:1.0)n26_b10:1.0,(((f3_DEW118_bcABKX:1.0,f3_DEW117_bcGQPB:1.0)n70_b10:1.0,f3_DEW117_bcFYNJ:1.0)n38_b10:1.0,((f3_DEW117_bcFFBY:1.0,f3_DEW117_bcEYYI:1.0)n102_b10:1.0,f3_DEW117_bcDYLP:1.0)n39_b10:1.0)n27_b10:1.0)n13_b10:1.0,((f3_DEW120_bcCOGH:1.0,f3_DEW120_bcCEQC:1.0)n22_b10:1.0,((f3_DEW118_bcHVSJ:1.0,f3_DEW118_bcHKYY:1.0)n33_b10:1.0,f3_DEW119_bcGGDZ:1.0)n23_b10:1.0)n16_b10:1.0)n5_b10:1.0)n0_b10:1.0,((((f3_DEW117_bcCFKR:1.0,(f3_DEW116_bcGIKO:1.0,f3_DEW116_bcFUBC:1.0)n63_b10:1.0)n20_b10:1.0,(((f3_DEW116_bcEIDT:1.0,f3_DEW116_bcCTUB:1.0)n56_b10:1.0,f3_DEW116_bcBOVD:1.0)n30_b10:1.0,((f3_DEW116_bcBKNV:1.0,f3_DEW116_bcBIUI:1.0)n68_b10:1.0,f3_DEW116_bcAPZV:1.0)n31_b10:1.0)n21_b10:1.0)n10_b10:1.0,(((f3_DEW116_bcAGGD:1.0,f3_DEW115_bcHBOE:1.0)n50_b10:1.0,(f3_DEW115_bcEQBJ:1.0,(f3_DEW118_bcIGVW:1.0,(f3_DEW115_bcEAXE:1.0,f3_DEW115_bcBJTA:1.0)n91_b10:1.0)n32_b10:1.0)n51_b10:1.0)n40_b10:1.0,(f3_DEW115_bcAKAC:1.0,f3_DEW114_bcDSCH:1.0)n41_b10:1.0)n11_b10:1.0)n2_b10:1.0,((((f3_DEW114_bcCILL:1.0,f3_DEW114_bcCHEE:1.0)n34_b10:1.0,((f3_DEW114_bcANAH:1.0,f3_DEW113_bcFWMA:1.0)n46_b10:1.0,(f3_DEW113_bcEYDG:1.0,f3_DEW113_bcCWKZ:1.0)n47_b10:1.0)n35_b10:1.0)n14_b10:1.0,f3_DEW112_bcHJCR:1.0)n6_b10:1.0,(((((f3_DEW112_bcHBOE:1.0,f3_DEW112_bcGOAV:1.0)n64_b10:1.0,f3_DEW112_bcBDMW:1.0)n54_b10:1.0,f3_DEW112_bcAORZ:1.0)n28_b10:1.0,((f3_DEW111_bcHJDJ:1.0,f3_DEW111_bcGIZR:1.0)n78_b10:1.0,f3_DEW111_bcGHFR:1.0)n29_b10:1.0)n18_b10:1.0,(f3_DEW111_bcGAWL:1.0,((f3_DEW118_bcFBLS:1.0,(f3_DEW118_bcEOYN:1.0,f3_DEW118_bcDCBC:1.0)n113_b10:1.0)n17_b10:1.0,(f3_DEW111_bcDURP:1.0,f3_DEW111_bcAWYV:1.0)n87_b10:1.0)n12_b10:1.0)n19_b10:1.0)n7_b10:1.0)n3_b10:1.0)n1_b10:1.0)b10:1.0)n251:1.0)n231:1.0,(((f3_DEW114_bcHUAN:1.0,f3_DEW122_bcGHFD:1.0)n2_b1:1.0,f3_DEW115_bcGSAE:1.0)n0_b1:1.0,f3_DEW111_bcACAJ:1.0)b1:1.0)n51:1.0)n220:1.0)n273:1.0)n215:1.0)n81:1.0,(f3_DEW120_bcBMAB:1.0,(f3_DEW117_bcFUVL:1.0,(f3_DEW122_bcHEES:1.0,(f3_DEW114_bcHVZN:1.0,f3_DEW113_bcEKUY:1.0)n1_b80:1.0)b80:1.0)n26:1.0)n94:1.0)n227:1.0)n30:1.0,(f3_DEW113_bcAFOE:1.0,((f3_DEW117_bcHRKW:1.0,(((f3_DEW117_bcDOPP:1.0,(f3_DEW112_bcFTYK:1.0,f3_DEW114_bcCRQK:1.0)n56:1.0)n206:1.0,f3_DEW119_bcBUJO:1.0)n175:1.0,f3_DEW111_bcCJQG:1.0)n109:1.0)n68:1.0,(f3_DEW113_bcALNV:1.0,f3_DEW114_bcAHRZ:1.0)n148:1.0)n73:1.0)n262:1.0)n42:1.0,f3_DEW116_bcGZDY:1.0)n77:1.0,(((f3_DEW120_bcHRYM:1.0,((((f3_DEW119_bcDKCU:1.0,f3_DEW118_bcIATC:1.0)n7_b17:1.0,(f3_DEW111_bcCFOK:1.0,(f3_DEW122_bcHPVO:1.0,f3_DEW122_bcBFUE:1.0)n6_b17:1.0)n3_b17:1.0)n0_b17:1.0,(((f3_DEW116_bcGJDE:1.0,f3_DEW114_bcDTZM:1.0)n4_b17:1.0,f3_DEW111_bcEIJQ:1.0)n2_b17:1.0,(f3_DEW112_bcAJWJ:1.0,f3_DEW111_bcEDVA:1.0)n5_b17:1.0)n1_b17:1.0)b17:1.0,((((f3_DEW115_bcEYUZ:1.0,f3_DEW115_bcEYLW:1.0)n0_b111:1.0,f3_DEW115_bcEYLB:1.0)b111:1.0,f3_DEW111_bcASHR:1.0)n182:1.0,(((f3_DEW122_bcCVFY:1.0,f3_DEW117_bcBTGI:1.0)b139:1.0,((f3_DEW117_bcBAED:1.0,f3_DEW114_bcEEAN:1.0)n188:1.0,(f3_DEW111_bcFHSI:1.0,(((f3_DEW118_bcELAY:1.0,f3_DEW113_bcGOSH:1.0)n0_b34:1.0,(f3_DEW113_bcENJI:1.0,f3_DEW111_bcFZFA:1.0)n1_b34:1.0)b34:1.0,((f3_DEW118_bcGRKP:1.0,((f3_DEW118_bcCPQA:1.0,f3_DEW118_bcFAJK:1.0)n3_b67:1.0,f3_DEW112_bcIHNI:1.0)n1_b67:1.0)b67:1.0,(f3_DEW118_bcFLVZ:1.0,f3_DEW113_bcEAXU:1.0)b79:1.0)n59:1.0)n156:1.0)n243:1.0)n18:1.0)n126:1.0,(f3_DEW113_bcHEVO:1.0,((f3_DEW120_bcBCDQ:1.0,f3_DEW122_bcDHTG:1.0)n238:1.0,(((f3_DEW120_bcENCB:1.0,f3_DEW116_bcFPKD:1.0)n0_b60:1.0,(f3_DEW115_bcESWP:1.0,f3_DEW112_bcFLCR:1.0)n1_b60:1.0)b60:1.0,(f3_DEW115_bcELMI:1.0,f3_DEW111_bcGTJQ:1.0)n117:1.0)n154:1.0)n271:1.0)n172:1.0)n146:1.0)n36:1.0)n319:1.0)n104:1.0,f3_DEW120_bcFMCN:1.0)n216:1.0,((f3_DEW112_bcCLKK:1.0,(f3_DEW118_bcDSJI:1.0,(f3_DEW114_bcCIAM:1.0,f3_DEW113_bcBEOX:1.0)b70:1.0)n23:1.0)n157:1.0,f3_DEW116_bcHAIC:1.0)n169:1.0)n217:1.0)n113:1.0)n11:1.0)n93:1.0)n62:1.0,((f3_DEW117_bcIIDR:1.0,(f3_DEW118_bcBHYD:1.0,f3_DEW118_bcGKFC:1.0)n181:1.0)n8:1.0,((f3_DEW120_bcBJYX:1.0,f3_DEW117_bcDSSF:1.0)n197:1.0,((((f3_DEW115_bcCLBC:1.0,f3_DEW114_bcBIEE:1.0)n3_b42:1.0,(f3_DEW112_bcAYFH:1.0,f3_DEW118_bcGJJM:1.0)n8_b42:1.0)n0_b42:1.0,((f3_DEW120_bcCOJD:1.0,f3_DEW111_bcIIFP:1.0)n2_b42:1.0,f3_DEW112_bcENRG:1.0)n1_b42:1.0)b42:1.0,(((f3_DEW115_bcIBZT:1.0,f3_DEW116_bcAKOR:1.0)n3_b11:1.0,(f3_DEW120_bcCJZD:1.0,f3_DEW120_bcGZVY:1.0)n4_b11:1.0)n0_b11:1.0,((f3_DEW111_bcBZDB:1.0,f3_DEW111_bcBJMB:1.0)n2_b11:1.0,(f3_DEW122_bcEVHV:1.0,f3_DEW120_bcIJRE:1.0)n8_b11:1.0)n1_b11:1.0)b11:1.0)n99:1.0)n37:1.0)n5:1.0)n52:1.0)n1,(((((f3_DEW118_bcFOFV:1.0,f3_DEW118_bcECZO:1.0)n2_b90:1.0,f3_DEW117_bcFGGU:1.0)n0_b90:1.0,(f3_DEW115_bcGNII:1.0,f3_DEW114_bcBDQN:1.0)n1_b90:1.0)b90:1.0,f3_DEW113_bcCMMM:1.0)n184:1.0,(f3_DEW112_bcGJCS:1.0,((f3_DEW118_bcAPKL:1.0,f3_DEW115_bcFRKR:1.0)n85:1.0,(f3_DEW113_bcFJVN:1.0,(f3_DEW115_bcBDGS:1.0,f3_DEW118_bcGTHD:1.0)n80:1.0)n290:1.0)n108:1.0)n78:1.0)n3:1.0)n0:1.0,(f3_DEW122_bcBDCR:1.0,f3_DEW113_bcCOSB:1.0)b75:1.0)n14:1.0)n199:1.0,(f3_DEW112_bcHBPG:1.0,f3_DEW120_bcGGPO:1.0)n98:1.0)n64:1.0,(f3_DEW111_bcCZXT:1.0,(f3_DEW117_bcHBJH:1.0,f3_DEW120_bcFARO:1.0)n256:1.0)n110:1.0)n53:1.0,((f3_DEW116_bcCFZR:1.0,f3_DEW114_bcBWOL:1.0)n0_b27:1.0,f3_DEW111_bcEBAZ:1.0)b27:1.0)i385)n92:1.0;
