# Supplementary material for: LinRace: cell division history reconstruction of single cells using paired lineage barcode and gene expression data
Source: Nat Commun. 2023 Dec 16;14:8388. doi: 10.1038/s41467-023-44173-3 (PMC10725445; doi:10.1038/s41467-023-44173-3)
Supplement: Supplementary file 4 — Source Data [file 41467_2023_44173_MOESM4_ESM.zip › Source Data/Data_umap_mouse_5a.csv]

	dim1	dim2	color
AAACCTGAGTCGATAA	7.26384718799624	1.85889013005001	fore/midbrain
AAACCTGCAAATTGCC	3.86492331409488	4.13597710324031	neural ectoderm posterior
AAACCTGCAAGCTGAG	-16.1933228216168	1.69358403874141	primitive blood early
AAACCTGCAATGACCT	-16.8376652441021	-0.0813494260837409	primitive blood late
AAACCTGCACACCGAC	-0.185768115430737	7.31699831677181	gut endoderm
AAACCTGCACCAGATT	3.52315051937137	-4.6410013894965	neuromesodermal progenitor late
AAACCTGCACCTATCC	4.50811560535464	-4.96667306231755	neuromesodermal progenitor late
AAACCTGCAGGGCATA	4.48107989215884	-4.10852353381413	neuromesodermal progenitor late
AAACCTGCAGTCTTCC	8.92766507053409	2.39688666058284	neural ectoderm anterior
AAACCTGCATAAGACA	-12.5483433446881	-2.69043104457158	primitive blood progenitors
AAACCTGCATCACCCT	-16.1180817327496	2.7937126894067	primitive blood late
AAACCTGCATGACGGA	-0.987163051128054	15.4646175642083	visceral endoderm late
AAACCTGGTAGAGGAA	6.45830042743716	-2.72046630191105	neuromesodermal progenitor early
AAACCTGGTCCTGCTT	1.0967368640903	-6.77408377932805	presomitic mesoderm
AAACCTGTCATACGGT	-10.9118296346661	-3.62705271052617	hematopoietic/endothelial progenitors
AAACCTGTCCCTCAGT	0.75127352857623	-4.45570962237614	neural ectoderm posterior
AAACCTGTCCTCAATT	-16.5490223608014	-1.13988046454686	primitive blood late
AAACCTGTCTCCGGTT	2.34832389736209	-3.14241902636784	presomitic mesoderm
AAACCTGTCTTGGGTA	9.19773037815127	2.54644806576473	neural ectoderm anterior
AAACGGGAGCCAGTTT	5.32829554462466	6.37002308560115	neural crest
AAACGGGAGGTGCACA	-2.23261134242978	5.32061608029109	surface ectoderm
AAACGGGCACACTGCG	-0.218209496795798	-1.33855490493077	somites
AAACGGGCACGAGGTA	8.84900792026553	3.40102083874446	neural ectoderm anterior
AAACGGGCAGACGTAG	-1.60069040870633	14.8801353712152	visceral endoderm late
AAACGGGCAGCTTAAC	5.60774214649234	3.89537627888423	neural ectoderm anterior
AAACGGGGTCAGCTAT	-16.3212925634381	-1.34599129962223	primitive blood early
AAACGGGGTCATACTG	0.287196651935911	6.4890068311761	preplacodal ectoderm
AAACGGGTCCATGAGT	-0.628445996999407	-5.62140052127141	posterior lateral plate mesoderm
AAACGGGTCCCTAACC	-15.3062454900738	-1.70876710223454	somites
AAACGGGTCCGCGCAA	-1.91337947463956	3.86651928616268	amnion mesoderm early
AAAGATGAGCCCAACC	8.02949841403995	3.75769980145198	neural ectoderm anterior
AAAGATGCAAATCCGT	6.39935286426577	4.34827788067562	fore/midbrain
AAAGATGCACCTGGTG	-0.0493909186717516	-5.52886454867619	posterior lateral plate mesoderm
AAAGATGCAGATCCAT	-1.17726795291867	14.4589756269525	visceral endoderm late
AAAGATGCAGCTCCGA	1.34646613979373	-6.98720900820988	posterior lateral plate mesoderm
AAAGATGCAGCTTAAC	-5.94248215770688	-5.37617223071354	amnion mesoderm early
AAAGATGGTACATGTC	4.55019314670596	4.12469608975154	neural ectoderm anterior
AAAGATGGTACTTAGC	4.49159653568301	-4.81209962176579	neuromesodermal progenitor late
AAAGATGGTAGAGCTG	-1.26756815528836	-1.25858549880284	splanchnic lateral plate/anterior paraxial mesoderm
AAAGATGGTCCGAATT	-0.574941500186587	-3.00780718135136	splanchnic lateral plate/anterior paraxial mesoderm
AAAGATGGTGACAAAT	-1.76594869708982	-1.1944032173087	somites
AAAGATGGTTATCGGT	0.253176734686231	4.73424561215145	preplacodal ectoderm
AAAGATGGTTCAGTAC	1.87854440593753	5.46693976116878	fore/midbrain
AAAGATGGTTGAACTC	7.64070351505313	2.60455520344478	fore/midbrain
AAAGATGTCAATCACG	-5.42729632472959	-7.12435548114079	amnion mesoderm early
AAAGATGTCACCTCGT	5.05561764621768	3.30905993176204	future spinal cord
AAAGATGTCAGCGATT	-0.614952667712832	-3.88955561923283	similar to neural crest
AAAGATGTCAGTTCGA	4.98630698108706	5.91703684521419	neural crest
AAAGATGTCATCTGCC	6.72011549854312	-3.76396314906376	neuromesodermal progenitor late
AAAGATGTCCACTCCA	-16.6959969244	0.96533311796886	primitive blood early
AAAGATGTCCCTCAGT	-0.770405992030764	5.99121315670711	gut endoderm
AAAGATGTCGAATGCT	-1.20149843311276	-1.97061614798802	splanchnic lateral plate/anterior paraxial mesoderm
AAAGATGTCTAGCACA	-15.8695399007794	-0.0558282035817477	primitive blood early
AAAGATGTCTCGCTTG	-0.514756335973406	6.32531912518245	preplacodal ectoderm
AAAGCAAAGAAACGAG	-16.8549496374127	-0.0863052729000422	primitive blood late
AAAGCAAAGAAACGCC	7.47366078281436	3.1607175607751	neural ectoderm anterior
AAAGCAAAGAATAGGG	-1.56870774841275	14.8209799070428	visceral endoderm late
AAAGCAAAGATGGCGT	0.0790458031896109	-7.22029607104558	posterior lateral plate mesoderm
AAAGCAAAGCCACCTG	7.42871601963077	4.19774182034236	neural ectoderm anterior
AAAGCAAAGCGCTTAT	7.27344782733951	-2.88222234057683	neuromesodermal progenitor early
AAAGCAAAGGGTGTTG	1.49527080440555	-6.3630120019843	presomitic mesoderm
AAAGCAAAGTGAACGC	7.2504747667316	-2.38765470790165	neuromesodermal progenitor early
AAAGCAACATTACGAC	-0.736150606631899	5.40309555721981	preplacodal ectoderm
AAAGCAAGTGTTTGGT	6.5192883768085	-2.67542879390019	neuromesodermal progenitor early
AAAGCAAGTTCGAATC	-1.13854388809171	-5.96838681506413	future spinal cord
AAAGCAAGTTGGTTTG	5.7477515497211	4.23053677273494	neural ectoderm anterior
AAAGCAAGTTTGTTGG	-0.759594186305667	-5.37826602267521	posterior lateral plate mesoderm
AAAGCAATCATAAAGG	6.73805077457461	2.41273720455867	fore/midbrain
AAAGCAATCGAGAGCA	-2.31424491023984	-6.21481768893498	allantois
AAAGCAATCGTACCGG	-16.3565251073834	2.55601151180965	primitive blood late
AAAGTAGAGGAGTTTA	-1.39563302612271	-2.01859144973057	splanchnic lateral plate/anterior paraxial mesoderm
AAAGTAGAGGCGATAC	7.97693474674258	2.13890607548458	fore/midbrain
AAAGTAGAGTGCTGCC	6.3452595033649	2.43064410877925	fore/midbrain
AAAGTAGCAAGCTGAG	1.61735518360171	-4.42332522677678	presomitic mesoderm
AAAGTAGCAAGTTGTC	0.952721313476896	-5.09941212939518	posterior lateral plate mesoderm
AAAGTAGCAGGAATCG	-2.03119365787473	5.07285959912044	surface ectoderm
AAAGTAGCAGTCTTCC	3.89607699298892	3.64386422825557	neural ectoderm posterior
AAAGTAGCATTACGAC	7.06362135791812	-1.31681935595768	future spinal cord
AAAGTAGGTAGCGCTC	-3.14990202999082	-2.95359341906804	secondary heart field/splanchnic lateral plate
AAAGTAGGTCCAAGTT	0.0713075556758398	-6.739267991059	presomitic mesoderm
AAAGTAGGTTATCCGA	-15.7910095891949	-2.06916658686894	primitive blood early
AAATGCCAGAATGTGT	-2.03797773933377	-4.24947182940739	posterior lateral plate mesoderm
AAATGCCAGACCACGA	-1.13385836696591	-6.99331252383488	posterior lateral plate mesoderm
AAATGCCAGAGGACGG	2.48384364032779	-3.98820869731205	neuromesodermal progenitor late
AAATGCCAGCGCTCCA	-5.9748374662396	-0.784835920803723	primitive heart tube
AAATGCCAGGCTAGGT	8.10001023197207	4.93318302822811	neural ectoderm anterior
AAATGCCAGTATCGAA	-0.445074870347643	-3.85618250178593	posterior lateral plate mesoderm
AAATGCCAGTCTTGCA	-6.09152571773496	-5.65648476886052	amnion mesoderm early
AAATGCCAGTGAAGTT	8.27027352237735	3.93453414631588	neural ectoderm anterior
AAATGCCAGTTTAGGA	7.25765736484561	2.85351975155574	fore/midbrain
AAATGCCCACCGAAAG	7.37467177295718	1.35053069782955	fore/midbrain
AAATGCCCACGGTGTC	5.08195431613955	-4.15646521853703	neuromesodermal progenitor late
AAATGCCCAGATGAGC	-0.842640443801547	14.9258526105951	visceral endoderm late
AAATGCCCATACGCTA	-11.4152018270489	-3.43660061167973	angioblasts
AAATGCCCATATGAGA	-16.754684134483	1.72696228218776	primitive blood late
AAATGCCCATGGAATA	1.58742196941409	-3.59713833140629	somites
AAATGCCCATTACGAC	7.86670334720645	2.97703774166805	neural ectoderm anterior
AAATGCCGTATCACCA	1.55487544918094	4.79629309368831	neural ectoderm anterior
AAATGCCGTATTCTCT	7.49487383747134	4.62504370403987	neural ectoderm anterior
AAATGCCGTCAGATAA	-4.71900336360898	-3.62739698695439	amnion mesoderm early
AAATGCCGTCATATCG	7.94158871555362	4.12562878323299	neural ectoderm anterior
AAATGCCGTGACAAAT	5.30548603916202	5.41799910259944	neural crest
AAATGCCGTGCAGGTA	-1.66277496433225	7.43672115994197	gut endoderm
AAATGCCGTGTTTGTG	-16.5806538305279	0.876649095542255	primitive blood early
AAATGCCGTTATGTGC	0.603757993221616	-2.24620454119938	splanchnic lateral plate/anterior paraxial mesoderm
AAATGCCTCAAACCAC	5.34093077564273	-4.97500006961125	neuromesodermal progenitor late
AAATGCCTCAAAGTAG	-2.31530658817258	-1.96032016085881	somites
AAATGCCTCAGGCCCA	-1.9122918090817	4.00892002773983	surface ectoderm
AAATGCCTCCACTCCA	7.41064198398623	4.64654047680599	neural ectoderm anterior
AAATGCCTCGCCGTGA	-0.865901275634432	12.9914739866326	primitive/definitive endoderm
AAATGCCTCGGCCGAT	-0.0929845116135126	6.21120388699276	preplacodal ectoderm
AAATGCCTCTTCAACT	-2.46863882160153	-2.97101013468998	secondary heart field/splanchnic lateral plate
AAATGCCTCTTTAGTC	7.72143919849429	4.94607432080013	neural ectoderm anterior
AACACGTAGAAGGTTT	-7.00825993633237	-1.20008365916508	primitive heart tube
AACACGTAGACGCACA	7.35921843433413	2.90691597653133	neural ectoderm anterior
AACACGTAGGAATCGC	-5.30453412151303	-5.60868565844792	amnion mesoderm early
AACACGTAGGACACCA	9.33650811100039	2.98719270420772	neural ectoderm anterior
AACACGTAGGAGCGTT	-4.69891659831967	-1.97041265773076	secondary heart field/splanchnic lateral plate
AACACGTAGGAGTCTG	9.04826481723819	2.1611545820306	neural ectoderm anterior
AACACGTAGTCCCACG	-0.479796155452395	-1.45104210185307	somites
AACACGTAGTTCGCGC	2.81884797000918	-4.15514199542302	neuromesodermal progenitor late
AACACGTAGTTTAGGA	-0.368789031266833	-1.07649342822331	somites
AACACGTCACGAAACG	-11.6169792852398	-3.0499381284644	angioblasts
AACACGTCACGACGAA	3.1316557683948	-4.23600928591984	neuromesodermal progenitor late
AACACGTCACGCTTTC	6.41011507892642	1.44549257946712	future spinal cord
AACACGTCAGGTCCAC	6.65290768528018	-4.63607327746647	neuromesodermal progenitor late
AACACGTCATACAGCT	-0.907069428920413	15.5365312833856	visceral endoderm late
AACACGTCATGTAAGA	4.37328894519839	3.77359206867916	neural ectoderm anterior
AACACGTCATTCACTT	-15.3933369359967	-0.862649724953351	primitive blood early
AACACGTGTAGCTAAA	7.30099947834048	2.8626435537408	fore/midbrain
AACACGTGTCATATGC	7.96313126468692	2.56034691525203	fore/midbrain
AACACGTGTCTAGAGG	-0.873189791202212	-6.95945422457951	posterior lateral plate mesoderm
AACACGTGTCTTGCGG	1.01264698886905	-5.86975924777287	posterior lateral plate mesoderm
AACACGTGTGGACGAT	-2.92871324634519	5.65675385189754	neuromesodermal progenitor early
AACACGTGTGTATGGG	2.96820743465457	-4.06577555941838	neuromesodermal progenitor early
AACACGTGTGTGGTTT	6.15060074710879	-3.79577486323613	presomitic mesoderm
AACACGTGTTAGGGTG	-5.98224417781797	-2.45776336001652	primitive heart tube
AACACGTGTTTGGCGC	-1.96927492237058	-1.82233242797154	secondary heart field/splanchnic lateral plate
AACACGTGTTTGTTTC	-2.15864626979795	3.64869816494686	surface ectoderm
AACACGTTCCCTCAGT	-4.46945111370053	-4.99721352862614	amnion mesoderm early
AACACGTTCCGCGGTA	7.06291945362124	3.40893347454769	fore/midbrain
AACACGTTCCTTGACC	1.88753254795108	5.35835201931697	preplacodal ectoderm
AACCATGAGCTGTTCA	-1.76293830490079	-0.861926541798291	pharyngeal arch mesoderm
AACCATGCATCCTAGA	-16.3230778417584	-0.55803935336369	primitive blood early
AACCATGGTAAATACG	7.89529545688662	2.66523845387203	fore/midbrain
AACCATGGTAGTACCT	-10.8074118337628	-4.07961432742375	hematopoietic/endothelial progenitors
AACCATGGTCAAGCGA	4.5314462938312	3.76219160748226	fore/midbrain
AACCATGGTTATGCGT	0.539296344757413	-5.54636876391667	posterior lateral plate mesoderm
AACCATGGTTTAAGCC	-5.38191096401181	-6.90132777499455	amnion mesoderm early
AACCATGTCAGCGACC	6.76278288745913	-4.15008799838322	neuromesodermal progenitor late
AACCATGTCCAAGTAC	-2.97808758830991	-2.8987466554572	secondary heart field/splanchnic lateral plate
AACCATGTCGAATGCT	1.76028104209933	-4.78527848529118	presomitic mesoderm
AACCATGTCGCAAACT	-1.21503047561612	-0.494878457062421	pharyngeal arch mesoderm
AACCATGTCGCCATAA	-4.61046378231015	-1.70634250449437	primitive heart tube
AACCATGTCTTACCTA	-2.58246175861325	-6.49862448977726	allantois
AACCGCGAGATAGCAT	-1.22080926513639	-3.59360329913395	secondary heart field/splanchnic lateral plate
AACCGCGAGATCGATA	6.91686137104068	2.39583475781185	fore/midbrain
AACCGCGAGCAGGCTA	6.88953383350406	-4.17789428042668	neuromesodermal progenitor late
AACCGCGAGCTCCTTC	-0.75893519735303	-1.64722459124821	somites
AACCGCGAGGCTCAGA	-10.8363167486187	-2.64479510592717	angioblasts
AACCGCGAGGGCTCTC	-0.705121263026858	-4.77236144351262	posterior lateral plate mesoderm
AACCGCGAGTCGAGTG	6.58035071277652	4.37122757626277	neural ectoderm anterior
AACCGCGAGTCTCCTC	-1.09699307298627	-0.749374495022473	splanchnic lateral plate/anterior paraxial mesoderm
AACCGCGAGTGCTGCC	0.986634687424039	-6.53840844439763	presomitic mesoderm
AACCGCGCAAATTGCC	1.46753020668063	8.45073683453304	notochord
AACCGCGCAAGTTGTC	-4.98541609859433	-6.14600484179753	amnion mesoderm early
AACCGCGCACAGACAG	-9.89184634304013	-4.01100151347416	hematopoietic/endothelial progenitors
AACCGCGCACATGACT	-4.29569880580869	-3.28965632724064	secondary heart field/splanchnic lateral plate
AACCGCGCACGGCGTT	-1.12113575553861	-6.25309579180974	posterior lateral plate mesoderm
AACCGCGCAGTTCATG	-3.24427120304074	-5.69431226062077	posterior lateral plate mesoderm
AACCGCGCATACTCTT	-0.923795743941928	-1.42497520255345	somites
AACCGCGCATGGATGG	7.16507037067447	1.73207349968654	future spinal cord
AACCGCGGTAACGCGA	-7.00703875637021	-1.98897723960179	primitive heart tube
AACCGCGGTCATCGGC	-0.649443789481783	7.23056299877864	gut endoderm
AACCGCGGTCGCATAT	-6.46881119823423	-0.545800254814801	primitive heart tube
AACCGCGGTCTGCAAT	-16.5538155279156	2.33912522984249	primitive blood late
AACCGCGGTTGAACTC	-0.388724728583956	4.81835110378963	preplacodal ectoderm
AACCGCGTCAACGAAA	7.3555773057941	-1.51754073905247	future spinal cord
AACCGCGTCCAATGGT	2.57190235042605	-5.48474471377629	presomitic mesoderm
AACCGCGTCCATGAGT	-5.20774142360654	-2.67586319255131	primitive heart tube
AACCGCGTCCGGCACA	-15.9162527761456	2.93866546345455	primitive blood late
AACCGCGTCGCTTAGA	1.0603256978992	6.56880123806697	gut endoderm
AACCGCGTCTGACCTC	-1.00383661603894	13.6842411298822	visceral endoderm late
AACGTTGAGACAGAGA	-0.587431355476046	4.86069138241512	preplacodal ectoderm
AACGTTGAGATGTTAG	-16.4083229742047	-1.13052873420018	primitive blood late
AACGTTGAGGGTTCCC	7.86928875827823	3.10285003376705	neural ectoderm anterior
AACGTTGAGTTGCAGG	8.53065712833438	0.874890281684223	neural ectoderm anterior
AACGTTGCAAGCTGGA	2.81231410884891	-5.47814385699528	presomitic mesoderm
AACGTTGCAATCAGAA	7.55941994571719	0.746999516017261	future spinal cord
AACGTTGCACTACAGT	3.18632324123416	-3.48372547435063	neuromesodermal progenitor late
AACGTTGCACTTACGA	-1.19073598003354	15.0481813688348	visceral endoderm late
AACGTTGCATTGGGCC	4.76049979114566	-5.42994611071843	presomitic mesoderm
AACGTTGGTAAACCTC	8.63438160800967	1.7979315061639	fore/midbrain
AACGTTGGTAATTGGA	8.29940350437198	3.59730751705867	neural ectoderm anterior
AACGTTGGTACCGGCT	1.00911255264316	-7.10426537799138	posterior lateral plate mesoderm
AACGTTGGTACCGTTA	5.3119867601398	5.89316351605159	neural crest
AACGTTGGTCTCTCGT	-5.40468089199033	-6.74291007327336	amnion mesoderm early
AACGTTGGTTACGGAG	8.37561448001895	3.59114058209163	neural ectoderm anterior
AACGTTGTCAGCCTAA	7.92540009403262	2.41733915997249	fore/midbrain
AACGTTGTCAGGTTCA	4.75102265262637	5.39114172650081	neural ectoderm anterior
AACGTTGTCATACGGT	-1.9313347778317	-1.47291378783482	pharyngeal arch mesoderm
AACGTTGTCGGCTACG	-14.4763447484967	-1.33118252562779	primitive blood progenitors
AACTCAGAGACAAGCC	2.37264902973208	5.89397509289485	neural ectoderm posterior
AACTCAGAGAGCTGCA	-6.13963763332334	-1.7088462572028	primitive heart tube
AACTCAGAGAGGTACC	0.946408704758024	-7.19070260333317	primordial germ cells
AACTCAGAGGACGAAA	7.74989302539859	2.60751445484859	fore/midbrain
AACTCAGAGGTTCCTA	0.334323600769376	-6.47401015567082	posterior lateral plate mesoderm
AACTCAGCAAGACGTG	-0.382067113279963	-7.40441005038517	posterior lateral plate mesoderm
AACTCAGCAATCTGCA	7.97277291202578	0.301094635255161	fore/midbrain
AACTCAGCAGTGGGAT	8.38277657413516	1.77624721718532	fore/midbrain
AACTCAGCATGATCCA	3.89843590641055	-5.66261975573796	presomitic mesoderm
AACTCAGCATTCACTT	-16.4774185857769	-0.108441361360726	primitive blood late
AACTCAGGTAAATACG	-1.80971245384183	6.81586153698665	gut endoderm
AACTCAGGTACGAAAT	6.94004948520694	-3.4876822690894	neuromesodermal progenitor early
AACTCAGGTTAAGAAC	-0.689672752380038	-7.43243901538151	posterior lateral plate mesoderm
AACTCAGGTTCCATGA	-0.99901966667142	7.64252312374813	gut endoderm
AACTCAGTCAACACCA	0.118486628771161	-7.37099139498967	presomitic mesoderm
AACTCAGTCAACACGT	6.48903115177188	2.88937409115535	fore/midbrain
AACTCAGTCATGCATG	-0.812123998164797	-4.57147710131901	posterior lateral plate mesoderm
AACTCAGTCCCATTTA	-5.05817286586728	-3.02020256327885	primitive heart tube
AACTCAGTCCTAGAAC	-5.68691317653623	-5.78503577517766	amnion mesoderm late
AACTCAGTCCTCAATT	6.98859246158633	1.71050853920681	future spinal cord
AACTCAGTCGGAGCAA	-11.8909289083477	-3.2024895410468	angioblasts
AACTCAGTCTGCTGCT	-16.5534931859967	-1.13841776656407	primitive blood late
AACTCCCAGATCTGAA	6.22728760623965	-3.64608185099858	neuromesodermal progenitor early
AACTCCCAGATGCCTT	-2.76278106784787	-2.01910714911717	secondary heart field/splanchnic lateral plate
AACTCCCAGCCCGAAA	-16.7061020574566	-0.777904973499951	primitive blood early
AACTCCCAGGGCTTCC	-4.79538933849301	-6.13979642199772	amnion mesoderm early
AACTCCCAGTCAAGGC	6.35686715030703	4.31172211361629	neural ectoderm anterior
AACTCCCCAAGCGCTC	7.0033086099628	-3.4293965558936	presomitic mesoderm
AACTCCCCACTTAACG	-0.178430623471404	5.24279530239803	preplacodal ectoderm
AACTCCCCATCCGCGA	0.954998210907316	-7.14081017779606	posterior lateral plate mesoderm
AACTCCCCATGCAACT	-1.57281105136838	-5.68725030230778	posterior lateral plate mesoderm
AACTCCCGTACCAGTT	-1.0110284528729	-1.39699165629643	splanchnic lateral plate/anterior paraxial mesoderm
AACTCCCTCATACGGT	0.500787750721311	-2.68623320864933	somites
AACTCCCTCATGTCTT	8.10991223239932	1.96900494290096	fore/midbrain
AACTCCCTCCTATTCA	-1.30925170993772	-6.44955794619816	posterior lateral plate mesoderm
AACTCCCTCTACCAGA	0.769162849426603	-4.4716750841071	posterior lateral plate mesoderm
AACTCCCTCTTTACAC	1.02369017982516	-4.33423964785832	posterior lateral plate mesoderm
AACTCTTAGACAAGCC	-3.19014637088742	-1.95913176345128	secondary heart field/splanchnic lateral plate
AACTCTTAGACCTAGG	-2.58813993549314	-2.57098810481328	splanchnic lateral plate/anterior paraxial mesoderm
AACTCTTAGCGTTTAC	6.82708914661441	-3.53898398684758	neuromesodermal progenitor late
AACTCTTAGGATGGAA	1.60401804828677	8.67919714642269	node
AACTCTTAGGCTACGA	7.40890868091617	1.39869101238948	fore/midbrain
AACTCTTAGGGCACTA	0.751012996673917	5.52754481030208	preplacodal ectoderm
AACTCTTCAAGCGATG	0.936120347023343	-6.88027303027409	posterior lateral plate mesoderm
AACTCTTCACTAGTAC	-1.59955005264249	14.3049085874627	visceral endoderm late
AACTCTTCAGTATCTG	5.65860588932071	-4.25900285052556	neuromesodermal progenitor late
AACTCTTCATTTCAGG	6.54946453952823	-3.21074788378972	neuromesodermal progenitor early
AACTCTTGTAGCTAAA	-3.18185464954343	-2.39022652911442	splanchnic lateral plate/anterior paraxial mesoderm
AACTCTTGTCAAAGCG	-16.4310528478619	2.23289902401668	primitive blood early
AACTCTTGTTACCGAT	-1.03381298398938	-7.27086846637028	posterior lateral plate mesoderm
AACTCTTGTTCCACTC	1.5644361534122	-6.28006856250065	presomitic mesoderm
AACTCTTTCAGCCTAA	1.81281252288852	-4.8288470964362	presomitic mesoderm
AACTCTTTCCTACAGA	-2.87159149265256	-4.61552684115666	posterior lateral plate mesoderm
AACTCTTTCGCCTGAG	0.21258871340785	5.3334048528741	preplacodal ectoderm
AACTCTTTCGTGACAT	-16.2754551610943	-0.798844740860638	primitive blood early
AACTGGTAGAAGGGTA	3.65407021427188	-5.57882802294987	presomitic mesoderm
AACTGGTAGAGTTGGC	-10.6559797964093	-2.74072663592595	primitive heart tube
AACTGGTAGCTAGGCA	1.8915434637073	-6.0290424089362	presomitic mesoderm
AACTGGTAGGAATTAC	6.70237000370059	-4.3062264184882	neuromesodermal progenitor late
AACTGGTAGGCAATTA	7.6092918672565	2.50051601124507	fore/midbrain
AACTGGTAGTGTTAGA	-1.15073566055265	13.6380937833856	visceral endoderm early
AACTGGTCAAAGCAAT	8.41532547855411	4.14481814099056	neural ectoderm anterior
AACTGGTCACCATGTA	-0.327447875499392	-5.57437341021794	posterior lateral plate mesoderm
AACTGGTCAGACGCAA	0.859504179001188	-7.16444937991398	presomitic mesoderm
AACTGGTCATCAGTCA	-11.3371092519757	-3.96768514918583	angioblasts
AACTGGTCATCGATTG	-11.1193405828473	-2.67278497027653	angioblasts
AACTGGTCATGAACCT	7.19583113575015	-3.71140091227787	neuromesodermal progenitor early
AACTGGTCATTAGGCT	-1.5314563951489	14.5612123746942	visceral endoderm late
AACTGGTGTCAACTGT	9.05230839633975	3.70442660046321	neural ectoderm anterior
AACTGGTGTCTACCTC	4.96400816822085	-5.43991105365056	neuromesodermal progenitor late
AACTGGTGTCTCCCTA	0.0013918288949484	-5.06568829821843	posterior lateral plate mesoderm
AACTGGTGTCTGCCAG	6.89171488666568	4.31936485958797	neural ectoderm anterior
AACTGGTGTCTTGATG	5.9762123384479	3.16352493954402	future spinal cord
AACTGGTGTGGTGTAG	-2.71054212665525	-3.93863837527531	secondary heart field/splanchnic lateral plate
AACTGGTTCAGCATGT	6.80036766910586	-4.41716830539006	neuromesodermal progenitor late
AACTGGTTCAGCTCTC	-6.38291565990415	-1.50176529692906	primitive heart tube
AACTGGTTCATTGCGA	-6.12498347377744	-1.49436454581517	primitive heart tube
AACTGGTTCGCAAGCC	-11.4363438329693	-2.6992403726508	angioblasts
AACTTTCAGAATTCCC	-0.413380338906909	-5.84992997454899	posterior lateral plate mesoderm
AACTTTCAGGCAATTA	7.30628903293643	-2.3106483678748	future spinal cord
AACTTTCAGGCTAGCA	-0.44356129980054	-0.169560001366315	neural crest
AACTTTCAGTATGACA	-0.128968337181622	-6.63038604068058	posterior lateral plate mesoderm
AACTTTCAGTGGGTTG	4.44725926303897	-5.48185221957463	neuromesodermal progenitor late
AACTTTCAGTGGTAAT	-1.6632374963757	-3.38836352633732	secondary heart field/splanchnic lateral plate
AACTTTCCAAGGACAC	5.04433615589175	3.75933058453304	neural ectoderm anterior
AACTTTCCAATCTACG	-2.9262580118176	-1.92430405425328	secondary heart field/splanchnic lateral plate
AACTTTCCACCTGGTG	-16.590434714317	-0.305048600905118	primitive blood late
AACTTTCCACGGTAGA	-11.0361487112042	-4.45073764132756	angioblasts
AACTTTCGTAAGTTCC	-1.41263084030118	-6.37299268054265	allantois
AACTTTCGTGAGTATA	8.09932835483584	4.04672463131649	neural ectoderm anterior
AACTTTCGTGCAGACA	-16.649402304649	1.92388363075954	primitive blood late
AACTTTCGTGCGATAG	8.74013646030459	3.42743833256465	neural ectoderm anterior
AACTTTCGTGTGCGTC	4.56920845890078	4.1843946714471	fore/midbrain
AACTTTCGTTGTGGCC	5.37668736362491	-4.93906705188054	neuromesodermal progenitor late
AACTTTCTCACAAACC	-1.55280475234952	15.1832216520379	visceral endoderm late
AACTTTCTCATCGATG	1.45609505558047	8.48471911144954	node
AACTTTCTCGATGAGG	-1.29218201255765	15.4103525419305	visceral endoderm late
AACTTTCTCGCATGGC	3.69612534427676	-5.34411637591618	presomitic mesoderm
AACTTTCTCGTCACGG	5.86648781681094	3.61186583233577	fore/midbrain
AACTTTCTCGTGGTCG	-4.86852137660947	-2.5980760316779	secondary heart field/splanchnic lateral plate
AACTTTCTCTGAGTGT	-1.81834427928891	-0.938357518189129	pharyngeal arch mesoderm
AACTTTCTCTGCGACG	7.42664750003848	3.59269411755306	neural ectoderm anterior
AACTTTCTCTTGTTTG	-7.10600726222959	-1.71947006987828	primitive heart tube
AAGACCTAGAGAGCTC	1.71213491344485	4.84891827297908	neural ectoderm anterior
AAGACCTAGATGTTAG	-1.52577523803678	-0.575733290188489	pharyngeal arch mesoderm
AAGACCTAGCAGCCTC	-17.0326725683209	0.117902337438884	primitive blood late
AAGACCTAGCCAGTTT	5.87859423542056	-5.51957862185734	neuromesodermal progenitor late
AAGACCTAGCTCAACT	-6.24477068996396	-1.7385185222556	primitive heart tube
AAGACCTAGCTGAAAT	-6.3805352888104	-0.663171992771802	primitive heart tube
AAGACCTAGGAGTAGA	-2.47704069232907	7.32217867565853	neuromesodermal progenitor late
AAGACCTAGTTCGCAT	-0.897711380481387	-3.87698881434697	posterior lateral plate mesoderm
AAGACCTCAAACGTGG	-10.9293810567852	-3.04764692591923	hematopoietic/endothelial progenitors
AAGACCTCACGAAACG	-11.0868126592633	-2.7279109220435	angioblasts
AAGACCTCAGGACGTA	-1.86042694663968	-2.06656043338078	somites
AAGACCTCAGGGTTAG	5.69085200214419	4.03436262799007	fore/midbrain
AAGACCTCAGTTCCCT	7.93314679050479	2.38359554005367	fore/midbrain
AAGACCTGTAGCGATG	2.12422688388858	6.08901770306331	preplacodal ectoderm
AAGACCTGTCGATTGT	-0.590095385074282	-4.75945012377995	posterior lateral plate mesoderm
AAGACCTGTGCGCTTG	-11.3346907339093	-2.87321297930974	angioblasts
AAGACCTGTGTGAAAT	-3.30709974384275	-2.7488967637946	secondary heart field/splanchnic lateral plate
AAGACCTTCAGGCCCA	3.05705721759829	-5.68856351184147	presomitic mesoderm
AAGACCTTCATGTCTT	-16.67597739315	2.16479165745479	primitive blood early
AAGACCTTCCTCAACC	0.0894544728997702	-7.45067279147404	posterior lateral plate mesoderm
AAGACCTTCTTAGCCC	-3.79683391666379	-2.55325619982975	secondary heart field/splanchnic lateral plate
AAGACCTTCTTTACAC	-5.61076371288266	-6.7975594263007	amnion mesoderm early
AAGCCGCAGCCGATTT	-0.397614701747561	-5.66974465655583	posterior lateral plate mesoderm
AAGCCGCAGGCACATG	5.45731146717105	4.37090952587825	neural ectoderm anterior
AAGCCGCAGGCTATCT	7.63418085956607	1.89372642231685	fore/midbrain
AAGCCGCAGTGACATA	6.35769684696231	-5.1763378839423	neuromesodermal progenitor late
AAGCCGCAGTGGTAGC	6.65963395023379	3.41559226704341	neural ectoderm anterior
AAGCCGCCAGCCAATT	-2.39542333698239	-6.66616742419499	allantois
AAGCCGCGTCAACATC	-2.39211694812741	-4.30840794848698	posterior lateral plate mesoderm
AAGCCGCGTCATTAGC	-16.2702461919781	-0.258031905763325	primitive blood early
AAGCCGCGTGCACCAC	-16.9976555547711	-0.255917401187596	primitive blood late
AAGCCGCGTGGTCTCG	-0.203126817106867	-7.42786996173161	posterior lateral plate mesoderm
AAGCCGCGTTCGTGAT	6.88818724536929	-1.9144069414069	future spinal cord
AAGCCGCGTTGTCGCG	-1.30281262016263	4.74921782208187	surface ectoderm
AAGCCGCTCATCGGAT	8.30538494968448	1.20136602116329	future spinal cord
AAGCCGCTCCGTTGCT	7.73776419544253	4.86608011913997	neural ectoderm anterior
AAGCCGCTCTACCAGA	4.74910385990176	4.06331713391048	neural ectoderm anterior
AAGCCGCTCTCGTATT	-1.48789243316617	15.2547462720941	visceral endoderm late
AAGCCGCTCTTAACCT	4.46470196628604	-3.72716300296086	neuromesodermal progenitor late
AAGGAGCAGAGACGAA	2.71033652210269	-5.75016753482121	presomitic mesoderm
AAGGAGCAGCCACGCT	7.42740567112002	3.08413965893489	fore/midbrain
AAGGAGCAGCCATCGC	-2.60290114498105	-1.82281212615269	secondary heart field/splanchnic lateral plate
AAGGAGCAGTCAAGCG	7.68245537662539	1.00540323448879	future spinal cord
AAGGAGCAGTCCGTAT	-11.3761822423932	-2.9534227113654	angioblasts
AAGGAGCCAGCTGGCT	6.54542668247256	-3.28023211764592	neuromesodermal progenitor late
AAGGAGCCAGTGGGAT	-1.74139289474454	-1.19219140815037	pharyngeal arch mesoderm
AAGGAGCCATTTCAGG	-11.5960261068341	-3.8980335454871	angioblasts
AAGGAGCGTCGCATAT	4.7189782419208	3.69293744755489	neural ectoderm anterior
AAGGAGCGTCTCCACT	-4.05969421482053	-6.17842070864933	amnion mesoderm early
AAGGAGCGTTGGTGGA	8.74904568576846	0.900317384726825	fore/midbrain
AAGGAGCTCAGGTAAA	7.08067639255557	3.00050218296749	fore/midbrain
AAGGAGCTCCAGGGCT	-2.88241998767819	-6.20911853122014	allantois
AAGGAGCTCCGAAGAG	8.2597783365253	0.715594305522266	fore/midbrain
AAGGAGCTCTCCGGTT	0.346331135273313	-2.06370990084904	somites
AAGGCAGAGACCTAGG	1.4044007816318	-4.89131848620671	posterior lateral plate mesoderm
AAGGCAGAGACGACGT	5.62666209125552	2.0084605951379	neural ectoderm anterior
AAGGCAGAGAGTACAT	-0.0844657151993757	6.90176661205989	preplacodal ectoderm
AAGGCAGAGATGTCGG	-1.84786634063687	7.26634867382747	gut endoderm
AAGGCAGAGGATATAC	8.35296090030704	3.6089130182336	fore/midbrain
AAGGCAGAGTAGCGGT	1.72910924339328	5.17135985089046	neural ectoderm anterior
AAGGCAGAGTTAGCGG	2.50612624073062	-3.82870642947453	neuromesodermal progenitor early
AAGGCAGAGTTGAGAT	3.59102638149295	4.1453493375848	neural crest
AAGGCAGCAAGGTTCT	6.60536177539859	3.21511013699276	fore/midbrain
AAGGCAGCAAGTCTGT	7.42142088794742	-0.214275510184941	future spinal cord
AAGGCAGCAATAACGA	7.65904696369204	1.07290764046413	fore/midbrain
AAGGCAGCAATCGAAA	8.05733235263858	1.99613888455135	fore/midbrain
AAGGCAGCAATCTGCA	8.34154065036807	0.0896038178871301	future spinal cord
AAGGCAGCACACATGT	-5.7119824132916	-1.37922684954899	primitive heart tube
AAGGCAGCACCTGGTG	5.10499556446109	-5.02806918429631	neuromesodermal progenitor late
AAGGCAGCACGAAGCA	-16.640218420982	1.51577360821468	primitive blood early
AAGGCAGCACGTTGGC	-0.452017947196627	7.3107693929742	gut endoderm
AAGGCAGCAGCCAGAA	2.92922003650699	-6.30138270663517	presomitic mesoderm
AAGGCAGCAGCTCCGA	8.30484898471866	0.152826203830066	future spinal cord
AAGGCAGCAGGGAGAG	4.13676770114932	-5.69909589099186	presomitic mesoderm
AAGGCAGCAGTCAGAG	1.12647087955508	-4.53298585223454	posterior lateral plate mesoderm
AAGGCAGGTACAGACG	-5.958372756004	-1.98734502600926	primitive heart tube
AAGGCAGGTCATCCCT	-5.48530547237363	-6.27094094561833	amnion mesoderm late
AAGGCAGGTCCGCTGA	-16.3283974370953	-0.201790795796094	primitive blood early
AAGGCAGGTCTCCCTA	3.66769130611453	-3.73135177897709	neuromesodermal progenitor early
AAGGCAGGTTCACCTC	4.80869610691104	-5.09852139758366	presomitic mesoderm
AAGGCAGGTTCTGAAC	1.02238304996524	4.75328285885555	preplacodal ectoderm
AAGGCAGTCAACACCA	7.73987133884463	0.826763047702136	future spinal cord
AAGGCAGTCCGCTGTT	-16.3398129186627	1.60081966114742	primitive blood late
AAGGCAGTCCTGTAGA	3.09756930255923	-3.50203268336552	neuromesodermal progenitor late
AAGGCAGTCGAATCCA	7.65441401386294	3.89758975697261	neural ectoderm anterior
AAGGCAGTCGTCCGTT	-0.740429862498904	-1.52931361006993	somites
AAGGCAGTCTGGAGCC	8.03293354892764	3.63025076580745	neural ectoderm anterior
AAGGCAGTCTTGGGTA	-3.47272269344296	-3.04736010836857	secondary heart field/splanchnic lateral plate
AAGGTTCAGAGACTAT	-1.97311572647061	3.83994324398738	surface ectoderm
AAGGTTCAGAGTCTGG	4.16508753681216	3.93123300266963	neural ectoderm anterior
AAGGTTCAGGAGTAGA	5.2364047327045	3.28625686360103	fore/midbrain
AAGGTTCCAATTGCTG	-0.740845008849764	6.73590357495052	gut endoderm
AAGGTTCCACAACGCC	5.39721758747134	4.26375086498958	fore/midbrain
AAGGTTCCAGGCGATA	6.28455241107974	-4.17765633868474	neuromesodermal progenitor late
AAGGTTCCATTAGCCA	-2.77166668987241	5.61803324413997	surface ectoderm
AAGGTTCGTAGAAAGG	5.58117993259463	-4.09914986895817	neuromesodermal progenitor late
AAGGTTCGTATCAGTC	-0.287312566399241	-1.0586221675803	somites
AAGGTTCGTCAGGACA	-4.59295098400083	-1.96460394667881	secondary heart field/splanchnic lateral plate
AAGGTTCGTCATATGC	4.04931052112613	3.83603961659175	fore/midbrain
AAGGTTCGTCGAAAGC	7.20201714420352	-1.32465200232762	future spinal cord
AAGGTTCGTGACCAAG	7.5632746973041	1.23035211754543	fore/midbrain
AAGGTTCGTGTAAGTA	-16.3458763799664	2.37342031193477	primitive blood late
AAGGTTCGTGTTAAGA	4.74475987339053	5.52262289715511	neural ectoderm anterior
AAGGTTCGTTCCCTTG	1.26739104175601	-3.04688398646611	presomitic mesoderm
AAGGTTCGTTGACGTT	5.06687004947696	-3.9917036752631	neuromesodermal progenitor late
AAGGTTCGTTTGTTGG	-2.59039728260007	-2.65278093623417	secondary heart field/splanchnic lateral plate
AAGGTTCTCAGCAACT	-2.2119127950665	-5.80819575595158	posterior lateral plate mesoderm
AAGGTTCTCCGTAGGC	-4.32831923580136	-3.35432188319462	secondary heart field/splanchnic lateral plate
AAGGTTCTCGCGGATC	0.994740203857755	-2.63633053111332	somites
AAGGTTCTCGGAATCT	6.12081749820743	-4.17486445712346	neuromesodermal progenitor late
AAGTCTGAGACAGACC	3.08844693088565	-5.19000737475651	presomitic mesoderm
AAGTCTGAGAGACTAT	-1.13564757919278	-3.16860453891057	similar to neural crest
AAGTCTGAGCCCAATT	1.72088940525088	-6.63937632846135	presomitic mesoderm
AAGTCTGAGCTAGTGG	-5.40425173854795	-2.0804385404517	primitive heart tube
AAGTCTGAGCTGATAA	-6.27049223995175	-2.72337930011052	primitive heart tube
AAGTCTGAGGCTACGA	5.3882635393146	-4.43129842089909	neuromesodermal progenitor late
AAGTCTGAGTACGACG	-1.01783232307401	14.3073099393914	visceral endoderm late
AAGTCTGAGTGCCAGA	-0.638905271052981	5.0548985738824	preplacodal ectoderm
AAGTCTGCAATGGATA	-3.37218610858884	-3.29855935382145	secondary heart field/splanchnic lateral plate
AAGTCTGCACTAGTAC	-2.73700301265683	5.4450147886346	neuromesodermal progenitor late
AAGTCTGCAGGCTGAA	0.971029118538236	-4.4298197488715	posterior lateral plate mesoderm
AAGTCTGCAGTCACTA	-0.889463826179171	-7.12991063403386	hematopoietic/endothelial progenitors
AAGTCTGCATTGCGGC	1.39924593353305	6.49173290920955	preplacodal ectoderm
AAGTCTGGTAGCGTCC	7.74260027790103	1.112094833381	future spinal cord
AAGTCTGGTATCGCAT	-0.437395169496203	-3.22432486819523	splanchnic lateral plate/anterior paraxial mesoderm
AAGTCTGGTCATGCCG	6.62158759021792	-3.14170353221196	neuromesodermal progenitor early
AAGTCTGGTCCGCTGA	-16.6338631353375	-0.949777350895581	primitive blood late
AAGTCTGGTGTATGGG	7.95751412296328	1.00504405689937	future spinal cord
AAGTCTGTCAAAGACA	-16.3274895391461	0.552236034400287	primitive blood late
AAGTCTGTCGCCTGAG	-0.506715013742114	-2.60012547778386	somites
AAGTCTGTCTAAGCCA	-2.37497870540586	-6.46925799655217	posterior lateral plate mesoderm
AAGTCTGTCTGTCTAT	-5.16225497341123	-6.35215298938054	amnion mesoderm late
AATCCAGAGAACAATC	-11.178738280296	-2.4653650979926	angioblasts
AATCCAGAGCGTTGCC	-11.7648874959942	-3.4228948812415	angioblasts
AATCCAGAGGCTCAGA	1.37043054485354	8.27718241406185	notochord
AATCCAGAGGGTTTCT	-0.906394465922976	-4.57728259372014	allantois
AATCCAGAGGTCATCT	-11.1088434896466	-2.69929687785405	angioblasts
AATCCAGAGTCCGTAT	-16.8250729284283	1.41638727379543	primitive blood early
AATCCAGAGTCTTGCA	6.42738898181949	3.21191222859127	fore/midbrain
AATCCAGCAAGCTGGA	6.52535708332095	3.82838924122554	fore/midbrain
AATCCAGCAATCTACG	8.37212784671817	4.57079537106258	neural ectoderm anterior
AATCCAGCATGGAATA	-17.0778347692486	-0.168500215881047	primitive blood late
AATCCAGCATTGGCGC	8.3291724481586	3.69663222027523	neural ectoderm anterior
AATCCAGGTGTAAGTA	5.39649994754825	-3.85445468234318	neuromesodermal progenitor late
AATCCAGGTGTGACCC	-0.223175144850875	-4.73777406024235	posterior lateral plate mesoderm
AATCCAGGTTGATTCG	7.23464281940494	2.83483154965145	fore/midbrain
AATCGGTAGAACTCGG	1.40470154666934	8.44034846020443	node
AATCGGTAGAATTCCC	-0.281337275266314	6.2966674108575	preplacodal ectoderm
AATCGGTAGATCGATA	-16.0698715887066	-1.19076018142003	primitive blood early
AATCGGTAGCACGCCT	-16.6618992528912	1.69682355118495	primitive blood early
AATCGGTAGCAGATCG	6.99855788135562	-3.32953469561833	neuromesodermal progenitor late
AATCGGTAGCTAGTTC	-2.63635270214047	-5.41333930300969	amnion mesoderm early
AATCGGTAGGACACCA	-10.9729506216046	-4.49050347613591	hematopoietic/endothelial progenitors
AATCGGTAGTCCCACG	-2.66506354427304	-5.90012709903019	allantois
AATCGGTAGTGCGTGA	-5.12857310390439	-5.86956231402653	amnion mesoderm early
AATCGGTCACGTCTCT	-16.0455366811749	-0.275963262789426	primitive blood late
AATCGGTCAGACGTAG	1.90637548351321	6.16026289654476	preplacodal ectoderm
AATCGGTCATTGTGCA	7.56074698352847	0.62734837723476	future spinal cord
AATCGGTGTCCTAGCG	5.30054362201724	6.27023251248104	neural crest
AATCGGTGTGCCTGTG	7.79106409931216	3.39661605549556	neural ectoderm anterior
AATCGGTGTGTAACGG	5.58692915821109	-4.85882108020085	neuromesodermal progenitor late
AATCGGTTCAGCTTAG	-1.45642559146848	14.8430956144403	visceral endoderm late
AATCGGTTCCTGCCAT	0.810510412693357	-5.52903048800724	posterior lateral plate mesoderm
AATCGGTTCGGCGCTA	1.67502851867709	-4.30706517504948	posterior lateral plate mesoderm
AATCGGTTCGGCTTGG	-10.5680376729962	-4.77703254031437	posterior lateral plate mesoderm
AATCGGTTCTCGATGA	-5.97544066524472	-0.906446085446057	primitive heart tube
ACACCAAAGACCGGAT	4.45387299442325	5.77717478466732	neural crest
ACACCAAAGAGTTGGC	-1.27994184112516	-1.19057695674199	splanchnic lateral plate/anterior paraxial mesoderm
ACACCAAAGCGATATA	-10.8240391454693	-4.6621629457404	hematopoietic/endothelial progenitors
ACACCAAAGCTTTGGT	8.59867318058047	0.624764992720905	future spinal cord
ACACCAAAGGACGAAA	-11.3849522314068	-2.9195727567603	angioblasts
ACACCAAAGTATTGGA	7.39474184894595	3.56538016987545	fore/midbrain
ACACCAAAGTGGGTTG	-4.81510750865903	-3.80477540301579	secondary heart field/splanchnic lateral plate
ACACCAAAGTTAGCGG	-4.73730246639218	-3.95328132914799	amnion mesoderm early
ACACCAAAGTTCCACA	-5.81080309963193	-6.69472138690251	amnion mesoderm early
ACACCAACAAGCCATT	-4.24903599834409	-3.67208425807255	secondary heart field/splanchnic lateral plate
ACACCAACAATCGAAA	-1.92341236686673	7.43968088818294	gut endoderm
ACACCAACACCATCCT	-1.5558373174664	-3.37953154849308	secondary heart field/splanchnic lateral plate
ACACCAACAGACGCCT	8.84239991092715	1.7425355453561	future spinal cord
ACACCAACATCCGTGG	7.09172089481387	-1.14918653773564	future spinal cord
ACACCAAGTCCGAATT	-11.2502991399762	-2.59608690547245	angioblasts
ACACCAAGTCCGTTAA	7.15353854084048	-2.48902742671269	neuromesodermal progenitor early
ACACCAAGTCGACTAT	-1.65418390846219	-7.02174203204411	posterior lateral plate mesoderm
ACACCAAGTTGAACTC	6.19135792636905	4.10744078350765	neural ectoderm anterior
ACACCAATCACGAAGG	-5.39624898052182	-6.93637101458806	amnion mesoderm early
ACACCAATCAGTCCCT	3.47231419467959	-3.5982894163062	neuromesodermal progenitor late
ACACCAATCAGTGCAT	5.17668278598819	-4.86817948626774	neuromesodermal progenitor late
ACACCAATCCAAACTG	7.07262642765078	2.60796029759151	fore/midbrain
ACACCAATCCCTCAGT	8.54593403720889	3.40248902035457	neural ectoderm anterior
ACACCAATCCGCATCT	-2.75354997730222	-5.5414764146735	allantois
ACACCAATCCTAGAAC	8.90170033359561	2.93821699810726	neural ectoderm anterior
ACACCAATCGAGCCCA	5.36862786197696	5.65804369641048	neural crest
ACACCAATCGCATGAT	5.34000237369571	6.11144240093929	neural crest
ACACCAATCGGGAGTA	3.65523679637942	-5.41467253970402	presomitic mesoderm
ACACCAATCGTCACGG	7.25111754322085	-1.26633159922856	future spinal cord
ACACCAATCTAACTTC	1.0348882236484	-5.22467486666935	posterior lateral plate mesoderm
ACACCCTAGATAGCAT	-6.86497943019834	-0.871882842056927	primitive heart tube
ACACCCTCATAAGACA	3.57020695591006	-3.84730307864445	neuromesodermal progenitor late
ACACCCTCATGTCGAT	-16.6006008825299	1.02182848644954	primitive blood early
ACACCCTGTCATACTG	-4.3340412816998	-2.54629270838994	secondary heart field/splanchnic lateral plate
ACACCCTGTCTAGCCG	5.56958182239566	-5.43186394976872	neuromesodermal progenitor late
ACACCCTGTTTACTCT	-2.71998326396909	5.73124678326351	neuromesodermal progenitor early
ACACCCTTCAAGATCC	8.12134106540713	0.0208128456543115	future spinal cord
ACACCCTTCACCTCGT	-1.49134616470304	-6.84082572268742	allantois
ACACCCTTCAGAGCTT	3.80989654445682	3.82630498600704	fore/midbrain
ACACCCTTCAGCAACT	7.61541445636783	1.82899160576564	fore/midbrain
ACACCCTTCAGCGATT	-5.04021470165219	-1.8596624593665	primitive heart tube
ACACCCTTCATCTGCC	-4.81842438793149	-5.15237252520817	amnion mesoderm early
ACACCCTTCTTGAGGT	0.819879189968442	5.0316904325555	preplacodal ectoderm
ACACCGGAGACTTTCG	-1.17266993141141	13.6490019102166	visceral endoderm late
ACACCGGAGCAGGTCA	7.88740284824405	4.10679085446102	neural ectoderm anterior
ACACCGGAGCGCCTCA	-5.0838782033917	-5.36516873645085	amnion mesoderm early
ACACCGGAGCTAGTCT	-1.23530165767636	15.2531193037103	visceral endoderm late
ACACCGGAGGACCACA	8.28037865543399	1.09233136368495	future spinal cord
ACACCGGAGGGAACGG	-5.53594843959775	-1.95183293627995	primitive heart tube
ACACCGGCACCACGTG	8.30894787693057	1.33125944329006	fore/midbrain
ACACCGGCACGAGAGT	-1.46108762836423	15.2531269331048	visceral endoderm late
ACACCGGCACTGTGTA	7.51618845844302	0.490247144229236	future spinal cord
ACACCGGCATGCAATC	4.9321621217731	3.24469382954341	fore/midbrain
ACACCGGCATGTCCTC	-2.83572952365842	-6.37072627352971	allantois
ACACCGGGTCCATCCT	-2.39242975330319	7.20772202206356	neuromesodermal progenitor late
ACACCGGGTCTCACCT	8.28742058658633	1.8828627605508	future spinal cord
ACACCGGGTGATAAGT	-0.0908625564571863	6.37161429119808	preplacodal ectoderm
ACACCGGGTTATTCTC	-2.90815822696652	-2.56013862895268	secondary heart field/splanchnic lateral plate
ACACCGGTCATGCAAC	7.46674759769473	2.54856546116573	fore/midbrain
ACACCGGTCATGTCCC	-6.64154164409604	-0.658552692406354	primitive heart tube
ACACCGGTCCCGGATG	0.687167302608823	-5.29975144671696	posterior lateral plate mesoderm
ACACCGGTCCGGCACA	4.95992548847232	6.0806234617303	neural crest
ACACCGGTCGCATGAT	-5.84129826641049	-6.14304320620793	amnion mesoderm late
ACACTGAAGACCTTTG	-0.0480923867818361	-5.13914935397404	posterior lateral plate mesoderm
ACACTGAAGCGAAGGG	-1.77085082149472	-4.30946128176945	posterior lateral plate mesoderm
ACACTGAAGCTAGTGG	-1.48780445671048	-1.53854315089482	somites
ACACTGAAGCTGTCTA	-1.73539559459653	-3.38749759005803	posterior lateral plate mesoderm
ACACTGAAGGAGCGAG	-4.60384480571714	-5.18947903918522	amnion mesoderm early
ACACTGAAGTCCTCCT	0.54126490736041	-6.27241818713444	posterior lateral plate mesoderm
ACACTGAAGTTCGCAT	-16.8916775426861	-0.197110028140721	primitive blood late
ACACTGACACATAACC	8.58861191654239	3.75104124737484	neural ectoderm anterior
ACACTGACACGAAGCA	7.84821064853702	3.72098310185176	neural ectoderm anterior
ACACTGACAGACGCAA	-3.4030794343945	-2.84393088626164	secondary heart field/splanchnic lateral plate
ACACTGACAGCAGTTT	-5.88593594646421	-5.8023463945319	amnion mesoderm early
ACACTGACAGTAAGAT	-5.33876864528623	-2.51345460223454	primitive heart tube
ACACTGACATCGGAAG	-5.8309461317059	-5.09464185046452	amnion mesoderm early
ACACTGACATCTGGTA	8.27289708042178	0.40415255618793	future spinal cord
ACACTGACATGTAAGA	-13.778067275047	-1.85028819846409	primitive blood progenitors
ACACTGAGTAACGTTC	8.32395298862491	1.00547917080623	future spinal cord
ACACTGAGTCAAGCGA	-6.79412905788388	-0.94089554356831	primitive heart tube
ACACTGAGTCAATGTC	-10.9762617788311	-3.49264614390629	hematopoietic/endothelial progenitors
ACACTGAGTCTCCATC	-3.12073366260495	-6.45940367984074	allantois
ACACTGAGTCTGCAAT	-0.809292300700808	-0.991074727051434	somites
ACACTGAGTGCCTGTG	1.37261279010806	-6.07747046756047	presomitic mesoderm
ACACTGAGTGTGAAAT	-0.0282361052032953	5.2195189733575	preplacodal ectoderm
ACACTGAGTTGTGGCC	0.844470755100583	4.91248972607357	preplacodal ectoderm
ACACTGATCAGTCAGT	5.13082011127505	4.23918087673885	neural ectoderm anterior
ACACTGATCATGTCCC	8.33687146091495	3.69253857327205	neural ectoderm anterior
ACACTGATCCACTGGG	-1.06809805250135	-1.30533306407231	somites
ACACTGATCCTTTCTC	-6.41251914119687	-0.707034216396985	primitive heart tube
ACACTGATCGCATGGC	3.68281395816836	3.96132714939815	fore/midbrain
ACACTGATCGCCTGTT	-0.977505191325808	13.4465378065179	visceral endoderm late
ACACTGATCGGCCGAT	-1.45487134075131	-1.72416989611882	splanchnic lateral plate/anterior paraxial mesoderm
ACACTGATCGTTGACA	7.49981911563907	1.26533110333187	fore/midbrain
ACACTGATCTAACGGT	8.26699383640323	1.1022812862466	fore/midbrain
ACACTGATCTCGCTTG	8.61637814426456	3.2158580560754	fore/midbrain
ACACTGATCTTTACAC	7.57083495044742	3.37033255291683	fore/midbrain
ACAGCCGAGAGGGATA	7.03707154178653	1.76597268772823	fore/midbrain
ACAGCCGAGAGTACAT	7.25241167926822	1.88683278752071	future spinal cord
ACAGCCGAGCTTTGGT	7.2149613657001	-1.78544037150639	future spinal cord
ACAGCCGAGGAGTTTA	4.91588814640078	3.60957272244197	neural ectoderm anterior
ACAGCCGAGTAGATGT	7.34321911716494	-0.322517619602856	neural ectoderm anterior
ACAGCCGAGTATCGAA	6.31780703449283	-3.68919079112309	neuromesodermal progenitor early
ACAGCCGAGTGAATTG	-15.8108202657696	-1.87929003047245	primitive blood early
ACAGCCGAGTGTACTC	3.75171120548282	3.79714520169002	neural ectoderm posterior
ACAGCCGAGTTAACGA	0.222735569715833	-7.01063887881535	posterior lateral plate mesoderm
ACAGCCGCACACAGAG	-4.48863808727231	-1.81464080619114	secondary heart field/splanchnic lateral plate
ACAGCCGCAGGATCGA	4.48437436008487	4.27029879284603	neural ectoderm posterior
ACAGCCGCATCGGACC	0.527649954796171	-5.31426207827824	posterior lateral plate mesoderm
ACAGCCGCATGCAATC	0.931085781097745	-2.60477654742497	somites
ACAGCCGCATTCTCAT	2.45081003093753	5.75019104672176	neural ectoderm posterior
ACAGCCGGTCACACGC	8.96230633640323	1.62204177571041	fore/midbrain
ACAGCCGGTCGCATCG	-0.627338483094836	-3.98226921366948	posterior lateral plate mesoderm
ACAGCCGGTTACCAGT	2.25191600704226	-5.6971766214301	presomitic mesoderm
ACAGCCGGTTACTGAC	-0.894082351684237	6.77923519802791	gut endoderm
ACAGCCGGTTTAAGCC	3.82523734951053	-5.7386633615424	presomitic mesoderm
ACAGCCGTCAGGCAAG	7.77055914783511	3.92642553044063	neural ectoderm anterior
ACAGCCGTCAGGTTCA	-0.918271227836276	12.9954136152337	visceral endoderm late
ACAGCCGTCCTAGAAC	6.51325590992007	4.524648024566	neural ectoderm anterior
ACAGCTAAGCCTTGAT	7.02198775196109	1.71564896298152	fore/midbrain
ACAGCTACAGGTCTCG	6.57244761371646	3.75192458821041	fore/midbrain
ACAGCTACATGCCTAA	2.24084170246158	-4.96481482791203	presomitic mesoderm
ACAGCTAGTAGTACCT	-0.422659649610186	4.97005398464901	preplacodal ectoderm
ACAGCTAGTATTCGTG	6.52849753284488	-3.59269015597599	neuromesodermal progenitor late
ACAGCTAGTCACCTAA	6.37698157215152	-3.4142631750037	neuromesodermal progenitor early
ACAGCTAGTCCGACGT	4.91873391056094	-5.58961407946843	presomitic mesoderm
ACAGCTAGTGATGATA	3.92409785175357	3.61186058712703	future spinal cord
ACAGCTAGTGGCGAAT	7.69802840137515	4.60792763424617	neural ectoderm anterior
ACAGCTAGTTCCGGCA	7.51621897602115	2.15335591030818	fore/midbrain
ACAGCTAGTTTGACAC	-16.596761389732	0.924978985316577	primitive blood late
ACAGCTATCACATAGC	-4.00509683704343	-4.83043257998723	secondary heart field/splanchnic lateral plate
ACAGCTATCACCAGGC	-6.22489754772153	-5.83820502566594	primitive blood early
ACAGCTATCCACGACG	5.34218724155459	6.10562308026058	neural crest
ACAGCTATCCCGACTT	-6.00266234493222	-6.5311609964301	amnion mesoderm early
ACAGCTATCGTCTGCT	-0.260818540215159	-6.99065177249211	posterior lateral plate mesoderm
ACAGCTATCTATCCTA	7.10394747638736	-0.721807346813855	future spinal cord
ACAGCTATCTATCGCC	3.22379858875308	-6.00953690814274	presomitic mesoderm
ACAGCTATCTCGTTTA	-1.28750388240781	15.1778419752191	visceral endoderm late
ACAGCTATCTGTCTAT	0.41207082653079	-5.61203353213566	posterior lateral plate mesoderm
ACATACGAGAAACGAG	8.76144631290469	2.99138577175838	fore/midbrain
ACATACGAGACTAGGC	0.0689169474843496	-7.14079730319279	posterior lateral plate mesoderm
ACATACGAGTGACTCT	-1.63269166564908	-1.7545210580756	splanchnic lateral plate/anterior paraxial mesoderm
ACATACGCAAGAAAGG	6.52748234653506	-3.6695875387122	neuromesodermal progenitor late
ACATACGCACGACTCG	-0.928826972007418	6.37016184521419	preplacodal ectoderm
ACATACGCATTCTTAC	-0.852578207015658	-2.08220164584416	splanchnic lateral plate/anterior paraxial mesoderm
ACATACGCATTTGCTT	5.68163473987613	4.18284352017147	fore/midbrain
ACATACGGTACAGTTC	-5.3630882940289	-1.895508931153	primitive heart tube
ACATACGGTAGCGTAG	7.1658252038959	1.35443504048091	future spinal cord
ACATACGGTCCGTCAG	7.1525457658771	-2.66601269053715	neuromesodermal progenitor early
ACATACGGTGAAAGAG	-16.1160437307354	2.80420429898006	primitive blood late
ACATACGGTGCACGAA	-0.696121796130801	-7.24244992541569	posterior lateral plate mesoderm
ACATACGGTGCGATAG	-5.13882510280576	-5.963717625611	amnion mesoderm early
ACATACGTCAACGCTA	1.03863437557254	-5.34973161029118	presomitic mesoderm
ACATACGTCATCTGCC	7.59626276874576	4.81496412945491	neural ectoderm anterior
ACATACGTCATGTCCC	-3.46326415157285	-6.43734662341374	allantois
ACATACGTCCCTAACC	-0.107212078854108	-2.07548038768071	somites
ACATACGTCCGTCATC	6.58903248691592	3.6064282198022	neural ectoderm anterior
ACATACGTCGCAGGCT	7.33613713169131	2.76621778202755	fore/midbrain
ACATACGTCGGCTACG	7.10462077045474	-0.949915454857525	future spinal cord
ACATCAGAGAGCTATA	3.94954474353824	4.47037632656795	neural crest
ACATCAGAGATCGGGT	-5.92245022869077	-0.982032702439007	primitive heart tube
ACATCAGAGCACCGCT	7.6931312837604	-0.130090610258755	future spinal cord
ACATCAGAGTGCCATT	-1.36239783382382	-5.14841525363224	allantois
ACATCAGCAAGAAAGG	8.19676049137149	2.95375926686031	fore/midbrain
ACATCAGCAAGCCCAC	7.31189997577701	-1.08789305495518	future spinal cord
ACATCAGCACGTTGGC	-5.54643408870664	-5.70964114474553	amnion mesoderm late
ACATCAGCAGAGTGTG	-2.0535556516644	-4.41235034274357	posterior lateral plate mesoderm
ACATCAGCATAAGACA	7.93416245365176	-0.233516262047467	future spinal cord
ACATCAGGTAGAGCTG	7.165481881142	4.24769242001277	neural ectoderm anterior
ACATCAGGTGCCTGGT	-1.17942647552457	15.4213035841058	visceral endoderm late
ACATCAGGTGCGGTAA	-15.9150673589703	-1.09495954322117	primitive blood late
ACATCAGGTGTTCGAT	-4.51714484310117	-3.09717910098332	secondary heart field/splanchnic lateral plate
ACATCAGGTTCGGGCT	-14.610376044273	-1.34784524249333	primitive blood progenitors
ACATCAGTCAATCTCT	7.29808361911807	-2.30253569888371	neuromesodermal progenitor early
ACATCAGTCAGCAACT	0.158434794187879	4.70586283398372	preplacodal ectoderm
ACATCAGTCCCAAGTA	4.97821934604678	-5.40013758944767	neuromesodermal progenitor late
ACATCAGTCCCTGACT	5.46756537342105	-4.12412707614201	neuromesodermal progenitor late
ACATCAGTCCTCAACC	-5.8718306264874	-6.11371485995549	amnion mesoderm early
ACATCAGTCGCGTAGC	8.55906327152286	1.0608013410638	fore/midbrain
ACATCAGTCGGACAAG	-1.4222890577313	6.45264847470027	neural ectoderm posterior
ACATCAGTCTCTAGGA	2.20158965969119	5.6807177801202	neural ectoderm posterior
ACATCAGTCTGTTTGT	7.24486573123965	-1.82905952739018	future spinal cord
ACATCAGTCTTCTGGC	-5.32898346996274	-6.89181868838566	amnion mesoderm late
ACATCAGTCTTGTATC	6.7544482507709	-4.32945363330143	neuromesodermal progenitor late
ACATGGTAGAGGTTGC	1.33714301967654	4.77122385693294	preplacodal ectoderm
ACATGGTAGCAGGCTA	-0.629864349126483	-3.80310408877629	similar to neural crest
ACATGGTAGGATGCGT	-4.74172942256894	-5.14195029544133	amnion mesoderm early
ACATGGTAGTTATCGC	-0.746975644588137	-6.79976336764592	posterior lateral plate mesoderm
ACATGGTCAAAGTCAA	-0.876497372150088	15.1231344480584	visceral endoderm late
ACATGGTCAACTGCGC	-15.2697178564068	-0.925563261978802	primitive blood early
ACATGGTCAAGGACTG	-1.65332655525174	-2.56833784388798	secondary heart field/splanchnic lateral plate
ACATGGTCACAGAGGT	1.10305912876162	8.00953085613948	notochord
ACATGGTCACTGTTAG	1.0428536691669	-4.56767527865666	posterior lateral plate mesoderm
ACATGGTCATTTCAGG	-4.87986247158017	-3.4096519212653	primitive heart tube
ACATGGTGTGCTAGCC	5.45388873004947	5.46792681408626	neural crest
ACATGGTGTGCTTCTC	7.31118090534244	1.96539397431118	future spinal cord
ACATGGTTCAGTTAGC	-2.7933644495007	-4.28084771441716	allantois
ACATGGTTCATCTGCC	5.41676171207461	-4.33178536700505	neuromesodermal progenitor late
ACATGGTTCATGCAAC	-0.28806519424882	-2.62522117900151	somites
ACATGGTTCCGATATG	-0.771358593463565	7.40093357754451	gut endoderm
ACCAGTAAGAGCTTCT	-16.5562473974225	1.35641594124538	primitive blood late
ACCAGTAAGATAGGAG	-0.908551200389529	7.30921919537288	gut endoderm
ACCAGTAAGATCGGGT	-0.434490307330752	-2.49097673701542	somites
ACCAGTAAGGAGCGAG	-1.6535129985806	-6.54694430636662	allantois
ACCAGTAAGTACGCCC	5.94955237293277	2.18887145710689	neural ectoderm anterior
ACCAGTACAAGAGTCG	-10.8190380773541	-3.73922078418034	hematopoietic/endothelial progenitors
ACCAGTACACGTCAGC	5.25007946872744	2.55288655949337	neural ectoderm anterior
ACCAGTACAGATCCAT	1.95327337169681	-4.59622256564396	presomitic mesoderm
ACCAGTACAGGGCATA	-0.214888996541167	7.55228216839534	gut endoderm
ACCAGTAGTACCAGTT	-2.07368080234494	-1.39008896159428	pharyngeal arch mesoderm
ACCAGTAGTATAGTAG	7.32140953922305	0.744254602916065	future spinal cord
ACCAGTAGTCATGCAT	4.04637225055728	-4.6231962900092	neuromesodermal progenitor late
ACCAGTAGTCATGCCG	-0.171391281395817	-5.77568976687687	posterior lateral plate mesoderm
ACCAGTAGTGAAATCA	-15.5496460638043	-0.347981617920575	primitive blood early
ACCAGTAGTGTTTGGT	5.05101807498965	5.69991524410945	future spinal cord
ACCAGTAGTTAAGATG	-1.27354316329923	-2.39016644763249	splanchnic lateral plate/anterior paraxial mesoderm
ACCAGTATCAAGCCTA	-0.370376481771136	-6.79764430331486	posterior lateral plate mesoderm
ACCAGTATCACCCGAG	4.74363072299991	3.87797672939998	fore/midbrain
ACCAGTATCACCGTAA	6.91646225833926	3.74896891308528	neural crest
ACCAGTATCAGGCGAA	7.24444897556338	-0.571347461216626	future spinal cord
ACCAGTATCAGTTCGA	2.67418702030215	-4.45034758853215	presomitic mesoderm
ACCAGTATCATACGGT	2.84333451175723	5.24933321667415	neural crest
ACCAGTATCCATTCTA	-5.4623223981854	-5.59868495272892	amnion mesoderm early
ACCCACTAGATCGATA	7.958544091225	3.17146427822811	fore/midbrain
ACCCACTAGATGTTAG	-1.42971651172605	7.33431656552059	gut endoderm
ACCCACTAGCATCATC	1.74664528751407	8.79465086651546	notochord
ACCCACTAGCGAAGGG	6.18327505970035	4.50152523709041	fore/midbrain
ACCCACTAGCGACGTA	2.59938795948062	5.46351797772151	neural ectoderm posterior
ACCCACTAGGAATTAC	7.94585354709659	1.29813773823482	future spinal cord
ACCCACTCAATCGAAA	4.45410712146792	-3.20261328028935	neuromesodermal progenitor early
ACCCACTCAATGAAAC	-16.7217232427594	0.530528618819538	primitive blood late
ACCCACTCACAACGCC	7.79144938373599	1.54654021454555	fore/midbrain
ACCCACTCAGGACGTA	8.22167618656192	0.902921273238483	fore/midbrain
ACCCACTCAGGTGCCT	3.78696830654178	4.07125313473445	neural ectoderm posterior
ACCCACTGTATATCCG	-1.47812490081754	14.4592388410638	visceral endoderm late
ACCCACTGTCATGCAT	7.72671587848697	0.681904806620899	future spinal cord
ACCCACTGTTCTGGTA	-1.61270062541928	-6.6969939927985	posterior lateral plate mesoderm
ACCCACTTCCACTGGG	-4.17924897289243	-3.74218551921147	allantois
ACCGTAAAGATGGGTC	-1.07394473171201	5.08225424481136	surface ectoderm
ACCGTAAAGATGTAAC	-2.98003785228696	-6.55007188128727	allantois
ACCGTAAAGCAACGGT	-2.0883958778378	-1.30535774039525	splanchnic lateral plate/anterior paraxial mesoderm
ACCGTAAAGCTGGAAC	-1.45243064975705	-1.17179994391697	splanchnic lateral plate/anterior paraxial mesoderm
ACCGTAAAGTACCGGA	-2.2951385221478	5.95361550045711	surface ectoderm
ACCGTAACACACATGT	-1.00654552793469	5.1223624486993	surface ectoderm
ACCGTAACAGCGATCC	3.41046412372622	4.64722378445369	neural ectoderm posterior
ACCGTAACAGTTCCCT	-1.85801760768857	-6.88380734729069	allantois
ACCGTAAGTAGCAAAT	7.48232205295596	4.20274145794612	neural ectoderm anterior
ACCGTAAGTCTACCTC	-10.0495030126568	-4.76259295748967	posterior lateral plate mesoderm
ACCGTAAGTCTGCAAT	7.55355437183413	-1.42316691684025	future spinal cord
ACCGTAAGTGCACCAC	-9.99992148494687	-4.63521687793034	hematopoietic/endothelial progenitors
ACCGTAAGTGGTACAG	-6.6538883886334	-1.20126073169011	primitive heart tube
ACCGTAAGTGGTTTCA	5.30555851841006	1.93625695896846	fore/midbrain
ACCGTAAGTGTGCGTC	-6.74739901637998	-1.32686857985753	primitive heart tube
ACCGTAAGTTCCACTC	1.09495444679294	-4.56824796008366	posterior lateral plate mesoderm
ACCGTAAGTTGGTAAA	-1.47562281703916	-7.07568614291447	allantois
ACCTTTAAGAAGCCCA	-0.700737997054721	-7.41816823291081	posterior lateral plate mesoderm
ACCTTTAAGACCGGAT	7.08200772190127	3.88071496678096	fore/midbrain
ACCTTTAAGCCAGGAT	7.06644232654605	1.89414901924831	fore/midbrain
ACCTTTAAGCTGATAA	3.51535041713748	-5.84721486377018	presomitic mesoderm
ACCTTTAAGGCGTACA	7.73403866672549	3.57510669422847	neural ectoderm anterior
ACCTTTAAGTTGTAGA	1.56021829032931	4.57065947247249	neural ectoderm anterior
ACCTTTACACCAGTTA	2.2228754320148	-5.4592501382758	presomitic mesoderm
ACCTTTACACCTCGGA	-16.6542145452496	0.726863755709949	primitive blood early
ACCTTTACACGACGAA	-0.594288273811007	6.48761780453426	preplacodal ectoderm
ACCTTTACACTGAAGG	1.38514871978793	8.37100298596126	notochord
ACCTTTACACTTGGAT	7.74061997318301	-0.0115184086789462	neural ectoderm posterior
ACCTTTACAGCCAATT	-1.56187157249417	15.20738871289	visceral endoderm late
ACCTTTACAGGCTGAA	1.03173680686984	5.08560545635921	preplacodal ectoderm
ACCTTTAGTAAGTGGC	7.96102173709903	3.14874823284847	neural ectoderm anterior
ACCTTTAGTAGCGCTC	-1.94830040550199	6.18054564190609	neuromesodermal progenitor late
ACCTTTAGTTAAAGTG	7.29205353641543	3.88864333821041	fore/midbrain
ACCTTTAGTTCCACAA	-0.731675013065005	-3.69386284159916	similar to neural crest
ACCTTTATCCTTCAAT	-3.46872155284848	-4.68478791522282	secondary heart field/splanchnic lateral plate
ACCTTTATCTATGTGG	-1.87575106239286	-0.474756227009473	splanchnic lateral plate/anterior paraxial mesoderm
ACCTTTATCTGGTTCC	-1.38425843334165	-1.88702730941075	splanchnic lateral plate/anterior paraxial mesoderm
ACGAGCCAGAATAGGG	8.10639889621768	3.09637887669307	neural ectoderm anterior
ACGAGCCAGACTCGGA	1.00430806064639	-2.72675602244633	somites
ACGAGCCAGAGAGCTC	-2.76477734661069	5.52867920590145	surface ectoderm
ACGAGCCAGAGGACGG	6.33731825733218	3.29025800419551	fore/midbrain
ACGAGCCAGCACCGTC	7.26703484439883	4.42967779827816	neural ectoderm anterior
ACGAGCCAGCCCAGCT	2.32223518276248	-3.7322415571143	neural crest
ACGAGCCAGCCCGAAA	0.656382516861295	5.01796801281673	preplacodal ectoderm
ACGAGCCAGTACATGA	-5.13083903408017	-5.6419836740424	amnion mesoderm early
ACGAGCCCACCCATGG	-16.3716122350689	-0.408916161530194	primitive blood late
ACGAGCCCACTTAAGC	6.36175234699283	3.78384025288326	neural ectoderm anterior
ACGAGCCCAGTGGAGT	-16.592122717857	-0.564215944283185	primitive blood late
ACGAGCCCATGGTTGT	6.28094084644351	1.91990442467433	neural ectoderm anterior
ACGAGCCGTAGAGGAA	-1.12729053115811	13.4630277891229	visceral endoderm late
ACGAGCCGTCACACGC	9.016236618996	2.49807174397213	fore/midbrain
ACGAGCCGTGAGCGAT	1.13103802585635	-6.77919976519841	posterior lateral plate mesoderm
ACGAGCCGTTCCATGA	7.70056469821963	1.15135843945247	fore/midbrain
ACGAGCCTCCCAAGTA	-2.36343638515439	-6.7898918847968	allantois
ACGAGCCTCCTCAACC	7.94888337039981	3.54962403965694	neural ectoderm anterior
ACGAGCCTCGTTTGCC	6.58815939807925	4.63446314526302	neural ectoderm anterior
ACGAGCCTCTCTTGAT	-1.0855762801167	7.58016474438411	gut endoderm
ACGAGCCTCTGCGTAA	5.54963810825381	4.02178461743099	neural ectoderm anterior
ACGAGCCTCTTGCATT	0.614308372974729	-7.39691273974675	presomitic mesoderm
ACGAGGAAGAACTCGG	1.90004666233096	-5.5721332292487	presomitic mesoderm
ACGAGGAAGAGGTAGA	1.39790506744418	8.43736441326839	notochord
ACGAGGAAGCCAGTAG	-0.895502372741366	14.9757192869256	visceral endoderm late
ACGAGGAAGCCATCGC	0.596951858044004	5.04986031246883	preplacodal ectoderm
ACGAGGAAGGAGCGAG	-16.5089260778424	1.17817087364894	primitive blood late
ACGAGGAAGGCTAGCA	-2.31864945507016	5.91579230023128	surface ectoderm
ACGAGGACAAAGGAAG	6.61873562717471	-3.67995517062443	neuromesodermal progenitor late
ACGAGGACACTTAACG	7.4187024393085	2.52616603565914	fore/midbrain
ACGAGGACAGTTTACG	8.47373612308536	0.410856022364917	future spinal cord
ACGAGGACATGGTTGT	0.656695202827787	-5.37473122882145	posterior lateral plate mesoderm
ACGAGGACATGTCCTC	-1.23698548889127	-0.792345867626843	somites
ACGAGGAGTAGCAAAT	8.01849873447452	3.72407753658992	neural ectoderm anterior
ACGAGGAGTGACGGTA	7.00065453434024	1.55377097321254	fore/midbrain
ACGAGGAGTGTTGAGG	1.05858917617831	5.42092211437923	preplacodal ectoderm
ACGAGGAGTTCTCATT	-0.22931193476882	7.4152615804742	gut endoderm
ACGAGGATCATAGCAC	1.70231731319461	-4.62312524127263	presomitic mesoderm
ACGAGGATCCTTGCCA	-1.37574355220761	-1.40134064959782	pharyngeal arch mesoderm
ACGAGGATCGAACGGA	5.51480229282412	6.32638342571956	neural crest
ACGAGGATCGCCAGCA	-11.0898491582867	-3.78786937999028	hematopoietic/endothelial progenitors
ACGAGGATCGTTACGA	-16.3980786046978	1.68873686981899	primitive blood early
ACGAGGATCTCAAGTG	-16.6705567083355	1.59966571522457	primitive blood late
ACGATACAGTCCCACG	-0.12794917272743	4.88334734631282	preplacodal ectoderm
ACGATACAGTTGAGAT	-16.23821227169	-0.734829292767224	primitive blood late
ACGATACCAAGAAGAG	-0.0977879642542845	-4.67849938678044	posterior lateral plate mesoderm
ACGATACCAGAGTGTG	-1.53199128723111	-1.71134238051671	pharyngeal arch mesoderm
ACGATACCAGCGTCCA	7.32990057849917	4.60338051510555	fore/midbrain
ACGATACCATACAGCT	8.28667385959659	3.54503328991634	fore/midbrain
ACGATACCATCAGTCA	-16.6496617040631	1.46252758694393	primitive blood late
ACGATACGTAGGGACT	0.0667132892611975	4.86455662441951	preplacodal ectoderm
ACGATACGTCAAAGCG	2.83434517765079	-4.97489373492497	presomitic mesoderm
ACGATACGTCCTGCTT	-0.0707947975989824	-3.44801370906132	similar to neural crest
ACGATACGTCGAAAGC	1.56300278091464	4.7412327070306	neural crest
ACGATACGTCGTTGTA	-1.33641056632962	-1.22356133269566	splanchnic lateral plate/anterior paraxial mesoderm
ACGATACGTCTCATCC	3.61608107471499	-4.22256057070988	presomitic mesoderm
ACGATACGTCTGATTG	7.21598751926455	1.78763230038387	future spinal cord
ACGATACGTGTGACGA	-1.85139863109555	-4.9654757242133	posterior lateral plate mesoderm
ACGATACGTGTTGAGG	4.43296320819888	3.97653229428035	neural ectoderm anterior
ACGATACGTTCCATGA	-0.09837454473939	5.17269880963069	preplacodal ectoderm
ACGATACGTTCCGGCA	-1.94483689880338	-1.63273231791752	pharyngeal arch mesoderm
ACGATACGTTTGGGCC	3.33476193332705	4.16230900479061	neural ectoderm posterior
ACGATACTCCCGACTT	-0.954089566230441	13.2122829694818	visceral endoderm early
ACGATACTCGCCAGCA	0.146807745933866	5.17525465679866	preplacodal ectoderm
ACGATACTCGGTTCGG	6.25893481159244	4.06409485531551	neural ectoderm anterior
ACGATGTAGAAACCGC	-2.0165329418179	-1.37918143080967	splanchnic lateral plate/anterior paraxial mesoderm
ACGATGTAGCACCGCT	-1.36006371593442	14.4424656171868	secondary heart field/splanchnic lateral plate
ACGATGTAGCGTTCCG	3.30438144588504	3.80898816776973	similar to neural crest
ACGATGTAGCTAGTGG	4.48848565006289	-5.46025435733098	neuromesodermal progenitor late
ACGATGTAGGACACCA	7.74997361087832	0.21809929502708	future spinal cord
ACGATGTCAAGGGTCA	6.91283686542544	1.77589161587459	future spinal cord
ACGATGTCACACTGCG	-6.57571236705747	-0.960589573853192	primitive heart tube
ACGATGTCACAGGTTT	-1.53601936912503	5.20095665646297	surface ectoderm
ACGATGTCACCACCAG	-1.83742205715146	-5.56150309848088	posterior lateral plate mesoderm
ACGATGTCAGGTGCCT	-0.444772585391665	-3.93041794108647	similar to neural crest
ACGATGTCATGGTTGT	6.06199868106875	2.48761112881404	fore/midbrain
ACGATGTGTACCGTAT	8.86512310886416	0.8421813983987	neural ectoderm anterior
ACGATGTGTATAGGGC	-10.9250027379986	-2.66793887423771	hematopoietic/endothelial progenitors
ACGATGTGTCATGCAT	-2.88477151012387	-6.37819306659001	allantois
ACGATGTGTCGACTGC	4.14408142948184	3.44097550106746	neural ectoderm posterior
ACGATGTGTCTCAACA	5.85081179523501	3.03221733761531	future spinal cord
ACGATGTGTCTTTCAT	1.23206277275119	-5.47614733981389	posterior lateral plate mesoderm
ACGATGTGTGATAAAC	1.37532885456119	8.25115187359554	notochord
ACGATGTGTTGACGTT	8.82745297336612	2.67723424626094	neural ectoderm anterior
ACGATGTTCAACACGT	0.163464561939573	-2.35717384623784	somites
ACGATGTTCAGCTGGC	-0.587216927766467	6.72072060299617	gut endoderm
ACGATGTTCAGGATCT	-4.66518990611997	-2.10492007540959	secondary heart field/splanchnic lateral plate
ACGATGTTCATCACCC	3.51167400264773	-5.29136054324406	presomitic mesoderm
ACGATGTTCCTTGACC	3.62129671955142	-5.60318963336247	presomitic mesoderm
ACGATGTTCCTTGGTC	7.69762785816226	2.99617178631526	neural ectoderm anterior
ACGCAGCAGAGGTTAT	6.26541502857242	2.90353996945125	fore/midbrain
ACGCAGCAGCTTATCG	-6.77534167385068	-1.52624802397984	primitive heart tube
ACGCAGCAGGGTATCG	4.80604060077701	-5.24305503176945	neuromesodermal progenitor late
ACGCAGCAGTGCGTGA	-0.97758696889844	-5.51156251239079	posterior lateral plate mesoderm
ACGCAGCCAGCGTCCA	9.23031742954288	2.13134486866695	neural ectoderm anterior
ACGCAGCCATTGCGGC	-0.780377193450595	-4.11265055941838	secondary heart field/splanchnic lateral plate
ACGCAGCGTCGGATCC	4.32354243183169	-4.69640271472233	neuromesodermal progenitor late
ACGCAGCGTGGGTATG	-1.06832425212827	13.2754143018792	visceral endoderm late
ACGCAGCGTTCCACGG	1.10939486408267	-5.08928649234074	posterior lateral plate mesoderm
ACGCAGCTCACCTCGT	-0.86856369590726	-5.10340897845524	posterior lateral plate mesoderm
ACGCAGCTCACGACTA	-6.86975447750058	-1.47914318846959	primitive heart tube
ACGCAGCTCATGCAAC	6.60062678241763	-2.73311607646245	neuromesodermal progenitor early
ACGCAGCTCCATGCTC	-16.1196467123028	-1.30014555262822	primitive blood late
ACGCCAGAGATCGGGT	7.94050438785586	1.22119100285274	fore/midbrain
ACGCCAGCAAGGCTCC	4.44075854206119	4.77005369854671	neural crest
ACGCCAGGTAACGTTC	-2.71204583263364	5.58591540051204	surface ectoderm
ACGCCAGGTAGAGGAA	-3.97337572193112	-6.12028186129826	amnion mesoderm early
ACGCCAGGTGAGGGAG	0.698279813766813	-2.26703970240849	somites
ACGCCAGTCAGTTAGC	8.53637535953555	3.46340234471065	neural ectoderm anterior
ACGCCAGTCCAACCAA	-3.28238098239865	-3.61718361186284	secondary heart field/splanchnic lateral plate
ACGCCAGTCGTCACGG	6.56987889194522	-4.14372079180974	neuromesodermal progenitor late
ACGCCAGTCTCATTCA	-5.90516392803159	-6.57594125079411	amnion mesoderm late
ACGCCAGTCTGAAAGA	1.05642576599154	-4.97370974826115	posterior lateral plate mesoderm
ACGCCGAAGACTGTAA	2.834507063866	-5.37018077182072	presomitic mesoderm
ACGCCGAAGGCACATG	8.51224930667911	1.63827164364559	fore/midbrain
ACGCCGAAGTATCTCG	-4.5368377408978	-6.27377240466374	amnion mesoderm early
ACGCCGAAGTGCGTGA	4.11848147296939	-3.77898304271	neuromesodermal progenitor late
ACGCCGAAGTGGTCCC	6.26800330066714	-3.94073502825993	neuromesodermal progenitor late
ACGCCGAAGTTGAGAT	-0.300019948839808	-4.78548972415226	posterior lateral plate mesoderm
ACGCCGACAAGAAAGG	-5.54423634624448	-6.29060237216252	amnion mesoderm late
ACGCCGACACTATCTT	7.48474200153384	-1.41774074839848	future spinal cord
ACGCCGACAGGAATCG	-0.447004213094378	-3.40431563662785	similar to neural crest
ACGCCGAGTACCGTTA	3.09805734539065	-5.10274855899113	presomitic mesoderm
ACGCCGAGTCAACTGT	-6.27333561992612	-1.14634494590062	primitive heart tube
ACGCCGAGTTCCGGCA	-2.30716840839353	7.64369757366878	gut endoderm
ACGCCGATCACCGGGT	-16.5546337804791	-0.929911063187298	primitive blood early
ACGCCGATCAGCTGGC	7.55333502674136	4.8277428884576	fore/midbrain
ACGCCGATCATCGGAT	8.74423725986514	3.67830236149532	fore/midbrain
ACGCCGATCGGTTCGG	6.23177082920108	2.6485014696191	future spinal cord
ACGGAGAAGAGACGAA	7.25192673587832	-2.93690292643803	neuromesodermal progenitor late
ACGGAGAAGATGGGTC	-5.97275750255551	-5.40039651202458	amnion mesoderm early
ACGGAGAAGCCCTAAT	0.748326198101377	6.96448309612972	gut endoderm
ACGGAGAAGCGACGTA	6.18360693836245	3.33667500210506	neural ectoderm anterior
ACGGAGAAGGACAGCT	3.43968732738528	-3.58349435138005	neuromesodermal progenitor early
ACGGAGAAGGAGTAGA	-1.83792857742276	-0.969686792366681	splanchnic lateral plate/anterior paraxial mesoderm
ACGGAGAAGGCTAGGT	8.0811894693378	4.27609093380672	neural ectoderm anterior
ACGGAGAAGTCATGCT	-3.17425076580014	-4.69422642993229	allantois
ACGGAGAAGTCTCGGC	4.26038964176211	-4.05317895221013	neuromesodermal progenitor late
ACGGAGACAAGCCATT	-0.963956817149783	-0.782026098244366	somites
ACGGAGACAGACAAGC	8.77633984470401	3.0537966032098	neural ectoderm anterior
ACGGAGACAGATTGCT	0.0844369241002554	5.98246557903987	preplacodal ectoderm
ACGGAGACAGCTGTGC	8.50520928287539	2.20819409085018	neural ectoderm anterior
ACGGAGAGTTCCATGA	-1.81770031070676	-1.7132373313834	secondary heart field/splanchnic lateral plate
ACGGAGAGTTCGAATC	6.53365691089663	3.60138971997005	fore/midbrain
ACGGAGATCCACGACG	-1.45338801956143	-2.43031232165593	splanchnic lateral plate/anterior paraxial mesoderm
ACGGAGATCCAGTAGT	-5.4411870679852	-6.04568593310612	amnion mesoderm late
ACGGAGATCGCCTGAG	5.42398054981265	-4.61336152362126	neuromesodermal progenitor late
ACGGAGATCGTAGGAG	-16.7463070592877	-0.339674190752682	primitive blood late
ACGGCCAAGAGTTGGC	-0.799696429729128	-1.25158970164555	somites
ACGGCCAAGATCCCGC	-6.10629479503598	-5.65073029803532	amnion mesoderm early
ACGGCCAAGGCAATTA	-2.1787850103375	5.3203752775262	surface ectoderm
ACGGCCAAGGGTCTCC	-3.10180394268003	-2.63259713458317	secondary heart field/splanchnic lateral plate
ACGGCCAAGTACATGA	-1.47239904022183	-2.32465879725712	somites
ACGGCCAAGTCCGGTC	7.94464810276065	1.38276977730495	fore/midbrain
ACGGCCAAGTGTTTGC	5.48019535923037	-4.90524117755192	neuromesodermal progenitor early
ACGGCCACAACCGCCA	8.04915078067813	1.11371309948665	fore/midbrain
ACGGCCACACTGTCGG	-1.97744183158841	5.7382014532159	surface ectoderm
ACGGCCACATACTACG	7.5220902719501	1.2583475847314	fore/midbrain
ACGGCCACATGCATGT	6.8991916933063	2.9065421361993	fore/midbrain
ACGGCCACATTCCTCG	-1.82297710990872	-3.51775448130864	somites
ACGGCCACATTGGCGC	-16.456136389732	-1.0541170101096	primitive blood late
ACGGCCAGTGCATCTA	-0.203058256864214	-7.34690444278019	posterior lateral plate mesoderm
ACGGCCAGTGCCTGTG	5.20671494388614	4.68781693173152	neural crest
ACGGCCAGTGGACGAT	0.250868962049817	-2.33984200763005	somites
ACGGCCAGTGTCGCTG	8.45150883579288	3.48061998081905	neural ectoderm anterior
ACGGCCAGTTAAAGTG	-4.64788834667173	-1.88970677661198	secondary heart field/splanchnic lateral plate
ACGGCCAGTTATTCTC	-11.3872019491192	-3.69442622470158	hematopoietic/endothelial progenitors
ACGGCCATCAACACCA	7.79719956302676	4.43566305828792	neural ectoderm anterior
ACGGCCATCAGGCAAG	-16.8022228918072	-0.185689360969243	primitive blood late
ACGGCCATCAGGCGAA	-3.83912508106198	-3.3263053159644	secondary heart field/splanchnic lateral plate
ACGGCCATCGCGCCAA	2.28022487545047	-4.44618956851262	presomitic mesoderm
ACGGCCATCGCTTAGA	-1.37102119541135	-6.40599267291325	allantois
ACGGCCATCGTCACGG	7.22539408588443	-1.0013758401801	future spinal cord
ACGGCCATCTAACTCT	7.45306857013736	0.890457763202014	future spinal cord
ACGGGCTAGCAATATG	5.46019013309512	5.68855126095516	neural crest
ACGGGCTAGCCCAACC	5.49251587772403	-4.64192120837468	neuromesodermal progenitor late
ACGGGCTAGTAGGCCA	-2.49050609683957	-6.30836598681706	allantois
ACGGGCTAGTGACATA	-15.640218420982	-0.538216398232159	primitive blood late
ACGGGCTCAAGCTGGA	0.334884361267423	-5.33253590869206	posterior lateral plate mesoderm
ACGGGCTCAATGGACG	-1.53436724758115	7.41193278027278	gut endoderm
ACGGGCTCACCACGTG	1.46095116519961	-5.52483336734074	posterior lateral plate mesoderm
ACGGGCTCACGAAACG	-5.85486905193296	-6.72093503283757	amnion mesoderm early
ACGGGCTCACTTAAGC	8.03685696506534	0.955390109546008	fore/midbrain
ACGGGCTCAGGCAGTA	-3.60488311862912	-6.21569983767766	amnion mesoderm early
ACGGGCTCATTAGCCA	-1.89874188518491	-3.06262628840703	splanchnic lateral plate/anterior paraxial mesoderm
ACGGGCTCATTGGGCC	-6.07990138149228	-0.755401478283581	primitive heart tube
ACGGGCTGTAAGTGGC	3.80078537845645	4.05713732434017	neural ectoderm anterior
ACGGGCTGTAGCTCCG	-2.81942455387082	5.76987106991512	surface ectoderm
ACGGGCTGTCATATCG	5.9334615030292	3.4415112276147	fore/midbrain
ACGGGCTGTTCTCATT	-1.30276553249326	-0.642364130490002	splanchnic lateral plate/anterior paraxial mesoderm
ACGGGCTGTTGAACTC	-6.55273835277524	-1.11627416419285	primitive heart tube
ACGGGCTGTTTGGCGC	8.12203438663516	0.874465181357684	fore/midbrain
ACGGGCTTCAGGATCT	-5.03780715084043	-6.83974711703557	amnion mesoderm early
ACGGGCTTCCGCATAA	-1.20216922378507	13.7673671979974	visceral endoderm late
ACGGGCTTCTCTTATG	2.09008248233829	5.55018503857357	neural ectoderm posterior
ACGGGCTTCTGACCTC	-16.8981148443219	0.0186540138493207	primitive blood late
ACGGGTCAGAGAACAG	5.60681994342837	-5.07438199328679	neuromesodermal progenitor late
ACGGGTCAGCTGAACG	0.816796139717435	-4.46938054370183	posterior lateral plate mesoderm
ACGGGTCAGGACATTA	-6.56387726879087	-0.861091540329632	primitive heart tube
ACGGGTCAGGACCACA	7.98224099063907	0.0776417319248345	future spinal cord
ACGGGTCAGGCTAGCA	-5.27236668682065	-5.21246068286198	amnion mesoderm early
ACGGGTCCAAACCTAC	-0.98985902881589	15.2576864500116	visceral endoderm late
ACGGGTCCAAACGCGA	-1.02834008550611	13.7326725263665	visceral endoderm early
ACGGGTCCAAGCGAGT	-16.5013539037701	2.3898230333398	primitive blood early
ACGGGTCCAATAAGCA	-2.20214979267087	7.29530604077083	gut endoderm
ACGGGTCGTCGGCATC	-6.2706343374249	-1.33191077517765	primitive heart tube
ACGGGTCGTCTTCGTC	4.71306260013614	5.95802052212459	neural crest
ACGGGTCGTTTCGCTC	-6.55127493953672	-0.831363664143262	primitive heart tube
ACGGGTCTCAAACCAC	8.82368882083926	2.69643194866878	neural ectoderm anterior
ACGGGTCTCACTTACT	5.49249585056338	-4.44551770495671	neuromesodermal progenitor late
ACGGGTCTCAGCAACT	4.40760214710269	-4.7247211198737	neuromesodermal progenitor late
ACGGGTCTCATAAAGG	4.8812530794147	-5.08063714312809	neuromesodermal progenitor late
ACGGGTCTCCCTAACC	7.7388494768146	3.64535744381649	fore/midbrain
ACGGGTCTCCGCGTTT	-1.01637135362592	-5.92792813586491	posterior lateral plate mesoderm
ACGGGTCTCGCTTGTC	7.90525467777285	4.30778439236385	neural ectoderm anterior
ACGGGTCTCGGTGTTA	-4.32278220272031	-5.12746112155217	amnion mesoderm early
ACGGGTCTCTCAAACG	6.49615557575259	2.38978297901851	fore/midbrain
ACGGGTCTCTGGCGTG	-1.07436267948117	-4.76212422656315	posterior lateral plate mesoderm
ACGTCAAAGGATATAC	-2.24707762813535	-6.76750914859074	allantois
ACGTCAACAAGCCTAT	-1.33119635200467	15.3522699613641	visceral endoderm late
ACGTCAACAATGGATA	-7.05220906352964	-1.64616040992039	primitive heart tube
ACGTCAACACACCGAC	5.47712119007144	-4.089844868653	neuromesodermal progenitor late
ACGTCAACACGTTGGC	0.0318566867116446	-4.92229621218937	posterior lateral plate mesoderm
ACGTCAACAGATGGCA	-10.5644175252911	-4.84011475848454	hematopoietic/endothelial progenitors
ACGTCAACAGTGGGAT	-13.8421942434308	-1.82063357638615	primitive blood progenitors
ACGTCAACATAACCTG	-16.2297550878521	-0.794469044678387	primitive blood late
ACGTCAACATCCCATC	1.17464776420627	-4.35874812411564	presomitic mesoderm
ACGTCAAGTACAGTTC	-0.460187389611865	-5.70906226443547	posterior lateral plate mesoderm
ACGTCAAGTACTCAAC	7.6917885103229	3.72445471478206	neural ectoderm anterior
ACGTCAAGTATCACCA	-0.164951461463833	-0.418884829752621	somites
ACGTCAAGTCCTCTTG	5.33752806568179	-5.07940594958561	neuromesodermal progenitor late
ACGTCAAGTCGCCATG	6.22702391529117	4.14532311154109	fore/midbrain
ACGTCAAGTGAGCGAT	-0.334634005188609	-7.3129460077216	posterior lateral plate mesoderm
ACGTCAATCACTCCTG	7.78055937671695	-0.42786134886044	future spinal cord
ACGTCAATCCAAACTG	6.18123562717471	-3.7857562761237	neuromesodermal progenitor late
ACGTCAATCCCTGACT	1.32335157775912	6.45352776242	preplacodal ectoderm
ACGTCAATCCTATGTT	-0.823544188499117	-1.21485833930272	somites
ACGTCAATCCTCATTA	-3.41558138942685	-6.4424363832404	allantois
ACGTCAATCTGCTGTC	7.04135592365298	-3.86421935366887	neuromesodermal progenitor late
ACTATCTAGTAGATGT	6.56604416751895	1.85129983616573	future spinal cord
ACTATCTCACAGTCGC	5.40186007404361	5.44708569241268	neural crest
ACTATCTGTACCGCTG	5.56678183460269	3.00227959347469	fore/midbrain
ACTATCTGTCAGTGGA	1.12198956394229	-7.11015002536076	presomitic mesoderm
ACTATCTGTCATACTG	0.267750725984907	-2.93671719836491	presomitic mesoderm
ACTATCTGTCGGCTCA	-0.618792667150164	-1.51411156462925	somites
ACTATCTTCAAGATCC	-1.04468004322019	13.1478565473626	visceral endoderm late
ACTATCTTCAGCTCGG	-5.54814545726743	-7.02724997805851	amnion mesoderm early
ACTATCTTCATGCATG	-0.201027019977236	7.06460840893489	primordial germ cells
ACTATCTTCCCTCAGT	-6.72898976421323	-0.620309398644147	primitive heart tube
ACTATCTTCGGTCTAA	8.12867768192325	0.350800349242511	future spinal cord
ACTATCTTCGTAGGTT	-11.4062296590802	-4.03425280856389	angioblasts
ACTATCTTCGTCTGCT	0.184645430088376	-6.03802506732243	posterior lateral plate mesoderm
ACTGAACAGAACAACT	4.11838753604922	3.88345010472042	neural ectoderm anterior
ACTGAACAGCGCCTCA	1.04764683628116	6.68617661190731	gut endoderm
ACTGAACAGTGCTGCC	-1.82630722141233	5.52118809414608	surface ectoderm
ACTGAACCAAATCCGT	-3.58889023876157	-6.26523272799748	allantois
ACTGAACCAAGAAGAG	7.45708210849795	1.2045864601205	future spinal cord
ACTGAACCAAGCGAGT	-0.884238286971713	13.0617941160272	visceral endoderm early
ACTGAACCACAGACAG	-2.00166754341092	7.500318362243	preplacodal ectoderm
ACTGAACCACCGCTAG	2.25740058803592	-6.53993909167546	presomitic mesoderm
ACTGAACCACGTGAGA	2.08705575847659	5.74302275372249	neural ectoderm posterior
ACTGAACCACTGCCAG	-2.18869011020627	-5.89879433917302	allantois
ACTGAACCAGGCTCAC	-5.23014418697324	-5.82002942370671	amnion mesoderm early
ACTGAACCATCTCCCA	8.2634347238544	-0.218643383257565	future spinal cord
ACTGAACGTATCGCAT	-0.0782621345516687	-1.09770099925297	somites
ACTGAACGTTACGGAG	0.919720248222684	-6.94595114993351	posterior lateral plate mesoderm
ACTGAACTCAGTTTGG	-6.52652470684018	-2.72088162707585	primitive heart tube
ACTGAACTCCACGCAG	6.97352917575869	-0.952719495766339	neuromesodermal progenitor early
ACTGAACTCGTAGGTT	-0.853901370525027	-1.43310670661229	splanchnic lateral plate/anterior paraxial mesoderm
ACTGAACTCTGGGCCA	-1.06160561656919	-7.2167488794257	allantois
ACTGAGTAGAAACCGC	1.62102742576632	4.64778645230037	neural ectoderm anterior
ACTGAGTAGCTGCCCA	5.29764111423526	3.94415981960994	neural ectoderm anterior
ACTGAGTAGGGATGGG	1.24516196632419	6.45833904934627	preplacodal ectoderm
ACTGAGTAGTATGACA	8.64894898319278	3.3632174272607	neural ectoderm anterior
ACTGAGTCAAAGTGCG	8.78664429569278	1.00584681225521	fore/midbrain
ACTGAGTCAGGGCATA	1.67123885536227	8.83864767742855	neuromesodermal progenitor late
ACTGAGTCATCGATTG	5.64112313175235	5.10921318722469	neural crest
ACTGAGTCATTTGCTT	-2.05504242992368	-6.69520919131535	allantois
ACTGAGTGTACAGCAG	3.57360346698794	-3.70354263591069	neuromesodermal progenitor early
ACTGAGTGTAGTGAAT	2.37147481823001	-5.49949042605656	presomitic mesoderm
ACTGAGTGTATAGTAG	7.41241677188907	1.83094544602138	neural ectoderm anterior
ACTGAGTGTCTCGTTC	8.65619023227725	2.35593159390193	neural ectoderm anterior
ACTGAGTGTTGAACTC	8.54799492740664	4.50895006848079	neural ectoderm anterior
ACTGAGTTCACAATGC	1.74917848491702	8.81197436047298	notochord
ACTGAGTTCACCGTAA	-4.55927340602841	-4.98318402575749	amnion mesoderm early
ACTGAGTTCTGATACG	-1.3711129865643	-5.18824593829411	allantois
ACTGATGAGATGAGAG	-2.35055772876706	-1.93900708960789	splanchnic lateral plate/anterior paraxial mesoderm
ACTGATGAGCAGCGTA	8.66056664371524	2.76864273739559	neural ectoderm anterior
ACTGATGAGCTAGTCT	-3.72434990024533	-2.77744333552617	secondary heart field/splanchnic lateral plate
ACTGATGAGGACAGCT	5.18711741352115	5.65594370556575	neural crest
ACTGATGAGGCCCTTG	-5.56883446788755	-5.83929698275822	amnion mesoderm late
ACTGATGAGTGGGTTG	-2.97788707828488	-3.19566695498723	secondary heart field/splanchnic lateral plate
ACTGATGAGTGTCCCG	8.11967499637637	3.79606921864254	fore/midbrain
ACTGATGCAAGCGATG	-1.54358629798856	14.614202334411	visceral endoderm early
ACTGATGCAATGGAAT	2.38739402675662	-5.89841191577214	presomitic mesoderm
ACTGATGCACCTCGTT	3.17948062801394	-3.37645308779973	neuromesodermal progenitor early
ACTGATGCAGCAGTTT	-16.6476113042828	0.221938728220287	primitive blood late
ACTGATGCAGGCAGTA	-6.46799866771665	-2.75431196498173	primitive heart tube
ACTGATGCATCCCACT	0.428191200733518	-5.26727502154606	posterior lateral plate mesoderm
ACTGATGCATGGTAGG	-16.3111187658307	-0.254636869900403	primitive blood late
ACTGATGCATTAACCG	-3.13435117816892	-3.29303090380925	secondary heart field/splanchnic lateral plate
ACTGATGGTGACTACT	8.86415036106143	2.75458486271602	neural ectoderm anterior
ACTGATGGTGGGTCAA	7.19185336017642	4.24301226330501	neural ectoderm anterior
ACTGATGGTTGTGGAG	-10.8615681371686	-4.51462142276066	hematopoietic/endothelial progenitors
ACTGATGTCAGGTTCA	0.664361433029508	-4.68325202273625	posterior lateral plate mesoderm
ACTGATGTCCGCAGTG	-1.10939119672742	-1.22318117427128	somites
ACTGATGTCGCGTAGC	-2.82168833827939	-6.33893410968083	allantois
ACTGATGTCTGACCTC	9.04401238346133	3.2426803846429	fore/midbrain
ACTGCTCAGACAAAGG	1.05827851676974	5.60932238293392	preplacodal ectoderm
ACTGCTCAGAGACGAA	7.67556078815494	0.66965897274715	future spinal cord
ACTGCTCAGCGATATA	-3.14647190189328	-5.64862029361027	allantois
ACTGCTCAGGCTCTTA	6.64133103275332	3.0325392026971	fore/midbrain
ACTGCTCAGGGAGTAA	-9.54673735713925	-4.25597064303654	allantois
ACTGCTCAGTCAAGCG	-2.08362869834867	5.48776037884456	surface ectoderm
ACTGCTCAGTCTCAAC	-2.01370112514463	-1.21458916472691	splanchnic lateral plate/anterior paraxial mesoderm
ACTGCTCCAATGGATA	6.32549364948306	-4.39693276690739	neuromesodermal progenitor late
ACTGCTCCACGGTTTA	-1.29689983940091	-6.37558667468327	posterior lateral plate mesoderm
ACTGCTCCAGCGAACA	-2.17855136012998	5.28151447964412	surface ectoderm
ACTGCTCCAGTGGGAT	1.40206725978885	-5.97935216235417	posterior lateral plate mesoderm
ACTGCTCCAGTTTACG	3.00739701175723	-5.40246407794255	presomitic mesoderm
ACTGCTCGTCATCGGC	-16.2223927221295	-0.233229578607258	primitive blood late
ACTGCTCGTCCAGTAT	0.841453806400632	6.41154177380306	preplacodal ectoderm
ACTGCTCGTGACGCCT	1.65529365921054	-3.38003556536931	somites
ACTGCTCGTTCCCTTG	-0.82080362653699	-3.83199517535466	posterior lateral plate mesoderm
ACTGCTCTCAACACCA	-15.7939831457135	-0.39376728343266	primitive blood early
ACTGCTCTCAGTACGT	4.28402026081119	4.02007610989315	fore/midbrain
ACTGCTCTCATAACCG	-0.981297238826419	-7.19673650073308	posterior lateral plate mesoderm
ACTGCTCTCCAGTAGT	-16.5500599584576	2.25551684094173	primitive blood early
ACTGCTCTCCGCATCT	-5.00306098079648	-5.39372317599553	amnion mesoderm early
ACTGTCCAGACTTTCG	1.01860602283511	6.74379189205867	primordial germ cells
ACTGTCCAGTCTCAAC	0.64512164974246	-6.48274485873478	posterior lateral plate mesoderm
ACTGTCCAGTGAATTG	-1.31837384319272	14.3852995176385	visceral endoderm late
ACTGTCCCAACACCCG	8.95261128330264	1.25901122284633	fore/midbrain
ACTGTCCCACCAGCAC	0.57864375495944	-7.14806525515812	presomitic mesoderm
ACTGTCCCACGAAATA	-16.6810032567975	0.148763119108501	primitive blood late
ACTGTCCCATACCATG	6.59161265277896	2.32584006977779	fore/midbrain
ACTGTCCGTAAGAGAG	-1.31024365043607	-5.94095675753849	posterior lateral plate mesoderm
ACTGTCCGTATTACCG	-0.686257406234408	5.4226234693597	surface ectoderm
ACTGTCCGTCCAAGTT	-0.643877967357302	-6.82373683261174	posterior lateral plate mesoderm
ACTGTCCGTCCGAGTC	-0.631364091395999	7.77253849697811	gut endoderm
ACTGTCCGTCCGTGAC	-4.14797560787168	-6.26882283496159	amnion mesoderm early
ACTGTCCGTCGTGGCT	6.50145275974307	-4.12267224597233	neuromesodermal progenitor late
ACTGTCCGTCTTGATG	-1.57834832286801	-2.09115330981511	splanchnic lateral plate/anterior paraxial mesoderm
ACTGTCCGTGCGCTTG	5.48218186283145	1.60248120022518	future spinal cord
ACTGTCCGTTTGTGTG	6.41488583469424	3.12415678692562	fore/midbrain
ACTGTCCTCAAAGACA	-5.97758881664243	-0.766625867359814	primitive heart tube
ACTGTCCTCAAGGTAA	5.62400038623843	-4.48645369815129	neuromesodermal progenitor late
ACTGTCCTCACTGGGC	0.19601161861453	-5.80783240603703	posterior lateral plate mesoderm
ACTGTCCTCTAACGGT	-3.32084934329953	-3.52477638530034	secondary heart field/splanchnic lateral plate
ACTGTCCTCTCGCATC	9.07633431339297	2.64813025189144	fore/midbrain
ACTTACTAGAATCTCC	7.86462910556827	2.72146542263729	fore/midbrain
ACTTACTAGCGATAGC	-2.06750754928556	6.66359551144344	gut endoderm
ACTTACTAGCGTGAAC	-0.518889351844454	-3.51108925151127	pharyngeal arch mesoderm
ACTTACTAGGCTACGA	-1.07402191972699	15.5726631422113	visceral endoderm late
ACTTACTAGGTCATCT	-0.788678689956332	7.24641497326595	gut endoderm
ACTTACTAGTATGACA	-2.25911538219419	-2.27676360415715	secondary heart field/splanchnic lateral plate
ACTTACTCAAATACAG	0.596377746105527	-6.76188199328679	presomitic mesoderm
ACTTACTCAAGGCTCC	-5.0874067983624	-5.1443030099799	secondary heart field/splanchnic lateral plate
ACTTACTCAATGGATA	8.77897007846866	2.86648352337581	fore/midbrain
ACTTACTCACATTAGC	-3.23436991786923	-3.56465117739933	secondary heart field/splanchnic lateral plate
ACTTACTCATCCTTGC	-16.8126885137555	1.08385117245418	primitive blood late
ACTTACTGTAGGCTGA	-3.55777828311887	-3.36348097132939	secondary heart field/splanchnic lateral plate
ACTTACTGTATCTGCA	8.51449425601993	0.97189696026546	neural ectoderm anterior
ACTTACTGTATGCTTG	-0.695196851253176	-2.08947222041386	somites
ACTTACTGTCATGCAT	-5.25672642803159	-7.00525777148503	amnion mesoderm early
ACTTACTGTCGTTGTA	-1.95905963993039	3.94144184780818	surface ectoderm
ACTTACTTCAAACGGG	7.55370552921328	3.88144262028438	neural ectoderm anterior
ACTTACTTCCAGATCA	6.54668600940738	3.73117478085262	fore/midbrain
ACTTACTTCCAGGGCT	-1.00838725185361	13.1079509992669	visceral endoderm late
ACTTACTTCCTGCCAT	-6.98050610637631	-1.09691254901188	primitive heart tube
ACTTACTTCGATCCCT	6.31702025318179	2.85051925373775	fore/midbrain
ACTTACTTCGCTAGCG	7.08544047260318	-3.18216364192265	neuromesodermal progenitor late
ACTTACTTCGTACGGC	5.52466853046451	-3.9086593847205	neuromesodermal progenitor late
ACTTACTTCGTAGGTT	-0.771137162208224	7.40897734356624	gut endoderm
ACTTACTTCTAACGGT	1.14912410163913	-4.39586512851017	presomitic mesoderm
ACTTACTTCTCGCATC	-1.19514493560758	-6.92472283648747	posterior lateral plate mesoderm
ACTTACTTCTCGGACG	6.27219469928775	2.59598119450313	fore/midbrain
ACTTACTTCTGCCAGG	-0.784110709190035	5.30247671795589	surface ectoderm
ACTTACTTCTGGGCCA	-16.2791039190289	2.31750281048519	primitive blood early
ACTTACTTCTGGTATG	-1.68608717536893	-1.10631077098149	pharyngeal arch mesoderm
ACTTGTTAGATCTGAA	-0.221131510197783	-2.19606582927006	somites
ACTTGTTCACCACCAG	-0.650591476916934	5.2139037389825	preplacodal ectoderm
ACTTGTTCAGGTCTCG	2.35896380329165	-4.84279649066227	presomitic mesoderm
ACTTGTTCAGTGGAGT	4.92831356906924	3.26626832676631	fore/midbrain
ACTTGTTGTAAGCACG	6.71060831928286	3.58956701946956	neural ectoderm anterior
ACTTGTTGTATAGTAG	8.51665242099795	2.02587635708553	fore/midbrain
ACTTGTTGTCAGAGGT	-3.58489338970151	-2.73814480113286	secondary heart field/splanchnic lateral plate
ACTTGTTGTCTAACGT	4.74765093708072	3.6824837465356	fore/midbrain
ACTTGTTTCACATGCA	-1.32975010490384	-0.853714929096875	somites
ACTTGTTTCGGAGGTA	0.78235913896594	6.23604853344661	preplacodal ectoderm
ACTTGTTTCTTCTGGC	-5.95735709285703	-5.53290955828923	amnion mesoderm early
ACTTTCAAGAACAACT	-0.802115603446627	7.10729105663997	gut endoderm
ACTTTCAAGACCCACC	-1.55191413974729	14.2170065183709	visceral endoderm late
ACTTTCAAGATCCGAG	8.00158341312442	3.60579807949764	neural ectoderm anterior
ACTTTCAAGCAAATCA	-2.86977235889401	-3.15415589617985	secondary heart field/splanchnic lateral plate
ACTTTCAAGCCTATGT	-4.73615758037534	-4.95335786151188	amnion mesoderm early
ACTTTCAAGTGTTAGA	8.12645275974307	4.1313112516473	neural ectoderm anterior
ACTTTCACAAACGTGG	-4.95486943340268	-6.72353379534977	amnion mesoderm early
ACTTTCACAATCCAAC	6.40309269809756	3.55720551205379	similar to neural crest
ACTTTCACAGCCTTTC	6.40195687198672	-4.80273215579289	neuromesodermal progenitor late
ACTTTCACAGCTGTAT	-1.7463753662106	-2.05309574412602	somites
ACTTTCACAGTGACAG	6.60959561252627	-3.91205375003117	neuromesodermal progenitor early
ACTTTCACATCGACGC	-1.95867530918088	3.87530048084957	surface ectoderm
ACTTTCACATGCCACG	0.339283243656492	5.81279547405941	preplacodal ectoderm
ACTTTCACATGGAATA	6.69502909565005	-3.82041542338627	neuromesodermal progenitor late
ACTTTCACATGTAAGA	6.39933522129092	3.1620660562585	fore/midbrain
ACTTTCAGTACGACCC	-0.825341804980898	-1.39047376918095	splanchnic lateral plate/anterior paraxial mesoderm
ACTTTCAGTGGCTCCA	5.26928980731997	5.83833630276424	neural crest
ACTTTCAGTGTAAGTA	7.59356100940738	0.748918010718646	future spinal cord
ACTTTCAGTTAAGAAC	5.23022921466861	-5.30908839511174	neuromesodermal progenitor late
ACTTTCAGTTGCTCCT	6.40422470951114	3.05425007534725	fore/midbrain
ACTTTCAGTTTCCACC	5.10876925373111	5.33129341793758	neural crest
ACTTTCATCAAAGTAG	5.28207714939151	6.33698208523494	neural crest
ACTTTCATCACCACCT	1.75063677215609	8.8323324461053	notochord
ACTTTCATCCTCAATT	7.77167637729678	4.38948662472469	neural ectoderm anterior
ACTTTCATCCTTAATC	-0.372773706078196	-6.69461505221623	posterior lateral plate mesoderm
ACTTTCATCGCACTCT	-0.62020103549924	-3.82109086322087	similar to neural crest
ACTTTCATCGGAAATA	-11.2076317510602	-2.52858440684575	angioblasts
ACTTTCATCTTTAGGG	-6.28390948390927	-0.578035817616162	primitive heart tube
AGAATAGAGCACACAG	-1.28492312049832	-1.40947036551732	splanchnic lateral plate/anterior paraxial mesoderm
AGAATAGAGGAGTACC	-4.18161980724301	-4.90105597781437	amnion mesoderm early
AGAATAGAGGCCCTTG	-1.81020693397489	7.47087176037532	gut endoderm
AGAATAGCACAGGCCT	-16.7779747686383	1.30005951119167	primitive blood late
AGAATAGCACGACGAA	-0.588622673511172	-5.72801844882267	posterior lateral plate mesoderm
AGAATAGCACGTGAGA	-15.4794308385846	-2.11269419001835	presomitic mesoderm
AGAATAGCACTCTGTC	-0.669114275931979	-2.08911602305668	somites
AGAATAGCAGCTGCAC	6.90802319431338	-4.17713467883366	neuromesodermal progenitor late
AGAATAGCATCGTCGG	1.39158947849307	8.37939055157405	secondary heart field/splanchnic lateral plate
AGAATAGGTCAGAATA	-1.58142058467832	-2.8114184598853	somites
AGAATAGGTTAAGGGC	-6.77381770229306	-0.740812824242291	primitive heart tube
AGAATAGTCACTGGGC	-1.3410916767117	4.82629521084529	surface ectoderm
AGAATAGTCCCATTAT	-0.555910154342318	-4.69218795108098	posterior lateral plate mesoderm
AGAATAGTCGCCTGTT	-16.5004708013531	2.42212183666927	primitive blood late
AGAATAGTCGTACCGG	-0.97319255685773	14.9850691099237	visceral endoderm late
AGAATAGTCGTCTGAA	7.4391086854938	4.32079298687679	neural ectoderm anterior
AGAATAGTCGTTACAG	-2.52973358249631	5.77737267208797	surface ectoderm
AGACGTTAGAGACTTA	6.73163922214541	-4.46507136630314	neuromesodermal progenitor late
AGACGTTAGAGCAATT	-16.6408344945904	-0.0509792800475928	primitive blood late
AGACGTTAGATATACG	8.4413321771625	0.594421162135425	future spinal cord
AGACGTTAGCGATATA	2.46569068813357	-5.58068435000676	presomitic mesoderm
AGACGTTAGCTGTCTA	6.58106263065371	-4.17073743151921	neuromesodermal progenitor late
AGACGTTAGGAGCGAG	-5.98525778865781	-5.51531903552311	amnion mesoderm early
AGACGTTCAATCAGAA	7.43225415134463	4.13058121395809	neural ectoderm anterior
AGACGTTCACGACTCG	6.92891915226016	4.69135410977108	neural ectoderm anterior
AGACGTTGTAAGTTCC	6.55038149738345	2.71220238400203	fore/midbrain
AGACGTTGTATTACCG	-2.02821557140317	7.63699276638729	gut endoderm
AGACGTTGTGACGCCT	3.92151720905337	-5.70856778430241	neuromesodermal progenitor early
AGACGTTGTGACGGTA	-0.61327336645093	7.63749201489192	gut endoderm
AGACGTTGTTTGGGCC	-1.05238221502271	4.90881521893245	surface ectoderm
AGACGTTTCAATACCG	8.71864540958438	3.70165760708553	neural ectoderm anterior
AGACGTTTCAATCTCT	-1.24961928939786	-6.74820344256657	posterior lateral plate mesoderm
AGACGTTTCACGCATA	7.53948195362124	1.58812303734523	fore/midbrain
AGAGCGAAGAAACCGC	5.47666438007388	5.54118139935237	neural crest
AGAGCGAAGACACGAC	8.4046176233295	3.39740021420223	fore/midbrain
AGAGCGAAGCAACGGT	-0.761126621722842	4.98815710736019	preplacodal ectoderm
AGAGCGAAGCAGCGTA	-12.388831778526	-2.799326584809	angioblasts
AGAGCGAAGCTTTGGT	8.84683068180118	3.60296733570797	neural ectoderm anterior
AGAGCGAAGGAGCGAG	-6.40562550640073	-2.2697171430518	primitive heart tube
AGAGCGAAGGAGCGTT	-11.2469374380108	-3.19179694461125	angioblasts
AGAGCGAAGGGCATGT	7.06558592700992	-3.90724651622075	neuromesodermal progenitor late
AGAGCGAAGTAGGCCA	-6.9882365903851	-1.75423281001347	primitive heart tube
AGAGCGACAAGCTGGA	-5.82226292705503	-1.55150871085423	primitive heart tube
AGAGCGACACCATGTA	-2.1611167631146	3.6522913713525	surface ectoderm
AGAGCGAGTCCAAGTT	-3.41760675525632	-6.39191500949162	allantois
AGAGCGAGTCGATTGT	7.04518349552188	-3.20665066050786	neuromesodermal progenitor early
AGAGCGAGTGAAATCA	2.06888182544742	-4.27253739642399	posterior lateral plate mesoderm
AGAGCGATCGCGTTTC	0.124390528440809	6.88136418057186	gut endoderm
AGAGCGATCTAACCGA	2.87893445873294	-6.14115063952702	presomitic mesoderm
AGAGCGATCTCAAACG	-15.5519186697003	-0.401704595558819	primitive blood early
AGAGCGATCTTTAGTC	-2.78385154819455	-6.01826922702092	allantois
AGAGCTTAGATGTGGC	-10.7256113729474	-4.72089402484196	hematopoietic/endothelial progenitors
AGAGCTTAGCCAGTTT	-1.5426674327847	7.41905768109066	gut endoderm
AGAGCTTAGGGCTTGA	6.92491705799136	-3.55643718051213	neuromesodermal progenitor early
AGAGCTTAGGTGATAT	-1.87525527095761	-0.804629908077893	splanchnic lateral plate/anterior paraxial mesoderm
AGAGCTTCAACACCTA	-3.01934020137754	-2.98442070292729	secondary heart field/splanchnic lateral plate
AGAGCTTCAAGAGTCG	-1.87366835689511	-0.704725728504834	splanchnic lateral plate/anterior paraxial mesoderm
AGAGCTTCAATGGACG	7.81793148899112	2.44103462887508	fore/midbrain
AGAGCTTCACATGACT	0.597396568298673	-2.15082328128117	somites
AGAGCTTCAGGACCCT	-1.79259483432736	-5.70725266742009	allantois
AGAGCTTCATATACGC	5.36411602878604	-4.68794171618718	neuromesodermal progenitor late
AGAGCTTCATCCTAGA	-4.91692988491025	-5.25524966525334	amnion mesoderm early
AGAGCTTGTAGCCTAT	-7.00514142131772	-1.19758348273533	primitive heart tube
AGAGCTTGTCATATCG	-5.9083410940167	-1.60819058226841	primitive heart tube
AGAGCTTGTCTAAACC	6.91579516315494	-2.22759215640324	neuromesodermal progenitor early
AGAGCTTTCACAGTAC	2.30861170673404	-4.89247910784977	presomitic mesoderm
AGAGCTTTCCTCAACC	2.99002201938662	-5.14547030734318	presomitic mesoderm
AGAGCTTTCTATCCCG	4.26514847660098	3.90081770611507	fore/midbrain
AGAGTGGAGCGCCTCA	7.98722298526797	2.46618254376155	fore/midbrain
AGAGTGGCAAAGTCAA	-1.86388508892026	-0.598206923477826	splanchnic lateral plate/anterior paraxial mesoderm
AGAGTGGCAACGCACC	-1.94829158401456	5.06389887524349	surface ectoderm
AGAGTGGCAGCCAGAA	-16.7189194402691	-0.734534667008099	primitive blood late
AGAGTGGCATAAGACA	7.8365319528583	2.55183465672237	neural ectoderm anterior
AGAGTGGGTAAGGGAA	-0.87440048074689	-5.62465398120183	posterior lateral plate mesoderm
AGAGTGGGTCGGATCC	-10.4651028356549	-4.83800332354802	hematopoietic/endothelial progenitors
AGAGTGGGTCTAGGTT	7.42463524723086	2.46330435467464	neural ectoderm anterior
AGAGTGGGTGAGGGTT	6.78562481784854	2.23305828762752	fore/midbrain
AGAGTGGGTGCCTGTG	-11.2926432332989	-3.47202627467412	angioblasts
AGAGTGGGTTCTGTTT	-1.40075735664334	-6.30572001742619	posterior lateral plate mesoderm
AGAGTGGGTTGAGTTC	-0.141419684145266	7.42798264218074	gut endoderm
AGAGTGGTCAGGCGAA	-0.468702002524996	-1.43431846904057	somites
AGAGTGGTCCCACTTG	-0.8224925241467	-6.35891883181828	posterior lateral plate mesoderm
AGAGTGGTCGTTACAG	-17.002601309776	-0.166582764260945	primitive blood late
AGATCTGAGAGTCGGT	-11.1274944982525	-2.80300943660038	angioblasts
AGATCTGAGCCAGGAT	1.12736804866824	-6.5837036828925	presomitic mesoderm
AGATCTGAGCCCAATT	-15.9668204030987	-0.820732162468609	primitive blood late
AGATCTGAGGGCATGT	-6.89947573757138	-2.23574631022709	primitive heart tube
AGATCTGAGTTGTAGA	7.01000340366397	3.72649653149349	fore/midbrain
AGATCTGCAAAGTCAA	-0.151178049951459	-5.17129151629704	posterior lateral plate mesoderm
AGATCTGCAAGGTGTG	0.782734946251249	5.49150068951351	neural crest
AGATCTGCAGCTTAAC	-1.5309327087399	-0.882492170803723	splanchnic lateral plate/anterior paraxial mesoderm
AGATCTGCAGTATAAG	-6.06606261348691	-6.35314862536686	amnion mesoderm early
AGATCTGCATCCTTGC	7.91466172122989	2.15382106495601	future spinal cord
AGATCTGCATGACGGA	6.48057253742251	4.27189095211727	fore/midbrain
AGATCTGGTTAAGATG	6.53195078754458	4.70848162365657	neural ectoderm anterior
AGATCTGGTTACGTCA	0.171104119062757	-5.49594275759953	posterior lateral plate mesoderm
AGATCTGGTTGAGTTC	8.77935345554385	3.20335562420589	neural ectoderm anterior
AGATCTGTCACATGCA	8.65372212314639	0.757089092261615	future spinal cord
AGATCTGTCGAACGGA	-0.0623578569885736	-7.27516429232853	posterior lateral plate mesoderm
AGATCTGTCGGCTACG	4.88630087757144	-4.03413026141423	neuromesodermal progenitor late
AGATCTGTCGGCTTGG	0.542230621815061	-6.58293072985905	posterior lateral plate mesoderm
AGATCTGTCTTGACGA	-0.996166094302798	-4.98320548342961	posterior lateral plate mesoderm
AGATTGCAGCGATAGC	-10.8184239110943	-3.23454420375126	somites
AGATTGCAGCTCCTCT	-10.9768950185772	-3.60625283526677	hematopoietic/endothelial progenitors
AGATTGCAGGGAAACA	-0.514787062167788	6.56208450985652	preplacodal ectoderm
AGATTGCAGGGAACGG	-1.695318027496	-0.968103812210736	pharyngeal arch mesoderm
AGATTGCAGTGTCTCA	2.73950131320987	-4.17826096820134	presomitic mesoderm
AGATTGCCAACGCACC	6.62245209598575	-4.80033318804997	neuromesodermal progenitor early
AGATTGCCACCGAAAG	3.12774260425601	-5.11785380648869	presomitic mesoderm
AGATTGCCATACCATG	-2.45324341869321	7.28757841778499	neuromesodermal progenitor late
AGATTGCGTATTACCG	3.10164959812198	-3.28790895747441	neuromesodermal progenitor early
AGATTGCGTCAGAAGC	-4.92808692073789	-5.3508574228217	amnion mesoderm early
AGATTGCGTCGCCATG	-0.616726054906512	-2.14946811007756	somites
AGATTGCGTCTGCGGT	-5.56750790691342	-6.59866492556828	amnion mesoderm early
AGATTGCGTTGCTCCT	-1.59625391578641	14.8145178098748	visceral endoderm late
AGATTGCTCCCTCAGT	3.46342428112063	-3.60382263468998	neuromesodermal progenitor early
AGATTGCTCTTCGGTC	0.984917000770902	-4.59982697772282	presomitic mesoderm
AGCAGCCAGACCTTTG	0.724300400257444	7.25615771008235	preplacodal ectoderm
AGCAGCCAGGATGGTC	7.75076420688662	0.969102754123035	neural ectoderm anterior
AGCAGCCAGTCACGCC	-1.30451695537534	7.45665295315486	gut endoderm
AGCAGCCAGTGGAGTC	-11.1975924215313	-3.89433543490666	hematopoietic/endothelial progenitors
AGCAGCCAGTTACCCA	3.08860857868228	-6.15311353015202	presomitic mesoderm
AGCAGCCCAGATTGCT	-1.15657822704282	-0.57392846154469	splanchnic lateral plate/anterior paraxial mesoderm
AGCAGCCCAGCTCGAC	-4.74815098857846	-3.30595843600529	primitive heart tube
AGCAGCCCATAAGACA	7.46240170383487	-0.170727254026112	future spinal cord
AGCAGCCCATCCTTGC	-0.969022913932467	13.56836111737	primitive/definitive endoderm
AGCAGCCGTTGGAGGT	5.98357375049624	2.09483535481197	fore/midbrain
AGCAGCCTCCAGAAGG	3.93954022312198	3.68496306133968	fore/midbrain
AGCAGCCTCCTAGGGC	-0.821104570388461	5.03198368740779	preplacodal ectoderm
AGCAGCCTCCTCCTAG	4.21162588977847	-4.84719006823796	neuromesodermal progenitor late
AGCAGCCTCTTACCTA	8.46695645237002	4.68177921963436	neural ectoderm anterior
AGCATACAGACAGACC	6.94805796527896	-2.58641831683415	neural ectoderm posterior
AGCATACAGACTTTCG	6.66539605045352	-4.46055810260075	neuromesodermal progenitor late
AGCATACAGCTCAACT	7.49923785114322	4.05214054775936	neural ectoderm anterior
AGCATACAGGACTGGT	-3.69944707965817	-3.09937517451542	secondary heart field/splanchnic lateral plate
AGCATACAGGTTCCTA	7.78800518894229	4.30293400479061	neural ectoderm anterior
AGCATACCAATAGCGG	-5.14501683330503	-6.02598206805485	amnion mesoderm late
AGCATACCATCCGTGG	8.04322941684756	4.16513045025569	neural ectoderm anterior
AGCATACCATTAGCCA	1.49598153018985	8.5248373289178	notochord
AGCATACCATTCTCAT	1.6559763708118	4.5197160978387	neural ectoderm anterior
AGCATACGTACCGGCT	5.63508351230655	-5.02314154910344	neuromesodermal progenitor late
AGCATACGTAGCGATG	-5.19509808635678	-1.1346184472968	fore/midbrain
AGCATACGTCAGCTAT	6.58438761615786	2.04603727055294	fore/midbrain
AGCATACGTCGCGTGT	0.643570021629667	-5.01677577304142	posterior lateral plate mesoderm
AGCATACGTTTGGGCC	9.13393814945254	2.32299931240779	neural ectoderm anterior
AGCATACTCAGTCAGT	8.85794194126163	3.90134294224483	neural ectoderm anterior
AGCATACTCATGCATG	3.67809088611636	3.29295237255794	neural ectoderm posterior
AGCATACTCCCAACGG	7.69383843326602	1.60551507664424	fore/midbrain
AGCATACTCCCAAGAT	5.86315758609805	-4.85473553942936	neuromesodermal progenitor late
AGCATACTCCTTTCGG	-0.336521520375872	-4.58308665560978	posterior lateral plate mesoderm
AGCATACTCGGCTACG	-10.810893698692	-3.76579086589116	hematopoietic/endothelial progenitors
AGCATACTCGTGGACC	-3.09871165370908	-6.43282573031682	allantois
AGCATACTCGTTACGA	-10.7909208974835	-3.63257806109684	hematopoietic/endothelial progenitors
AGCATACTCTCGATGA	-2.72719828700986	-3.92217891024846	secondary heart field/splanchnic lateral plate
AGCATACTCTCTTGAT	-2.62404410457578	-1.59777073668736	splanchnic lateral plate/anterior paraxial mesoderm
AGCCTAAAGTATCGAA	1.71455259704623	-5.14073197650212	presomitic mesoderm
AGCCTAAAGTCCAGGA	8.42432625675235	3.00075466824276	neural ectoderm anterior
AGCCTAACAAGAGGCT	-5.07572142696347	-6.81206672000187	amnion mesoderm early
AGCCTAACACATAACC	1.13873143577609	-2.71597497271794	somites
AGCCTAAGTACACCGC	2.7813254156116	-5.23991267489689	presomitic mesoderm
AGCCTAAGTCGACTAT	-0.449948473930026	7.50885422421199	gut endoderm
AGCCTAAGTGCTCTTC	2.00979192638431	5.32518274975521	preplacodal ectoderm
AGCCTAAGTGTGACGA	-11.4274841985699	-3.59345071124333	angioblasts
AGCCTAAGTGTTCGAT	8.80704625034366	1.33828134728176	fore/midbrain
AGCCTAAGTTGATTGC	-5.66034237956967	-6.08513991641301	amnion mesoderm early
AGCCTAAGTTGGTAAA	-16.7566067419049	-0.695741460793194	primitive blood late
AGCCTAATCCTAAGTG	0.688610033035612	-4.71451728152531	posterior lateral plate mesoderm
AGCCTAATCTTTACGT	-7.08088938808408	-1.86587350177067	primitive heart tube
AGCGGTCAGAACTCGG	-0.327065362691546	-3.3628408174445	similar to neural crest
AGCGGTCAGAATGTGT	-3.77216331577268	-3.16414015101689	secondary heart field/splanchnic lateral plate
AGCGGTCAGGATGTAT	-6.49218432521787	-2.09833233165043	primitive heart tube
AGCGGTCCAAGAGGCT	-1.0673553190228	13.8980453748773	visceral endoderm late
AGCGGTCCACACAGAG	7.36554797077212	3.03969485951168	fore/midbrain
AGCGGTCCATGTAAGA	3.28734548473391	3.78704269123775	similar to neural crest
AGCGGTCCATTGCGGC	3.87131340885196	-5.11947982119816	presomitic mesoderm
AGCGGTCCATTTGCTT	3.11302383327517	-4.4427010278632	neuromesodermal progenitor late
AGCGGTCGTAAGTTCC	6.78431017780337	3.36974389744503	fore/midbrain
AGCGGTCGTACTTGAC	5.12052472019229	-4.81468074130314	neuromesodermal progenitor late
AGCGGTCGTAGCGATG	-2.9465057096478	-6.410485909455	allantois
AGCGGTCGTATGAAAC	-1.33690516567197	15.5169828672479	visceral endoderm late
AGCGGTCGTCACTTCC	-0.271925403833056	6.18096955013973	preplacodal ectoderm
AGCGGTCGTCTTGATG	8.89179356479678	3.64039952946407	neural ectoderm anterior
AGCGGTCGTGACGCCT	-10.9779965124127	-3.21068827914494	neural ectoderm anterior
AGCGGTCGTGATGTCT	3.38960273647342	-5.40491549777287	presomitic mesoderm
AGCGGTCGTGCGAAAC	4.65554030323062	-5.60852401065129	neuromesodermal progenitor late
AGCGGTCGTGGGTATG	-16.0748173437115	-0.309487269394574	primitive blood late
AGCGGTCGTGTCGCTG	1.12170608425174	-4.26491467761296	presomitic mesoderm
AGCGGTCTCGCTTAGA	-0.34428419089284	-7.41472260760563	posterior lateral plate mesoderm
AGCGTATAGACAGGCT	1.29063423061404	-4.34573571490544	presomitic mesoderm
AGCGTATAGAGCCCAA	-0.484845145702029	-4.85787026690739	posterior lateral plate mesoderm
AGCGTATAGCACACAG	5.79088290119204	-5.36696069049138	neuromesodermal progenitor late
AGCGTATAGCCCAGCT	2.8022530832294	-5.32276933001774	presomitic mesoderm
AGCGTATAGCTAAGAT	-1.67207746124234	-6.7979165773322	posterior lateral plate mesoderm
AGCGTATAGCTCAACT	-5.48739068126645	-5.33255021380681	amnion mesoderm early
AGCGTATCACCAACCG	7.25049765491519	4.09487660122615	neural ectoderm anterior
AGCGTATCACCCATGG	3.5646813669208	-5.63748614596623	presomitic mesoderm
AGCGTATCAGCTTCGG	0.959865883827543	-5.75758521365422	posterior lateral plate mesoderm
AGCGTATCAGGAACGT	-1.00883011436429	-6.40635840701359	posterior lateral plate mesoderm
AGCGTATCATGATCCA	-16.3840004644391	-0.38303758310574	primitive blood late
AGCGTATGTCTCTCGT	-10.9965492925641	-2.61532347010869	angioblasts
AGCGTATGTGCTAGCC	-16.6984917364117	-0.881801054947552	primitive blood early
AGCGTATGTGGTCCGT	8.55625946903262	3.98208172512752	neural ectoderm anterior
AGCGTATGTTTAGCTG	-2.24032370662656	-6.21968285846013	allantois
AGCGTATTCAGCTGGC	-16.7923542699811	1.40789838028652	primitive blood early
AGCGTATTCATTCACT	1.18303044223819	4.89172537518245	preplacodal ectoderm
AGCGTATTCCACGACG	-0.974784179687167	-0.744558141701398	somites
AGCGTATTCGATCCCT	8.01518948459659	1.34856422138912	future spinal cord
AGCGTATTCGTTACAG	-11.4409977636334	-2.63544361399907	angioblasts
AGCGTATTCTAACTTC	-5.66969410991635	-5.70173280047673	amnion mesoderm late
AGCGTCGAGACACGAC	-0.241630806684161	5.29611141873104	preplacodal ectoderm
AGCGTCGAGAGTTGGC	-16.14548079586	2.70165617657405	primitive blood early
AGCGTCGAGATCCCGC	7.16945155048404	4.40269501400692	neural ectoderm anterior
AGCGTCGAGATCCTGT	-6.62239091014829	-2.67469351100224	primitive heart tube
AGCGTCGAGCAACGGT	-6.92097107982602	-1.61631421851414	primitive heart tube
AGCGTCGAGCGATGAC	-0.950886472224856	-4.80670420932072	allantois
AGCGTCGAGCGTTGCC	3.25508649730716	-4.24497954653996	presomitic mesoderm
AGCGTCGAGCTGATAA	-4.91499726390805	-4.66178958224553	amnion mesoderm early
AGCGTCGAGTCCTCCT	5.79143364810977	2.82256467533809	future spinal cord
AGCGTCGCAATGAAAC	1.11067016506228	6.73569090557796	primordial germ cells
AGCGTCGCAATGTTGC	7.17386372470889	3.58557541561824	neural ectoderm anterior
AGCGTCGCACTCTGTC	-11.1668001852032	-2.69192306803959	angioblasts
AGCGTCGCAGACTCGC	4.1557572641376	3.76894934368831	fore/midbrain
AGCGTCGCAGGAATGC	7.6310876169208	1.47059471798641	fore/midbrain
AGCGTCGCATGCGCAC	-16.4480778417584	1.87085349751216	primitive blood early
AGCGTCGCATTAGCCA	-16.6106392583844	2.16594393444759	primitive blood early
AGCGTCGGTACTCGCG	1.4241305150989	6.19011814785701	primordial germ cells
AGCGTCGGTCTTGTCC	7.94111855411563	3.25952918720943	future spinal cord
AGCGTCGGTTCGCGAC	3.65275104427371	-3.74530999469059	neuromesodermal progenitor early
AGCGTCGTCATGTAGC	-16.4758507452008	1.41124458504421	primitive blood late
AGCGTCGTCCGCGTTT	-16.5354401311871	-0.0428783475835893	primitive blood early
AGCGTCGTCTGTCAAG	-7.1562692365643	-1.74056153105992	primitive heart tube
AGCTCCTAGCGGCTTC	3.30509598636661	3.89125688267452	neural ectoderm posterior
AGCTCCTAGCTGATAA	6.97846253299746	-3.65174643801945	neuromesodermal progenitor early
AGCTCCTAGGAATTAC	-16.0855461797711	-0.382140384190259	primitive blood early
AGCTCCTAGGATATAC	0.369778768062925	4.88248713207942	preplacodal ectoderm
AGCTCCTAGTGGGTTG	5.40263827228579	-4.8238307695319	neuromesodermal progenitor late
AGCTCCTCAAAGCAAT	7.60383685016665	1.42612917614681	fore/midbrain
AGCTCCTCAACAACCT	3.64565546894107	-5.41528289126652	neuromesodermal progenitor late
AGCTCCTCAAGGTTTC	1.94839413547549	-4.71165482806462	presomitic mesoderm
AGCTCCTCACAACGCC	-5.55997578716245	-6.91894833850163	amnion mesoderm early
AGCTCCTCACGGTAGA	3.85726173305545	3.61553437901241	neural ectoderm anterior
AGCTCCTCAGAAGCAC	-16.4813515386578	1.98870809269649	primitive blood early
AGCTCCTCATCATCCC	7.88561280155215	0.937623991496387	future spinal cord
AGCTCCTCATGTCGAT	-2.01009659385648	-6.27224223422307	allantois
AGCTCCTGTAGAGGAA	6.24456007862124	1.3996628065179	future spinal cord
AGCTCCTGTGTATGGG	0.64440096998248	5.77845223141414	preplacodal ectoderm
AGCTCCTGTTATCGGT	5.17003901386294	3.93188293171627	fore/midbrain
AGCTCCTGTTCGGCAC	-3.11512534236875	-6.48749320315617	allantois
AGCTCCTTCAAGAAGT	3.52924759769473	-3.55650799083012	neuromesodermal progenitor early
AGCTCCTTCAATACCG	6.04819662952456	1.72508700085384	future spinal cord
AGCTCCTTCCGTCATC	-1.49598078346219	15.1840780515741	visceral endoderm late
AGCTCCTTCTGGTTCC	6.80201943302188	-3.97930972384709	neuromesodermal progenitor late
AGCTCCTTCTTGACGA	1.32103128814731	6.68151028347713	gut endoderm
AGCTCTCAGATGGCGT	-4.88633029079404	-5.29592864321965	allantois
AGCTCTCAGGTAAACT	-5.50279824352231	-6.34362618731755	amnion mesoderm late
AGCTCTCAGTAGCCGA	-1.24384598350492	-1.83495919513005	splanchnic lateral plate/anterior paraxial mesoderm
AGCTCTCAGTGTCCCG	-3.66941611385312	-6.35993115710515	allantois
AGCTCTCAGTTGAGTA	-1.53304664707151	14.6126755018304	visceral endoderm late
AGCTCTCCAAAGGTGC	0.879894927978849	4.76184113217098	fore/midbrain
AGCTCTCCAATGGAGC	3.55216558361087	4.6037848730157	neural crest
AGCTCTCCACGCCAGT	-1.41975848293271	-1.6461420516898	somites
AGCTCTCCACTTCTGC	3.99688227558169	-3.92552773761052	neuromesodermal progenitor early
AGCTCTCCAGCTCCGA	9.21617253208194	2.51152451229793	fore/midbrain
AGCTCTCCAGGGTACA	2.47423608684573	-6.57155625628727	presomitic mesoderm
AGCTCTCGTAAATGAC	8.11146099948916	1.95833571148616	neural ectoderm anterior
AGCTCTCGTCCTGCTT	8.61708481693301	3.55194623661739	neural ectoderm anterior
AGCTCTCGTCGACTGC	4.82025988483462	5.98726589871151	fore/midbrain
AGCTCTCGTGGGTATG	7.32193358325992	0.500954105384174	future spinal cord
AGCTCTCGTGGTAACG	7.6867516794208	3.20756824208004	neural ectoderm anterior
AGCTCTCGTTAGATGA	-0.0962831555899626	-1.16306822108525	somites
AGCTCTCGTTCCATGA	-2.85524098491635	-6.43026940631169	allantois
AGCTCTCGTTGAGGTG	2.72028739833865	-4.8745915155341	presomitic mesoderm
AGCTCTCTCACAGGCC	7.68743021869693	3.78839190197689	neural ectoderm anterior
AGCTCTCTCCAAAGTC	-15.811062499046	2.99469311428768	primitive blood late
AGCTCTCTCCATTCTA	8.58728630924258	4.0045793790887	neural ectoderm anterior
AGCTCTCTCCGTCAAA	-2.66756646251645	5.69636805248958	surface ectoderm
AGCTCTCTCGCCAGCA	-0.65383253908124	-4.31907956408757	posterior lateral plate mesoderm
AGCTCTCTCGGGAGTA	-10.2925430974957	-3.7982918481757	posterior lateral plate mesoderm
AGCTCTCTCGTCTGCT	-0.033904283404017	5.079579665191	preplacodal ectoderm
AGCTCTCTCTGTGCAA	-5.762656374931	-1.68613390731114	primitive heart tube
AGCTTGAAGGCGCTCT	7.79144843006167	3.74063642216426	fore/midbrain
AGCTTGAAGTGAACGC	-1.53190891361203	-1.61271600531834	pharyngeal arch mesoderm
AGCTTGACACCAGGCT	7.89992649936709	0.815601005084339	future spinal cord
AGCTTGACACGGATAG	-4.1824356756207	-3.68113820361393	secondary heart field/splanchnic lateral plate
AGCTTGACAGATCGGA	-6.26115719890561	-2.58510772990483	primitive heart tube
AGCTTGACAGGTCCAC	7.40655215168033	2.243153883941	fore/midbrain
AGCTTGACATATGGTC	-0.537764503717089	-6.89195887851017	posterior lateral plate mesoderm
AGCTTGAGTAATCACC	5.49812729740176	4.06722910595638	neural ectoderm anterior
AGCTTGAGTACCATCA	-15.5433050832745	-0.408027515881238	primitive blood early
AGCTTGAGTACTTGAC	0.538046316147184	4.8109668035577	preplacodal ectoderm
AGCTTGAGTAGCGTCC	-6.84549872493711	-2.19381396579045	primitive heart tube
AGCTTGAGTGTCAATC	-0.44484554147687	-3.67220561312932	similar to neural crest
AGCTTGAGTTCGGGCT	8.41782124424014	1.31874854756099	neural ectoderm anterior
AGCTTGATCACAACGT	5.55086977863345	5.66447956753475	neural crest
AGCTTGATCCCAAGAT	0.801677779198026	-5.98992793368596	posterior lateral plate mesoderm
AGCTTGATCTAAGCCA	-3.68896834468808	-3.57865636157292	secondary heart field/splanchnic lateral plate
AGCTTGATCTGGAGCC	-15.8501364431378	-0.844656811230359	primitive blood late
AGCTTGATCTGGTGTA	-5.57480876064267	-1.83113090800541	primitive heart tube
AGGCCACAGACTAGGC	8.21890099430118	0.907127334601703	fore/midbrain
AGGCCACAGCCAGAAC	8.56021149539981	3.78019650173885	neural ectoderm anterior
AGGCCACAGCTTATCG	-0.795261426925326	6.86145622921688	gut endoderm
AGGCCACAGTACGCGA	-1.2250177106854	15.347296549804	visceral endoderm late
AGGCCACAGTGTACTC	-5.29845540142026	-1.74863509940403	primitive heart tube
AGGCCACCAAGGTGTG	1.96451814556155	-3.60855142878788	future spinal cord
AGGCCACCACAGGAGT	-0.0222465238567835	-3.63142912196415	somites
AGGCCACCACCGAATT	7.48341925525699	4.31082041455013	neural ectoderm anterior
AGGCCACCACCTTGTC	-5.91821543788877	-6.67664305972355	amnion mesoderm early
AGGCCACCATCGATTG	1.8798144617084	-3.35198418902653	presomitic mesoderm
AGGCCACGTCTAGTCA	-3.24427358722653	-6.46371810244816	allantois
AGGCCACGTGGCTCCA	-0.707968696117068	8.38317282391292	primitive/definitive endoderm
AGGCCACGTTGGTTTG	-0.544220849036837	7.64383347225887	gut endoderm
AGGCCACTCAAGGCTT	7.63067706012759	1.20984871578914	fore/midbrain
AGGCCACTCATAAAGG	8.06365998172793	4.85740692806942	neural ectoderm anterior
AGGCCACTCCAGTATG	-6.44004647350278	-0.753557370178876	primitive heart tube
AGGCCACTCCGCATCT	8.2690327920917	1.97083134842617	fore/midbrain
AGGCCACTCCTGTAGA	-0.963524027824069	4.79332621288997	surface ectoderm
AGGCCACTCGTTGCCT	-1.50128166294065	-1.56318967150944	pharyngeal arch mesoderm
AGGCCACTCTCGCATC	8.88804562473331	3.14265759182674	neural ectoderm anterior
AGGCCGTAGAAGGCCT	7.69919140720401	4.33654577923519	neural ectoderm anterior
AGGCCGTAGAATTGTG	-5.85083024120298	-0.927212164871869	primitive heart tube
AGGCCGTAGAGTTGGC	-6.57441489315	-2.31775967883366	primitive heart tube
AGGCCGTAGATGCCTT	6.72578652286563	1.80870814514858	future spinal cord
AGGCCGTAGGAGCGAG	-1.4932723484036	15.3743818540643	visceral endoderm late
AGGCCGTAGTTTAGGA	5.06924899005923	3.89856202793819	neural ectoderm anterior
AGGCCGTCACAAGACG	2.27669604206119	5.99262268734676	neural ectoderm posterior
AGGCCGTCAGTACACT	-2.05951194381681	-3.76007573413151	secondary heart field/splanchnic lateral plate
AGGCCGTCATGTCCTC	-1.43246285533872	15.1960676450799	visceral endoderm late
AGGCCGTCATGTTGAC	0.773591414928769	-4.57027356433171	posterior lateral plate mesoderm
AGGCCGTCATTCACTT	8.87065155887637	1.42289419365627	future spinal cord
AGGCCGTGTCAGAAGC	-1.41760997390714	14.951339556701	visceral endoderm late
AGGCCGTGTGATGTGG	-5.77848021602597	-6.08588282870549	amnion mesoderm late
AGGCCGTGTGCCTGCA	-1.6840134105679	7.35384018612606	gut endoderm
AGGCCGTGTGGTCCGT	-0.961301251411105	13.7944105405877	visceral endoderm late
AGGCCGTGTGTTGAGG	3.46621091747317	4.05172379208309	neural ectoderm posterior
AGGCCGTGTTAAGTAG	-1.22207395648923	14.7259491224359	visceral endoderm late
AGGCCGTGTTATCCGA	-1.30530552482572	-2.1192626218726	pharyngeal arch mesoderm
AGGCCGTTCCGTTGTC	0.626637355327939	-2.62211077021855	somites
AGGCCGTTCTACCTGC	-16.5995022497174	-0.491225765221295	primitive blood early
AGGGAGTAGATGTTAG	5.69187195682559	4.15495093060237	neural ectoderm anterior
AGGGAGTAGCCATCGC	-2.56050817584958	-5.40210501956242	posterior lateral plate mesoderm
AGGGAGTAGGCGCTCT	-2.54675428485837	-6.64355437564152	allantois
AGGGAGTAGGGTGTTG	-16.5364872655865	2.10807593060237	primitive blood late
AGGGAGTCACAGGCCT	-0.710248216151858	5.40846045208675	preplacodal ectoderm
AGGGAGTCACATTCGA	8.5688374795917	3.01977856350643	neural ectoderm anterior
AGGGAGTCACCGGAAA	2.35220940494571	5.7185161848138	preplacodal ectoderm
AGGGAGTCAGACGCAA	5.40732462787661	-4.24788586901921	neuromesodermal progenitor late
AGGGAGTCAGCTGTAT	-2.87723438358274	-6.4668938379218	allantois
AGGGAGTCAGCTTCGG	0.982100681305265	-2.52952186869877	somites
AGGGAGTCAGGATCGA	-12.6744343481061	-2.58796231555241	primitive blood progenitors
AGGGAGTCATGTTCCC	8.21080811405215	3.00184495640499	fore/midbrain
AGGGAGTGTAGGCTGA	5.38542921924624	5.84080012036067	neural crest
AGGGAGTGTATCGCAT	0.239069686174726	6.28162033749324	preplacodal ectoderm
AGGGAGTGTCGGCACT	7.78246863269839	1.97733051968318	fore/midbrain
AGGGAGTGTCTAGAGG	3.43219168567691	4.7589648504327	neural ectoderm posterior
AGGGAGTGTGTCGCTG	9.03153355503116	3.38662893963558	fore/midbrain
AGGGAGTGTTATCGGT	2.79095681095157	-3.81675712870854	neuromesodermal progenitor late
AGGGAGTGTTCACCTC	2.48008735561404	-6.66646306323308	presomitic mesoderm
AGGGAGTTCAGAGACG	7.27159960651431	-0.230232820980725	future spinal cord
AGGGAGTTCAGGCGAA	7.21851475620303	3.59270007801754	neural ectoderm anterior
AGGGAGTTCAGTTTGG	-1.73791663265195	-3.16993443774479	secondary heart field/splanchnic lateral plate
AGGGAGTTCCAAGTAC	-0.662921174525881	-7.26630656527775	posterior lateral plate mesoderm
AGGGAGTTCCTCAATT	-1.17842702484098	14.5432098646234	visceral endoderm late
AGGGAGTTCTACGAGT	-6.37134186840024	-0.561862633698163	primitive heart tube
AGGGAGTTCTACTATC	0.987841323852872	-5.48509614276188	posterior lateral plate mesoderm
AGGGATGAGAGGACGG	-11.7315785131451	-3.01724712657231	angioblasts
AGGGATGAGAGGTAGA	-17.0592705450055	-0.180418984167752	primitive blood late
AGGGATGAGATAGCAT	7.4453662195209	1.91934294892055	fore/midbrain
AGGGATGAGCCATCGC	0.809947208404874	-5.6555334787299	posterior lateral plate mesoderm
AGGGATGAGCGATATA	-5.8775507650372	-1.66786818312901	primitive heart tube
AGGGATGAGGCGACAT	-0.286980523824359	-3.45667950915593	similar to neural crest
AGGGATGAGTGGTCCC	-0.741549774169589	-1.15979616450566	splanchnic lateral plate/anterior paraxial mesoderm
AGGGATGCATTGCGGC	-0.776145978927279	6.93159992886287	gut endoderm
AGGGATGGTAAGGGAA	-16.7926327428814	-0.298283116095242	primitive blood late
AGGGATGGTATTAGCC	7.54348357105288	0.741787745482746	future spinal cord
AGGGATGGTCCCTTGT	7.39961321735415	3.6293159265588	fore/midbrain
AGGGATGGTCGAGTTT	7.40373976612124	1.57611890030605	fore/midbrain
AGGGATGGTCTCGTTC	-5.83581797695127	-6.91182248400944	amnion mesoderm early
AGGGATGGTCTTGTCC	-16.5111290655133	-0.687745736115155	primitive blood late
AGGGATGGTTAAGACA	4.34636290454898	-5.11970345782536	presomitic mesoderm
AGGGATGGTTCGCTAA	-4.02263252353635	-6.2251888971259	amnion mesoderm early
AGGGATGGTTTAAGCC	7.86161644840274	0.896315409667316	fore/midbrain
AGGGATGTCACATGCA	-0.513014896869326	-6.47789351748723	posterior lateral plate mesoderm
AGGGATGTCGAACTGT	4.41351111316714	-5.02655665683049	neuromesodermal progenitor late
AGGGATGTCGAATCCA	-1.1056637010571	14.8458469648431	visceral endoderm late
AGGGATGTCGCGTTTC	-5.44095484828916	-6.97208659457463	amnion mesoderm early
AGGGTGAAGACGACGT	8.53800709629092	3.63031585407955	neural ectoderm anterior
AGGGTGAAGCGCTCCA	-0.0511788195964342	6.57087929440242	preplacodal ectoderm
AGGGTGAAGGATGCGT	-0.592509820222521	-3.68657533931035	splanchnic lateral plate/anterior paraxial mesoderm
AGGGTGAAGTAGGCCA	5.72383196735415	1.7892496128152	neural ectoderm anterior
AGGGTGACAAGGTGTG	-16.3140446386334	-0.256572158210454	primitive blood late
AGGGTGACAGCCTTTC	1.92532141590152	-4.05674283313054	presomitic mesoderm
AGGGTGACAGGTCTCG	8.53048642063174	4.39529259396297	neural ectoderm anterior
AGGGTGAGTGTAATGA	6.05991871738467	4.14297754955989	neural crest
AGGGTGAGTTACGTCA	-16.5186154088971	1.54497189713222	primitive blood late
AGGGTGATCAAGGCTT	7.75071843051944	4.37989599896175	neural ectoderm anterior
AGGGTGATCAGAGCTT	0.00962466084990446	-4.36559788989323	posterior lateral plate mesoderm
AGGGTGATCCGTCATC	-0.720299466609622	-1.48185722636479	somites
AGGGTGATCCTCTAGC	-16.4909855566021	2.52643592549068	primitive blood late
AGGGTGATCCTTTCTC	5.74032719516787	-4.46164910601872	neuromesodermal progenitor late
AGGGTGATCGTAGATC	-6.50464217281308	-1.08510451125401	primitive heart tube
AGGGTGATCGTTACGA	1.57978327655826	-4.68687979983586	presomitic mesoderm
AGGGTGATCTAACCGA	0.747682944774961	-6.97980944918889	presomitic mesoderm
AGGGTGATCTTGTTTG	-0.369890927433634	5.10276062679988	preplacodal ectoderm
AGGTCATAGATGTCGG	3.80006916904483	4.28194554043514	neural ectoderm posterior
AGGTCATAGGAGTAGA	-1.78935353374448	-1.35461060809391	somites
AGGTCATCACACCGAC	-2.29749576663938	-5.66893212603825	allantois
AGGTCATCACATTAGC	-1.43700210666623	15.1638696928094	visceral endoderm late
AGGTCATCATGCGCAC	6.84149058246646	3.98594458294612	neural ectoderm anterior
AGGTCATCATGCTAGT	6.877808884621	3.06906349850399	fore/midbrain
AGGTCATGTAGCGCTC	-0.865946694373751	-5.08307378100651	posterior lateral plate mesoderm
AGGTCATGTATGCTTG	0.534572855472898	-6.80165831851262	posterior lateral plate mesoderm
AGGTCATGTGTCAATC	5.99501784229312	3.06860001278621	fore/midbrain
AGGTCATTCAACCATG	6.91420109653506	-3.39190761851567	neuromesodermal progenitor early
AGGTCATTCAGCATGT	4.13900978946719	4.46796639157039	neural ectoderm posterior
AGGTCATTCAGGCAAG	8.11399014377627	4.99724133206111	neural ectoderm anterior
AGGTCCGAGAAACCTA	-6.77430741405454	-2.33544127749699	primitive heart tube
AGGTCCGAGAGATGAG	0.278058663845395	7.08916027737361	gut endoderm
AGGTCCGAGAGTACCG	1.22050257110629	8.14914400768978	notochord
AGGTCCGAGATACACA	-0.627440734862948	-7.14941422747868	posterior lateral plate mesoderm
AGGTCCGAGTCATGCT	-1.14627353763547	14.4072864790033	visceral endoderm late
AGGTCCGCAATGGAGC	4.39775212192569	-4.4772903184821	neuromesodermal progenitor late
AGGTCCGCACAGGCCT	-0.916537567138339	15.3154552717279	visceral endoderm late
AGGTCCGCACCACCAG	-6.21777932262387	-1.83095948504704	primitive heart tube
AGGTCCGGTAGCCTCG	0.165050552130079	-4.81897465991276	posterior lateral plate mesoderm
AGGTCCGGTAGCGCTC	-0.334795727491046	7.44401056957942	gut endoderm
AGGTCCGGTCTTGCGG	-16.4929997167584	1.48627407742244	primitive blood late
AGGTCCGGTTCGGCAC	8.8160527505878	0.772283448703113	neural ectoderm anterior
AGGTCCGGTTGCGCAC	-1.00710652685132	15.0560920972894	visceral endoderm late
AGGTCCGTCAGGCGAA	-0.0305516264435297	-6.90883891391057	presomitic mesoderm
AGGTCCGTCATGCAAC	7.28331549549136	-2.82649414347905	future spinal cord
AGGTCCGTCCCTCTTT	7.3172472276691	1.90553660584194	fore/midbrain
AGGTCCGTCGTGGGAA	-3.36964528179135	-6.50852839755314	allantois
AGGTCCGTCTACCAGA	7.57355912113223	-1.26632849978703	future spinal cord
AGGTCCGTCTCGAGTA	-2.64253894901242	-6.09605805682438	allantois
AGTAGTCCAAAGGTGC	6.16957362079654	-4.19647233294743	neuromesodermal progenitor early
AGTAGTCCACCAGGTC	0.00648820483717863	6.95850403500301	gut endoderm
AGTAGTCCAGGGATTG	2.45166452312503	-4.04474799441594	neuromesodermal progenitor early
AGTAGTCCATCACGAT	-1.8587428770062	-2.41964499758976	secondary heart field/splanchnic lateral plate
AGTAGTCGTACAGCAG	-1.99274770832028	-1.26145200537938	pharyngeal arch mesoderm
AGTAGTCGTGCCTGCA	-5.7093960485455	-5.62482135104435	amnion mesoderm early
AGTAGTCGTGTTTGGT	1.14759238147769	-6.61798636721867	posterior lateral plate mesoderm
AGTAGTCGTTCCCGAG	7.58273966693911	2.39933498097164	fore/midbrain
AGTAGTCGTTTGGCGC	-0.966957970618868	13.680964304931	visceral endoderm late
AGTAGTCTCCGGGTGT	-5.68842808818784	-6.0937339525153	amnion mesoderm late
AGTAGTCTCCTTAATC	-3.47311274623838	-5.65916602420109	allantois
AGTAGTCTCGCTGATA	7.72140820407901	2.61103375149471	fore/midbrain
AGTCTTTAGAGACTTA	-16.3372017583844	2.63012440396053	primitive blood late
AGTCTTTCAAATACAG	3.58026869678531	-3.70730821894902	neuromesodermal progenitor early
AGTCTTTCACAGTCGC	2.94643767261538	-5.4189726571967	presomitic mesoderm
AGTCTTTCAGACACTT	-5.46453587627378	-6.18131272601384	amnion mesoderm early
AGTCTTTCATAGGATA	6.14917500400577	3.4740253229211	neural ectoderm anterior
AGTCTTTCATCGGACC	0.728213981628751	7.22789223385555	gut endoderm
AGTCTTTGTCATCGGC	5.28227312946353	5.9916570921014	neural crest
AGTCTTTGTGTAAGTA	5.49478133106265	1.75839824867946	future spinal cord
AGTCTTTGTTCAGGCC	-0.828518672942782	-1.59595851706761	somites
AGTCTTTTCCATGAGT	6.01030381107364	4.38907797528011	neural ectoderm anterior
AGTCTTTTCGAATCCA	8.32215721988711	2.71638901425106	neural ectoderm anterior
AGTCTTTTCGCACTCT	7.02134449863467	-1.63972847270268	neuromesodermal progenitor early
AGTCTTTTCGCCGTGA	-0.584157778978015	5.17919047070247	preplacodal ectoderm
AGTCTTTTCTCTGTCG	-2.1660942277905	-6.68396251010197	allantois
AGTGAGGAGAGCCCAA	2.50641520404849	-3.79987137126225	neuromesodermal progenitor late
AGTGAGGAGAGGTAGA	-5.71751372432675	-6.7138888101508	amnion mesoderm early
AGTGAGGAGAGTAAGG	8.89698727512393	1.72915883255703	fore/midbrain
AGTGAGGAGATCTGAA	1.12566681289706	-5.70926253604191	presomitic mesoderm
AGTGAGGAGGAGTTGC	9.14573986911807	3.66714985562068	neural ectoderm anterior
AGTGAGGCAAGCCCAC	8.06076176548038	3.55375559521419	neural ectoderm anterior
AGTGAGGCACATGGGA	-0.7390403590199	8.14234812451107	gut endoderm
AGTGAGGCACCAACCG	-2.59576766109433	-6.41480366992253	allantois
AGTGAGGCAGCAGTTT	-1.0725096902844	-6.94693724917668	posterior lateral plate mesoderm
AGTGAGGCAGGTGGAT	7.61568911457095	4.50283034039241	neural ectoderm anterior
AGTGAGGCATCCCATC	8.27328331851993	3.89470107746822	neural ectoderm anterior
AGTGAGGTCAGTCCCT	-6.67039887523618	-1.01860515879887	primitive heart tube
AGTGAGGTCTGGGCCA	-0.348722442149783	-5.44153802203434	presomitic mesoderm
AGTGGGAAGAGGGCTT	7.45677884006534	4.18705303860408	neural ectoderm anterior
AGTGGGAAGCGAAGGG	0.772331372738218	-2.78398840235966	somites
AGTGGGAAGGGCTTCC	2.20779521846805	-4.15239779757756	presomitic mesoderm
AGTGGGACAATAACGA	8.60120137119327	4.04243929577571	neural ectoderm anterior
AGTGGGACACAGATTC	-0.243292315959597	-5.74454657840031	posterior lateral plate mesoderm
AGTGGGACACTCAGGC	1.36404354953799	-3.07046286868351	presomitic mesoderm
AGTGGGACACTGTGTA	-0.626118525027896	-1.2058481435706	somites
AGTGGGACAGACGCAA	6.60350878620181	2.47251756382686	fore/midbrain
AGTGGGACAGTCCTTC	0.14187868022952	6.60453160000545	preplacodal ectoderm
AGTGGGAGTACAGACG	-16.774911566734	1.15022010994655	primitive blood late
AGTGGGAGTCAAGCGA	2.46436984920535	-6.68066422747868	presomitic mesoderm
AGTGGGAGTCACACGC	-1.75917415237393	-1.61270563411015	splanchnic lateral plate/anterior paraxial mesoderm
AGTGGGATCATAAAGG	-0.620043172597552	-2.04437677668828	somites
AGTGGGATCCCAAGAT	8.03935177707706	4.32433111859066	neural ectoderm anterior
AGTGGGATCCTGCTTG	-5.82472769832578	-6.22951190280217	amnion mesoderm early
AGTGTCAAGAATAGGG	5.81012900257144	-4.58848159121769	neuromesodermal progenitor late
AGTGTCAAGACGCACA	7.13616545581851	2.81942947102291	future spinal cord
AGTGTCAAGACGCTTT	-0.207370295285845	7.08325512600643	gut endoderm
AGTGTCAAGAGCAATT	3.72907741451297	4.59924299908382	similar to neural crest
AGTGTCAAGATGCGAC	-1.6877782783505	-5.45684830950993	posterior lateral plate mesoderm
AGTGTCAAGCAGACTG	-1.13157515144315	14.1450622816156	visceral endoderm late
AGTGTCAAGCCAGTTT	-0.946163996219302	-3.4703585367133	posterior lateral plate mesoderm
AGTGTCAAGGACTGGT	6.2276190080646	2.43346555424434	fore/midbrain
AGTGTCAAGGCGACAT	-6.46777598476377	-2.6942822198798	primitive heart tube
AGTGTCAAGTTAACGA	-1.34196071243253	15.3371856947015	visceral endoderm late
AGTGTCACAATCACAC	-10.129554434776	-3.95909755038517	hematopoietic/endothelial progenitors
AGTGTCACACAGACAG	-0.773111566066409	-7.22920386599797	posterior lateral plate mesoderm
AGTGTCACACCGAATT	-0.307723774671221	-6.22024361895817	posterior lateral plate mesoderm
AGTGTCACAGCGATCC	-16.5031716070172	2.13822038365108	primitive blood late
AGTGTCACAGCTTAAC	-2.80631010150876	-6.45991055773991	allantois
AGTGTCACAGGCAGTA	4.39528687381778	4.95990021420223	fore/midbrain
AGTGTCACATGCCTTC	-16.7490536413189	1.06612463188869	primitive blood early
AGTGTCACATGGGAAC	3.4526162900928	-5.4235531549384	presomitic mesoderm
AGTGTCACATGGTCAT	-1.60599498367276	-2.24902837085026	somites
AGTGTCAGTAAAGTCA	8.13938839817081	2.34999854756099	neural ectoderm anterior
AGTGTCAGTCAAACTC	8.74294407749209	3.67245276165706	neural ectoderm anterior
AGTGTCATCAAAGACA	-0.363253786325122	-7.20524136828679	posterior lateral plate mesoderm
AGTGTCATCAACGGCC	-11.6228453359601	-3.65340177821415	angioblasts
AGTGTCATCACCCGAG	-5.45340315914121	-5.99165313052433	amnion mesoderm late
AGTGTCATCGGATGTT	3.83959801578555	-4.2768074731757	neuromesodermal progenitor early
AGTGTCATCGGCGCAT	-0.226807645618582	-2.68426887797612	somites
AGTGTCATCGTCACGG	-0.943101747989321	14.5399664182733	visceral endoderm late
AGTGTCATCTCCAGGG	-6.15874306774106	-0.773100421898541	primitive heart tube
AGTGTCATCTCCGGTT	-10.837938948631	-4.64890115069645	hematopoietic/endothelial progenitors
AGTTGGTAGAAACGCC	5.10608704471621	-4.44179551409977	neuromesodermal progenitor late
AGTTGGTAGCTAGCCC	-2.13452283954587	5.47882063580257	surface ectoderm
AGTTGGTCAAACGCGA	-6.02622668361631	-5.6214119653632	amnion mesoderm early
AGTTGGTCAACTGGCC	3.9282935419086	4.44738228512508	neural ectoderm posterior
AGTTGGTCAAGACGTG	-6.08139960384336	-1.41220979499119	primitive heart tube
AGTTGGTCAAGTAATG	-1.2523944816586	-4.98325650500554	allantois
AGTTGGTCACAGGAGT	1.69799275779757	-6.97414986895817	presomitic mesoderm
AGTTGGTCAGCCACCA	-16.5810257635113	1.76752979946834	primitive blood late
AGTTGGTCATATGAGA	3.71081383609805	-3.71295969294804	neuromesodermal progenitor early
AGTTGGTCATCGGACC	-2.62326638317075	5.59825117779476	surface ectoderm
AGTTGGTCATGAGCGA	0.68201722288165	5.77067358685237	preplacodal ectoderm
AGTTGGTGTCGGCACT	-6.02056376552548	-0.706299767964062	primitive heart tube
AGTTGGTGTGCACTTA	8.86244328403506	0.749778403765979	future spinal cord
AGTTGGTGTTACCGAT	6.44730980777774	2.48056895924312	fore/midbrain
AGTTGGTTCAGGCGAA	2.97510941410098	-5.6807610254218	presomitic mesoderm
AGTTGGTTCGTACGGC	-5.03648440456357	-6.53739182757634	amnion mesoderm late
AGTTGGTTCGTAGATC	-2.84562007999387	-3.32531683253544	secondary heart field/splanchnic lateral plate
AGTTGGTTCTGCCAGG	-3.75194398975339	-3.51794616984623	secondary heart field/splanchnic lateral plate
AGTTGGTTCTGTCTCG	2.95079453372989	-5.06905810641545	presomitic mesoderm
ATAACGCAGACTGTAA	-11.6157156667706	-3.08505480098027	angioblasts
ATAACGCAGCAAATCA	-0.537190600394869	7.08724434567195	gut endoderm
ATAACGCAGTGGGATC	-2.18229524707761	-4.43487469958561	posterior lateral plate mesoderm
ATAACGCAGTTAGGTA	-0.222729890703822	-1.35234885024327	somites
ATAACGCCACCAACCG	2.15773804569278	-6.89316384600895	presomitic mesoderm
ATAACGCCACCGTTGG	1.68230827236209	8.7281597395013	notochord
ATAACGCCACGTGAGA	-0.726686461925173	-3.13332502650517	similar to neural crest
ATAACGCCACTAAGTC	-3.08826629734006	-5.65622060107487	amnion mesoderm early
ATAACGCCAGCTGTTA	3.69341547870669	-5.78615538882512	presomitic mesoderm
ATAACGCCAGGCTGAA	-6.45389811611142	-2.62987201022404	primitive heart tube
ATAACGCCATGGAATA	4.99597533130679	-4.33489959048527	neuromesodermal progenitor late
ATAACGCCATTTGCTT	-16.7782665929791	-0.323853359692273	primitive blood late
ATAACGCGTACTTGAC	-1.02627973175016	-4.42503468798893	allantois
ATAACGCGTCGAATCT	7.75517399692569	1.93093700600368	future spinal cord
ATAACGCGTGGCGAAT	-3.04962722873654	-6.15666215228337	allantois
ATAACGCGTTCCATGA	7.16719849491153	3.64367253971797	fore/midbrain
ATAACGCGTTCCCTTG	-1.29794315910306	-1.510059879296	splanchnic lateral plate/anterior paraxial mesoderm
ATAACGCGTTCGGCAC	-0.794861479758883	6.40419180584651	preplacodal ectoderm
ATAACGCGTTGAGGTG	5.09762747669253	5.367825343139	future spinal cord
ATAACGCTCAACACCA	-4.76349513149228	-5.12410752581852	amnion mesoderm early
ATAACGCTCACTTCAT	-5.97658221340146	-1.50682883071202	primitive heart tube
ATAACGCTCAGCATGT	-3.66332690334287	-3.02737085627812	secondary heart field/splanchnic lateral plate
ATAACGCTCAGCCTAA	2.83877475643191	-4.22458140658635	posterior lateral plate mesoderm
ATAACGCTCGCCCTTA	-1.08882932281461	15.2614887495111	visceral endoderm late
ATAACGCTCGTGGGAA	8.65006096744571	3.41678388310176	fore/midbrain
ATAACGCTCTGCAGTA	-5.91126553630796	-6.49851529406804	amnion mesoderm early
ATAAGAGAGAAGATTC	-1.50510470485654	14.3249080915521	visceral endoderm early
ATAAGAGAGAGTACAT	1.74636526489291	-4.20958344744938	posterior lateral plate mesoderm
ATAAGAGAGCCGGTAA	5.64906580829654	-5.28000561999577	neuromesodermal progenitor late
ATAAGAGAGCTCCTCT	6.4470923700336	4.18944151592952	fore/midbrain
ATAAGAGAGTTGCAGG	7.69371493244204	2.32012994480831	neural ectoderm anterior
ATAAGAGCAAGCCTAT	3.49476678752933	-4.10403411196965	neuromesodermal progenitor early
ATAAGAGCACCGCTAG	-0.343983962297106	-1.22590963649052	splanchnic lateral plate/anterior paraxial mesoderm
ATAAGAGCATGCCTAA	0.0903856613639349	7.20914442730648	gut endoderm
ATAAGAGGTATAGGGC	0.386374072075223	-5.92470471667546	posterior lateral plate mesoderm
ATAAGAGGTCGACTAT	5.33214028263125	6.22744257641536	neural crest
ATAAGAGGTCTTCTCG	7.593957737923	1.64305467797023	future spinal cord
ATAAGAGGTTCGTTGA	8.1082194604877	1.24515612316829	fore/midbrain
ATAAGAGTCAGCTGGC	5.94083388233218	-4.19990937518376	neuromesodermal progenitor late
ATAAGAGTCCAACCAA	5.1430791177753	-4.75165097522038	neuromesodermal progenitor late
ATAAGAGTCCACTGGG	3.79893024349246	-5.26718299197453	presomitic mesoderm
ATAAGAGTCCGAGCCA	6.93678553485904	1.56205256176693	future spinal cord
ATAAGAGTCCGCATCT	6.84118254566226	-3.06046550082463	neuromesodermal progenitor early
ATAAGAGTCCGGGTGT	5.31228764438662	3.0966363687585	fore/midbrain
ATAAGAGTCCTACAGA	-11.0856167516705	-4.23953740405339	hematopoietic/endothelial progenitors
ATAAGAGTCCTGTAGA	-1.22249011611905	14.7684639234613	visceral endoderm late
ATAAGAGTCGCATGGC	-5.97899262523618	-1.72335343169468	primitive heart tube
ATAAGAGTCGGCATCG	-16.8263870916363	0.152000768906894	primitive blood early
ATAAGAGTCTGCCAGG	-16.4096523962018	-0.153294996493039	primitive blood early
ATAAGAGTCTTAACCT	-0.477512254476214	-2.30641953753727	somites
ATAGACCAGAATTGTG	-0.414559318780566	-4.75052754687565	posterior lateral plate mesoderm
ATAGACCAGATCACGG	8.3639395990375	0.361623569257083	future spinal cord
ATAGACCAGTTGCAGG	6.35032399082217	2.43979079914791	fore/midbrain
ATAGACCCAAAGGCGT	8.73606427097354	2.40571553898555	fore/midbrain
ATAGACCCAAGAGTCG	5.21176655674014	3.71959693623287	fore/midbrain
ATAGACCCACATTTCT	3.69188149356875	3.94985516262752	neural ectoderm posterior
ATAGACCCAGACTCGC	-15.8203407964703	-0.676225946419415	primitive blood late
ATAGACCCATAGGATA	-2.01511685466733	-1.41230194377202	pharyngeal arch mesoderm
ATAGACCCATCCTTGC	-2.50158612346616	7.40344746304256	neuromesodermal progenitor late
ATAGACCCATCGATGT	-5.17767588710752	-5.20027129458683	amnion mesoderm early
ATAGACCGTAAATGAC	0.683068768024778	-7.30609624194401	presomitic mesoderm
ATAGACCGTGTGACCC	-1.29402641868558	14.0712116499017	visceral endoderm late
ATAGACCTCCACTGGG	-4.52086178874936	-2.04902260112065	secondary heart field/splanchnic lateral plate
ATAGACCTCGTTTAGG	4.40778286838565	3.8303850431512	neural ectoderm posterior
ATAGACCTCTAACTGG	-3.09892885303464	-2.02232699202794	secondary heart field/splanchnic lateral plate
ATAGACCTCTGCTGTC	5.27211554431949	6.10216505718929	neural crest
ATCACGAAGACCGGAT	-4.3388225278851	-3.66130797671574	secondary heart field/splanchnic lateral plate
ATCACGAAGCCGATTT	-11.4941946706769	-2.86133425044316	angioblasts
ATCACGAAGCTAACAA	6.6333282747272	4.59576924038631	neural ectoderm anterior
ATCACGAAGCTGCAAG	2.69801338100467	-4.55545918750065	presomitic mesoderm
ATCACGAAGTTTGCGT	2.65986354732547	-6.35684840487736	presomitic mesoderm
ATCACGACACAACTGT	8.22277672672305	1.57962973309261	fore/midbrain
ATCACGACATGAAGTA	-2.13842885112729	3.71122892094356	surface ectoderm
ATCACGACATTCTTAC	8.55134899997745	2.82722170544368	neural ectoderm anterior
ATCACGACATTTGCCC	9.17416317844424	3.35163862896663	neural ectoderm anterior
ATCACGAGTAGCACGA	-0.0260316050645357	5.71104223919612	preplacodal ectoderm
ATCACGAGTCATGCCG	-4.94255082225766	-2.12162701892155	primitive heart tube
ATCACGAGTCCAGTGC	7.53714545154605	1.25302584362728	fore/midbrain
ATCACGAGTCCAGTTA	-1.99900083160367	5.08334047985775	surface ectoderm
ATCACGAGTCGGATCC	-0.802273436545992	5.29699356747371	preplacodal ectoderm
ATCACGAGTCGTTGTA	-2.4563831529614	5.38103373242122	surface ectoderm
ATCACGAGTCTGCCAG	-2.61448685741391	-5.6291548471381	secondary heart field/splanchnic lateral plate
ATCACGAGTGCCTTGG	-2.24339072322812	5.19722635937435	surface ectoderm
ATCACGAGTGCTGTAT	5.49427445316348	-4.9733669023444	neuromesodermal progenitor late
ATCACGAGTTGCGTTA	7.81307776355777	-0.378050194256482	future spinal cord
ATCACGAGTTTGGCGC	-5.54102341747251	-6.92032878207463	amnion mesoderm early
ATCACGATCACAAACC	-0.0183569259044176	-5.53936641024846	posterior lateral plate mesoderm
ATCACGATCACCCTCA	-0.936928971767092	-4.81988637255925	posterior lateral plate mesoderm
ATCACGATCCGTTGTC	-1.35036723232236	14.9515140791009	visceral endoderm late
ATCACGATCGTTACGA	-1.44843225097623	-5.52837149905461	allantois
ATCACGATCTGGCGTG	0.689852909088468	-5.3711940507819	posterior lateral plate mesoderm
ATCATCTAGACGCTTT	1.74413950824771	-4.85061757373112	presomitic mesoderm
ATCATCTAGCTAACAA	4.89495785617862	3.80800564480526	neural ectoderm anterior
ATCATCTAGGCCCGTT	0.179564521551465	6.20514424038631	preplacodal ectoderm
ATCATCTAGGTGTTAA	-0.278916015386248	-2.1207868318488	somites
ATCATCTCACAGAGGT	-2.39143316364255	-6.84286324786442	posterior lateral plate mesoderm
ATCATCTCACGGTTTA	-16.7769734106061	0.721245183474841	primitive blood late
ATCATCTGTAAAGTCA	-1.78967754459348	-3.56706063555974	posterior lateral plate mesoderm
ATCATCTGTACCATCA	-0.592116489171649	-3.73074691104191	similar to neural crest
ATCATCTGTATGAATG	5.4158800401691	6.02398140621883	neural crest
ATCATCTGTCTCTTTA	-11.2441441259381	-3.47503273295659	angioblasts
ATCATCTTCAGCTGGC	7.02035696888003	2.82013542843563	fore/midbrain
ATCATCTTCCGTAGGC	8.20682843112979	1.0699988145898	future spinal cord
ATCATCTTCGTTTGCC	5.22340710544619	2.02339918804866	neural ectoderm anterior
ATCATCTTCTCCAACC	-1.97302965736356	-3.95154611872929	somites
ATCATCTTCTGTGCAA	7.19853909397159	2.31005389881832	fore/midbrain
ATCATCTTCTTGTCAT	-4.69142882442441	-5.88868443774479	allantois
ATCATGGAGACACGAC	7.75656636142764	3.80005748463375	fore/midbrain
ATCATGGAGACAGGCT	1.21444054031405	5.94776613903743	preplacodal ectoderm
ATCATGGAGACATAAC	-2.21356002902951	7.65650637341243	neuromesodermal progenitor late
ATCATGGAGAGGTAGA	8.93050701999698	3.47144420338375	neural ectoderm anterior
ATCATGGAGCAATATG	7.80918152713809	2.45587880802852	fore/midbrain
ATCATGGAGCATCATC	6.35271151447329	-3.73517744349736	neuromesodermal progenitor late
ATCATGGAGCGTGAGT	-0.843917711734439	-7.1466166238715	posterior lateral plate mesoderm
ATCATGGAGGAGTAGA	-2.9211401185986	-6.15845505999821	allantois
ATCATGGAGGCAAAGA	-2.44412533855405	5.80536921215755	surface ectoderm
ATCATGGCAAACAACA	6.12763197803531	-3.61553065585392	neuromesodermal progenitor early
ATCATGGCACCAACCG	7.96863873386416	1.75139601422054	fore/midbrain
ATCATGGCAGTCAGCC	8.61421902561221	3.06550939274532	neural ectoderm anterior
ATCATGGCATACGCCG	8.43130715274844	2.60114104939205	fore/midbrain
ATCATGGGTAAATGAC	-3.943404837608	-3.34604947375554	secondary heart field/splanchnic lateral plate
ATCATGGGTAGCTCCG	-1.10547326421704	-4.91538398074406	posterior lateral plate mesoderm
ATCATGGGTCTTCTCG	-2.39354388332334	-3.18800227450627	secondary heart field/splanchnic lateral plate
ATCATGGGTTTGGGCC	-4.32753626918759	-1.94321362780827	secondary heart field/splanchnic lateral plate
ATCATGGTCAACACCA	-0.193275555133486	-1.20004455851811	somites
ATCATGGTCAGGCCCA	-16.1286465368268	2.80500538540584	primitive blood late
ATCATGGTCGCGTAGC	-5.77823989009824	-2.184003279679	primitive heart tube
ATCATGGTCGGCCGAT	7.04860766315494	2.69343383503658	fore/midbrain
ATCATGGTCTCTTGAT	-5.16186682796445	-7.02762381839055	amnion mesoderm late
ATCCACCAGATGTTAG	-0.894605859279299	15.5621746320794	visceral endoderm late
ATCCACCAGGCAATTA	7.46021826648745	1.31244285298091	fore/midbrain
ATCCACCAGTGACATA	5.23612387561831	5.90332920742733	neural crest
ATCCACCCAAGAGTCG	5.55444891834292	6.13632900906307	neural crest
ATCCACCCACTGCCAG	-11.4885842046734	-3.7749068002631	angioblasts
ATCCACCCAGCTGTGC	-9.50916831111875	-4.40684478091496	allantois
ATCCACCCATAAAGGT	-16.5008904180523	-1.06899003791111	primitive blood early
ATCCACCGTATAATGG	-1.54748599147763	14.2814348478387	visceral endoderm late
ATCCACCGTCCAGTGC	-5.98135010814633	-6.45979993151921	amnion mesoderm early
ATCCACCGTCGGCACT	-12.7151495656964	-2.54446379946965	hematopoietic/endothelial progenitors
ATCCACCGTGACTACT	1.19230134868655	6.78278143597347	differentiated trophoblasts
ATCCACCGTTTAGCTG	-1.92507891273465	3.89718063069088	surface ectoderm
ATCCACCTCAGCGATT	8.03924019718204	1.04226811123592	fore/midbrain
ATCCACCTCAGTTCGA	3.31767399692569	-5.80894534396428	presomitic mesoderm
ATCCGAAAGGACGAAA	0.320680932045316	6.62150700283748	preplacodal ectoderm
ATCCGAAAGGAGCGTT	8.08551819705997	0.631386472709003	future spinal cord
ATCCGAAAGTGACATA	5.20148356342349	-5.28045050906437	neuromesodermal progenitor late
ATCCGAAAGTTAGGTA	7.85105450534854	2.84806902600032	neural ectoderm anterior
ATCCGAACAAGGTTCT	-0.972158356666232	14.1679228086541	visceral endoderm early
ATCCGAACACAGCGTC	-2.35424916362729	-6.47053782748478	allantois
ATCCGAACACCATCCT	-16.288152380943	-1.14419274138707	primitive blood late
ATCCGAACACCCATGG	0.92336757564578	-6.49291722583073	posterior lateral plate mesoderm
ATCCGAACACCTCGTT	-16.5028874120709	-1.94336752700108	neural ectoderm anterior
ATCCGAACACCTTGTC	8.47154457950625	3.13311727238399	neural ectoderm anterior
ATCCGAACAGGACGTA	0.623091653824186	-5.07981316851872	presomitic mesoderm
ATCCGAACAGGGCATA	5.29118998432193	3.3988779325555	neural ectoderm anterior
ATCCGAACATAGGATA	-2.282342835426	-3.69177715586918	secondary heart field/splanchnic lateral plate
ATCCGAACATGCCTAA	7.91098816776309	2.87275440884334	fore/midbrain
ATCCGAAGTACCCAAT	8.6338074960712	4.12503130627376	neural ectoderm anterior
ATCCGAAGTATCAGTC	2.8685463228229	-3.97675530719059	neuromesodermal progenitor early
ATCCGAAGTATCTGCA	-0.323530792355204	5.37240488720638	preplacodal ectoderm
ATCCGAAGTTAGATGA	8.16690476322207	3.8858311910699	neural ectoderm anterior
ATCGAGTAGACGCACA	-10.550058051109	-3.51976411151188	hematopoietic/endothelial progenitors
ATCGAGTAGACTAGAT	-6.19497267818418	-2.91410486506718	primitive heart tube
ATCGAGTAGCAGGTCA	6.89136202716861	1.63350386811	future spinal cord
ATCGAGTAGCATCATC	-15.2336317739483	-1.08833997058171	primitive blood early
ATCGAGTAGGCTAGCA	-5.65339200115171	-6.01912944125432	amnion mesoderm late
ATCGAGTAGTGTTTGC	7.30728323841128	4.81971104336483	neural ectoderm anterior
ATCGAGTAGTTAGGTA	-16.1521202764508	2.7519646425317	primitive blood late
ATCGAGTCAAGTCATC	-0.283503382563258	6.35276968670589	preplacodal ectoderm
ATCGAGTCACGGACAA	-0.550026162624026	-1.14490001010197	somites
ATCGAGTCAGGTCTCG	7.88688595676455	3.90453775120479	neural ectoderm anterior
ATCGAGTCATAGAAAC	8.26787312412295	4.00107081127864	neural ectoderm anterior
ATCGAGTGTCAGTGGA	-0.880501314162875	-1.65703444289463	splanchnic lateral plate/anterior paraxial mesoderm
ATCGAGTGTCTCATCC	5.21415741825137	3.88102896404964	fore/midbrain
ATCGAGTTCAAGGTAA	6.75263722324405	1.92011625958187	fore/midbrain
ATCGAGTTCCTATTCA	1.71233578109775	4.53798182202083	neural ectoderm anterior
ATCGAGTTCTGGCGAC	-1.81511251544919	-0.591667221062359	splanchnic lateral plate/anterior paraxial mesoderm
ATCGAGTTCTGTACGA	8.03228695774112	4.52442581845027	neural ectoderm anterior
ATCTACTAGACAGAGA	7.00961239719424	-1.52843539523381	future spinal cord
ATCTACTAGAGGTTAT	-3.80123560047116	-3.32511513041752	secondary heart field/splanchnic lateral plate
ATCTACTAGTTAACGA	-14.0532824239727	-1.68842534827488	primitive blood progenitors
ATCTACTCAAGCGCTC	5.51839955234561	6.39090235424739	neural crest
ATCTACTCACAGGCCT	-6.45914570903745	-1.04064636039036	primitive heart tube
ATCTACTGTGGTCCGT	-6.3142601690289	-0.78991727637547	primitive heart tube
ATCTACTTCAGGATCT	-0.469780637979174	-7.2393638353278	posterior lateral plate mesoderm
ATCTACTTCATACGGT	0.119500354767179	-6.96556775378483	presomitic mesoderm
ATCTACTTCATTTGGG	6.95301707172427	2.90907700253231	fore/midbrain
ATCTACTTCGACAGCC	7.49126608753238	2.24116070461971	fore/midbrain
ATCTACTTCGTTTATC	0.897894934654569	-5.74719636248845	posterior lateral plate mesoderm
ATCTACTTCTGTTTGT	-5.6028138837811	-6.00252692508	amnion mesoderm early
ATCTGCCAGAATTCCC	4.35700829410586	3.91078980160457	neural ectoderm posterior
ATCTGCCAGAGCCTAG	5.3671568193439	5.61303169918758	neural crest
ATCTGCCAGATATGGT	-0.827471657752658	-1.18071155356663	somites
ATCTGCCAGATCACGG	6.81648476505313	-4.51028649615544	neuromesodermal progenitor early
ATCTGCCAGGCCCTCA	-15.6852118215558	-1.02303467797535	primitive blood late
ATCTGCCAGTCCGGTC	-1.06287126159635	14.8393581647943	visceral endoderm late
ATCTGCCAGTGGAGAA	7.15659506702456	3.67299349499446	neural ectoderm anterior
ATCTGCCAGTGTTGAA	7.63414080524478	-1.38475923346775	future spinal cord
ATCTGCCAGTTAACGA	6.30836947345767	1.33555407715541	fore/midbrain
ATCTGCCCAACTGCTA	0.186294213772153	6.87663824749691	preplacodal ectoderm
ATCTGCCCAAGAGGCT	6.32424862766299	-5.1783401231696	neuromesodermal progenitor late
ATCTGCCCAAGTTAAG	8.44465763950381	2.9456513662408	fore/midbrain
ATCTGCCCAATCCGAT	-2.00926153278317	-2.24837772654789	splanchnic lateral plate/anterior paraxial mesoderm
ATCTGCCCATGTCTCC	6.07365401172671	-5.30029218005436	neuromesodermal progenitor late
ATCTGCCCATTACGAC	1.3547672786716	8.35231573773128	node
ATCTGCCCATTCCTGC	0.795210019588804	6.19427569103939	preplacodal ectoderm
ATCTGCCGTCATTAGC	5.08581955814395	5.26498348904354	neural crest
ATCTGCCGTTACAGAA	-2.01539389705625	-3.58186714457768	secondary heart field/splanchnic lateral plate
ATCTGCCGTTGGGACA	-0.980166836738253	-2.03903882312077	somites
ATCTGCCTCAACCAAC	2.67318542385135	-5.60489384936589	presomitic mesoderm
ATCTGCCTCAGCTGGC	-0.872198029517794	-2.7856399278571	similar to neural crest
ATCTGCCTCAGTTGAC	2.97221167469058	-5.42836968707341	presomitic mesoderm
ATCTGCCTCCGTAGTA	-1.91014771079984	-3.67857067393559	secondary heart field/splanchnic lateral plate
ATCTGCCTCGACAGCC	2.3606551446918	-5.22371642398137	presomitic mesoderm
ATCTGCCTCGACGGAA	-6.13707701778379	-0.630205617420849	primitive heart tube
ATCTGCCTCTACTCAT	-0.953620596885348	-3.58785216616887	similar to neural crest
ATCTGCCTCTGCCAGG	-0.887795134544039	-7.36255090045231	posterior lateral plate mesoderm
ATCTGCCTCTTAACCT	-1.73950736141172	-1.20161287593144	splanchnic lateral plate/anterior paraxial mesoderm
ATGAGGGAGAAGGCCT	-0.8897030792233	-7.35069672869938	posterior lateral plate mesoderm
ATGAGGGAGACACTAA	1.54728849315677	4.70320398998958	neural ectoderm anterior
ATGAGGGAGATGCCAG	-4.6361448011395	-6.57822720813054	amnion mesoderm early
ATGAGGGAGATGGCGT	9.00523503208194	3.38915784550411	neural ectoderm anterior
ATGAGGGAGATTACCC	-10.9573103628155	-2.58141915606755	angioblasts
ATGAGGGAGGAACTGC	-11.5093886098858	-3.98601715373295	angioblasts
ATGAGGGAGGTGTTAA	4.3494361200336	3.43634994221431	fore/midbrain
ATGAGGGCAAAGGCGT	0.285175398826932	5.19203598690731	preplacodal ectoderm
ATGAGGGCAAAGGTGC	-0.304279386162425	-6.92902962970036	posterior lateral plate mesoderm
ATGAGGGCACCAACCG	-1.58341090297666	-1.84484534072178	pharyngeal arch mesoderm
ATGAGGGCAGGTGGAT	-16.0211025915143	-1.26718597220677	primitive blood late
ATGAGGGCAGTAAGAT	-0.597940637826586	-5.64273469256657	posterior lateral plate mesoderm
ATGAGGGCATCGATTG	1.19827278041873	-4.93402974414128	posterior lateral plate mesoderm
ATGAGGGGTAATCGTC	0.836056784630155	-7.03922955798405	presomitic mesoderm
ATGAGGGGTAGCTGCC	6.9839666643146	1.87246651840908	future spinal cord
ATGAGGGGTCGACTGC	-4.8634225568768	-6.75247065829533	amnion mesoderm early
ATGAGGGGTGACGCCT	-4.96527020549741	-5.16264025973576	amnion mesoderm early
ATGAGGGGTGACTCAT	2.82389386081729	-5.7858669023444	presomitic mesoderm
ATGAGGGGTGTGACGA	-4.02122251605954	-3.5079709749152	secondary heart field/splanchnic lateral plate
ATGAGGGTCATGCAAC	-6.7683412275311	-1.0074946741988	primitive heart tube
ATGAGGGTCGAATCCA	7.08634312534366	3.60322745037776	fore/midbrain
ATGAGGGTCTAACTTC	-16.8293301305768	-0.653097258083996	primitive blood early
ATGAGGGTCTGTCTCG	8.10099442386661	1.95293302727443	fore/midbrain
ATGAGGGTCTTCGAGA	6.40030129337344	1.43222816181881	neural ectoderm anterior
ATGCGATAGCATGGCA	1.28843005085025	-2.9002684812476	somites
ATGCGATAGCCCAGCT	0.546475187778806	-3.76594106959599	somites
ATGCGATAGTAGGTGC	-0.881967826842929	-3.13959924983281	somites
ATGCGATAGTCGAGTG	6.99205763721499	-2.43381659793156	neuromesodermal progenitor early
ATGCGATCATACCATG	-5.09127347087827	-3.07865111636418	primitive heart tube
ATGCGATCATCGACGC	7.89877446079287	1.45690114689571	neural ectoderm anterior
ATGCGATGTAGCAAAT	6.68165142917666	-3.22508423136967	neuromesodermal progenitor late
ATGCGATGTCAAAGCG	8.24872334384952	2.7481416006158	fore/midbrain
ATGCGATGTCCTCCAT	-2.36788527584043	-3.02540986346501	secondary heart field/splanchnic lateral plate
ATGCGATGTCTCGTTC	-5.41462008571591	-6.98862616824406	amnion mesoderm early
ATGCGATGTCTCTCGT	-0.189391858040953	-4.60890595721501	posterior lateral plate mesoderm
ATGCGATGTTCCACTC	6.62048561954532	2.11014707279903	future spinal cord
ATGCGATGTTGGTTTG	-1.98967508888211	-6.10631482409733	allantois
ATGCGATTCACCATAG	-0.697429700851107	7.61022169781429	gut endoderm
ATGCGATTCAGATAAG	-5.16628377056089	-1.48769311713475	primitive heart tube
ATGCGATTCCTTGGTC	-16.6863476476666	1.91673178864223	primitive blood late
ATGCGATTCTCGATGA	3.55434210681949	-3.83060018824833	neuromesodermal progenitor early
ATGCGATTCTTTACAC	5.92597563648257	-3.64081971453923	neuromesodermal progenitor early
ATGGGAGAGCTTATCG	8.24846203708682	3.7910693426202	fore/midbrain
ATGGGAGAGGCTCTTA	-3.86645047283139	-3.05605261134404	secondary heart field/splanchnic lateral plate
ATGGGAGAGTCATCCA	-2.41855876064267	7.48633892727596	gut endoderm
ATGGGAGCAAATCCGT	8.54901726627383	3.98501713467342	neural ectoderm anterior
ATGGGAGCAACACCCG	8.59799702549014	2.82984764767391	fore/midbrain
ATGGGAGCATCTCCCA	0.300024793386793	4.75175841046077	preplacodal ectoderm
ATGGGAGCATGCCTTC	4.0406769075397	3.90281660748226	neural ectoderm anterior
ATGGGAGCATTACGAC	-0.674543365001345	-3.90586225795048	similar to neural crest
ATGGGAGCATTGTGCA	5.40328629398379	6.10628349972469	neural crest
ATGGGAGGTACCGTTA	7.21065886402163	2.9792366762231	fore/midbrain
ATGGGAGGTCAAACTC	-2.63937990283933	5.69882328701717	surface ectoderm
ATGGGAGGTGGCAAAC	-1.86412458038297	-1.29587738322514	splanchnic lateral plate/anterior paraxial mesoderm
ATGGGAGGTGGTAACG	7.11449368381534	1.80618376923305	fore/midbrain
ATGGGAGTCACCCTCA	-6.6972004613873	-2.27609603213566	primitive heart tube
ATGGGAGTCCCATTAT	-1.43298749542203	14.5550773878167	visceral endoderm late
ATGGGAGTCTCGTATT	5.60513861560855	5.08115132046443	neural ectoderm anterior
ATGGGAGTCTTGTCAT	-1.50234369850125	-0.838045464031872	splanchnic lateral plate/anterior paraxial mesoderm
ATGTGTGAGAGGTACC	-15.4738327703473	-1.59306626128453	primitive blood early
ATGTGTGAGATACACA	-5.45547597026792	-6.07125060366887	amnion mesoderm late
ATGTGTGAGGGTTTCT	3.73321278476748	-5.72635381030339	presomitic mesoderm
ATGTGTGAGTACGACG	-2.34775058841672	7.27828533840877	neuromesodermal progenitor late
ATGTGTGCAAGGGTCA	6.68096430683169	-3.31427614497441	neuromesodermal progenitor early
ATGTGTGCACCACCAG	-0.585673703908587	6.89632399273616	gut endoderm
ATGTGTGCACGGTGTC	7.98749096775088	3.45131476116878	neural ectoderm anterior
ATGTGTGCACGTAAGG	5.05514462375674	4.00156624508602	neural ectoderm anterior
ATGTGTGCAGAGTGTG	4.15701373004947	3.74074514103633	fore/midbrain
ATGTGTGGTATATGGA	0.58503772401843	-4.56174056338566	posterior lateral plate mesoderm
ATGTGTGGTCGTGGCT	6.24053414249453	4.28925020886165	fore/midbrain
ATGTGTGTCCTTCAAT	0.30756403589282	-5.77229563998478	posterior lateral plate mesoderm
ATTACTCAGCCCTAAT	-6.03334061717954	-5.55242650317448	amnion mesoderm early
ATTACTCAGGGCATGT	-0.470050021171237	-6.22489468859929	posterior lateral plate mesoderm
ATTACTCAGTCTCGGC	-9.96205966091123	-4.03849713610905	hematopoietic/endothelial progenitors
ATTACTCAGTTGTAGA	3.77193363094363	3.74303300572139	fore/midbrain
ATTACTCCAAACGCGA	-4.5399362287518	-2.93915049838322	secondary heart field/splanchnic lateral plate
ATTACTCCAACGATCT	7.297815159798	4.78114731503231	neural ectoderm anterior
ATTACTCCAAGTTCTG	1.00056274318728	6.89669592571956	gut endoderm
ATTACTCCACAGTCGC	0.748595134258603	4.84366972637874	preplacodal ectoderm
ATTACTCCACTGCCAG	8.47126896762881	3.64284784985286	neural ectoderm anterior
[truncated: 7,708 more rows]
