# Supplementary material for: LinRace: cell division history reconstruction of single cells using paired lineage barcode and gene expression data
Source: Nat Commun. 2023 Dec 16;14:8388. doi: 10.1038/s41467-023-44173-3 (PMC10725445; doi:10.1038/s41467-023-44173-3)
Supplement: Supplementary file 4 — Source Data [file 41467_2023_44173_MOESM4_ESM.zip › Source Data/data_umap_zf1_s11.csv]

	dim1	dim2	color
cell_1	-4.09470927420504	4.80183922828214	36
cell_2	2.33144239123249	-0.0880722941788983	8
cell_3	0.770525779677095	2.04503232656668	3
cell_4	0.218309119077161	-4.55889867883823	53
cell_5	2.47646272951731	5.92323450981289	23
cell_6	4.90095703203019	0.746431752840413	39
cell_7	2.35275283805863	3.35960121224824	3
cell_8	1.66523717264431	0.783724446759501	42
cell_9	2.15073293168217	5.02125373616669	9
cell_10	4.34825391398778	-3.36436322325029	25
cell_11	-5.87685467152687	2.34337882419589	11
cell_12	1.97112388526117	3.64238247732291	9
cell_13	-3.36485084842838	-0.297043719713785	2
cell_14	2.50185516046993	-4.42617327259431	20
cell_15	2.77536102143507	5.47370021636827	3
cell_16	2.13316001443181	-3.42080824175475	0
cell_17	-4.26291964268695	1.4704976589251	27
cell_18	-1.9029384964766	-1.75990934599297	27
cell_19	0.433307269038119	0.375029147706835	18
cell_20	2.59961266994004	-0.779195030602715	8
cell_21	1.53408035546442	4.04165655558207	28
cell_22	-3.45034469367942	-1.76996637439286	2
cell_23	-7.03815788657209	-0.504870249289436	5
cell_24	3.24023382105443	-0.512592907424888	54
cell_25	-2.84851361607	-2.14578256505122	2
cell_26	-3.24051580914823	-2.07338998339022	28
cell_27	0.648988440822517	0.355690143578245	49
cell_28	3.24704323372617	-2.53396004693369	8
cell_29	-6.42706695077092	2.08265077934831	2
cell_30	2.61597855878376	-1.11894061012254	8
cell_31	-2.42892885633645	-3.4817032159985	7
cell_32	2.56226202156617	1.19131276926567	8
cell_33	-1.35807230318348	-3.61792376576124	2
cell_34	2.65442897176956	-2.05488150948015	40
cell_35	-5.63428704373514	0.87104891834088	35
cell_36	1.00578952509279	1.36078059474895	0
cell_37	2.58450906622381	5.23117191207284	15
cell_38	-6.35706420891746	2.70980288782247	37
cell_39	1.93525075233167	-4.29158500710109	2
cell_40	4.93418922336384	1.95946253506283	39
cell_41	2.28513045794235	-4.1652080653085	42
cell_42	-1.63859035247819	-1.90290023863903	27
cell_43	1.03965050082066	-4.52690524841308	31
cell_44	2.96797196643719	0.510114822324359	50
cell_45	-7.59062264537723	0.34957431964321	1
cell_46	0.702227534245657	-0.869738096087153	49
cell_47	-5.96188638244701	2.35157648878186	35
cell_48	-1.93596091637537	-1.81817112610227	27
cell_49	3.15225235222402	-0.349560380768725	54
cell_50	2.21620106265256	-4.48117711012684	29
cell_51	1.32360122760612	1.91605390840979	38
cell_52	-5.09307965124892	1.05384568730276	11
cell_53	2.41863699154419	5.4265675699179	10
cell_54	0.695489746271684	-4.94481191767804	23
cell_55	3.10404858713557	6.99756643597525	16
cell_56	1.44931590045171	3.92068379642073	4
cell_57	-2.26420845363336	-2.64480850418026	32
cell_58	2.39712273050766	-4.08977302852972	38
cell_59	1.55940317160394	4.64213677126331	20
cell_60	0.848766844768751	0.141183315212083	3
cell_61	4.72487263837865	2.32272286425677	39
cell_62	-2.83124040292893	-1.30165274715102	12
cell_63	3.34176747546233	7.79471141586065	16
cell_64	-4.15787455177366	4.86413484636591	36
cell_65	2.62873843905783	6.67486283521177	4
cell_66	-2.71576892358717	-2.38076675168422	2
cell_67	-5.7459373351179	-2.36095022701255	50
cell_68	0.640079290878832	-0.428180532131083	20
cell_69	-1.58269423584242	-3.63897701092113	16
cell_70	-1.36198039882968	-2.35638198741009	27
cell_71	2.23652924664204	0.920912654061762	8
cell_72	-3.72420866378123	0.157354420252125	2
cell_73	-2.02250818912957	-1.55527658974971	27
cell_74	-6.49558204778638	2.64737822530219	16
cell_75	-5.54297123914759	0.834634927547203	35
cell_76	6.07784030022134	-3.13923425870352	25
cell_77	4.90504108900252	-3.54300725612103	25
cell_78	2.83884013607923	5.52927243863236	10
cell_79	-6.88388453608419	-0.143506891240144	1
cell_80	7.29446731404264	-2.3476406406569	48
cell_81	1.02499202637224	0.954317033729276	0
cell_82	1.45215726657684	2.20878858614146	9
cell_83	0.879792712376213	1.7404940433052	15
cell_84	2.84935008837246	4.30291331431333	49
cell_85	0.805739837923908	-0.563416275338207	13
cell_86	0.351372004071868	-4.93970319120457	14
cell_87	-5.46807174341369	0.797786574984402	41
cell_88	2.14559077213786	-3.88930534488999	34
cell_89	1.99841716159025	4.91930608380528	38
cell_90	0.108558963076503	-1.37871821219816	27
cell_91	-2.85384846646443	-1.64862399541565	30
cell_92	-0.601046027587169	-3.62520641076221	32
cell_93	-4.25797599670096	1.19526314195537	37
cell_94	1.13339502349851	-4.08629427132779	20
cell_95	-7.23472917631803	-0.188144802433395	5
cell_96	3.25072708513518	7.68389843037517	41
cell_97	1.10121993945136	-4.68980570591235	31
cell_98	5.35856789922239	-3.40448631856425	8
cell_99	-6.65811686445336	2.65471618653785	11
cell_100	2.82220975673022	-3.55809637648396	12
cell_101	-4.41427420760339	1.75496576057113	27
cell_102	-3.93131232368182	4.15228839137277	47
cell_103	2.47947262999933	-4.27793995009468	7
cell_104	6.34625068931873	-1.40122945939506	48
cell_105	0.89391522858311	1.53913241422812	38
cell_106	5.96334850005422	-1.45580941000204	48
cell_107	-0.124561587615127	-4.65928058877203	30
cell_108	-0.511241020727287	-4.46166953197657	2
cell_109	0.461773866554144	0.269342388888779	28
cell_110	-4.15190530327226	1.06824836445625	27
cell_111	2.50274055592602	0.691414016478163	8
cell_112	0.744937255453104	-0.511652371886642	18
cell_113	2.92116789441662	5.99984226887322	16
cell_114	1.72674585292768	2.65874093740761	42
cell_115	2.53904997395516	-1.53867941430479	47
cell_116	3.83443197970287	3.26423623397277	39
cell_117	-3.50147180607231	-0.268823635548835	2
cell_118	-6.70492923722729	2.72319586833815	7
cell_119	6.34749587042735	-3.05237853466569	25
cell_120	5.52046344954921	-3.40362381932902	25
cell_121	3.03999500547198	5.71974832191581	18
cell_122	-6.76226173612008	2.68525525136231	37
cell_123	-4.12410658975107	4.92549706920009	36
cell_124	-5.16844641438742	1.15545151143259	7
cell_125	3.30892298231951	-1.94082735385027	19
cell_126	0.846731636783988	0.66185597685153	21
cell_127	4.84256381228724	-3.59941026955944	25
cell_128	1.21728040722715	1.27357861241142	20
cell_129	0.455576976278814	-1.11755784787103	3
cell_130	2.53947437269633	6.56571838008678	10
cell_131	0.931722627245155	-4.35971211792246	12
cell_132	5.01603716627935	1.63018384138965	39
cell_133	2.24532267439128	5.52794385622937	3
cell_134	2.98190550072237	-1.66528105221792	25
cell_135	3.6122353888016	-3.84020868378737	33
cell_136	-3.523201346684	-2.47410678365101	3
cell_137	3.09833085131018	7.30976951176862	0
cell_138	-0.605419552401713	-4.29572815088577	2
cell_139	1.33758203576191	-2.87434778481016	13
cell_140	-2.63124924671294	-2.20687569015774	11
cell_141	5.31052130187452	-3.51965356107179	33
cell_142	-6.24269943395383	2.54183097889262	11
cell_143	3.21786417600687	7.7986035449871	7
cell_144	-6.42105396711613	-1.76782821296637	5
cell_145	4.845089948429	-3.50763361522099	25
cell_146	0.0870261145299563	-4.41682052493168	53
cell_147	-2.97406426001928	-2.47583570924611	2
cell_148	-3.82298881821023	1.04472482747791	30
cell_149	2.96952874351898	0.748508975051363	54
cell_150	2.61344715555387	6.5285072028981	3
cell_151	-3.19571171084138	-0.59420921729198	11
cell_152	7.32919825400344	-2.91576181571468	33
cell_153	1.43077977179657	3.47866660613109	27
cell_154	-6.50812557323059	-1.67432484743638	5
cell_155	-1.20303424075745	-3.88085330725389	2
cell_156	2.95666244458544	-2.66198369359198	46
cell_157	-2.38583998319666	-2.9020911022225	20
cell_158	-7.00453250438671	2.52465413458723	42
cell_159	-4.0904141645993	0.656740256839116	57
cell_160	3.00208308208531	5.69884814461177	9
cell_161	2.39246957794272	-3.90104245670518	16
cell_162	5.0038315405563	-3.58164062874507	25
cell_163	4.89036476871818	2.0727523813039	39
cell_164	-6.76151279341289	-0.260922206190856	6
cell_165	2.95609045998868	-3.95003629962507	2
cell_166	2.58294021417105	0.646838487680118	8
cell_167	2.72563339011668	4.82356478232817	27
cell_168	-7.08321902875242	-0.389058552995375	5
cell_169	2.54456976752715	0.0806878377671853	8
cell_170	-2.81056841112171	-2.69580219772372	28
cell_171	2.30455148154357	-4.57058101471543	31
cell_172	2.92743945213039	0.936973718076359	50
cell_173	2.45244739997634	3.7524385415854	13
cell_174	2.52639079998427	6.19080191598313	4
cell_175	-5.61006671400616	-2.5280255399931	5
cell_176	2.37565406030463	6.31198304966437	4
cell_177	3.4803233760665	6.50525507286216	8
cell_178	4.56758270091462	2.53029821873795	39
cell_179	7.46854332027205	-2.63658018884265	8
cell_180	3.33348835965668	7.74910174017259	9
cell_181	1.79730288224139	-4.69191461022268	53
cell_182	0.686697514463497	-0.716784836337139	13
cell_183	-3.88888475725459	5.20081191092302	36
cell_184	-3.30703062766765	-1.24589130631828	2
cell_185	0.891084812117882	-0.914891758551646	20
cell_186	5.0761873009862	1.42203809135356	39
cell_187	-7.12981269240184	-0.304164127593238	5
cell_188	-4.02455413672017	-0.755730630356611	24
cell_189	-1.1813339310907	-3.49398323283765	30
cell_190	2.21008436856446	-3.86548734760052	12
cell_191	-3.0951138774611	-1.38794372624148	20
cell_192	-0.861983079850276	-3.99280689610932	2
cell_193	2.70939186589623	6.61646864290953	10
cell_194	-7.70625798013081	1.08891784964342	1
cell_195	2.04324688938386	-0.951699145146951	8
cell_196	2.42373283767535	4.96839850030756	9
cell_197	0.733922156571894	0.396649359140046	3
cell_198	-0.89081674502726	-4.30507238472279	2
cell_199	0.700560192815153	1.9928825856989	28
cell_200	-1.79413918575302	-1.80018884548184	27
cell_201	-0.383035309849756	-3.46045243864563	11
cell_202	-0.347614623379137	-4.19283548941284	2
cell_203	4.94803886292405	2.09657206311212	39
cell_204	3.1181662892072	-2.12096627196059	8
cell_205	4.9689771674119	1.02355796001534	39
cell_206	-3.0357474892875	-1.36252425992788	32
cell_207	4.89714528419365	2.04946576560885	39
cell_208	0.530207128288047	0.792125023854814	3
cell_209	-3.10274522943452	-0.642309237214138	11
cell_210	-4.20169415420053	1.25899830638236	27
cell_211	5.83700349575961	-3.2241051714455	25
cell_212	0.738410261390005	-4.30391957730819	38
cell_213	0.987753067278884	0.769714985138158	3
cell_214	2.32754759066549	-0.365750970781148	8
cell_215	3.192169334151	7.45436294138712	9
cell_216	1.01652036431913	-0.888167957496518	20
cell_217	0.463169269556031	-5.01900448045664	58
cell_218	-5.89230599306438	-2.30688734410782	5
cell_219	-6.68830250012237	2.18338543838234	24
cell_220	2.47670820745952	-0.629933495205532	8
cell_221	2.44255130615354	-1.03149557524113	8
cell_222	-5.73963927971152	-2.46469510555122	5
cell_223	0.962529374577847	-1.4613784037182	30
cell_224	-5.96374119972987	1.92575687033323	35
cell_225	3.21962621331119	6.65420720517059	0
cell_226	-3.27462469487047	-2.60187517977978	28
cell_227	-5.91094318571007	2.14215600699951	35
cell_228	1.24703863204351	-4.21755551148402	34
cell_229	1.16827291251605	-2.33502240012305	29
cell_230	-2.78524702931783	-3.16395364662272	2
cell_231	-4.91524981011792	0.939017420984631	11
cell_232	1.25514167825432	-0.677158901745227	6
cell_233	-6.06609723472854	1.58692476234515	24
cell_234	-7.8229317082157	0.948882542960814	5
cell_235	1.90133463710768	-3.59817498658038	0
cell_236	1.03885188240972	-4.67298821851047	2
cell_237	1.72202053219502	0.537808499990796	4
cell_238	1.70708424506336	2.71897150690205	15
cell_239	-6.88417245319378	2.86393047037138	37
cell_240	-3.05241643725824	-2.65992592323627	2
cell_241	-5.68385962066943	0.540002299806359	26
cell_242	-6.8167140978336	-1.03125792018886	1
cell_243	-3.23542981160473	-2.94033297871818	14
cell_244	0.482494798614673	-4.45342125683333	31
cell_245	1.6471540701385	3.36913561341502	21
cell_246	-0.770523750038927	-1.71387542494433	27
cell_247	-7.7695366844176	1.07229859513754	1
cell_248	-1.73082157088663	-2.0431051990387	27
cell_249	-0.545221046159986	-3.51035885291848	12
cell_250	2.51753746786498	-1.37179598851688	17
cell_251	2.38033412068269	-4.23122437745116	2
cell_252	2.40357010053429	-4.16059315050875	14
cell_253	1.13983732528626	-1.59032022892957	0
cell_254	-0.238039638453437	-4.13076819153155	30
cell_255	3.21298426978095	5.96742036018964	26
cell_256	2.54014664524435	-1.72926513554481	40
cell_257	3.21773429062735	5.82058193302486	16
cell_258	-7.21764533519334	-0.351294634837633	5
cell_259	1.86776569014142	-2.4420758237103	45
cell_260	7.18782806926086	-2.94216418281257	25
cell_261	4.95104887591105	1.06463136209158	39
cell_262	-0.534085276267008	-3.98458440110118	2
cell_263	1.312349213806	3.98584560010233	20
cell_264	5.06766763961832	-3.46773027167715	25
cell_265	4.95822375074478	-3.31341251383322	8
cell_266	-2.30752612085125	-2.87741133638141	2
cell_267	-3.45609675868358	-1.73176040493799	15
cell_268	2.10927671989252	5.22333764658132	13
cell_269	3.30956474064006	7.66015023939614	10
cell_270	3.34480867625554	-1.83147059398616	19
cell_271	3.03622300589356	5.83194719710114	0
cell_272	2.26637711155928	-3.97820611897039	2
cell_273	1.73656689250363	4.74926846293017	13
cell_274	1.50873066266593	2.06240291523261	20
cell_275	-6.7406869741544	2.70727100362253	40
cell_276	3.45196483929002	6.11806925770664	19
cell_277	0.840429824013776	-1.26777770364558	3
cell_278	0.679886989604737	-0.283988127905854	28
cell_279	2.34168296371185	-4.66954801447407	20
cell_280	-4.07528178602339	4.14464479622412	36
cell_281	2.58436770586635	4.22143741045609	10
cell_282	1.73483158702249	0.563738389097596	18
cell_283	2.81125764003222	-4.12629241375893	2
cell_284	-1.25466027656924	-3.93523417437161	2
cell_285	1.4650332949708	-0.680213075820497	47
cell_286	2.30027309914503	4.71453457365895	4
cell_287	1.42990239352556	4.09074901201832	2
cell_288	0.28984031924061	-3.97086838363574	20
cell_289	4.89139025281471	2.15117597529481	39
cell_290	-4.60720121920852	1.96653457657312	27
cell_291	-5.17629256041479	1.64734230555969	2
cell_292	1.57771715949013	2.10810583812261	20
cell_293	3.25639248910432	-0.353806649597876	54
cell_294	2.5815389073901	6.34469487996646	20
cell_295	2.44355667436314	4.70107594246254	38
cell_296	2.66028507224619	6.19043981224598	4
cell_297	-6.66210998262179	2.52144247584276	41
cell_298	1.91119233883091	0.195603175889466	19
cell_299	1.68953546657265	-4.1651135055521	2
cell_300	-5.79954638228168	-2.36912909226929	5
cell_301	-6.21707612407669	-2.04542965299308	5
cell_302	1.94398118594036	-4.59296079823553	20
cell_303	-2.64811749480947	-1.53629245141937	30
cell_304	2.15031468536622	2.13613097108974	21
cell_305	6.32011772369245	-1.38255472295408	48
cell_306	0.744270782868751	1.1806313910801	20
cell_307	2.60069518962837	2.32367134064352	19
cell_308	4.82747954360122	-3.45926755060552	25
cell_309	1.13864276765596	-1.49520778536948	0
cell_310	-6.4442043618628	-1.69110181232891	5
cell_311	-6.63140990920367	0.0273077283437728	26
cell_312	2.51075394688662	6.16960469654876	16
cell_313	-1.76064748607929	-2.83676919854584	12
cell_314	-0.0715799995289858	-4.22373552240021	30
cell_315	3.48540244398085	5.70822643122286	8
cell_316	1.54495411864546	-4.2187298074075	15
cell_317	-1.06177136512825	-4.08755371370303	2
cell_318	0.518652322639025	-0.74558838506631	20
cell_319	-6.29965152391043	1.79818837580112	24
cell_320	4.61057480966941	-3.58425001964997	33
cell_321	2.17193462337472	0.240199676206538	17
cell_322	2.09488996976683	-4.42372617086118	30
cell_323	-1.19727593352848	-4.03084211772518	2
cell_324	2.7097933847108	-3.15675941616357	46
cell_325	-3.93848815385345	5.16004323997903	36
cell_326	-3.99775151454432	5.11048381000725	36
cell_327	0.876740927096868	-3.82143454603365	37
cell_328	2.44891119521011	0.624632979779352	25
cell_329	-3.06935732307091	-2.68004372604091	37
cell_330	-0.343081670106495	-3.64764338536185	12
cell_331	-4.63991325247043	1.19277513420265	30
cell_332	-6.62271946888831	-1.28755975336603	5
cell_333	1.26206391792344	-3.3030831302332	20
cell_334	2.42203973944368	6.05586402451026	28
cell_335	-0.281782597541313	-3.74491816999777	12
cell_336	3.01393170811141	6.94548442470182	10
cell_337	-3.70642449522693	-0.0830199629861488	2
cell_338	2.1335483942835	-0.0473386816787503	19
cell_339	2.21555276509959	-3.73014835622312	37
cell_340	-4.79226365980009	2.13902211329116	37
cell_341	0.604919723061488	0.220121555645376	23
cell_342	2.59593681893385	3.5397633196467	23
cell_343	2.56997026532253	3.58303069924988	4
cell_344	2.7465818207201	4.04187139867921	0
cell_345	2.85624285445875	-1.30418764449798	8
cell_346	-2.93002091714108	-1.30069570261811	38
cell_347	1.52654533852745	-4.13740802591874	2
cell_348	-5.55138968392238	2.1494908095311	38
cell_349	-3.56085086193718	-0.205124308043207	14
cell_350	-0.217381286209844	-4.32312157865677	28
cell_351	-3.92675898024006	5.18993424037348	36
cell_352	-4.83843197013965	2.28101319127761	27
cell_353	3.11655352605425	-1.60892392090636	19
cell_354	-6.68057464035531	2.7958734693254	27
cell_355	-0.238234023867597	-4.47853378488494	24
cell_356	-5.36121331443251	0.789217298335639	35
cell_357	5.06594104470377	1.63036691558649	39
cell_358	7.34018934279988	-3.00316353944895	25
cell_359	3.08811222404452	5.57542267768391	6
cell_360	1.77628931980262	-1.0100713747526	47
cell_361	-2.71558501002541	-2.14961691503039	28
cell_362	3.20278282282681	-2.31023038545185	8
cell_363	-4.92026950005478	2.10312868043233	37
cell_364	1.62691264444476	4.69751927138377	30
cell_365	-0.47633536928893	-3.63228407363491	12
cell_366	2.57921931510341	4.31752042698591	38
cell_367	7.18827983122366	-3.00624762389561	24
cell_368	0.869232993771392	1.12629697730355	37
cell_369	1.25697330714137	2.26306093384673	4
cell_370	-2.17006230464832	-3.45752315087388	2
cell_371	-0.0823212336233752	1.57749800840294	2
cell_372	-3.94846256644017	4.01228771956568	47
cell_373	1.57149652557728	4.58211918882564	20
cell_374	6.22981843089566	-1.3906292615266	48
cell_375	2.46184436846427	-4.4394451904682	14
cell_376	-2.34139424396703	-1.08721343542739	27
cell_377	1.14507284554699	-2.03838492544379	0
cell_378	-1.53081674587555	-2.08964006546009	27
cell_379	-4.60773257000061	2.19430960441607	27
cell_380	4.97046985981669	0.953478735299526	39
cell_381	-2.95171717958509	-2.66306765246579	2
cell_382	1.01614545302613	0.742102238170784	4
cell_383	3.23461121177618	-1.91444202949714	22
cell_384	-7.79683920544382	0.773385211918966	26
cell_385	2.17685929004444	-2.65437374700014	45
cell_386	-1.26652852856253	-4.14693877715547	57
cell_387	0.626760836831943	-4.22257835088977	30
cell_388	0.320992210937286	0.585088757439889	13
cell_389	-6.09145610656972	2.33641815311236	35
cell_390	-5.46160498427279	0.729315435577341	35
cell_391	0.867699249784295	1.99655620363825	15
cell_392	3.17184712615216	7.69888761199362	0
cell_393	0.839325438665511	-4.46994076255639	12
cell_394	-1.89199041224732	-3.81680803895704	29
cell_395	-2.88209689146505	-1.71678461407959	32
cell_396	-2.17160942365501	-1.20417465511352	27
cell_397	3.29927617667696	-3.26837070837375	33
cell_398	-4.04135906847225	3.87305332394704	36
cell_399	5.73295084946428	-3.23054337829826	33
cell_400	-5.8080415069977	2.15782692694775	24
cell_401	0.135400138462402	0.890407073969289	28
cell_402	1.43035536585271	3.95646211309188	28
cell_403	1.02268976631651	2.30539297581852	0
cell_404	0.648898626233779	0.861583890021063	15
cell_405	-2.96917184579074	-1.72914019353188	32
cell_406	4.74026109742678	2.02599386404191	39
cell_407	1.30951263704335	-4.43340743824305	30
cell_408	2.82168085018568	-1.00886397659696	19
cell_409	-4.86509476951544	1.01200626058788	11
cell_410	-4.48320778328688	0.614363207475311	7
cell_411	0.443786850378104	-4.50424567405704	12
cell_412	-2.72606562201296	-2.83213890455043	35
cell_413	-3.37027703964991	-0.982600308211046	2
cell_414	1.49683935488691	4.7753258217519	38
cell_415	0.376523790383016	0.79756805954103	0
cell_416	1.61597562152092	-4.57669642099172	30
cell_417	-3.7129962080931	-0.640421252588174	16
cell_418	1.59612416407026	-4.47528195257096	30
cell_419	2.97640157547109	-2.11267799519059	8
cell_420	2.67470629010128	3.89953054199332	4
cell_421	2.67359495102264	1.16856909284074	59
cell_422	-4.86347100188466	1.14210667518858	2
cell_423	-6.00531705188165	-2.24149250499468	5
cell_424	2.96480855591945	7.96574751654928	9
cell_425	1.09996710343388	1.6088545327573	21
cell_426	-6.28138530691633	2.54820612222002	20
cell_427	3.30126998509966	6.57161051103653	29
cell_428	-4.03329214468907	0.639176751746196	30
cell_429	1.82138835028994	-3.89929176116464	12
cell_430	1.4622301690583	2.23294267922547	4
cell_431	2.79082698536099	-3.90575516281023	12
cell_432	-1.31662909246466	-2.25515964841773	27
cell_433	2.48122241181492	3.90852504713936	3
cell_434	2.6353327182616	1.25459298852078	8
cell_435	3.44466424219722	6.93022197648504	49
cell_436	-2.13619599464655	-3.39188591243437	2
cell_437	0.480254472260307	-4.17054906914808	2
cell_438	0.824726384389901	-1.13441148502161	28
cell_439	-7.66541006038352	0.482466187251677	5
cell_440	0.507501277285608	-4.98903943123187	23
cell_441	-6.62277864070659	-1.40397613949481	5
cell_442	-3.8668426402226	-0.857568628398716	12
cell_443	2.41057925014186	5.12526880433991	9
cell_444	3.2767215414518	3.75245772669787	51
cell_445	2.95015348639054	0.0476775867253192	54
cell_446	7.22159762796639	-2.8878336735817	33
cell_447	-4.11227464449655	3.83773076605594	36
cell_448	1.9039204106724	-4.15367241944484	7
cell_449	6.39807959832894	-1.4893943764523	48
cell_450	2.26818506536919	0.0782021333075849	22
cell_451	0.709324521205684	0.911525010770179	49
cell_452	4.94713923080357	1.96576865467201	39
cell_453	-0.854855331619379	-4.16480175887883	2
cell_454	1.87109846760682	-4.37517080221584	30
cell_455	2.35239672951889	-4.08280515275375	12
cell_456	1.05674832709932	-3.5899459862881	20
cell_457	1.16366828073428	-4.69795062586476	30
cell_458	2.83561102967459	-2.45730212165302	46
cell_459	2.04626190970949	-2.65760292488271	45
cell_460	-3.17350107915552	-2.09785627187034	2
cell_461	-2.97959593956998	-2.4718523717249	37
cell_462	-3.36377274795457	-0.661519504275958	20
cell_463	0.807171645998208	1.27830883491388	6
cell_464	1.63502644521174	-3.87986738292311	12
cell_465	-3.93403295909367	0.559557342440003	2
cell_466	-7.10185282291804	-0.237403893672714	5
cell_467	1.7985161785876	-4.45266878014208	15
cell_468	2.13146825492859	0.0277080746107607	19
cell_469	-4.75989228553682	0.976513602532572	53
cell_470	-4.59899696166818	2.06588517648173	27
cell_471	1.8355701690749	-2.51849405485873	45
cell_472	-1.3448073767036	-3.99019006156623	2
cell_473	-2.48089953286244	-0.642088944669757	27
cell_474	-3.1301685696495	-1.19686237984482	12
cell_475	-4.98754585459386	1.39236513113812	2
cell_476	1.66268975827431	4.6809996758139	24
cell_477	3.25787220901621	7.30631823508745	9
cell_478	4.81565369881989	0.531057084911353	39
cell_479	4.39374632176297	2.70553883545696	39
cell_480	3.3131716574369	7.49043009602427	9
cell_481	1.71568324641024	4.12304690020604	28
cell_482	2.96021999087006	-4.2585994476011	14
cell_483	-4.39514915373862	1.06850489471022	30
cell_484	-0.167826156459176	-4.49270024370513	2
cell_485	2.4027961024316	3.08460066801524	20
cell_486	-1.77334895428872	-3.27333038246396	2
cell_487	-3.5017205962429	-0.284180213845787	15
cell_488	2.90869868048437	5.06216561779894	45
cell_489	2.09844370672483	-0.993356672503028	8
cell_490	3.39464927623995	7.41542372788336	4
cell_491	0.790020683844118	-3.87619564706143	28
cell_492	-2.5659821554934	-3.00542223541165	2
cell_493	2.61294634996933	3.16368953339608	19
cell_494	0.447923080546586	-3.97849123317518	27
cell_495	1.73642475608008	-0.34778879319988	20
cell_496	1.82792426078339	2.59505565019009	20
cell_497	-6.19763122827106	1.8280930262962	24
cell_498	1.29592607734337	2.51332131375192	9
cell_499	-2.7617490656164	-1.77893088927249	30
cell_500	-7.70759770205619	1.1826493482308	1
cell_501	-3.49190124083482	-1.09910027076132	2
cell_502	-2.63825773708707	-0.0084404327162112	7
cell_503	-4.11889769792495	0.920349262204607	6
cell_504	0.0437042745869304	-4.20163729531509	30
cell_505	1.10156960232806	-3.98292447357399	2
cell_506	-3.48756916829528	-2.55174851132539	14
cell_507	-4.03277012573318	4.28177287512267	36
cell_508	2.71600559988276	-3.95838234277079	12
cell_509	2.73641637638583	-3.98576545988782	14
cell_510	-2.97619360402126	-2.05884712229372	28
cell_511	-2.68038519766157	-1.88068027534745	30
cell_512	-6.49741614554754	-1.76221161814861	5
cell_513	-6.88263315917868	-0.97327402725996	5
cell_514	-2.95952825524518	-3.12840016818729	2
cell_515	5.83819049433333	-3.20547588880161	33
cell_516	-4.32374860002204	1.90854398194902	27
cell_517	1.13707527453218	2.15015324536998	4
cell_518	-3.4202217510478	-2.11679728543924	2
cell_519	2.19356342019114	3.45073914778766	3
cell_520	3.46491217253689	-1.86273049189238	23
cell_521	-7.67931494034392	0.563904013696617	1
cell_522	-1.53795201755562	-2.97785839079988	30
cell_523	-7.58265972727803	0.35471605235148	5
cell_524	3.25314356414081	-2.29378796385969	8
cell_525	3.27479983460988	5.61169931764779	6
cell_526	-5.66893824755772	-2.43767566956029	5
cell_527	2.69864774764743	6.20651538101733	9
cell_528	0.779217782956046	1.80772595528683	3
cell_529	2.32415951200844	-4.10770123622583	14
cell_530	0.816497925834826	0.932036382536501	10
cell_531	1.2699158135	-3.0231954083831	3
cell_532	1.65029588697844	2.41619653010701	49
cell_533	5.56599914317071	-3.33819392726329	25
cell_534	-2.35966720725263	-2.84915998412099	2
cell_535	2.73353801268791	4.70835767274779	9
cell_536	-5.45429050639098	1.9585302464489	2
cell_537	2.42559478798337	3.9299333782826	6
cell_538	-4.07177798789613	4.99320423608479	36
cell_539	-4.58654849162526	2.19736102011528	27
cell_540	-3.25651909844336	-0.356152194987503	7
cell_541	3.17156344341527	0.581589289918007	50
cell_542	2.52825831852515	4.48040910294542	3
cell_543	2.66502498579153	6.51253541406166	15
cell_544	5.49346897530382	-3.53453192567928	25
cell_545	1.89917094944207	-2.56414824391644	45
cell_546	-4.51051023483492	1.57497033113086	34
cell_547	-3.63436533231295	-2.14885466461019	57
cell_548	5.20327245629124	-3.5798281564645	25
cell_549	6.31369780866485	-1.41348136864303	48
cell_550	3.00392237075237	-1.51027484383944	25
cell_551	4.1541235948568	3.04033299029507	39
cell_552	2.72946398845368	4.53493326514146	0
cell_553	-3.46230213665819	-0.947995795726406	2
cell_554	2.00685081440791	4.18320764610334	9
cell_555	3.10899046482773	-2.61142960071792	37
cell_556	2.84412027321515	-1.44999683705759	8
cell_557	7.3719876321251	-2.78250979613152	8
cell_558	3.42131379223924	-1.91522350375119	19
cell_559	-6.24632104017211	-1.5123733121152	18
cell_560	-3.75448762999013	1.20224679534306	0
cell_561	3.13711267206391	-2.26509716633846	19
cell_562	3.01573151900809	7.98080602673575	29
cell_563	-5.45024122247653	1.97639876384918	2
cell_564	3.09331444611404	0.171386060742254	54
cell_565	3.00119298147242	-3.8209451604479	2
cell_566	2.40069985245117	5.95474239946861	16
cell_567	-7.76350995520743	0.687891167076283	1
cell_568	-4.22669016750389	1.89471625843657	15
cell_569	-2.85717254154208	-1.85895845781567	30
cell_570	-1.44062092303215	-3.47102101732939	31
cell_571	-2.45037046507708	-2.72326028805194	38
cell_572	1.3982235577481	-0.850649387350998	47
cell_573	-6.20619098910673	2.64629868154142	57
cell_574	2.97648179851791	-1.96260998417208	8
cell_575	2.65049814645891	4.16714023579676	15
cell_576	5.08516180955647	1.50678070368279	39
cell_577	-0.360733252656002	-4.5290011681776	2
cell_578	-2.76425329008732	-1.39316699171681	12
cell_579	-4.70811608598143	1.13513433148788	13
cell_580	7.26639667253294	-2.4489610939849	48
cell_581	-6.69479760936763	-1.41119118654219	1
cell_582	-2.13937954798831	-2.55966766171181	31
cell_583	6.40867607333785	-1.50327278212961	48
cell_584	2.70469862790277	0.540686113738281	8
cell_585	-2.67300541614457	-2.41414593959967	30
cell_586	-1.15873709305827	-4.20921594056574	20
cell_587	1.55745892045233	3.4173210701242	35
cell_588	-4.92235920825369	1.16930832356064	11
cell_589	-5.19098770718227	1.7469602680869	2
cell_590	3.10272696569239	7.95641860485587	10
cell_591	-2.77770104728498	-1.92236877864912	2
cell_592	2.87061435724096	7.31611050924738	4
cell_593	0.759673618282091	1.03588297009739	28
cell_594	2.78988792016285	0.837977393535701	50
cell_595	2.43491548815459	4.57023510907568	23
cell_596	3.14351310724983	-0.179592011131874	54
cell_597	1.9423858717751	-2.64330634764459	45
cell_598	-6.91712966273472	-0.723672689562579	5
cell_599	1.68104282721029	1.6155577676097	49
cell_600	2.76817359898169	6.55048488769414	16
cell_601	-3.63504084515813	-0.200951304934891	2
cell_602	7.18477301844185	-2.72871493607511	8
cell_603	3.13056940219593	7.91167165652595	9
cell_604	6.23103391220352	-1.43946059430529	48
cell_605	2.3888262673801	-3.40468693451557	49
cell_606	-3.71931744644286	-0.211460377334789	14
cell_607	-3.50526449499416	-2.81653883432176	2
cell_608	-4.12056113190093	0.838931771852085	13
cell_609	-2.1693259155674	-3.13608280958203	2
cell_610	1.61982540820525	3.56889482889013	0
cell_611	0.471475295618969	0.719374912486366	18
cell_612	1.68934327853684	0.695551478354752	18
cell_613	-0.0664962261968412	-4.02402656218101	12
cell_614	-5.20313034536328	1.88468528903549	11
cell_615	0.131876496748427	1.10269811176922	15
cell_616	-4.10953057274334	4.60408185938038	36
cell_617	-6.69511440629919	-1.29106376723776	5
cell_618	0.554751349445362	0.183154880858133	42
cell_619	5.11428692734416	-3.54469516444376	25
cell_620	5.08935060160037	1.06625112015271	39
cell_621	2.13608691404823	4.1052435527868	28
cell_622	2.79900889428397	6.25657100324679	4
cell_623	0.862453933588669	2.0983447272647	49
cell_624	1.30345340779942	3.14701866531177	7
cell_625	-1.20990148244827	-2.76420961312103	32
cell_626	4.63203224168636	-3.46772569412204	25
cell_627	-2.22766015812855	-3.47328812566584	26
cell_628	-0.574484183237666	-2.04023118734006	38
cell_629	6.66078048619923	-2.99789494513239	8
cell_630	3.12170135878735	8.01320233484446	3
cell_631	5.69048601244087	-3.28609243746533	33
cell_632	0.429268653787229	-4.16431888696004	20
cell_633	3.12914179994377	6.94479592557209	15
cell_634	-0.147700350584412	-3.8478980193549	12
cell_635	-4.1750952221165	1.66549243808249	27
cell_636	3.21240325215675	7.68382749840394	15
cell_637	3.38111575282161	7.32726243694882	4
cell_638	2.80711892023005	6.79061369222011	41
cell_639	0.237678890945653	-4.05968421260329	2
cell_640	-3.80191639048572	3.96308918934134	36
cell_641	-3.0805594709784	-0.75938587376887	2
cell_642	1.82328087867829	-4.14356728028407	2
cell_643	0.177518864095917	-4.95897163766141	58
cell_644	2.35809235358051	3.11967498706202	10
cell_645	-5.3467998594674	1.63376420668462	13
cell_646	-3.08462352206495	-0.618472697400174	11
cell_647	-7.69940309786595	0.962553993586756	1
cell_648	-5.65448822008609	1.86412133504301	13
cell_649	-0.281721906993753	1.24297593484765	20
cell_650	-4.11817869530307	4.94017143312865	36
cell_651	2.46932716181966	0.672123488044159	8
cell_652	-1.78110587717831	-3.00456954830729	2
cell_653	-2.97863850898946	-2.23063250978693	2
cell_654	2.33050275243233	-4.5947840623222	20
cell_655	0.794010300477079	-1.03725569764662	20
cell_656	-6.48434615809887	2.64544172853366	7
cell_657	-1.86072211985735	-2.69549227459787	30
cell_658	2.3382769672317	-4.28322279778703	2
cell_659	2.28680072708207	-4.28939608292952	24
cell_660	2.73634047964017	-3.66970108102235	39
cell_661	-0.0642611778378418	-4.60664111360098	2
cell_662	1.86144843414816	-3.81228964600511	37
cell_663	-6.20870594634102	-2.04347342509005	5
cell_664	6.92489979463774	-3.0096483969381	33
cell_665	-7.44116692498578	0.125031221408188	5
cell_666	-2.52797619905867	-1.63998858008042	11
cell_667	-3.20640925439952	-2.51023714110123	53
cell_668	-3.89425367952661	0.50000388365043	0
cell_669	1.58612084197217	4.4284684027094	3
cell_670	-5.4806605101146	1.97395161583038	30
cell_671	-0.824408694650948	-2.35208645915687	16
cell_672	-3.45864248348577	-1.94546865895083	28
cell_673	1.3544552110786	-4.36214405153296	30
cell_674	-7.01091287397958	-0.595586591318806	5
cell_675	-3.45910005635143	-0.300818591899032	13
cell_676	2.16973005834229	-2.606340350107	45
cell_677	3.55748916941325	6.69845615519437	6
cell_678	2.55862897325768	6.23731643965356	4
cell_679	5.22943169863988	-3.47873274555261	33
cell_680	-0.0842288712800851	1.40560544894046	28
cell_681	1.93602163887602	3.55854216175933	38
cell_682	2.10878006861719	2.98427950740167	15
cell_683	0.946271581719443	-1.57245254585129	27
cell_684	1.01510147194993	-1.47234449545328	46
cell_685	2.54667473841759	4.18660320915421	16
cell_686	-6.16416223283948	1.68861837162589	24
cell_687	-7.9242457230062	0.875607661825263	1
cell_688	2.92408779793889	3.64059847293931	0
cell_689	-4.45284824393319	1.40535473141233	27
cell_690	1.03673822273642	-1.34452807093977	20
cell_691	0.871946429467122	2.31419652509495	2
cell_692	-0.5378626098922	-4.36496099857207	2
cell_693	7.52481532973563	-2.76632644388057	25
cell_694	0.520757583598404	0.199430915754223	3
cell_695	7.36258841192143	-3.00643749173149	33
cell_696	-2.57919814807204	-3.35622915375502	14
cell_697	0.806581840834482	-4.73695334535631	43
cell_698	3.57292526420445	6.20504414877786	25
cell_699	0.606743340933221	-4.96141081184595	14
cell_700	2.18703044547436	-0.169859185925646	19
cell_701	1.3200945340811	4.29112096211405	11
cell_702	3.23840582685613	-0.483318311891024	54
cell_703	6.04885386030407	-3.13109327690078	33
cell_704	1.35384005012121	-4.68495239523879	57
cell_705	-4.12694228542795	4.8358684942015	36
cell_706	3.45522093144385	7.65862240315036	6
cell_707	-2.97172199798174	-2.21760131193722	15
cell_708	-1.62293401187075	-3.79239255684937	20
cell_709	4.92830877294373	1.1435339248027	39
cell_710	-1.25592507192979	-3.84975137520009	30
cell_711	2.32413510850843	-1.36683236367007	40
cell_712	3.46014675085353	-2.23213480299744	19
cell_713	-2.76617971051279	-0.186394009165634	27
cell_714	0.51761417055007	0.844043248313717	13
cell_715	-1.45527058408381	-3.94960033920041	32
cell_716	2.3394848763178	5.41312384364462	28
cell_717	-4.24107168059833	0.611594316558279	7
cell_718	4.35403682677248	1.54996841782786	51
cell_719	-4.30941704449669	1.12624486474435	2
cell_720	-4.76933134135567	1.11890013040277	2
cell_721	-6.4695766605107	2.09933506879375	24
cell_722	2.50459578428548	6.45975443711279	3
cell_723	2.42474641932727	-2.71378255034977	47
cell_724	-7.12362820353343	-0.186322075946298	5
cell_725	-0.681027214021011	-4.42940027519269	57
cell_726	1.71835999613701	-2.64178862626187	45
cell_727	5.9926723497839	-3.16539579257852	25
cell_728	0.957451137262874	-4.48298091073586	30
cell_729	2.03756540529771	-1.21193857147009	47
cell_730	-7.78211830285235	0.75727043247045	5
cell_731	-3.27898847008185	-1.13354389245911	2
cell_732	-4.8055654144371	1.3146381043497	13
cell_733	-5.83930957090136	2.14861971079199	35
cell_734	-4.17162338390057	0.765075731731222	12
cell_735	5.38270019026699	-3.57177314309595	25
cell_736	-2.25896647102459	-3.69124987227065	2
cell_737	3.32977097912837	-2.1562876499572	19
cell_738	0.831840541198325	0.544319765025123	20
cell_739	-2.20088584955451	-3.46715915766748	2
cell_740	3.41079541070769	6.26417134764585	17
cell_741	5.19266907291077	1.53704766924809	39
cell_742	1.82671153431085	-2.49777861156416	45
cell_743	-3.52868136470975	-0.299274289909286	23
cell_744	2.66595949871934	6.02081609056766	4
cell_745	1.28798130469416	3.38193003610921	46
cell_746	-6.83987239410137	-0.257344530794368	6
cell_747	6.43595655765274	-3.10899470507609	33
cell_748	-6.59281943883306	0.218891837213269	13
cell_749	2.69703136495313	-1.83289535304038	50
cell_750	0.401017605873521	-4.01008423788322	31
